# Supplementary material for: Syntheses and crystal structures of four 4-(4-meth­oxy­phen­yl)piperazin-1-ium salts: tri­fluoro­acetate, 2,3,4,5,6-penta­fluoro­benzoate, 4-iodo­benzoate, and a polymorph with 4-methyl­benzoate
Source: Acta Crystallogr E Crystallogr Commun. 2023 Mar 23;79(Pt 4):380–5. doi: 10.1107/S2056989023002529 (PMC10088318; doi:10.1107/S2056989023002529)
Supplement: Supplementary file 1 [file e-79-00380-sup1.cif]

##############################################################################
#                                                                            #
# This CIF contains the data in a paper accepted for publication in          #
# Acta Crystallographica Section E. It conforms to the requirements of       #
# Notes for Authors for Acta Crystallographica Section E, and has been       #
# peer reviewed under the auspices of the IUCr Commission on Journals.       #
#                                                                            #
# Full details of the Crystallographic Information File format               #
# are given in the paper "The Crystallographic Information File (CIF):       #
# a New Standard Archive File for Crystallography" by S. R. Hall, F. H.      #
# Allen and I. D. Brown [Acta Cryst. (1991), A47, 655-685].                  #
#                                                                            #
# The current version of the core CIF dictionary is obtainable from          #
# ftp://ftp.iucr.org/pub/cif_core.dic.                                       #
#                                                                            #
# Software is freely available for graphical display of the structure(s)     #
# in this CIF. For information consult the CIF software page                 #
# http://www.iucr.org/resources/cif/software.                                #
#                                                                            #
# This file may be used for bona fide research purposes within the           #
# scientific community so long as proper attribution is given to the journal # 
# article from which it was obtained.                                        #
#                                                                            #
##############################################################################
data_I
_audit_creation_method     'SHELXL-2019/2 and CIFFIX'
_chemical_name_systematic
;
4-(4-Methoxyphenyl)piperazin-1-ium 2,2,2-trifluoroacetate
;
_chemical_name_common     ?
_chemical_formula_moiety     'C11 H17 N2 O +, C2 F3 O2 -'
_chemical_formula_sum     'C13 H17 F3 N2 O3'
_chemical_formula_iupac     'C11 H17 N2 O +, C2 F3 O2 -'
_chemical_formula_weight     306.28
_chemical_melting_point     ?
_space_group_crystal_system     orthorhombic
_space_group_name_H-M_alt     'P b c a'
_space_group_name_Hall     '-P 2ac 2ab'
loop_
    _space_group_symop_operation_xyz
    'x, y, z'
    '-x+1/2, -y, z+1/2'
    '-x, y+1/2, -z+1/2'
    'x+1/2, -y+1/2, -z'
    '-x, -y, -z'
    'x-1/2, y, -z-1/2'
    'x, -y-1/2, z-1/2'
    '-x-1/2, y-1/2, z'
_cell_length_a     16.2967(9)
_cell_length_b     6.0887(2)
_cell_length_c     28.4139(15)
_cell_angle_alpha     90
_cell_angle_beta     90
_cell_angle_gamma     90
_cell_volume     2819.4(2)
_cell_formula_units_Z     8
_cell_measurement_reflns_used     9961
_cell_measurement_theta_min     2.50
_cell_measurement_theta_max     27.53
_cell_measurement_temperature     90.0(2)
_exptl_crystal_description     'solvent-rounded block'
_exptl_crystal_colour     colourless
_exptl_crystal_size_max     0.240
_exptl_crystal_size_mid     0.180
_exptl_crystal_size_min     0.110
_exptl_crystal_density_diffrn     1.443
_exptl_crystal_density_meas     ?
_exptl_crystal_density_method     ?
_exptl_crystal_F_000     1280
_exptl_absorpt_coefficient_mu     0.128
_exptl_absorpt_correction_type     multi-scan
_exptl_absorpt_process_details
;
(<i>SADABS</i>; Krause <i>et al</i>., 2015)
;
_exptl_absorpt_correction_T_min     0.847
_exptl_absorpt_correction_T_max     0.958
_exptl_special_details
;
The crystal was mounted using polyisobutene oil on the tip of a fine glass
fibre, which was fastened in a copper mounting pin with electrical solder.
It was placed directly into the cold gas stream of a liquid-nitrogen based
cryostat (Hope, 1994; Parkin & Hope, 1998).
Diffraction data were collected with the crystal at 90K, which is standard
practice in this laboratory for the majority of flash-cooled crystals.
;
_diffrn_ambient_temperature     90.0(2)
_diffrn_source     'microsource'
_diffrn_radiation_type     MoK\a
_diffrn_radiation_wavelength     0.71073
_diffrn_measurement_device_type     'Bruker D8 Venture dual source'
_diffrn_measurement_method     '\f and \w scans'
_diffrn_detector_area_resol_mean     7.41
_diffrn_reflns_number     26032
_diffrn_reflns_av_R_equivalents     0.0381
_diffrn_reflns_av_unetI/netI     0.0228
_diffrn_reflns_theta_min     1.902
_diffrn_reflns_theta_max     27.569
_diffrn_reflns_theta_full     25.242
_diffrn_measured_fraction_theta_max     0.998
_diffrn_measured_fraction_theta_full     0.998
_diffrn_reflns_limit_h_min     -20
_diffrn_reflns_limit_h_max     21
_diffrn_reflns_limit_k_min     -7
_diffrn_reflns_limit_k_max     7
_diffrn_reflns_limit_l_min     -36
_diffrn_reflns_limit_l_max     37
_refine_special_details
;
Refinement progress was checked using <i>Platon</i> (Spek, 2020) and by
an <i>R</i>-tensor (Parkin, 2000). The final model was further checked
with the IUCr utility <i>checkCIF</i>.
;
_reflns_number_total     3243
_reflns_number_gt     2802
_reflns_threshold_expression     'I > 2\s(I)'
_refine_ls_structure_factor_coef     Fsqd
_refine_ls_matrix_type     full
_refine_ls_R_factor_all     0.0403
_refine_ls_R_factor_gt     0.0336
_refine_ls_wR_factor_gt     0.0825
_refine_ls_wR_factor_ref     0.0871
_refine_ls_goodness_of_fit_ref     1.049
_refine_ls_restrained_S_all     1.049
_refine_ls_number_reflns     3243
_refine_ls_number_parameters     200
_refine_ls_number_restraints     0
_refine_ls_hydrogen_treatment     mixed
_refine_ls_weighting_scheme     calc
_refine_ls_weighting_details
              'w=1/[\s^2^(Fo^2^)+(0.0351P)^2^+1.3982P] where P=(Fo^2^+2Fc^2^)/3'
_atom_sites_solution_hydrogens     mixed
_atom_sites_solution_primary     direct
_atom_sites_solution_secondary     difmap
_refine_ls_shift/su_max     0.001
_refine_ls_shift/su_mean     0.000
_refine_diff_density_max     0.388
_refine_diff_density_min     -0.218
_refine_ls_extinction_method
;
SHELXL-2019/2 (Sheldrick 2015b)
;
_refine_ls_extinction_coef     0.0023(7)
_refine_ls_extinction_expression
                                  'Fc^*^=kFc[1+0.001xFc^2^\l^3^/sin(2\q)]^-1/4^'
loop_
    _atom_type_symbol
    _atom_type_description
    _atom_type_scat_dispersion_real
    _atom_type_scat_dispersion_imag
    _atom_type_scat_source
    'C' 'C' 0.0033 0.0016
                         'International Tables Vol C Tables 4.2.6.8 and 6.1.1.4'
    'H' 'H' 0.0000 0.0000
                         'International Tables Vol C Tables 4.2.6.8 and 6.1.1.4'
    'N' 'N' 0.0061 0.0033
                         'International Tables Vol C Tables 4.2.6.8 and 6.1.1.4'
    'O' 'O' 0.0106 0.0060
                         'International Tables Vol C Tables 4.2.6.8 and 6.1.1.4'
    'F' 'F' 0.0171 0.0103
                         'International Tables Vol C Tables 4.2.6.8 and 6.1.1.4'
_computing_data_collection
;
<i>APEX3</i> (Bruker, 2016)
;
_computing_cell_refinement
;
<i>APEX3</i> (Bruker, 2016)
;
_computing_data_reduction
;
<i>APEX3</i> (Bruker, 2016)
;
_computing_structure_solution
;
<i>SHELXT</i> (Sheldrick, 2015a)
;
_computing_structure_refinement
;
<i>SHELXL2019/2</i> (Sheldrick, 2015b)
;
_computing_molecular_graphics
;
<i>XP</i> in <i>SHELXTL</i> (Sheldrick, 2008),
<i>Mercury</i> (Macrae <i>et al.</i>, 2020)
;
_computing_publication_material
;
<i>SHELX</i> (Sheldrick, 2008) and <i>publCIF</i> (Westrip,
2010)
;
loop_
    _atom_site_type_symbol
    _atom_site_label
    _atom_site_fract_x
    _atom_site_fract_y
    _atom_site_fract_z
    _atom_site_U_iso_or_equiv
    _atom_site_adp_type
    _atom_site_calc_flag
    _atom_site_occupancy
    _atom_site_disorder_assembly
    _atom_site_disorder_group
    O O1 0.64348(5) 0.88138(14) 0.84741(3) 0.01761(19) Uani d 1 . .
    N N1 0.57880(6) 0.57351(17) 0.56220(3) 0.0147(2) Uani d 1 . .
    H H1A 0.5746(10) 0.487(3) 0.5350(6) 0.029(4) Uiso d 1 . .
    H H1B 0.5680(9) 0.713(3) 0.5535(5) 0.023(4) Uiso d 1 . .
    N N2 0.61770(6) 0.60018(16) 0.66037(3) 0.0155(2) Uani d 1 . .
    C C1 0.66484(7) 0.5639(2) 0.57944(4) 0.0179(2) Uani d 1 . .
    H H1C 0.702091 0.626714 0.555436 0.022 Uiso calc 1 . .
    H H1D 0.680835 0.408985 0.584747 0.022 Uiso calc 1 . .
    C C2 0.67297(7) 0.6921(2) 0.62512(4) 0.0172(2) Uani d 1 . .
    H H2A 0.730261 0.684243 0.636575 0.021 Uiso calc 1 . .
    H H2B 0.659190 0.848350 0.619580 0.021 Uiso calc 1 . .
    C C3 0.53255(7) 0.6192(2) 0.64390(4) 0.0179(2) Uani d 1 . .
    H H3A 0.519051 0.775947 0.638751 0.022 Uiso calc 1 . .
    H H3B 0.494967 0.561212 0.668281 0.022 Uiso calc 1 . .
    C C4 0.52025(7) 0.4935(2) 0.59861(4) 0.0181(2) Uani d 1 . .
    H H4A 0.529255 0.334880 0.604256 0.022 Uiso calc 1 . .
    H H4B 0.463242 0.513595 0.587369 0.022 Uiso calc 1 . .
    C C5 0.62749(7) 0.68174(19) 0.70730(4) 0.0155(2) Uani d 1 . .
    C C6 0.67365(7) 0.8657(2) 0.71851(4) 0.0186(3) Uani d 1 . .
    H H6 0.700715 0.944071 0.694126 0.022 Uiso calc 1 . .
    C C7 0.68114(7) 0.9382(2) 0.76507(4) 0.0186(2) Uani d 1 . .
    H H7 0.713564 1.063514 0.772171 0.022 Uiso calc 1 . .
    C C8 0.64107(7) 0.82630(19) 0.80068(4) 0.0154(2) Uani d 1 . .
    C C9 0.59454(7) 0.6405(2) 0.78982(4) 0.0176(2) Uani d 1 . .
    H H9 0.567039 0.563175 0.814201 0.021 Uiso calc 1 . .
    C C10 0.58821(7) 0.5683(2) 0.74383(4) 0.0182(2) Uani d 1 . .
    H H10 0.556949 0.440604 0.736930 0.022 Uiso calc 1 . .
    C C11 0.68848(8) 1.0742(2) 0.85963(4) 0.0216(3) Uani d 1 . .
    H H11A 0.683518 1.100895 0.893519 0.032 Uiso calc 1 . .
    H H11B 0.666423 1.200190 0.842301 0.032 Uiso calc 1 . .
    H H11C 0.746404 1.053795 0.851455 0.032 Uiso calc 1 . .
    F F1 0.62003(5) -0.25022(11) 0.46795(3) 0.02609(19) Uani d 1 . .
    F F2 0.60056(6) 0.00973(14) 0.41859(3) 0.0388(2) Uani d 1 . .
    F F3 0.71197(5) -0.00256(16) 0.45876(4) 0.0485(3) Uani d 1 . .
    O O2 0.57475(6) 0.29613(14) 0.48772(3) 0.0226(2) Uani d 1 . .
    O O3 0.59231(7) 0.02571(15) 0.54005(3) 0.0290(2) Uani d 1 . .
    C C12 0.59453(7) 0.10857(19) 0.50037(4) 0.0151(2) Uani d 1 . .
    C C13 0.63112(8) -0.0358(2) 0.46090(4) 0.0198(3) Uani d 1 . .
loop_
    _atom_site_aniso_label
    _atom_site_aniso_U_11
    _atom_site_aniso_U_22
    _atom_site_aniso_U_33
    _atom_site_aniso_U_12
    _atom_site_aniso_U_13
    _atom_site_aniso_U_23
    O1 0.0188(4) 0.0216(4) 0.0124(4) -0.0011(3) -0.0001(3) -0.0024(3)
    N1 0.0180(5) 0.0138(5) 0.0124(4) 0.0007(4) -0.0012(4) 0.0000(4)
    N2 0.0148(5) 0.0202(5) 0.0114(4) -0.0027(4) -0.0008(3) 0.0002(4)
    C1 0.0156(5) 0.0232(6) 0.0150(5) 0.0022(5) -0.0001(4) 0.0000(4)
    C2 0.0146(5) 0.0231(6) 0.0138(5) -0.0026(4) 0.0002(4) 0.0011(4)
    C3 0.0145(5) 0.0252(6) 0.0141(5) -0.0023(4) -0.0008(4) -0.0013(4)
    C4 0.0178(5) 0.0228(6) 0.0137(5) -0.0044(5) -0.0009(4) -0.0002(4)
    C5 0.0151(5) 0.0184(5) 0.0128(5) 0.0001(4) -0.0015(4) 0.0003(4)
    C6 0.0195(6) 0.0218(6) 0.0147(5) -0.0048(5) 0.0004(4) 0.0024(4)
    C7 0.0199(6) 0.0188(6) 0.0169(5) -0.0050(5) -0.0019(4) -0.0008(4)
    C8 0.0145(5) 0.0186(6) 0.0130(5) 0.0028(4) -0.0016(4) -0.0009(4)
    C9 0.0169(5) 0.0209(6) 0.0150(5) -0.0020(5) 0.0007(4) 0.0027(4)
    C10 0.0191(6) 0.0185(6) 0.0170(5) -0.0044(5) -0.0012(4) 0.0002(4)
    C11 0.0234(6) 0.0235(6) 0.0181(5) -0.0025(5) -0.0022(5) -0.0047(5)
    F1 0.0437(5) 0.0128(4) 0.0218(4) 0.0006(3) 0.0057(3) -0.0020(3)
    F2 0.0776(7) 0.0254(4) 0.0134(4) 0.0096(4) 0.0024(4) -0.0011(3)
    F3 0.0268(5) 0.0461(6) 0.0725(7) -0.0087(4) 0.0245(4) -0.0251(5)
    O2 0.0341(5) 0.0161(4) 0.0174(4) 0.0053(4) -0.0032(4) -0.0013(3)
    O3 0.0552(7) 0.0175(4) 0.0144(4) 0.0027(4) 0.0036(4) 0.0009(3)
    C12 0.0155(5) 0.0144(5) 0.0154(5) -0.0020(4) -0.0001(4) -0.0018(4)
    C13 0.0247(6) 0.0155(6) 0.0192(6) -0.0020(5) 0.0054(5) 0.0002(4)
_geom_special_details
;
 All esds (except the esd in the dihedral angle between two l.s. planes)
 are estimated using the full covariance matrix.  The cell esds are taken
 into account individually in the estimation of esds in distances, angles
 and torsion angles; correlations between esds in cell parameters are only
 used when they are defined by crystal symmetry.  An approximate (isotropic)
 treatment of cell esds is used for estimating esds involving l.s. planes.
;
loop_
    _geom_bond_atom_site_label_1
    _geom_bond_atom_site_label_2
    _geom_bond_site_symmetry_2
    _geom_bond_distance
    _geom_bond_publ_flag
    O1 C8 . 1.3701(13) ?
    O1 C11 . 1.4269(15) ?
    N1 C1 . 1.4864(15) ?
    N1 C4 . 1.4893(14) ?
    N1 H1A . 0.937(16) ?
    N1 H1B . 0.901(16) ?
    N2 C5 . 1.4318(14) ?
    N2 C2 . 1.4587(14) ?
    N2 C3 . 1.4692(14) ?
    C1 C2 . 1.5205(16) ?
    C1 H1C . 0.9900 ?
    C1 H1D . 0.9900 ?
    C2 H2A . 0.9900 ?
    C2 H2B . 0.9900 ?
    C3 C4 . 1.5106(15) ?
    C3 H3A . 0.9900 ?
    C3 H3B . 0.9900 ?
    C4 H4A . 0.9900 ?
    C4 H4B . 0.9900 ?
    C5 C6 . 1.3862(16) ?
    C5 C10 . 1.4015(16) ?
    C6 C7 . 1.3998(16) ?
    C6 H6 . 0.9500 ?
    C7 C8 . 1.3835(16) ?
    C7 H7 . 0.9500 ?
    C8 C9 . 1.3964(17) ?
    C9 C10 . 1.3824(16) ?
    C9 H9 . 0.9500 ?
    C10 H10 . 0.9500 ?
    C11 H11A . 0.9800 ?
    C11 H11B . 0.9800 ?
    C11 H11C . 0.9800 ?
    F1 C13 . 1.3333(14) ?
    F2 C13 . 1.3306(14) ?
    F3 C13 . 1.3343(15) ?
    O2 C12 . 1.2399(14) ?
    O3 C12 . 1.2356(14) ?
    C12 C13 . 1.5445(16) ?
loop_
    _geom_angle_atom_site_label_1
    _geom_angle_atom_site_label_2
    _geom_angle_atom_site_label_3
    _geom_angle_site_symmetry_1
    _geom_angle_site_symmetry_3
    _geom_angle
    _geom_angle_publ_flag
    C8 O1 C11 . . 116.87(9) ?
    C1 N1 C4 . . 111.25(9) ?
    C1 N1 H1A . . 108.6(10) ?
    C4 N1 H1A . . 110.0(10)
                          ?
    C1 N1 H1B . . 108.1(9) ?
    C4 N1 H1B . . 111.9(9) ?
    H1A N1 H1B . . 106.9(13) ?
    C5 N2 C2 . . 115.95(9) ?
    C5 N2 C3 . . 112.00(9) ?
    C2 N2 C3 . . 109.51(9) ?
    N1 C1 C2 . . 110.07(9) ?
    N1 C1 H1C . . 109.6 ?
    C2 C1 H1C . . 109.6 ?
    N1 C1 H1D . . 109.6 ?
    C2 C1 H1D . . 109.6 ?
    H1C C1 H1D . . 108.2 ?
    N2 C2 C1 . . 109.59(9) ?
    N2 C2 H2A . . 109.8 ?
    C1 C2 H2A . . 109.8 ?
    N2 C2 H2B . . 109.8 ?
    C1 C2 H2B . . 109.8 ?
    H2A C2 H2B . . 108.2 ?
    N2 C3 C4 . . 110.90(9) ?
    N2 C3 H3A . . 109.5 ?
    C4 C3 H3A . . 109.5 ?
    N2 C3 H3B . . 109.5 ?
    C4 C3 H3B . . 109.5 ?
    H3A C3 H3B . . 108.0 ?
    N1 C4 C3 . . 109.93(9) ?
    N1 C4 H4A . . 109.7 ?
    C3 C4 H4A . . 109.7 ?
    N1 C4 H4B . . 109.7 ?
    C3 C4 H4B . . 109.7 ?
    H4A C4 H4B . . 108.2 ?
    C6 C5 C10 . . 118.42(10) ?
    C6 C5 N2 . . 123.69(10) ?
    C10 C5 N2 . . 117.90(10)
                           ?
    C5 C6 C7 . . 121.28(11) ?
    C5 C6 H6 . . 119.4 ?
    C7 C6 H6 . . 119.4 ?
    C8 C7 C6 . . 119.65(11) ?
    C8 C7 H7 . . 120.2 ?
    C6 C7 H7 . . 120.2 ?
    O1 C8 C7 . . 125.08(11) ?
    O1 C8 C9 . . 115.34(10) ?
    C7 C8 C9 . . 119.57(10) ?
    C10 C9 C8 . . 120.46(11) ?
    C10 C9 H9 . . 119.8 ?
    C8 C9 H9 . . 119.8 ?
    C9 C10 C5 . . 120.61(11) ?
    C9 C10 H10 . . 119.7 ?
    C5 C10 H10 . . 119.7 ?
    O1 C11 H11A . . 109.5 ?
    O1 C11 H11B . . 109.5 ?
    H11A C11 H11B . . 109.5 ?
    O1 C11 H11C . . 109.5 ?
    H11A C11 H11C . . 109.5 ?
    H11B C11 H11C . . 109.5 ?
    O3 C12 O2 . . 129.27(11) ?
    O3 C12 C13 . . 116.19(10) ?
    O2 C12 C13 . . 114.45(10) ?
    F2 C13 F1 . . 106.79(10) ?
    F2 C13 F3 . . 107.26(11) ?
    F1 C13 F3 . . 106.81(11) ?
    F2 C13 C12 . . 113.14(10) ?
    F1 C13 C12 . . 113.32(9) ?
    F3 C13 C12 . . 109.16(10) ?
loop_
    _geom_torsion_atom_site_label_1
    _geom_torsion_atom_site_label_2
    _geom_torsion_atom_site_label_3
    _geom_torsion_atom_site_label_4
    _geom_torsion_site_symmetry_1
    _geom_torsion_site_symmetry_2
    _geom_torsion_site_symmetry_3
    _geom_torsion_site_symmetry_4
    _geom_torsion
    _geom_torsion_publ_flag
    C4 N1 C1 C2 . . . . -55.67(12) ?
    C5 N2 C2 C1 . . . . 170.74(9) ?
    C3 N2 C2 C1 . . . . -61.35(12) ?
    N1 C1 C2 N2 . . . . 58.98(12) ?
    C5 N2 C3 C4 . . . . -168.97(9) ?
    C2 N2 C3 C4 . . . . 60.94(12) ?
    C1 N1 C4 C3 . . . . 54.44(12) ?
    N2 C3 C4 N1 . . . . -56.90(12) ?
    C2 N2 C5 C6 . . . . 12.65(16) ?
    C3 N2 C5 C6 . . . . -114.02(12) ?
    C2 N2 C5 C10 . . . . -167.21(10) ?
    C3 N2 C5 C10 . . . . 66.12(13) ?
    C10 C5 C6 C7 . . . . -0.13(18) ?
    N2 C5 C6 C7 . . . . -179.99(11) ?
    C5 C6 C7 C8 . . . . -0.78(18) ?
    C11 O1 C8 C7 . . . . 2.48(16) ?
    C11 O1 C8 C9 . . . . -178.21(10) ?
    C6 C7 C8 O1 . . . . -179.82(11) ?
    C6 C7 C8 C9 . . . . 0.89(18) ?
    O1 C8 C9 C10 . . . . -179.47(10) ?
    C7 C8 C9 C10 . . . . -0.12(18) ?
    C8 C9 C10 C5 . . . . -0.80(18) ?
    C6 C5 C10 C9 . . . . 0.91(18) ?
    N2 C5 C10 C9 . . . . -179.22(11) ?
    O3 C12 C13 F2 . . . . 151.49(11) ?
    O2 C12 C13 F2 . . . . -31.49(15) ?
    O3 C12 C13 F1 . . . . 29.73(16) ?
    O2 C12 C13 F1 . . . . -153.24(11) ?
    O3 C12 C13 F3 . . . . -89.16(13) ?
    O2 C12 C13 F3 . . . . 87.86(13) ?
loop_
    _geom_hbond_atom_site_label_D
    _geom_hbond_atom_site_label_H
    _geom_hbond_atom_site_label_A
    _geom_hbond_site_symmetry_A
    _geom_hbond_distance_DH
    _geom_hbond_distance_HA
    _geom_hbond_distance_DA
    _geom_hbond_angle_DHA
    _geom_hbond_publ_flag
    N1 H1A O2 . 0.937(16) 1.777(16) 2.7084(13) 172.1(15) yes
    N1 H1B O3 1_565 0.901(16) 1.982(16) 2.8329(14) 156.7(13) yes
    C3 H3B O1 3_646 0.99 2.55 3.2230(14) 125 yes
    C4 H4B F1 5_656 0.99 2.62 3.3162(14) 127 yes
    C4 H4B O2 5_666 0.99 2.51 3.1709(14) 124 yes
    C11 H11A F3 2_665 0.98 2.59 3.2796(15) 128 yes
_shelx_space_group_comment
;
The symmetry employed for this shelxl refinement is uniquely defined
by the following loop, which should always be used as a source of
symmetry information in preference to the above space-group names.
They are only intended as comments.
;
_shelx_estimated_absorpt_T_min     0.970
_shelx_estimated_absorpt_T_max     0.986
_shelx_hkl_file
;
   1   0   0 0.99333 0.60081   2
  -1   0   0 0.65688 0.49693   2
  -2   0   0 9431.66 291.349   1
  -3   0   0 0.88041 1.07991   2
   3   0   0 -1.1669 0.69539   2
   4   0   0 145.636 7.69194   2
  -4   0   0 136.552 7.82182   2
  -4   0   0 139.595 7.62331   4
  -5   0   0 1.24796 0.73972   3
  -5   0   0 2.80997 1.62882   4
   5   0   0 1.25241 1.57201   2
  -6   0   0 7.02774 1.51105   3
  -6   0   0 10.2461 2.75903   4
   6   0   0 13.1994 3.08674   2
   7   0   0 -0.3603 2.38865   2
  -7   0   0 1.18911 2.37230   4
  -1  -1   0 0.99542 0.28687   3
   1  -1   0 0.67759 0.57784   4
  -1  -1   0 0.10327 0.51206   2
  -1   1   0 0.63322 0.51333   4
  -1  -1   0 1.15861 0.33225   3
   1   1   0 0.51251 0.62305   2
   1  -1   0 0.54060 0.58153   2
  -1   1   0 0.02585 0.44103   2
  -2   1   0 0.01797 0.54804   4
   2  -1   0 0.68293 0.68235   2
   2   1   0 0.41801 0.75315   2
  -2   1   0 0.81024 0.67189   2
  -2  -1   0 -1.0391 0.52018   2
   3  -1   0 0.26273 1.00236   2
  -3  -1   0 0.04675 0.21029   3
  -3  -1   0 -0.4601 0.92402   2
  -3   1   0 0.05119 0.87711   4
  -3   1   0 0.87557 1.13825   2
   3   1   0 0.84958 1.00338   2
  -3  -1   0 0.41182 0.24370   3
   4  -1   0 2.35372 1.28017   2
  -4   1   0 0.08051 1.56175   2
  -4  -1   0 0.39108 1.36358   2
  -4  -1   0 0.30592 0.49591   3
  -4  -1   0 -0.0416 0.47344   3
  -4   1   0 -0.4123 1.06965   4
   4   1   0 0.71445 1.17209   2
  -5   1   0 0.23396 0.46180   3
  -5   1   0 -0.1929 0.41650   3
  -5   1   0 0.78454 1.55107   4
  -5  -1   0 0.00948 0.69998   3
  -5  -1   0 -0.8029 1.29877   4
   5   1   0 0.05352 1.67681   2
  -5  -1   0 0.92016 0.87297   3
   5  -1   0 -2.2823 1.36335   2
  -6  -1   0 -0.9073 1.47457   4
  -6  -1   0 -1.0808 1.01955   3
  -6   1   0 2.56693 1.92751   4
  -6  -1   0 0.30153 1.11749   3
  -6   1   0 0.57192 0.88067   3
   6  -1   0 0.46896 1.72568   2
   7   1   0 1.45014 2.46938   2
   7  -1   0 -0.0471 2.31392   2
  -7   1   0 -2.2368 2.28717   4
  -7  -1   0 0.52745 2.50917   4
   0   2   0 253.901 8.82659   4
   0   2   0 236.007 8.71779   3
   0  -2   0 267.182 8.82776   3
   0  -2   0 275.306 8.85491   4
  -2  -2   0 13.4525 1.14555   3
   2   2   0 15.1009 1.87260   2
  -2   2   0 11.5917 1.49305   4
  -2  -2   0 14.8256 1.81335   2
   2  -2   0 15.8049 1.76452   2
  -2   2   0 13.1244 1.55936   2
   2  -2   0 13.7874 1.60536   4
  -2  -2   0 14.9737 1.24348   3
  -3  -2   0 1126.42 37.8915   2
  -3   2   0 1095.64 37.2041   4
  -3   2   0 1132.93 37.5258   2
   3  -2   0 1156.56 37.3048   2
  -3  -2   0 1155.69 35.6407   3
   3   2   0 1122.82 37.8301   2
   4  -2   0 37.4448 3.56757   2
  -4   2   0 40.4768 3.62916   4
  -4  -2   0 35.5920 2.29779   3
   4   2   0 37.7841 3.70351   2
  -4  -2   0 36.1342 2.50136   3
  -4   2   0 38.1383 3.85380   2
  -4  -2   0 31.5688 3.81406   2
   5   2   0 5.03203 2.20017   2
  -5  -2   0 2.97241 1.12009   3
  -5   2   0 0.62831 1.51468   4
  -5   2   0 1.69065 0.48543   3
   5  -2   0 -0.0239 1.53119   2
  -5  -2   0 2.22138 1.07787   3
  -5   2   0 3.08126 0.54761   3
  -6  -2   0 -0.9546 1.39249   3
  -6   2   0 7.31617 2.56107   4
  -6  -2   0 4.16501 1.91585   4
   6  -2   0 1.57575 1.80056   2
  -6   2   0 -0.5282 0.77122   3
   6   2   0 -1.0249 1.59898   2
  -6  -2   0 1.32948 1.28474   3
  -7  -2   0 28.7069 5.30456   4
   7  -2   0 32.0419 4.60756   2
  -7   2   0 35.3272 4.65277   4
   7   2   0 21.0780 4.42466   2
   0  -3   0 0.38234 0.64488   3
   0  -3   0 -0.1622 0.61806   4
   0   3   0 -0.1431 0.60538   4
  -1  -3   0 0.44444 0.63368   3
   1   3   0 0.87117 0.81607   4
   1   3   0 -0.5271 0.61435   2
  -1   3   0 -0.0952 0.40769   3
  -1  -3   0 0.02131 0.45748   4
  -1   3   0 0.58515 0.59007   4
  -1  -3   0 0.03326 0.61261   2
   1  -3   0 1.60496 0.71527   4
  -2   3   0 -1.0697 0.41694   4
  -2  -3   0 0.20095 0.68833   2
   2   3   0 1.97257 0.42429   3
  -2  -3   0 0.42150 0.64447   3
  -2   3   0 -0.5866 0.62594   2
  -2  -3   0 -1.0581 0.51208   4
   2   3   0 0.41687 0.27481   3
   2   3   0 0.59743 0.97857   2
  -3  -3   0 -1.2098 0.94774   2
  -3   3   0 -0.2797 0.86872   2
   3  -3   0 1.19387 1.05686   2
  -3   3   0 -0.4271 0.86479   4
  -3  -3   0 1.43279 1.28251   4
  -3  -3   0 0.38260 0.66493   3
   3   3   0 -1.4843 1.11932   2
  -3  -3   0 -0.3881 0.63854   3
  -4  -3   0 -0.2205 0.81550   3
  -4  -3   0 -0.4077 0.74615   3
  -4   3   0 -0.2629 1.23974   4
  -4   3   0 0.31429 1.43029   2
   4   3   0 1.12747 1.42248   2
   4  -3   0 -0.1323 1.20898   2
  -4  -3   0 -0.2879 1.64696   2
  -5  -3   0 0.50660 1.19856   3
  -5  -3   0 1.16921 1.13128   3
  -5   3   0 -2.0061 1.11362   4
   5  -3   0 3.73880 1.71475   2
   5   3   0 -1.3183 1.42522   2
   6   3   0 0.42207 1.78920   2
  -6  -3   0 0.16128 1.55802   3
  -6   3   0 -1.4080 1.65702   4
  -6  -3   0 -1.0276 1.26768   3
   6  -3   0 0.16445 1.80633   2
  -6   3   0 -1.8474 0.81643   3
  -7  -3   0 -2.7266 2.57500   4
  -7   3   0 0.66482 2.23671   4
   7   3   0 5.03395 2.91826   2
  -1   4   0 1719.17 54.2250   4
   1   4   0 1764.52 54.2127   3
  -1  -4   0 1852.84 54.9623   4
  -1   4   0 1573.42 53.7985   3
   1   4   0 1646.86 54.7842   4
   1  -4   0 1713.38 54.1418   4
  -1  -4   0 1805.59 54.6747   2
   2  -4   0 126.043 5.98974   4
   2   4   0 127.178 6.54816   2
  -2   4   0 127.998 5.09918   3
  -2   4   0 122.537 5.83162   4
  -2  -4   0 120.973 6.29315   2
  -2   4   0 116.320 5.83149   2
  -2  -4   0 127.445 5.90405   3
  -2  -4   0 120.694 6.40639   4
  -3  -4   0 80.2890 5.61799   4
   3  -4   0 84.5113 5.15766   4
  -3   4   0 87.8504 5.09909   4
  -3   4   0 90.7265 5.36777   2
   3   4   0 92.7535 5.84966   2
  -3   4   0 79.9514 3.35232   3
  -3  -4   0 85.9663 4.75243   3
  -3  -4   0 78.8713 5.54800   2
   4   4   0 39.7331 4.23153   2
  -4  -4   0 38.0257 4.40262   4
  -4  -4   0 45.7041 3.53959   3
  -4  -4   0 43.1575 4.35653   2
  -4   4   0 41.6735 2.01478   3
  -4   4   0 43.9567 4.11389   2
  -4   4   0 37.6290 3.67510   4
   5   4   0 8.24797 2.97211   2
  -5   4   0 9.58333 2.49483   4
  -5  -4   0 8.43165 1.99204   3
  -6   4   0 62.9949 5.70373   4
  -6  -4   0 61.5744 5.00737   3
  -6   4   0 61.6771 3.68407   3
   6   4   0 70.7106 6.58252   2
   7   4   0 188.407 11.7366   2
  -7   4   0 186.793 11.0805   4
   0   5   0 2.77587 1.11800   3
   0  -5   0 1.18709 0.84979   4
   0  -5   0 1.33648 0.95112   3
   0   5   0 2.06366 1.06264   4
   1   5   0 -0.1480 0.76978   3
  -1  -5   0 0.63573 0.83510   4
   1  -5   0 0.47249 0.77504   4
  -1  -5   0 0.06856 0.90190   3
   1   5   0 0.80007 0.77418   4
   1   5   0 -0.0255 0.85080   2
  -1   5   0 0.50838 0.77858   4
  -1   5   0 0.05067 0.69749   3
   2   5   0 -0.2849 1.03547   2
  -2   5   0 0.29578 0.73033   4
  -2   5   0 0.86580 0.74058   3
  -2  -5   0 1.34948 1.08580   2
  -2  -5   0 1.47343 1.14267   4
   2  -5   0 -0.3588 0.80968   4
  -2   5   0 1.10616 1.14648   2
   2   5   0 0.41865 0.76560   3
   2   5   0 2.53951 0.97644   3
  -2  -5   0 -1.1622 0.66454   3
   3   5   0 -0.9788 0.99000   2
   3  -5   0 -0.8425 0.93863   4
  -3  -5   0 0.36676 1.26934   4
  -3  -5   0 0.13488 1.28802   2
  -3   5   0 -1.3645 0.94194   2
  -3   5   0 -0.4192 0.57975   3
  -3   5   0 -0.8380 0.76509   4
  -3  -5   0 -1.4708 0.78865   3
  -4   5   0 0.80744 1.54988   2
  -4   5   0 -2.0583 0.94453   4
  -4  -5   0 0.63053 1.12154   3
  -4   5   0 -0.6366 0.60202   3
  -5   5   0 -0.0654 1.47676   4
  -5  -5   0 -2.1350 1.18097   3
   5   5   0 2.27912 1.72854   2
  -5   5   0 -0.8026 0.81355   3
   6   5   0 0.04574 2.20791   2
  -6   5   0 -0.3673 1.74705   4
  -6   5   0 0.55024 1.11419   3
  -6  -5   0 1.55489 1.65247   3
   7   5   0 3.21460 2.87480   2
  -7  -5   0 2.55961 2.30552   3
  -7   5   0 2.17485 2.63702   4
   0   6   0 353.961 13.5189   3
   0   6   0 364.195 13.8101   4
   0  -6   0 340.593 13.3710   4
   0  -6   0 348.151 13.4443   3
  -1   6   0 3790.27 117.540   3
  -2  -6   0 306.498 13.2110   4
  -2  -6   0 301.436 12.6712   3
   2   6   0 310.358 11.9348   3
  -2   6   0 319.984 12.5851   4
   2  -6   0 320.785 12.5022   4
   2   6   0 304.058 13.2572   2
  -2  -6   0 330.364 13.1329   2
  -2   6   0 317.434 11.9821   3
   2   6   0 311.049 13.5284   4
   3   6   0 84.6126 5.07053   3
  -3   6   0 78.5730 4.32398   3
   3  -6   0 77.5882 5.20746   4
   3   6   0 82.7780 3.96991   3
  -3  -6   0 84.9701 5.37652   3
  -3   6   0 81.5523 5.18209   4
   3   6   0 88.5003 6.14055   2
  -3  -6   0 74.1698 5.75920   4
  -3   6   0 68.7580 5.02788   2
  -3  -6   0 85.8674 5.84718   2
  -4   6   0 393.866 16.0562   4
   4   6   0 390.883 17.3133   2
  -4   6   0 377.341 14.1439   3
  -4  -6   0 417.723 16.2647   3
  -5   6   0 33.5024 3.86245   4
   5   6   0 37.7480 4.69842   2
  -5   6   0 36.4844 2.94886   3
  -6  -6   0 10.7163 2.84073   3
   6   6   0 11.0272 3.41093   2
  -6   6   0 6.96708 2.45198   4
  -6   6   0 12.4677 2.24492   3
   7   6   0 2.76983 2.91703   2
  -7  -6   0 -0.3208 2.36814   3
  -7   6   0 3.19218 2.74477   4
   0  -7   0 2.07914 1.18940   3
   0  -7   0 -0.7233 0.95978   4
   0   7   0 0.49987 0.82002   4
   0   7   0 1.28808 1.13360   3
   1   7   0 0.33803 1.16951   4
   1   7   0 -0.1863 0.74692   2
  -1   7   0 -1.1988 0.68292   3
  -1  -7   0 -0.9588 0.62204   4
  -1   7   0 -1.3693 0.81085   4
   1   7   0 1.74706 1.11544   3
  -1  -7   0 -0.1989 0.98815   3
   1  -7   0 -0.1423 0.78511   4
  -2   7   0 0.76585 1.04441   4
  -2  -7   0 -1.0498 0.99383   4
   2  -7   0 -0.2562 0.90774   4
  -2   7   0 0.22716 0.88138   3
   2   7   0 -0.1856 0.93753   2
   2   7   0 -1.5228 1.00862   4
  -2  -7   0 0.01916 1.00526   3
   2   7   0 -0.6244 0.88690   3
  -2  -7   0 -0.5830 1.02534   2
  -3   7   0 0.78676 1.33183   2
  -3  -7   0 -0.4201 1.15597   3
  -3   7   0 1.34259 1.29189   4
   3  -7   0 -1.7990 1.03509   4
   3   7   0 0.33377 0.82301   3
  -3   7   0 -0.9627 0.97049   3
   3   7   0 -0.8882 1.21332   2
   3   7   0 -0.7550 0.72257   3
  -4   7   0 -0.2826 1.36522   4
   4   7   0 -0.8232 1.33815   2
  -4   7   0 -0.2963 1.06040   3
   5   7   0 -1.0946 2.10941   2
  -5  -7   0 1.03777 1.76923   3
  -5   7   0 1.32799 1.25002   3
  -5   7   0 -0.2644 1.44501   4
  -6   7   0 3.28770 1.84002   3
  -6   7   0 4.70737 2.45705   4
  -6  -7   0 0.05589 1.89293   3
  -7  -7   0 -1.9175 2.62533   3
   7   7   0 2.31692 3.15822   2
   0   8   0 1.95035 1.25550   4
   0  -8   0 1.36763 1.03458   4
   0  -8   0 3.26222 1.54240   3
   0   8   0 2.24455 1.44411   3
  -1  -8   0 1071.53 36.1904   3
  -1  -8   0 1035.76 36.0449   4
   1   8   0 1082.66 35.8140   3
   1  -8   0 1010.20 35.3107   4
   1   8   0 1073.89 36.6607   4
   1   8   0 1059.44 36.2982   2
  -1   8   0 999.925 35.6564   4
   2  -8   0 305.484 12.4544   4
   2   8   0 296.441 13.6269   4
  -2   8   0 290.360 12.1921   3
  -2  -8   0 275.977 12.9816   4
  -2  -8   0 290.779 12.9358   3
   2   8   0 281.826 13.2026   2
  -2   8   0 269.955 12.3388   4
   3   8   0 156.563 7.39438   3
   3   8   0 159.583 9.55174   2
  -3   8   0 169.199 8.79823   4
   3   8   0 171.371 7.49406   3
  -3   8   0 165.095 8.08576   3
  -4  -8   0 75.5171 6.13150   3
   4   8   0 73.4156 6.56454   2
  -4   8   0 58.3409 6.93378   3
  -4   8   0 77.3416 5.79415   4
  -5  -8   0 46.6559 5.12861   3
  -5   8   0 45.2838 4.89879   4
   5   8   0 36.9408 5.59645   2
  -5   8   0 39.5219 3.94400   3
  -6  -8   0 52.2498 5.89204   3
   6   8   0 38.5104 5.67246   2
  -6   8   0 45.7840 5.02574   4
  -6   8   0 38.0082 5.95865   3
   7   8   0 23.3758 5.53125   2
  -7   8   0 27.7653 5.19744   4
   0   9   0 3.91227 1.78834   4
   0  -9   0 5.40977 1.91937   3
   0  -9   0 2.10235 1.44758   4
   0   9   0 2.31495 1.41979   3
   1   9   0 -0.5403 0.87035   2
   1  -9   0 -0.4660 1.13451   4
  -1  -9   0 -1.7251 1.07142   3
  -1  -9   0 -0.3287 1.22933   4
   1   9   0 2.00683 1.48514   3
   1   9   0 1.71243 1.42216   4
  -1   9   0 1.00767 1.44490   3
  -1   9   0 0.31797 1.37572   4
   2   9   0 0.24364 1.55362   4
   2  -9   0 0.22564 1.16346   4
   2   9   0 1.23417 1.64378   2
  -2   9   0 -0.4439 1.29869   3
   2   9   0 -1.7898 1.08171   3
  -2  -9   0 -1.6541 1.36584   3
  -2   9   0 0.99420 1.38743   4
   3   9   0 -0.9565 1.26405   3
  -3   9   0 0.30094 1.33960   3
  -3  -9   0 1.20770 1.46320   3
   3   9   0 -0.1205 1.84468   2
  -3   9   0 1.03039 1.43660   4
   3   9   0 -1.3047 1.11362   3
  -4   9   0 -0.3356 1.52161   3
  -4   9   0 0.26764 1.44280   4
   4   9   0 -4.1521 1.51735   2
  -4  -9   0 3.43983 2.02006   3
   5   9   0 1.56975 2.25817   2
  -5   9   0 -0.3887 1.53686   4
  -5  -9   0 -4.3686 1.82862   3
  -6  -9   0 -0.5535 2.46369   3
  -6   9   0 2.06933 2.13245   4
   6   9   0 6.19623 3.17127   2
  -7  -9   0 5.28936 3.45499   3
  -7   9   0 1.87605 2.85144   4
   7   9   0 2.52713 3.02030   2
   0 -10   0 1876.00 63.8590   3
   0  10   0 1914.74 63.3438   4
  -1 -10   0 846.966 31.9530   3
   1  10   0 883.089 32.6880   4
   1  10   0 947.810 32.7123   2
  -1  10   0 859.316 32.0706   4
  -2  10   0 1301.27 45.8332   4
  -2 -10   0 1340.21 46.4951   3
   2  10   0 1324.15 47.2577   4
   2  10   0 1389.69 47.1853   2
  -3 -10   0 322.684 15.3835   3
  -3  10   0 314.504 14.6915   4
   3  10   0 333.957 13.4153   3
   3  10   0 321.155 13.5037   3
   3  10   0 328.569 15.9839   2
   4  10   0 247.303 9.30843   3
  -4  10   0 245.113 12.2927   4
  -4 -10   0 215.202 12.4303   3
   4  10   0 225.487 9.22568   3
   4  10   0 216.250 13.0846   2
   5  10   0 5.93339 3.29810   2
  -5  10   0 5.48036 2.42270   4
  -5 -10   0 -0.3814 2.14514   3
  -6  10   0 5.99780 2.80130   4
   6  10   0 2.90461 3.11312   2
   1  11   0 -0.5841 1.55666   4
  -1  11   0 2.12876 1.76030   4
   1  11   0 8.23320 2.82247   2
  -2 -11   0 -0.9521 1.58886   3
   2  11   0 -1.7187 1.50095   4
   2  11   0 -0.9748 1.29911   2
  -2  11   0 -1.8871 1.27160   4
   3  11   0 1.29660 2.23651   4
   3  11   0 0.49053 1.95450   2
   3  11   0 1.82118 1.58230   3
  -3 -11   0 -1.2254 1.55458   3
  -3  11   0 2.32859 1.95798   4
   4  11   0 -1.1889 2.09348   2
  -4  11   0 3.01835 2.11315   4
  -4 -11   0 0.76604 2.25521   3
   4  11   0 0.86045 1.28010   3
   4  11   0 1.89081 1.64685   3
  -5 -11   0 0.61801 2.14058   3
  -5  11   0 -0.4136 2.17075   4
  -6 -11   0 -4.9927 2.61814   3
   6  11   0 1.20908 2.74833   2
  -6  11   0 -1.7571 2.47640   4
   0 -12   0 173.200 9.82844   3
   0  12   0 161.594 9.86828   2
   0  12   0 167.299 10.2933   4
  -1  12   0 1.11020 1.57572   4
  -1 -12   0 1.07189 1.82851   3
   1  12   0 4.14494 2.25251   2
   1  12   0 0.66305 1.80471   4
   2  12   0 52.2388 5.82165   2
  -2  12   0 50.8473 5.26283   4
  -2 -12   0 52.7132 5.81252   3
   2  12   0 48.1712 5.77409   4
   3  12   0 235.225 13.8455   2
  -3  12   0 236.624 12.8412   4
   3  12   0 228.421 13.8965   4
  -3 -12   0 242.112 13.5387   3
   4  12   0 113.283 6.47102   3
  -4 -12   0 114.739 8.93722   3
   4  12   0 103.290 6.54804   3
   4  12   0 117.263 9.53552   2
  -4  12   0 120.176 8.64149   4
  -5 -12   0 10.4495 4.08823   3
  -5  12   0 13.6646 3.63090   4
   5  12   0 11.6815 4.18907   2
  -6  12   0 14.8394 3.97092   4
   6  12   0 10.8256 4.36049   2
  -6 -12   0 15.3757 4.57015   3
  -1  13   0 -1.3594 1.49053   4
   1  13   0 -1.7475 1.63907   4
   1  13   0 0.62480 1.79590   2
  -1 -13   0 -1.7299 1.61208   3
   2  13   0 1.17167 2.32217   2
  -2  13   0 2.15506 2.11395   4
   2  13   0 -0.3118 2.06147   4
  -2 -13   0 -2.7381 1.71991   3
  -3  13   0 0.99471 2.06726   4
   3  13   0 1.32042 2.50784   4
  -3 -13   0 -1.1775 1.97593   3
   3  13   0 -1.4231 1.46050   2
  -4  13   0 0.32103 2.04886   4
   4  13   0 1.13226 2.71288   2
   4  13   0 1.28218 1.81598   3
  -4 -13   0 0.93391 2.42982   3
  -5  13   0 1.75792 2.32433   4
  -5 -13   0 -0.3963 2.68128   3
   5  13   0 3.35627 3.12185   2
  -6 -13   0 8.47150 3.86932   3
  -6  13   0 1.72533 3.04241   4
   6  13   0 3.04724 4.24882   2
   0  14   0 51.5937 6.08563   4
   0  14   0 45.2074 5.38487   2
   0 -14   0 49.6608 5.71431   3
   1  14   0 36.1597 5.10533   4
  -1  14   0 23.8356 4.22998   4
   1  14   0 24.3494 4.15983   2
  -1 -14   0 23.9508 4.83460   3
  -2  14   0 -1.6874 1.97336   4
   2  14   0 0.41692 2.45313   2
  -2 -14   0 0.67648 2.35470   3
   2  14   0 0.60288 2.38577   4
  -3  14   0 176.070 11.1898   4
  -3 -14   0 145.904 11.1569   3
   3  14   0 167.886 12.0954   4
   4  14   0 69.7903 5.61414   3
   4  14   0 74.1379 8.25935   2
  -4 -14   0 72.0082 8.01218   3
   5  14   0 4.99190 3.62100   2
  -5 -14   0 1.64498 3.20369   3
  -5  14   0 -4.3728 2.92648   4
   0  15   0 11.5984 3.46825   2
   0  15   0 11.0273 3.64329   4
  -1  15   0 1.90764 2.17560   4
  -1 -15   0 0.08639 1.97664   3
   1  15   0 0.36910 2.31655   4
   1  15   0 -1.7429 2.15392   2
   2  15   0 -0.1728 2.43654   2
   2  15   0 -2.2558 2.10760   4
  -2  15   0 1.02309 2.35695   4
  -2 -15   0 -3.8754 2.13369   3
  -3 -15   0 -1.1063 2.62593   3
   3  15   0 -0.7739 2.89926   2
   3  15   0 2.96396 2.99917   4
  -4 -15   0 2.96851 3.02866   3
  -4  15   0 0.81660 2.72466   4
   4  15   0 -2.2261 2.59420   2
   4  15   0 -0.4660 2.02150   3
  -5 -15   0 1.62864 3.19042   3
   5  15   0 -4.3319 2.67853   2
  -5  15   0 2.25094 2.96231   4
   0  16   0 89.2642 8.22795   2
   0  16   0 79.3898 8.25312   4
   1  16   0 30.3607 6.14051   2
  -1  16   0 21.9722 5.14416   4
   1  16   0 30.3711 6.10122   4
  -1 -16   0 25.6245 5.14550   3
  -1  16   0 26.9998 4.67455   2
  -2  16   0 293.014 16.3445   4
   2  16   0 258.346 16.3497   4
  -2 -16   0 276.379 16.0907   3
   2  16   0 293.594 16.8839   2
   3  16   0 43.2020 6.75980   2
  -3 -16   0 37.2890 6.24011   3
  -3  16   0 52.4466 6.55113   4
   3  16   0 42.1585 6.70626   4
   4  16   0 26.7763 4.35533   3
  -4  16   0 24.0272 5.19398   4
   4  16   0 29.9301 6.64051   2
  -4 -16   0 33.5879 6.57491   3
  -5  16   0 3.51527 3.10871   4
   5  16   0 2.85472 3.80425   2
   0  17   0 3.84759 3.18381   4
   0  17   0 3.87624 2.75291   2
  -1  17   0 -1.5899 1.99286   2
   1  17   0 1.17950 3.19504   4
  -1  17   0 -1.1762 2.45302   4
   1  17   0 1.20290 3.00782   2
  -2  17   0 -3.5450 2.09720   4
  -2 -17   0 -0.5866 2.86647   3
   2  17   0 0.65597 2.91786   4
   2  17   0 1.66114 2.80479   2
   3  17   0 -0.8907 3.25865   2
  -3 -17   0 -2.7167 2.41989   3
   3  17   0 1.08119 2.34573   4
  -3  17   0 0.19634 2.74572   4
   4  17   0 -5.3278 2.23673   3
  -4  17   0 2.00052 2.78071   4
   4  17   0 -0.7989 3.49220   2
  -4 -17   0 6.90700 3.85722   3
   0  18   0 325.443 18.3626   2
   0  18   0 298.480 18.2021   4
  -1  18   0 65.7168 7.78938   2
  -1  18   0 71.1561 8.02143   4
   1  18   0 70.7778 8.58501   4
   1  18   0 66.4270 8.00130   2
   2  18   0 43.8218 7.08012   4
   2  18   0 31.3567 6.80302   2
  -2  18   0 48.3801 6.90330   4
  -3  18   0 -4.1373 3.14812   4
   3  18   0 0.63570 4.19331   4
  -3 -18   0 3.17874 4.16287   3
   3  18   0 -2.1421 3.97725   2
  -4  18   0 46.9524 6.73748   4
   4  18   0 30.0107 8.43179   2
   4  18   0 46.9314 5.83160   3
   0  19   0 -2.9884 2.81343   4
   0  19   0 -0.7565 2.89246   2
  -1  19   0 1.22826 3.40949   4
   1  19   0 0.06839 3.44181   4
   1  19   0 3.53768 3.18659   2
  -1  19   0 -4.3446 2.54786   2
  -2  19   0 1.96068 3.36462   4
   2  19   0 -0.6948 3.06820   2
   2  19   0 0.57803 3.16008   4
  -2  19   0 0.37764 2.69863   2
   3  19   0 0.24676 3.90300   4
  -3  19   0 -1.0177 2.87921   4
   3  19   0 -1.7347 3.54033   2
   0  20   0 447.751 24.0068   2
   0  20   0 468.429 24.8189   4
  -1  20   0 21.6595 6.09913   4
  -1  20   0 17.5551 5.17818   2
   1  20   0 25.1730 6.62967   4
   1  20   0 20.4008 5.93543   2
   2  20   0 5.94005 4.58858   4
  -2  20   0 6.10491 4.09867   4
   2  20   0 3.01703 3.99084   2
   0  21   0 -1.1073 3.83946   2
   0  21   0 -6.4928 3.04340   4
   1  21   0 1.71327 3.93346   2
  -1  21   0 -2.2190 3.27887   2
   1  21   0 -0.8514 3.64380   4
  -1  21   0 -0.9443 3.11672   4
  -1   0   1 0.65476 0.57348   2
  -1   0  -1 0.41252 0.46272   2
   1   0  -1 -0.0177 0.49796   2
   1   0   1 0.38191 0.45664   2
  -2   0  -1 1808.28 56.4758   2
  -2   0   1 1792.37 56.9151   2
  -3   0   1 1.22060 1.22391   2
  -3   0  -1 -1.4174 0.81753   2
   3   0   1 -0.5927 0.71022   2
   3   0  -1 0.84109 1.13152   2
  -4   0   1 128.962 4.87956   3
  -4   0   1 138.077 7.67143   4
  -4   0   1 129.982 7.75051   2
  -4   0   1 146.984 5.12054   3
   4   0   1 125.304 7.05681   2
  -4   0  -1 137.969 7.35039   4
  -4   0  -1 126.280 7.39569   2
   4   0  -1 135.146 7.53476   2
   5   0  -1 1.30388 1.38789   2
  -5   0  -1 -0.0769 0.36458   3
  -5   0  -1 0.03988 0.38606   3
  -5   0   1 1.32055 0.82946   3
  -5   0   1 -1.2451 0.60927   3
  -5   0   1 1.61039 1.94425   4
   5   0   1 -1.9454 1.19316   2
  -6   0  -1 57.9507 3.48491   3
  -6   0   1 57.7899 3.73282   3
   6   0   1 47.9996 5.08111   2
  -6   0   1 58.2189 5.75350   4
  -6   0  -1 62.6556 5.67461   4
   6   0  -1 61.8916 5.59601   2
  -6   0  -1 62.4115 3.30897   3
  -7   0   1 1.21355 2.56454   4
   7   0   1 -0.0567 2.28748   2
  -7   0  -1 -0.3770 2.16106   4
   7   0  -1 0.86329 1.90961   2
   1   1  -1 139.695 5.75370   2
   1   1  -1 143.207 4.79286   3
   1  -1   1 145.129 5.23040   2
   1   1  -1 147.189 4.85104   3
  -1   1   1 137.461 5.53687   4
   1  -1   1 143.741 5.24737   4
  -1  -1  -1 142.959 5.45845   2
  -1   1   1 152.767 5.65665   2
  -1  -1   1 142.634 5.00584   3
  -1  -1   1 152.656 5.86358   2
   1  -1  -1 143.209 5.60361   4
  -1   1  -1 146.573 5.23729   4
   1  -1  -1 148.983 5.61136   2
   1   1   1 145.124 5.50638   2
  -1   1  -1 146.318 5.26440   2
  -1  -1   1 148.852 5.14554   3
   2  -1   1 1204.55 36.7825   2
  -2   1   1 1127.94 37.1282   4
   2   1  -1 1201.66 37.5609   2
  -2  -1  -1 1167.40 37.1202   2
  -2   1   1 1140.27 37.2380   2
  -2  -1   1 1135.62 35.5299   3
   2  -1  -1 1134.82 37.1056   2
  -2  -1   1 1167.48 37.5482   2
   2   1   1 1172.68 37.0990   2
  -2  -1   1 1127.92 35.6387   3
  -2   1  -1 1167.76 36.8577   2
  -2   1  -1 1102.49 36.6789   4
   3  -1   1 2209.51 68.2368   2
  -3   1   1 2142.36 68.6813   4
  -3  -1  -1 2160.02 68.6839   2
   3   1  -1 2239.28 69.0659   2
  -3   1   1 2188.57 69.0126   2
  -3   1  -1 2176.21 68.5120   2
  -3   1  -1 2130.15 68.2149   4
  -3  -1   1 2118.37 66.3568   3
   3  -1  -1 2156.27 68.6206   2
  -3  -1   1 2082.41 69.0303   2
  -3  -1   1 2158.71 66.2079   3
   3   1   1 2170.42 68.5174   2
   4   1  -1 73.8564 5.36518   2
  -4  -1  -1 62.7083 5.89314   2
  -4   1   1 82.8469 5.76389   2
  -4   1   1 74.7240 5.24617   4
  -4   1   1 75.5667 2.70046   3
   4  -1   1 80.0743 5.04201   2
  -4  -1  -1 75.2603 2.67964   3
  -4   1   1 74.2666 2.65935   3
  -4  -1  -1 74.0871 2.64846   3
  -4   1  -1 75.0799 5.00654   4
  -4  -1   1 77.3370 5.64811   2
  -4  -1   1 74.4914 3.44067   3
   4   1   1 72.2851 5.10611   2
  -4   1  -1 68.1334 4.96126   2
   4  -1  -1 76.5782 5.21795   2
   5  -1   1 57.6884 4.97038   2
  -5  -1  -1 64.4262 3.07589   3
  -5  -1  -1 62.4670 5.27825   4
  -5   1   1 58.0873 5.11700   4
   5   1  -1 62.3604 5.30292   2
  -5   1   1 65.7430 3.10623   3
   5  -1  -1 65.5211 5.40524   2
  -5  -1   1 62.4869 5.44817   4
  -5  -1   1 60.1912 3.75901   3
  -5  -1   1 59.8879 3.45930   3
  -5   1  -1 59.2806 5.71887   4
  -6   1   1 11.1782 2.98529   4
  -6  -1  -1 9.12790 1.80647   3
   6   1  -1 4.73597 2.42177   2
  -6  -1  -1 9.98910 2.78432   4
  -6   1   1 9.37797 1.74361   3
  -6  -1  -1 8.53780 1.64760   3
   6  -1   1 6.93818 2.79068   2
   6  -1  -1 11.6584 2.93722   2
  -6   1  -1 10.0598 1.26123   3
  -6  -1   1 3.81239 2.59461   4
  -6  -1   1 10.1402 1.97162   3
  -6   1  -1 9.73609 2.70275   4
   6   1   1 12.8736 3.02816   2
   7   1  -1 201.269 11.8016   2
  -7  -1  -1 213.024 12.1133   4
   7  -1   1 195.779 11.2789   2
  -7   1   1 221.397 12.2347   4
  -7  -1   1 202.426 12.2719   4
   7   1   1 183.866 11.2674   2
  -7   1  -1 201.250 11.7242   4
   0  -2   1 -0.1993 0.30048   4
   0   2  -1 0.08977 0.32170   2
   0  -2  -1 0.12339 0.34628   3
   0   2   1 -0.0565 0.33979   4
   0  -2  -1 -0.3521 0.25854   4
   0   2  -1 -0.1760 0.33792   4
   0  -2   1 0.01121 0.35300   3
   0   2   1 -0.0643 0.34056   3
   0   2  -1 0.39067 0.39695   3
  -1   2   1 1237.71 37.6456   4
  -1   2   1 1177.65 38.1705   2
   1  -2   1 1239.11 37.3148   4
  -1  -2  -1 1271.11 38.4348   4
  -1   2   1 1201.26 36.9495   3
  -1  -2  -1 1203.28 37.6505   2
   1   2  -1 1146.70 37.1972   3
  -1  -2   1 1229.57 38.1541   4
   1   2   1 1165.15 37.7803   4
   1  -2  -1 1016.23 37.9394   4
  -1  -2   1 1263.45 38.0957   2
   1   2   1 1193.95 37.7215   2
  -1   2  -1 1204.36 37.2667   4
  -2  -2  -1 1028.82 32.1120   2
   2  -2   1 976.675 31.4497   2
   2  -2   1 925.275 31.4754   4
   2   2  -1 938.518 32.2705   2
  -2  -2  -1 968.150 30.4094   3
  -2   2   1 978.149 31.9757   2
  -2   2   1 968.969 31.8511   4
  -2  -2  -1 960.252 30.4859   3
  -2   2  -1 989.162 31.6042   2
  -2  -2   1 976.395 30.9991   3
  -2  -2   1 974.472 32.3607   2
   2   2   1 985.698 32.0695   2
   2  -2  -1 949.603 31.9269   4
   2  -2  -1 971.465 31.8429   2
  -2   2  -1 1075.51 31.6391   4
  -3   2   1 95.6622 5.57311   4
  -3  -2  -1 103.932 4.12494   3
  -3  -2  -1 101.141 4.02761   3
   3   2  -1 109.226 6.20260   2
  -3   2   1 106.439 5.93821   2
   3  -2   1 107.289 5.46023   2
  -3  -2  -1 103.191 5.90290   2
  -3   2  -1 103.764 5.45633   4
  -3  -2   1 104.473 6.12691   2
   3   2   1 108.076 5.93351   2
  -3   2  -1 104.048 5.62987   2
   3  -2  -1 107.917 5.77189   2
  -4  -2  -1 48.4336 4.33467   2
  -4  -2  -1 45.4206 3.65655   3
   4  -2   1 39.5653 3.62827   2
  -4   2   1 46.2341 3.99461   4
  -4  -2  -1 43.8030 2.43737   3
  -4   2   1 45.0740 4.22592   2
   4   2  -1 47.4293 4.38112   2
  -4   2  -1 46.1232 4.13570   2
  -4  -2   1 40.0880 4.37783   2
  -4  -2   1 47.6810 3.08874   3
   4   2   1 42.8067 3.87693   2
  -4   2  -1 46.6688 3.81812   4
   4  -2  -1 38.8973 3.87651   2
  -4  -2   1 44.2457 2.77732   3
   5  -2   1 37.2943 4.58520   2
  -5   2   1 42.3921 4.25688   4
  -5  -2  -1 40.1511 2.70477   3
  -5  -2  -1 40.7552 2.90350   3
  -5   2   1 37.8064 3.15613   3
   5   2  -1 37.8667 4.31160   2
  -5  -2   1 42.3323 3.30900   3
  -5  -2   1 37.8039 2.91752   3
   5   2   1 30.7497 4.26476   2
   5  -2  -1 38.7800 4.28652   2
  -6  -2  -1 63.1971 4.25009   3
  -6   2   1 61.6857 5.80722   4
   6   2  -1 66.6255 6.15473   2
  -6  -2  -1 63.8288 5.76766   4
  -6   2   1 60.7305 3.55773   3
  -6  -2  -1 54.6987 3.84158   3
   6  -2   1 40.1428 4.78026   2
  -6  -2   1 61.9303 5.88231   4
   6   2   1 62.5558 5.62267   2
  -6   2  -1 49.5758 4.94711   4
  -6  -2   1 54.7873 4.37187   3
   6  -2  -1 61.7595 5.63748   2
  -7   2   1 9.03858 3.18068   4
  -7  -2  -1 4.90808 2.83275   4
   7  -2   1 10.2486 3.17054   2
   7   2  -1 9.06921 3.14324   2
  -7  -2  -1 6.38047 2.36988   3
  -7  -2   1 9.76289 3.36887   4
   7  -2  -1 13.4943 3.59384   2
  -7   2  -1 12.7293 3.20098   4
   7   2   1 11.8858 3.37533   2
   0  -3  -1 0.36550 0.49277   4
   0  -3  -1 3.42332 0.99227   3
   0   3  -1 0.35440 0.63580   4
   0   3   1 0.20138 0.66909   3
   0   3  -1 0.90927 0.78613   3
   0  -3   1 -0.3916 0.54438   3
   0   3   1 0.66565 0.73138   4
  -1   3   1 581.676 19.2380   3
   1   3  -1 586.826 20.2263   4
  -1  -3  -1 557.648 19.8304   4
  -1  -3  -1 588.174 19.7595   2
   1   3  -1 591.643 20.1500   2
   1  -3   1 615.613 19.4393   4
  -1   3   1 568.221 19.5914   4
   1   3  -1 576.880 19.4999   3
   1  -3  -1 611.332 19.7106   4
  -1  -3   1 611.995 20.2458   4
   1  -3  -1 594.442 18.9289   3
  -1  -3   1 608.707 20.1154   2
   1   3   1 611.487 19.9441   2
   1   3   1 604.035 20.0655   4
  -1  -3   1 591.033 19.7414   3
   2   3  -1 1579.83 49.5089   3
   2   3  -1 1630.59 51.8701   2
  -2   3   1 1632.71 51.0917   4
  -2  -3  -1 1559.97 51.4919   4
  -2   3   1 1608.95 51.1835   2
  -2   3   1 1725.91 49.6180   3
   2   3  -1 1610.35 49.4573   3
  -2  -3  -1 1575.49 50.5650   3
   2  -3   1 1646.44 50.8558   4
  -2  -3  -1 1599.42 51.3556   2
  -2  -3   1 1587.10 51.8948   4
   2  -3  -1 1563.08 51.1334   4
  -2   3  -1 1615.33 50.8435   2
   2   3   1 1577.91 51.4321   2
  -2  -3   1 1629.99 51.7783   2
  -2  -3   1 1569.21 50.3201   3
  -2  -3   1 1578.24 50.6227   3
  -2   3  -1 1642.62 50.7346   4
  -3  -3  -1 1687.81 53.2480   3
  -3   3   1 1693.46 54.6918   4
  -3   3   1 1695.76 51.9165   3
   3   3  -1 1677.16 55.4847   2
  -3  -3  -1 1672.51 52.9919   3
  -3  -3  -1 1693.48 55.1212   2
  -3   3   1 1739.44 55.0748   2
   3  -3   1 1722.27 54.3279   2
  -3  -3  -1 1709.66 55.3872   4
  -3  -3   1 1718.05 53.3573   3
  -3  -3   1 1643.52 55.3862   2
  -3   3  -1 1701.36 54.2770   4
   3   3   1 1695.41 55.1530   2
  -3   3  -1 1711.75 54.5951   2
  -3  -3   1 1691.50 53.6962   3
   3  -3  -1 1715.54 54.7499   2
   4   3  -1 1297.52 42.9545   2
  -4   3   1 1237.26 41.8640   4
  -4  -3  -1 1215.42 39.5486   3
  -4   3   1 1223.66 42.2707   2
  -4  -3  -1 1252.50 39.9379   3
  -4  -3  -1 1241.78 42.3666   2
   4  -3   1 1252.97 41.3853   2
  -4  -3  -1 1251.40 42.7196   4
  -4   3   1 1239.40 38.4279   3
   4  -3  -1 1271.40 41.9005   2
  -4  -3   1 1281.84 40.5079   3
  -4   3  -1 1246.72 41.4273   4
  -4   3  -1 1226.70 43.3180   2
  -4  -3   1 1250.34 39.9599   3
  -4  -3   1 1168.87 42.5295   2
   4   3   1 1218.68 42.2388   2
  -5  -3  -1 299.384 11.5682   3
  -5  -3  -1 306.445 12.0172   3
   5   3  -1 322.709 14.6762   2
  -5   3   1 294.216 10.6227   3
  -5   3   1 302.675 13.7503   4
  -5  -3   1 291.749 11.8132   3
   5  -3  -1 300.835 13.6862   2
  -5  -3   1 307.794 12.4638   3
   5   3   1 319.542 14.2817   2
  -6  -3  -1 37.4545 3.66005   3
   6   3  -1 49.4660 5.20446   2
   6  -3   1 40.7502 4.34439   2
  -6   3   1 39.0546 2.91024   3
  -6  -3  -1 40.0209 3.74671   3
  -6   3   1 38.7491 4.74374   4
  -6   3  -1 40.1758 4.46392   4
  -6   3  -1 39.9466 2.50702   3
   6   3   1 36.6569 4.71688   2
   6  -3  -1 39.8382 4.74640   2
  -6  -3   1 41.7969 3.96368   3
  -6  -3   1 38.5657 3.73789   3
  -7  -3  -1 141.222 10.1230   4
  -7   3   1 151.078 9.99664   4
   7   3  -1 149.200 10.1107   2
  -7   3  -1 145.596 9.47083   4
   7   3   1 145.763 9.86101   2
   0   4   1 0.48110 0.78402   4
   0  -4  -1 0.21677 0.64745   4
   0   4  -1 0.07610 0.57386   4
   0   4   1 1.21654 0.77793   3
   0  -4   1 0.04966 0.71634   3
   0  -4  -1 0.17886 0.70326   3
   0   4  -1 1.23644 0.87199   3
   0  -4   1 0.01351 0.65157   4
  -1   4   1 6317.82 215.721   1
   1   4  -1 7135.81 221.694   1
  -1  -4  -1 6480.32 219.331   1
   1  -4   1 6984.02 216.990   1
  -1   4   1 6529.44 217.116   1
   1   4   1 7002.70 220.918   1
  -1  -4   1 7071.37 221.956   1
  -1   4  -1 6327.85 216.250   1
  -2  -4  -1 37.5932 2.86136   3
   2   4  -1 44.4919 2.54821   3
  -2   4   1 36.4295 2.92373   4
   2  -4   1 40.8672 2.92427   4
  -2   4   1 41.9529 2.53828   3
  -2   4   1 41.8447 3.14466   2
   2   4  -1 52.6228 2.75578   3
   2   4  -1 48.6174 3.75096   2
  -2  -4  -1 49.3668 3.47163   2
  -2  -4  -1 38.9963 3.26451   4
  -2  -4   1 39.6953 3.26496   2
   2   4   1 37.6064 2.26164   3
   2  -4  -1 46.0797 3.24991   4
   2   4   1 40.6411 2.33616   3
  -2  -4   1 47.0638 3.22063   3
  -2   4  -1 44.0204 2.97082   4
  -2   4  -1 43.3253 3.00622   2
   2   4   1 43.3280 3.43002   2
  -2  -4   1 32.3111 3.22363   4
  -3  -4  -1 99.6400 5.15353   3
  -3  -4  -1 104.113 6.27262   4
  -3  -4  -1 106.010 6.17202   2
   3  -4   1 105.822 5.77055   4
  -3   4   1 100.521 5.71035   4
   3   4  -1 94.2637 6.19039   2
  -3   4   1 94.3441 5.81077   2
  -3   4  -1 90.5150 5.42277   2
   3  -4  -1 116.205 6.18944   4
  -3   4  -1 101.641 5.49162   4
  -3  -4   1 97.4825 5.35887   3
  -3  -4   1 100.758 7.26494   4
   3   4   1 110.767 6.45061   2
   4   4  -1 8.41182 3.21887   2
  -4   4   1 15.6590 2.18815   3
  -4  -4  -1 14.4450 2.15334   3
  -4  -4  -1 18.1031 3.36475   2
  -4   4   1 16.8017 2.86699   2
  -4   4   1 15.6692 2.54231   4
  -4  -4  -1 19.3874 3.06235   4
  -4  -4   1 16.4344 2.37618   3
   4   4   1 19.7621 3.23554   2
  -4  -4   1 14.8215 2.11625   3
  -4   4  -1 17.7804 2.49972   4
  -5   4   1 422.683 17.1271   4
  -5  -4  -1 401.792 15.5567   3
   5   4  -1 378.946 17.5509   2
  -5   4   1 401.446 13.9658   3
  -5   4  -1 400.811 12.8133   3
  -5  -4   1 393.762 15.3379   3
   5   4   1 408.350 17.5403   2
  -5   4  -1 404.889 16.6121   4
  -5  -4   1 398.650 15.9304   3
   6   4  -1 81.9329 6.85351   2
  -6   4   1 66.3201 5.88794   4
  -6   4   1 72.9082 4.20849   3
  -6  -4  -1 65.8363 5.19754   3
  -6  -4   1 63.4505 5.85638   3
  -6   4  -1 67.7510 5.74045   4
  -6   4  -1 68.9703 3.53241   3
   6   4   1 64.3448 6.23863   2
  -7  -4  -1 -1.7546 2.72098   4
  -7  -4  -1 -1.3734 1.87181   3
  -7   4   1 -1.4482 1.95973   4
   7   4   1 0.98266 2.65715   2
  -7   4  -1 0.74428 2.22711   4
  -7  -4   1 -5.0899 2.64309   4
   0  -5   1 -0.2576 0.46800   4
   0   5  -1 -0.3723 0.49637   4
   0  -5  -1 -0.6328 0.58611   4
   0   5   1 0.09410 0.54515   4
   0  -5  -1 -0.1364 0.80463   3
   0  -5   1 -0.4647 0.74123   3
   0   5  -1 1.49273 1.03813   3
   0   5   1 0.11321 0.74353   3
   1   5  -1 2037.93 65.6151   3
   1   5  -1 2147.38 66.2966   2
  -1  -5  -1 2170.01 66.1464   4
  -1   5   1 2013.35 65.3499   3
  -1  -5  -1 2036.18 65.7535   3
   1  -5   1 2077.88 65.3417   4
  -1   5   1 2050.88 65.6338   4
  -1   5  -1 2016.88 65.2501   3
   1  -5  -1 2063.20 65.0262   3
  -1  -5   1 2135.61 66.0473   2
   1   5   1 2102.43 66.2483   4
  -1  -5   1 2112.22 65.9841   3
   1   5   1 2168.38 65.5672   3
  -1   5  -1 2093.07 65.5849   4
   1   5   1 2034.05 65.9175   2
  -1  -5   1 2091.57 66.2173   4
   1  -5  -1 2070.79 65.5216   4
   2  -5   1 247.436 9.87697   4
  -2  -5  -1 239.271 10.5853   4
  -2   5   1 241.150 10.0711   4
  -2   5   1 246.913 10.2068   2
   2   5  -1 240.341 10.8466   2
  -2  -5  -1 250.148 10.1551   3
   2   5  -1 248.815 9.51274   3
  -2  -5  -1 247.237 10.4609   2
  -2   5   1 248.289 9.45838   3
   2   5  -1 249.075 9.38632   3
  -2  -5   1 237.725 10.5717   2
   2   5   1 230.502 9.11921   3
   2   5   1 246.408 10.6761   2
  -2   5  -1 243.280 9.86195   4
   2   5   1 237.611 9.11996   3
   2  -5  -1 242.488 10.1320   4
  -2   5  -1 247.583 9.17789   3
   2   5   1 248.382 10.9021   4
  -2  -5   1 239.263 10.2088   3
  -2  -5   1 261.431 11.0405   4
   3   5  -1 550.782 17.2681   3
  -3   5   1 532.923 20.0089   4
  -3   5   1 555.618 18.5651   3
  -3  -5  -1 535.093 19.6425   3
  -3  -5  -1 550.237 20.9525   4
   3  -5   1 550.252 19.9734   4
   3   5  -1 531.644 21.0702   2
   3   5  -1 568.522 17.2679   3
  -3   5  -1 548.922 19.9727   2
   3   5   1 541.556 20.8428   2
  -3  -5   1 544.992 19.9447   3
  -3  -5   1 538.448 20.9184   2
  -3  -5   1 529.145 21.1107   4
  -3   5  -1 573.985 19.8759   4
  -4  -5  -1 237.887 10.3542   3
  -4   5   1 225.941 8.89043   3
  -4  -5  -1 227.567 12.8544   2
  -4   5   1 234.738 12.6875   2
   4   5  -1 231.825 11.8026   2
  -4   5   1 236.919 10.9334   4
  -4   5  -1 242.460 10.7648   4
   4   5   1 232.468 11.5540   2
  -4   5  -1 223.789 10.8223   2
  -4  -5   1 229.197 10.5260   3
  -5   5   1 4.35751 1.93829   4
  -5  -5  -1 3.20287 1.48892   3
   5   5  -1 5.86438 2.68829   2
  -5   5   1 4.79276 1.41315   3
  -5   5  -1 3.65094 1.05319   3
  -5  -5   1 5.70581 1.92515   3
   5   5   1 15.5876 3.57606   2
  -5   5  -1 6.40305 1.99708   4
  -6  -5  -1 25.7825 4.13201   3
  -6   5   1 17.6731 3.65507   4
   6   5  -1 17.6234 4.03690   2
  -6   5   1 24.4562 2.66674   3
  -6   5  -1 15.3376 2.02406   3
  -6   5  -1 20.0488 3.56189   4
   6   5   1 24.4601 4.64284   2
  -6  -5   1 22.7791 3.89992   3
   7   5  -1 69.6332 7.49489   2
  -7  -5  -1 92.1235 6.95732   3
  -7   5   1 74.4935 7.00344   4
  -7   5  -1 85.7081 7.02224   4
   7   5   1 71.8099 6.92102   2
   0  -6   1 -0.0055 0.62653   4
   0  -6   1 0.37443 0.96941   3
   0   6   1 0.55195 0.78383   4
   0   6  -1 0.07306 0.83705   3
   0   6   1 3.64731 1.26399   3
   0  -6  -1 -0.1420 0.82318   3
   0  -6  -1 -0.3261 0.77381   4
   0   6  -1 -0.2170 0.86131   4
  -1   6   1 137.229 6.68638   3
   1   6  -1 147.956 6.96536   3
   1   6  -1 144.255 7.45395   4
  -1  -6  -1 143.308 7.11186   4
   1  -6   1 148.113 6.74365   4
   1   6  -1 130.721 7.07775   2
  -1   6   1 144.208 6.95941   4
  -1  -6  -1 138.682 7.03137   3
  -1   6  -1 143.729 6.75626   3
  -1  -6   1 141.443 7.10216   3
   1  -6  -1 142.107 6.48477   3
  -1   6  -1 138.069 6.82774   4
   1   6   1 138.474 7.26615   4
  -1  -6   1 149.619 7.31624   4
   1   6   1 143.213 7.17352   2
   1   6   1 140.793 6.72096   3
   1  -6  -1 142.789 6.74775   4
   2   6  -1 1859.55 60.5113   3
  -2  -6  -1 1970.70 62.0849   4
   2   6  -1 1806.38 60.2145   3
  -2   6   1 2031.53 61.4152   4
  -2   6   1 1968.79 60.6273   3
  -2  -6  -1 1958.77 61.7137   2
   2  -6   1 1911.36 60.8693   4
   2   6  -1 1836.02 62.3807   4
  -2  -6  -1 1942.13 61.4517   3
   2   6  -1 1955.90 62.3771   2
  -2   6  -1 1878.72 60.2722   3
   2   6   1 1987.32 62.1845   2
   2   6   1 1816.73 62.0455   4
  -2  -6   1 1821.55 61.7705   2
  -2  -6   1 1902.60 61.5546   3
   2  -6  -1 1881.98 61.1003   4
  -2   6  -1 1964.11 61.0675   4
   2   6   1 1878.69 60.2569   3
   3   6  -1 14.7471 1.61388   3
  -3   6   1 15.1216 2.78672   2
   3  -6   1 13.4961 2.38973   4
  -3  -6  -1 16.6087 2.71735   4
  -3  -6  -1 11.6757 2.40602   3
   3   6  -1 10.9759 1.50808   3
  -3  -6  -1 15.0274 2.94660   2
  -3   6   1 14.3929 2.37152   4
  -3   6   1 13.2259 2.22439   3
   3   6  -1 12.4028 2.82870   2
  -3  -6   1 14.6253 2.78967   3
   3   6   1 15.9476 3.07676   2
  -3  -6   1 13.2985 2.90230   4
  -3   6  -1 20.3702 2.47856   4
  -3  -6   1 13.1106 2.91549   2
   3   6   1 15.9397 1.99057   3
   3  -6  -1 16.0960 2.43885   4
  -3   6  -1 16.9719 1.89264   3
  -4   6   1 76.6327 4.40798   3
   4  -6   1 72.3395 5.74632   4
   4   6  -1 76.5018 6.28961   2
  -4   6   1 72.4336 6.18679   4
  -4  -6  -1 83.6319 5.49877   3
  -4   6  -1 82.6377 5.57786   4
  -4   6  -1 84.4275 4.22657   3
  -4  -6   1 72.5404 5.48793   3
   4   6   1 74.3585 6.09796   2
  -4   6  -1 70.3678 5.62517   2
  -5  -6  -1 12.6789 3.69606   3
  -5   6   1 6.35767 2.31084   4
   5   6  -1 12.1366 3.37977   2
  -5   6   1 9.74464 1.95810   3
   5   6   1 12.3788 3.52417   2
  -5  -6   1 14.5066 3.17700   3
  -5   6  -1 11.2560 1.85983   3
  -5   6  -1 12.6314 2.79790   4
   6   6  -1 42.5845 5.54848   2
  -6  -6  -1 47.6198 4.92278   3
  -6   6   1 53.2417 5.49810   4
  -6  -6   1 46.7921 5.13426   3
  -6   6  -1 39.7246 3.44376   3
  -6   6  -1 48.6453 5.05448   4
   6   6   1 51.8348 5.85304   2
   7   6  -1 62.6251 7.14155   2
  -7  -6  -1 49.9044 5.84709   3
   7   6   1 52.1098 6.55676   2
  -7   6  -1 58.4748 6.08257   4
   0   7   1 -0.9600 0.87063   4
   0   7  -1 2.01227 1.33653   4
   0  -7   1 1.08575 1.08504   4
   0   7   1 1.34038 1.10193   3
   0   7  -1 0.09607 1.01995   3
   0  -7  -1 0.63772 0.77138   4
   0  -7   1 0.15991 1.06497   3
   0  -7  -1 0.65587 1.09011   3
  -1  -7  -1 1276.16 44.2767   4
   1   7  -1 1323.04 44.9091   4
   1   7  -1 1360.28 44.7199   2
  -1   7   1 1404.72 44.1579   3
  -1   7   1 1327.62 44.2123   4
   1   7  -1 1355.98 44.1969   3
  -1  -7  -1 1287.30 44.2456   3
   1  -7   1 1355.14 43.8386   4
   1  -7  -1 1297.93 43.4379   3
  -1   7  -1 1314.68 43.8756   3
   1   7   1 1441.22 45.1324   4
   1   7   1 1355.05 43.9675   3
  -1  -7   1 1273.04 44.4033   4
  -1  -7   1 1370.41 44.5565   3
   1  -7  -1 1325.60 43.8707   4
  -1   7  -1 1421.23 44.3276   4
   1   7   1 1288.20 44.3916   2
   2   7  -1 150.468 7.39053   3
  -2  -7  -1 153.307 7.97331   2
   2   7  -1 159.944 8.76289   4
  -2  -7  -1 151.963 8.20161   4
   2   7  -1 151.476 8.46010   2
  -2   7   1 161.139 7.50922   3
  -2  -7  -1 150.626 7.90632   3
   2  -7   1 142.359 7.30545   4
  -2   7   1 139.239 7.49497   4
   2  -7  -1 154.001 8.51364   4
  -2   7  -1 154.455 7.31162   3
  -2  -7   1 152.361 8.07769   2
   2   7   1 142.578 8.23354   4
  -2  -7   1 140.733 8.07940   4
   2   7   1 144.572 8.19079   2
  -2   7  -1 152.048 7.62137   4
   2   7   1 160.397 7.29667   3
  -2  -7   1 181.654 8.57604   3
  -3   7   1 282.474 12.8065   2
   3   7  -1 285.950 11.2401   3
  -3   7   1 281.152 11.8061   3
  -3  -7  -1 280.309 13.1750   2
  -3   7   1 319.749 13.0776   4
  -3  -7  -1 308.861 13.1472   3
   3  -7   1 300.969 12.7160   4
   3   7  -1 299.484 11.2088   3
  -3   7  -1 312.115 12.7769   4
  -3   7  -1 307.282 12.8110   2
   3  -7  -1 289.972 12.8629   4
   3   7   1 301.549 13.7551   2
   3   7   1 301.151 10.9213   3
  -3   7  -1 291.396 11.6753   3
  -3  -7   1 285.895 13.0571   3
   3   7   1 291.950 10.8925   3
  -4   7   1 169.215 8.16213   3
  -4  -7  -1 192.848 10.0545   3
   4   7  -1 180.821 10.7781   2
  -4   7   1 188.668 9.65760   4
  -4   7  -1 178.203 7.93991   3
   4   7   1 183.033 10.4845   2
  -5  -7  -1 5.79428 2.28724   3
  -5   7   1 3.62954 1.86904   4
   5   7  -1 6.62195 2.77263   2
  -5   7   1 4.94266 1.92302   3
   5   7   1 3.32354 2.46607   2
  -5  -7   1 5.41659 2.23372   3
  -5   7  -1 3.31526 1.47405   3
  -5   7  -1 2.15906 1.93425   4
  -6  -7  -1 8.14514 2.59615   3
  -6   7   1 2.53048 1.94048   3
  -6   7   1 7.91281 2.73603   4
   6   7  -1 8.29861 3.12087   2
  -6  -7   1 0.68760 2.40353   3
   6   7   1 8.24668 3.39823   2
  -6   7  -1 4.09515 2.16660   4
  -7  -7  -1 235.620 13.3776   3
  -7   7   1 233.164 13.3182   4
  -7   7  -1 235.949 13.0454   4
   7   7   1 244.323 14.3600   2
   0  -8   1 -0.3295 1.02888   4
   0  -8   1 -0.6991 1.04616   3
   0   8  -1 -0.1193 0.78096   4
   0   8  -1 0.18750 0.78870   2
   0  -8  -1 -0.0153 0.83741   4
   0  -8  -1 0.59856 1.24345   3
   0   8   1 1.60272 1.34035   3
   0   8   1 0.56876 1.16271   4
   0   8  -1 1.41992 1.22169   3
   1   8  -1 964.332 33.5546   2
   1   8  -1 962.537 33.0378   3
  -1   8   1 1003.49 33.3703   4
   1  -8   1 915.077 33.8338   4
  -1  -8  -1 937.641 33.1679   4
  -1  -8  -1 959.064 33.3126   3
   1   8  -1 962.906 33.8744   4
   1  -8  -1 1033.79 32.6364   3
   1   8   1 941.745 33.6851   4
   1   8   1 1003.66 33.6478   2
  -1   8  -1 919.156 32.9630   4
   1  -8  -1 910.422 32.5431   4
  -1  -8   1 921.158 33.2126   3
  -1  -8   1 943.116 33.3221   4
   1   8   1 969.130 32.8739   3
  -2  -8  -1 10.4389 2.47361   3
  -2   8   1 8.52441 2.10301   4
  -2  -8  -1 6.39906 1.89318   4
   2   8  -1 8.53141 2.54590   4
   2  -8   1 13.7066 2.13222   4
   2   8  -1 6.81185 2.40211   2
  -2   8  -1 12.3812 2.37567   3
  -2  -8   1 7.79449 2.12881   2
   2   8   1 4.93514 2.10291   4
  -2  -8   1 9.79473 2.54732   3
  -2   8  -1 13.1825 2.30087   4
   2   8   1 11.4537 2.22890   3
   2  -8  -1 12.4414 2.16273   4
  -2  -8   1 10.9176 2.71184   4
   2   8   1 7.97790 2.27289   2
   3   8  -1 122.434 6.02869   3
   3   8  -1 109.000 7.77073   2
   3  -8   1 109.614 6.71075   4
   3   8  -1 126.547 6.21217   3
  -3   8  -1 110.477 6.86080   2
  -3  -8   1 115.212 7.40820   3
   3   8   1 118.372 5.79006   3
   3   8   1 113.745 5.76292   3
   3   8   1 112.241 7.61502   2
  -3   8  -1 111.491 6.25487   3
  -3   8  -1 113.822 6.86506   4
   4   8  -1 3.46813 2.29025   2
  -4  -8  -1 1.25921 1.78551   3
  -4   8   1 2.91020 2.06185   3
  -4   8   1 -1.7205 1.12294   4
  -4   8  -1 0.46615 1.32572   3
  -4   8  -1 3.78300 1.90160   4
  -4  -8   1 0.81916 1.58450   3
   4   8   1 3.26959 2.33848   2
  -5   8   1 64.0901 4.93183   3
  -5  -8  -1 61.3475 5.86284   3
  -5   8   1 59.8468 5.56544   4
   5   8  -1 59.9500 6.46979   2
  -5  -8   1 75.7739 6.38236   3
   5   8   1 73.7374 6.86898   2
  -5   8  -1 64.2035 5.53838   4
  -6   8   1 3.91918 2.63065   4
  -6  -8  -1 2.91666 2.49848   3
  -6  -8   1 0.65187 2.57281   3
   6   8   1 4.71670 2.93215   2
  -6   8  -1 0.37549 2.03758   4
  -7  -8  -1 6.11973 4.11337   3
   7   8  -1 10.6114 4.07115   2
  -7   8   1 8.81970 3.48265   4
   7   8   1 8.21086 3.46552   2
   0  -9  -1 -0.4539 1.11173   4
   0   9  -1 -0.3856 0.79555   4
   0  -9   1 0.93632 1.08607   4
   0   9  -1 0.22993 0.79055   2
   0   9  -1 -0.6463 1.21627   3
   0  -9  -1 1.51500 1.36676   3
   0   9   1 -0.1707 0.89922   4
   0  -9   1 -0.3531 1.04422   3
   0   9   1 1.69901 1.43933   3
   1   9  -1 2378.94 78.4122   4
  -1   9   1 2386.41 77.3447   3
   1   9  -1 2371.49 77.4232   3
  -1  -9  -1 2169.14 77.2511   4
   1   9  -1 2572.61 78.4590   2
  -1   9   1 2696.87 78.2258   4
   1  -9   1 2408.49 77.0458   4
  -1  -9  -1 2441.33 77.9356   3
  -1  -9   1 2332.09 77.7028   3
  -1   9  -1 2399.92 77.3543   3
   1  -9  -1 2280.26 76.8950   4
   1   9   1 2507.42 78.2165   2
   1   9   1 2360.73 78.2725   4
   1   9   1 2501.00 77.4240   3
  -1  -9   1 2219.83 78.8648   4
   1  -9  -1 2511.86 76.9293   3
  -1   9  -1 2347.89 77.5770   4
  -2  -9  -1 31.5725 3.94134   3
   2   9  -1 29.4384 4.03658   2
   2   9  -1 43.6715 4.73044   4
   2  -9   1 33.9843 3.48879   4
   2   9  -1 32.4904 3.54344   3
  -2   9   1 32.3920 3.51906   3
  -2   9   1 31.1104 4.29581   4
  -2  -9   1 33.1998 3.88536   3
  -2   9  -1 33.9389 3.68685   3
   2   9   1 33.7319 4.10333   2
   2   9   1 36.7006 4.32073   4
  -2   9  -1 32.9658 3.64514   4
   2   9   1 27.4536 3.26813   3
   3   9  -1 195.291 11.1521   2
  -3   9   1 186.603 10.1251   4
   3   9  -1 211.075 9.20775   3
  -3  -9  -1 194.855 10.6523   3
  -3   9   1 199.953 9.75933   3
  -3  -9   1 200.367 10.8201   3
  -3   9  -1 194.716 9.56056   3
   3   9   1 197.866 11.0937   2
  -3   9  -1 202.784 10.2205   4
   3   9   1 200.750 8.89519   3
   4   9  -1 387.553 13.4855   3
   4   9  -1 383.890 13.5254   3
  -4   9   1 357.759 15.6575   3
  -4   9   1 402.724 17.2183   4
  -4  -9  -1 390.995 17.5048   3
   4   9  -1 397.069 18.5803   2
  -4   9  -1 367.018 15.5372   3
   4   9   1 403.758 13.3755   3
  -4   9  -1 402.802 16.8988   4
   4   9   1 372.527 12.6456   3
  -4  -9   1 411.199 17.8485   3
   4   9   1 408.905 18.4988   2
  -5   9   1 105.422 7.46538   4
  -5  -9  -1 97.7958 7.67974   3
   5   9  -1 94.6379 8.29498   2
  -5   9  -1 92.6385 6.11529   3
  -5   9  -1 98.2236 7.24700   4
  -5  -9   1 87.7670 7.51874   3
   5   9   1 100.373 8.35336   2
  -6  -9  -1 70.9729 6.96548   3
  -6   9   1 52.4237 5.92025   4
   6   9  -1 54.1829 7.09220   2
  -6  -9   1 55.5301 6.61992   3
  -6   9  -1 60.3079 6.11900   4
  -7  -9  -1 5.95628 3.74249   3
  -7   9   1 3.67005 3.01544   4
   7   9  -1 6.15821 3.92043   2
   7   9   1 4.35219 3.86690   2
  -7   9  -1 5.35003 3.37929   4
   0  10  -1 -0.4804 0.98249   2
   0  10   1 0.13540 1.53628   4
   0 -10   1 0.92530 1.41042   3
   0  10  -1 -0.8617 0.77260   4
  -1 -10  -1 359.398 15.8339   3
   1  10  -1 339.775 16.0369   4
   1  10  -1 373.402 16.1879   2
  -1  10   1 347.256 15.5989   4
   1 -10  -1 361.868 14.9618   3
  -1  10  -1 348.497 16.9990   4
   1  10   1 388.463 16.6137   4
  -1 -10   1 377.335 16.0089   3
   1  10   1 343.051 15.7390   2
  -2 -10  -1 683.898 26.7205   3
  -2  10   1 683.121 26.2987   4
   2  10  -1 688.959 27.5255   4
   2  10  -1 722.706 27.5467   2
   2  10   1 700.568 27.5358   4
  -2 -10   1 714.693 27.0015   3
  -2  10  -1 708.685 26.3630   4
   2  10   1 678.273 27.0362   2
   3  10  -1 2.36130 1.65215   3
   3  10  -1 4.77044 2.50771   2
  -3 -10  -1 0.03885 1.68225   3
   3  10  -1 0.80858 1.55988   3
  -3  10   1 -1.7108 1.11349   4
   3  10   1 0.47765 1.32909   3
  -3 -10   1 -0.5242 1.72361   3
   3  10   1 -2.4859 1.52063   2
  -3  10  -1 -1.9897 1.26304   4
   3  10   1 -0.9801 1.22973   3
   3  10   1 0.67300 2.16053   4
   4  10  -1 3.58253 1.47984   3
  -4  10   1 1.77486 1.86857   4
   4  10  -1 3.47681 2.83283   2
  -4 -10  -1 1.77879 2.20954   3
   4  10  -1 1.18228 1.33092   3
   4  10   1 -0.2573 1.89150   2
  -4 -10   1 0.28813 1.94158   3
   4  10   1 3.31433 1.20016   3
  -4  10  -1 2.54411 1.78318   4
   4  10   1 2.20949 1.22636   3
   5  10  -1 4.15646 3.07353   2
  -5 -10  -1 5.28256 2.78737   3
  -5  10   1 3.74591 2.33392   4
   5  10   1 4.39098 2.92964   2
  -5  10  -1 -0.3548 1.84471   4
  -5 -10   1 6.78140 2.97413   3
   6  10  -1 21.8072 4.85368   2
  -6  10  -1 30.4361 5.09948   4
   6  10   1 25.2683 5.34282   2
  -6 -10   1 32.1754 6.57166   3
   0  11   1 -0.9275 0.75933   4
   0 -11  -1 0.01740 1.58023   3
   0 -11   1 -1.7992 1.22704   3
   0  11  -1 0.07232 1.11817   4
   0  11  -1 1.93496 1.62417   2
   1  11  -1 6.79020 2.64880   4
  -1 -11  -1 3.69563 2.21108   3
   1  11  -1 2.30143 2.00656   2
  -1  11   1 5.79606 2.42261   4
   1  11   1 4.50228 2.07644   2
  -1  11  -1 2.68921 1.96774   4
   1 -11  -1 6.07840 2.14780   3
   1  11   1 4.24819 2.14396   4
  -1 -11   1 4.94930 2.19453   3
   2  11  -1 -0.9705 1.63772   2
  -2  11   1 -1.9586 1.13137   4
  -2 -11  -1 2.56609 1.94144   3
   2  11  -1 0.91200 2.11661   4
  -2  11  -1 0.30013 1.69449   4
   2  11   1 -0.7086 1.30519   4
  -2 -11   1 -0.2464 1.62563   3
   2  11   1 -1.1915 1.56415   2
   3  11  -1 49.5450 4.59693   3
   3  11  -1 60.4594 6.06096   2
  -3  11   1 52.7700 5.41679   4
  -3 -11  -1 50.5387 5.63821   3
   3  11   1 66.7957 6.47260   2
  -3 -11   1 64.2796 6.06901   3
  -3  11  -1 53.8908 5.33085   4
   3  11   1 57.6723 6.31802   4
  -4 -11  -1 112.359 8.80171   3
   4  11  -1 119.960 6.26456   3
   4  11  -1 122.167 9.48654   2
  -4  11   1 114.239 8.22751   4
  -4  11  -1 116.505 8.13178   4
   4  11   1 103.984 8.78309   2
   4  11   1 119.181 5.96232   3
  -4 -11   1 108.308 8.52988   3
   4  11   1 110.401 5.95051   3
   5  11  -1 41.8549 6.04949   2
  -5 -11  -1 38.6725 5.70392   3
  -5  11   1 43.0485 5.15856   4
  -5  11  -1 38.8653 4.98209   4
   5  11   1 51.7296 7.36861   2
  -5 -11   1 40.8694 5.78369   3
  -6  11   1 9.80055 3.35299   4
   6  11  -1 14.2172 4.35001   2
  -6 -11  -1 13.9801 4.76502   3
   6  11   1 10.7024 3.80586   2
  -6 -11   1 8.73427 4.27741   3
   0 -12  -1 -0.1265 1.53612   3
   0  12   1 -1.4985 1.40229   4
   0  12   1 0.02340 1.31023   2
   0  12  -1 -2.8354 1.16820   2
   0  12  -1 2.76589 2.09135   4
   0 -12   1 -1.2971 1.53198   3
   1  12  -1 127.495 8.73581   2
   1  12  -1 119.684 8.80295   4
  -1  12   1 128.456 8.60305   4
  -1 -12  -1 122.820 8.55534   3
   1  12   1 117.925 8.54381   4
  -1  12  -1 130.393 8.64992   4
   1  12   1 120.567 8.36843   2
  -1 -12   1 122.849 8.40945   3
  -2 -12  -1 2.49649 2.22538   3
   2  12  -1 0.78890 2.06151   2
   2  12  -1 2.09645 1.99278   4
  -2  12   1 1.64467 1.92768   4
  -2  12  -1 4.86624 2.40328   4
   2  12   1 4.50370 2.51217   4
  -2 -12   1 3.24309 2.48182   3
   2  12   1 1.82750 2.23021   2
  -3  12   1 144.760 9.48279   4
   3  12  -1 124.448 9.63800   2
  -3 -12  -1 179.320 10.7039   3
   3  12  -1 144.146 8.40272   3
  -3 -12   1 140.226 9.94391   3
   3  12   1 142.220 10.4409   4
  -3  12  -1 151.106 9.55742   4
   3  12   1 141.664 10.2573   2
   4  12  -1 3.41674 2.82892   2
   4  12  -1 7.73224 2.36395   3
  -4  12   1 5.45390 2.80870   4
   4  12  -1 6.11137 2.68471   3
  -4 -12  -1 11.2823 3.61691   3
  -4  12  -1 7.05392 2.85329   4
   4  12   1 5.67304 3.00704   3
   4  12   1 8.64835 2.11736   3
  -4 -12   1 9.74653 3.66733   3
   4  12   1 8.81412 3.57454   2
  -5  12   1 0.53219 2.53796   4
   5  12  -1 6.02230 3.44108   2
  -5 -12  -1 4.24445 2.85730   3
  -5 -12   1 4.80633 3.24837   3
  -5  12  -1 1.47988 2.08873   4
   5  12   1 5.25552 3.63754   2
   6  12  -1 36.8591 7.23924   2
  -6 -12  -1 51.2811 6.91955   3
  -6  12   1 34.2617 5.92790   4
   6  12   1 38.8200 7.42077   2
  -6 -12   1 58.2095 7.28069   3
  -6  12  -1 50.8297 6.44703   4
   0  13  -1 -0.3620 1.76096   4
   0  13   1 3.29956 2.30600   2
   0  13   1 -1.0364 1.65406   4
   0  13  -1 -2.3506 1.44112   2
   0 -13  -1 -0.1990 1.63525   3
  -1  13   1 22.5554 3.79901   4
   1  13  -1 20.6316 4.18722   2
   1  13  -1 18.7021 4.08316   4
  -1 -13  -1 21.0026 4.41913   3
  -1  13  -1 14.2928 3.51886   4
  -1 -13   1 25.6615 4.32789   3
   1  13   1 8.93601 3.33261   4
   1  13   1 22.7702 4.41559   2
  -2  13   1 58.3683 5.87144   4
   2  13  -1 55.2218 6.37344   2
   2  13  -1 57.8199 6.59173   4
  -2 -13  -1 48.6259 6.03770   3
   2  13   1 61.0456 6.61330   2
  -2 -13   1 66.4845 6.57990   3
  -2  13  -1 56.2843 5.89122   4
   2  13   1 60.5844 6.62109   4
   3  13  -1 0.86939 2.54960   2
  -3  13   1 4.14942 2.53764   4
  -3 -13  -1 7.57499 3.30651   3
   3  13  -1 -2.6921 2.32126   4
   3  13   1 -0.4662 1.76777   4
   3  13   1 3.08010 2.73440   2
  -3 -13   1 -0.9185 2.48855   3
  -3  13  -1 2.92027 2.15619   4
   4  13  -1 101.196 9.15631   2
   4  13  -1 93.0958 6.26463   3
  -4  13   1 95.4880 8.00782   4
  -4 -13  -1 83.7443 8.18092   3
  -4  13  -1 87.9764 7.95456   4
   4  13   1 110.084 9.28274   3
   4  13   1 100.415 10.2987   2
  -4 -13   1 86.7438 8.47710   3
  -5 -13  -1 31.7767 5.99169   3
   5  13  -1 24.6865 5.93112   2
  -5  13   1 26.1855 5.18227   4
   5  13   1 31.4560 6.21564   2
  -5 -13   1 33.9508 6.46787   3
  -6 -13  -1 79.2339 8.66551   3
  -6  13   1 75.4378 8.17351   4
   6  13  -1 71.1348 8.90504   2
   6  13   1 72.9200 8.51976   2
  -6 -13   1 81.0508 8.83918   3
  -6  13  -1 71.4835 7.36063   4
   0  14   1 -0.9755 1.79774   2
   0  14  -1 1.35130 2.29911   4
   0  14  -1 -1.0622 1.75219   2
   0 -14  -1 0.46931 2.09656   3
   0  14   1 2.28488 2.32388   4
   1  14  -1 122.072 9.57908   4
  -1  14   1 121.308 9.14886   4
  -1 -14  -1 103.189 8.45137   3
   1  14  -1 117.406 9.26793   2
   1  14   1 120.446 9.05153   2
   1  14   1 104.934 8.91986   4
  -1 -14   1 126.568 9.08719   3
  -1  14  -1 112.979 8.83334   4
  -2 -14  -1 143.947 10.5988   3
   2  14  -1 161.632 11.3417   2
  -2  14   1 147.860 10.3970   4
   2  14  -1 172.388 11.8832   4
  -2 -14   1 168.265 11.2833   3
   2  14   1 162.403 11.3005   2
   2  14   1 157.048 11.1788   4
  -2  14  -1 167.836 10.8214   4
  -3 -14  -1 32.8033 5.31116   3
   3  14  -1 20.0100 5.17367   4
   3  14  -1 26.9653 6.87248   2
  -3  14   1 30.3676 4.55522   4
  -3  14  -1 33.5520 4.91453   4
  -3 -14   1 42.2136 5.77589   3
  -4  14   1 37.4898 5.72189   4
  -4 -14  -1 40.7786 6.08234   3
   4  14  -1 52.3954 4.98252   3
   4  14  -1 71.1933 7.99256   2
  -4  14  -1 47.4533 6.13058   4
   4  14   1 42.8090 6.29140   2
  -4 -14   1 53.9859 6.96626   3
   4  14   1 41.0918 4.52923   3
   5  14  -1 11.2572 4.50494   2
  -5 -14  -1 8.99521 4.14430   3
  -5  14   1 5.38299 2.81358   4
  -5  14  -1 10.2947 3.60345   4
   5  14   1 -0.7912 2.64285   2
  -5 -14   1 3.08543 3.62151   3
   0  15  -1 -1.3382 1.87886   4
   0 -15  -1 1.54482 2.01436   3
   0  15   1 5.14015 2.79327   4
   0  15   1 2.98180 2.61691   2
   0  15  -1 -1.7201 1.89326   2
   1  15  -1 3.26907 2.73204   4
  -1 -15  -1 2.19736 2.52157   3
   1  15  -1 -2.4210 2.04760   2
  -1  15   1 -1.7762 1.74949   4
  -1  15  -1 -1.6130 1.31686   2
   1  15   1 0.05511 2.11516   2
  -1  15  -1 -0.6037 1.61373   4
   1  15   1 3.28864 3.19505   4
  -1 -15   1 0.21579 2.20062   3
  -2  15   1 39.2339 5.51164   4
   2  15  -1 38.6633 6.05463   2
  -2 -15  -1 43.0359 6.25429   3
   2  15  -1 40.6386 5.71423   4
   2  15   1 36.0490 5.81180   4
  -2 -15   1 41.0846 6.12393   3
  -2  15  -1 37.5052 5.44657   4
   3  15  -1 57.5671 7.31327   2
  -3  15   1 67.0956 7.09012   4
  -3 -15  -1 71.8614 7.63726   3
   3  15  -1 67.1984 7.58962   4
   3  15   1 65.9095 7.83694   4
   3  15   1 67.0141 7.78664   2
  -3  15  -1 58.3536 7.90776   4
  -3 -15   1 70.4344 7.87235   3
  -4  15   1 87.5513 8.62655   4
   4  15  -1 120.828 7.74141   3
   4  15  -1 132.707 11.1441   2
  -4 -15  -1 114.811 10.0159   3
   4  15   1 116.448 10.4846   2
   4  15   1 115.764 7.49416   3
  -4 -15   1 114.634 10.3106   3
  -4  15  -1 121.182 9.51195   4
   5  15  -1 8.71706 4.38107   2
  -5 -15  -1 2.32852 3.52924   3
  -5  15   1 11.6895 3.89131   4
  -5  15  -1 10.4002 3.69385   4
   5  15   1 14.2508 4.77125   2
  -5 -15   1 14.4206 4.70947   3
   0  16   1 -0.4222 1.78232   4
   0  16  -1 -1.0664 1.86816   4
   0  16   1 0.17765 2.25646   2
   0  16  -1 1.91408 2.29665   2
  -1  16   1 -2.7939 2.00386   4
  -1 -16  -1 -3.7382 1.95679   3
   1  16  -1 2.75248 2.81123   2
   1  16  -1 0.51619 2.01972   4
  -1  16  -1 -2.4110 1.86453   2
   1  16   1 6.31502 3.51905   4
  -1  16  -1 5.35474 3.90203   4
   1  16   1 -0.2582 2.30895   2
   2  16  -1 7.98671 3.82324   2
   2  16  -1 7.97093 4.20742   4
  -2 -16  -1 18.2257 4.94534   3
  -2  16   1 15.7137 4.29464   4
  -2  16  -1 13.8996 4.18967   4
  -2 -16   1 9.25861 3.75079   3
   2  16   1 11.5850 4.17247   4
   2  16   1 9.41430 3.99398   2
  -3 -16  -1 136.504 10.9072   3
  -3  16   1 131.600 10.3556   4
   3  16  -1 99.5275 9.99938   4
   3  16  -1 118.285 10.6775   2
  -3 -16   1 130.172 10.8158   3
   3  16   1 122.261 10.7702   4
  -3  16  -1 135.335 10.4453   4
   3  16   1 132.817 11.1243   2
   4  16  -1 24.6938 6.10772   2
  -4  16   1 30.7593 5.38931   4
  -4 -16  -1 39.1249 6.35600   3
   4  16   1 18.7871 3.84962   3
   4  16   1 28.8945 6.19533   2
  -4  16  -1 31.3627 5.11216   4
  -4 -16   1 15.1009 4.87032   3
  -5  16   1 -1.9663 2.91926   4
   5  16  -1 7.08012 4.15482   2
   5  16   1 -5.5214 3.19284   2
  -5  16  -1 4.21445 3.42283   4
   0  17  -1 -3.2408 2.17890   4
   0  17  -1 -3.2646 2.28096   2
   0  17   1 2.73953 2.70400   4
   0  17   1 2.12738 2.59854   2
  -1  17   1 38.4395 5.75571   2
   1  17  -1 39.2654 6.50485   4
  -1  17   1 41.9964 6.17899   4
  -1 -17  -1 44.1276 6.45767   3
   1  17  -1 51.8536 6.45520   2
  -1  17  -1 30.6852 6.17325   4
   1  17   1 34.6512 5.89999   2
  -1  17  -1 39.0379 6.09152   2
   1  17   1 52.2682 7.19410   4
   2  17  -1 23.7353 5.46315   2
  -2  17   1 32.1468 5.53040   4
   2  17  -1 38.7065 6.48584   4
  -2 -17  -1 21.0479 5.42199   3
  -2  17  -1 33.5578 5.86029   4
   2  17   1 29.8384 6.57498   4
   2  17   1 42.1627 6.44441   2
   3  17  -1 9.82864 4.41865   2
  -3 -17  -1 5.19808 3.77289   3
  -3  17   1 13.6695 4.40686   4
   3  17  -1 14.7499 4.28051   4
   3  17   1 10.9402 4.63729   2
   3  17   1 10.8506 4.69118   4
  -3  17  -1 5.59687 3.71118   4
  -3 -17   1 11.9031 4.07058   3
   4  17  -1 8.75302 3.35584   3
  -4 -17  -1 21.8823 5.26360   3
   4  17  -1 6.75156 4.39123   2
  -4  17   1 22.0306 5.59050   4
   4  17   1 4.56155 2.87438   3
   4  17   1 2.56978 3.96878   2
  -4  17  -1 3.50715 3.10198   4
   0  18  -1 -0.3467 2.50792   2
   0  18   1 2.56518 2.73606   4
   0  18   1 0.22199 2.40361   2
   0  18  -1 2.11827 3.12884   4
  -1  18   1 24.6980 5.65077   4
   1  18  -1 14.7538 4.91968   2
   1  18  -1 20.6471 5.39635   4
  -1  18   1 20.3423 5.06939   2
  -1  18  -1 22.2206 4.93896   4
  -1  18  -1 21.8358 5.19026   2
   1  18   1 23.7732 5.50827   2
   1  18   1 16.2713 5.42016   4
   2  18  -1 -3.9979 2.60228   4
  -2  18   1 -0.4368 2.47965   4
   2  18  -1 1.47504 3.42969   2
  -2 -18  -1 -1.9079 2.73351   3
  -2  18  -1 -1.6409 2.55714   4
   2  18   1 6.88697 3.86635   2
  -2  18  -1 4.66590 2.80933   2
   2  18   1 -2.2431 2.26051   4
   3  18  -1 8.26658 4.32712   4
  -3 -18  -1 12.1844 4.69865   3
  -3  18   1 8.90737 4.06100   4
   3  18  -1 12.3922 5.02714   2
   3  18   1 9.85124 4.82673   4
   3  18   1 16.7870 5.17320   2
  -3  18  -1 16.9932 4.87030   4
   4  18  -1 29.0586 7.06089   2
  -4 -18  -1 31.0116 6.62285   3
   4  18  -1 30.6343 5.25383   3
  -4  18   1 36.5143 6.32173   4
   4  18   1 23.7841 4.97307   3
  -4  18  -1 28.9393 6.04610   4
   0  19   1 -1.5689 2.46529   2
   0  19  -1 -4.0439 2.85000   4
   0  19   1 1.26773 3.30455   4
   0  19  -1 1.11220 3.11596   2
   1  19  -1 153.889 12.9711   2
  -1  19   1 160.225 12.6253   2
   1  19  -1 184.879 14.1864   4
  -1  19   1 143.881 12.1602   4
  -1  19  -1 168.175 13.1620   4
   1  19   1 160.636 13.4053   4
   1  19   1 175.106 13.1285   2
  -1  19  -1 173.865 12.8648   2
   2  19  -1 18.4034 5.15323   4
  -2  19   1 12.4688 4.48886   4
  -2  19   1 11.1113 4.23231   2
   2  19  -1 8.73333 4.30368   2
   2  19   1 6.95496 3.99936   2
   2  19   1 6.99371 4.64428   4
  -2  19  -1 14.8886 4.80016   4
  -2  19  -1 8.16031 4.14115   2
  -3 -19  -1 2.85281 3.74245   3
   3  19  -1 5.91675 4.21803   2
  -3  19   1 -1.9457 3.10505   4
   3  19  -1 1.75974 4.56208   4
   3  19   1 3.18118 4.68101   4
  -3  19  -1 4.22121 3.78856   4
   0  20   1 1.05396 3.04363   2
   0  20   1 -0.2921 3.52786   4
   0  20  -1 -3.5893 2.91388   2
   0  20  -1 -4.9665 2.94861   4
  -1  20   1 40.3433 6.77890   2
   1  20  -1 30.1587 7.15016   2
   1  20  -1 35.8740 7.67211   4
  -1  20   1 47.8801 7.48153   4
   1  20   1 27.4756 7.41709   2
   1  20   1 32.5401 8.24527   4
  -1  20  -1 33.8709 6.82842   2
  -1  20  -1 43.0928 7.46569   4
  -2  20   1 48.3617 9.66566   4
   2  20  -1 53.6762 8.29559   4
   2  20  -1 51.1582 7.42546   2
   2  20   1 42.3240 7.32069   2
   2  20   1 48.4108 7.83246   4
  -2  20  -1 36.6358 6.10080   4
  -2  20  -1 38.5095 8.07766   2
   0  21  -1 -3.6125 3.82901   4
   0  21  -1 0.42321 3.76688   2
   0  21   1 3.37692 3.53507   4
   0  21   1 -1.6935 3.48823   2
   1  21  -1 52.1250 8.75154   4
  -1  21   1 73.6915 9.38788   4
   1  21  -1 45.7629 8.67141   2
  -1  21   1 63.7465 8.69169   2
  -1  21  -1 67.6117 9.19628   4
  -1  21  -1 46.5771 7.73744   2
   1  21   1 64.5617 9.32703   2
   1  21   1 52.1333 8.92208   4
   1   0  -2 0.60285 0.29139   3
   1   0  -2 0.30178 0.27527   3
  -1   0  -2 0.27495 0.36148   2
   1   0  -2 0.29618 0.51523   2
  -1   0   2 0.90894 0.68777   2
  -1   0   2 0.68430 0.37367   3
   1   0   2 0.36606 0.38368   2
  -2   0   2 1277.03 39.1958   3
  -2   0  -2 1275.20 40.3332   2
   2   0  -2 1275.14 41.0700   2
  -2   0   2 1283.28 39.3267   3
  -2   0   2 1259.70 41.1876   2
  -3   0   2 0.66075 0.96417   4
   3   0  -2 0.40801 1.08262   2
  -3   0  -2 0.47344 0.77454   2
  -3   0   2 0.14660 0.37568   3
  -3   0   2 -0.7703 0.91651   2
  -3   0   2 -0.4868 0.39286   3
  -4   0   2 5426.88 166.634   3
  -4   0   2 5425.04 170.465   2
  -4   0   2 5610.88 169.141   3
  -4   0  -2 5405.67 169.483   2
   5   0  -2 -0.7795 1.58015   2
  -5   0   2 2.06605 0.98700   3
  -5   0  -2 0.02781 1.32908   4
   5   0   2 0.61565 1.28793   2
  -5   0  -2 2.34623 1.69903   2
  -5   0   2 0.29925 1.51097   4
  -6   0  -2 2.80653 0.92938   3
   6   0   2 4.49154 2.00353   2
  -6   0   2 5.09702 1.62465   3
   6   0  -2 3.46042 2.41951   2
  -6   0  -2 2.79348 1.81367   4
  -6   0   2 3.77939 2.30730   4
  -7   0   2 3.07924 2.37865   4
   7   0  -2 -0.6687 2.13381   2
  -7   0  -2 -1.2452 1.20333   3
   7   0   2 -0.9861 2.09927   2
  -7   0  -2 -3.9952 1.86841   4
   0  -1  -2 325.794 10.0083   3
   0   1  -2 307.283 10.3195   2
   0   1  -2 250.803 10.8172   4
   0   1   2 303.348 10.1847   4
  -1  -1  -2 768.183 23.9994   4
   1   1  -2 733.830 23.6243   3
  -1   1   2 653.305 24.4473   4
   1   1  -2 795.548 23.8460   3
  -1  -1  -2 779.935 23.9152   2
   1  -1   2 757.119 23.6164   4
   1   1  -2 748.722 24.6107   2
  -1   1   2 766.366 23.6453   3
  -1   1  -2 762.348 23.6329   2
  -1  -1   2 797.379 24.0613   3
  -1  -1   2 744.140 23.7862   3
  -1   1  -2 768.620 23.5875   4
   1   1   2 760.360 23.9238   2
   1  -1  -2 762.793 23.3545   3
   1  -1  -2 772.941 24.4128   2
  -2  -1  -2 470.068 16.4953   2
  -2   1   2 477.457 17.0801   2
  -2   1   2 470.213 16.9641   4
   2   1  -2 495.437 17.3453   2
  -2   1   2 481.112 15.1822   3
  -2   1  -2 478.277 16.2921   2
  -2  -1   2 494.837 15.8566   3
   2   1   2 491.610 16.5592   2
   2  -1  -2 488.679 17.0048   2
  -2  -1   2 485.247 17.3272   2
  -2  -1   2 484.097 15.6120   3
  -3  -1  -2 462.397 16.6191   2
  -3   1   2 452.850 17.2191   2
  -3   1   2 455.532 14.3988   3
   3   1  -2 458.879 17.1948   2
  -3   1   2 454.240 16.9802   4
  -3   1   2 452.563 14.3141   3
   3  -1   2 450.670 16.0886   2
  -3  -1   2 454.850 17.3655   2
  -3   1  -2 444.738 16.3360   2
  -3   1  -2 450.519 16.1724   4
   3  -1  -2 453.600 16.9065   2
  -3  -1   2 419.730 15.0372   3
   3   1   2 447.939 16.3974   2
   4  -1   2 202.697 8.96154   2
  -4   1   2 201.201 9.74240   4
   4   1  -2 187.430 9.66973   2
  -4  -1  -2 176.299 9.10910   2
  -4   1   2 182.130 9.69184   2
  -4   1  -2 202.928 9.07086   4
   4   1   2 191.081 9.09015   2
  -4  -1   2 198.224 10.0763   2
  -4  -1   2 195.761 7.76129   3
  -4  -1   2 188.731 7.37205   3
   4  -1  -2 186.793 9.42909   2
  -4   1  -2 191.824 9.21229   2
   5  -1   2 5.40382 2.10974   2
  -5  -1  -2 7.38843 0.97497   3
  -5  -1  -2 4.71692 1.97087   4
  -5  -1  -2 3.05597 1.99444   2
  -5   1   2 5.78874 1.21158   3
  -5   1   2 4.16432 2.14984   4
   5   1  -2 4.61711 1.95952   2
  -5  -1   2 6.87371 2.30559   4
  -5   1  -2 6.21121 2.09498   4
  -5  -1   2 5.70742 1.37783   3
  -5  -1   2 6.03544 1.53556   3
   5   1   2 6.82613 2.33720   2
  -5   1  -2 4.50021 1.91146   2
   5  -1  -2 2.30491 1.79455   2
   6  -1   2 5.53764 2.29683   2
  -6  -1  -2 4.08567 2.21919   4
  -6  -1  -2 6.51608 1.45213   3
  -6   1   2 3.71835 1.54584   3
  -6   1   2 4.96538 2.26177   4
   6   1  -2 6.30320 2.69767   2
  -6  -1  -2 5.37592 1.35058   3
   6  -1  -2 5.64689 2.23050   2
   6   1   2 7.73638 2.62192   2
  -6  -1   2 0.50369 2.12339   4
  -6   1  -2 5.85365 0.95685   3
  -6   1  -2 8.91423 1.56492   3
  -6   1  -2 4.27435 2.22620   4
  -7  -1  -2 7.24411 2.82578   4
  -7   1   2 5.66513 2.75249   4
  -7  -1  -2 5.53182 1.68475   3
   7  -1   2 3.40683 2.49712   2
   7   1   2 3.56893 2.33538   2
  -7  -1   2 6.55577 3.55233   4
  -7   1  -2 0.74182 2.36161   4
   7  -1  -2 5.72048 3.10622   2
   0   2   2 1773.06 60.5549   1
   0  -2   2 1881.54 62.0984   1
   0   2  -2 1747.15 61.5111   1
   0  -2  -2 1623.28 60.1078   1
   1  -2   2 4706.02 154.002   1
   1   2  -2 4867.09 159.383   1
  -1   2  -2 5128.95 154.639   1
   1  -2  -2 4816.25 155.925   1
   1   2   2 4935.12 157.562   1
  -1  -2   2 4968.24 159.997   1
  -2  -2  -2 160.295 5.59745   3
  -2  -2  -2 161.834 5.57511   3
  -2  -2  -2 171.123 6.94625   2
   2  -2   2 163.599 6.39834   2
   2  -2   2 157.379 6.44494   4
   2   2  -2 162.340 7.44966   2
  -2   2   2 163.081 7.13977   2
  -2   2   2 147.263 6.89375   4
  -2  -2  -2 159.841 6.94660   4
   2   2  -2 161.740 5.12705   3
  -2   2   2 160.321 5.65277   3
   2  -2  -2 169.301 7.11906   2
  -2  -2   2 157.249 7.36587   2
  -2   2  -2 161.579 6.38741   4
  -2   2  -2 156.715 6.46314   2
  -2  -2   2 140.850 6.07513   3
   2   2   2 169.000 6.97424   2
   2  -2  -2 161.439 7.13241   4
   3  -2   2 1854.85 58.0190   2
   3   2  -2 1809.89 59.4474   2
  -3   2   2 1825.81 59.1623   2
  -3   2   2 1811.01 58.8923   4
  -3  -2  -2 1834.28 56.1594   3
  -3  -2  -2 1823.55 58.6691   2
  -3  -2  -2 1811.98 56.1060   3
  -3   2   2 1812.64 56.1933   3
   3  -2  -2 1890.31 58.9994   2
  -3   2  -2 1818.10 58.2589   2
  -3  -2   2 1828.76 57.4643   3
  -3  -2   2 1865.88 57.1092   3
   3   2   2 1837.44 58.6936   2
  -3  -2   2 1829.64 59.5733   2
  -3   2  -2 1818.91 58.0145   4
  -4   2   2 -0.5599 1.42652   2
  -4   2   2 0.60213 1.41399   4
  -4  -2  -2 -0.8698 0.45695   3
  -4  -2  -2 -1.5081 1.09930   2
   4   2  -2 -0.6503 1.16338   2
   4  -2   2 0.45422 1.06058   2
  -4  -2   2 0.93368 0.92410   3
   4   2   2 0.78272 1.08629   2
   4  -2  -2 0.43960 1.38295   2
  -4   2  -2 2.44259 1.30522   4
  -4  -2   2 0.35687 1.53035   2
  -4   2  -2 1.65492 1.45047   2
  -4  -2   2 -0.7313 0.64772   3
   5  -2   2 554.931 21.3402   2
  -5   2   2 583.661 22.5562   4
  -5  -2  -2 563.428 19.1891   3
   5   2  -2 548.382 22.5950   2
  -5  -2  -2 590.774 18.9747   3
  -5   2   2 564.132 18.9744   3
  -5   2  -2 517.747 21.7472   2
   5  -2  -2 590.031 22.4820   2
  -5  -2   2 558.649 19.8100   3
  -5  -2   2 604.284 20.5757   3
   5   2   2 579.593 23.6060   2
  -5   2  -2 568.125 21.5670   4
   6   2  -2 -0.6078 1.77233   2
  -6   2   2 3.62212 2.35526   4
  -6  -2  -2 2.30583 2.13435   4
  -6  -2  -2 2.59847 1.34712   3
  -6  -2  -2 2.95315 1.30279   3
  -6   2   2 4.13500 1.41443   3
   6  -2   2 3.76629 2.05413   2
   6   2   2 -0.6465 2.05488   2
  -6  -2   2 3.66261 1.81157   3
  -6   2  -2 3.93678 2.04375   4
   6  -2  -2 2.38558 1.73819   2
  -6  -2   2 4.74873 2.36466   4
  -7  -2  -2 81.1316 5.35939   3
   7   2  -2 66.5499 7.88956   2
  -7  -2  -2 80.4997 7.17418   4
  -7   2   2 73.8191 6.96963   4
  -7   2  -2 71.3169 6.32780   4
   7   2   2 75.1743 6.75213   2
   7  -2  -2 69.4073 6.84028   2
   0   3   2 478.110 16.0801   3
   0   3  -2 487.237 16.2926   4
   0   3  -2 467.275 16.1508   2
   0  -3  -2 473.712 16.0802   4
   0  -3   2 505.191 16.8126   4
   0   3  -2 480.355 16.1906   3
  -1   3   2 84.5715 4.04053   4
  -1   3   2 75.2685 3.92249   3
  -1  -3  -2 79.0561 4.00097   4
   1   3  -2 81.8659 3.94803   3
   1   3  -2 82.1307 3.79847   3
  -1  -3  -2 89.8423 4.27896   3
  -1  -3  -2 80.1137 3.88590   2
   1   3  -2 72.5587 4.14924   2
  -1  -3   2 82.1743 4.31499   2
   1  -3  -2 79.6509 3.96870   4
  -1   3  -2 80.4508 3.66404   4
  -1  -3   2 71.4641 4.14974   4
  -1  -3   2 79.6764 4.06329   3
   1   3   2 82.5170 4.12029   4
   1  -3  -2 79.2745 3.50730   3
   1   3   2 81.5128 3.99174   2
   1   3   2 82.5184 4.77198   3
  -2   3   2 830.821 27.1431   4
  -2   3   2 785.183 27.1359   2
   2   3  -2 817.026 25.6280   3
  -2  -3  -2 784.274 27.1301   4
   2  -3   2 839.117 26.5383   4
  -2   3   2 806.253 25.7966   3
   2   3  -2 813.954 27.8256   2
  -2  -3  -2 827.103 27.0616   2
   2   3  -2 768.983 25.6931   3
  -2   3  -2 812.740 26.5127   2
   2  -3  -2 804.259 27.0844   2
   2  -3  -2 799.625 27.1924   4
   2   3   2 813.468 27.1592   2
  -2  -3   2 786.311 26.2864   3
  -2  -3   2 851.107 27.8612   2
  -2  -3   2 790.246 26.6809   3
  -2   3  -2 837.161 26.4122   4
  -3  -3  -2 54.1956 3.00779   3
  -3   3   2 48.6222 4.09146   2
  -3  -3  -2 48.8861 3.92059   4
  -3   3   2 50.5547 2.68730   3
  -3  -3  -2 59.0311 4.18536   2
   3   3  -2 47.8342 4.20606   2
  -3   3   2 57.0275 4.08616   4
  -3   3  -2 54.7202 3.58945   4
   3   3   2 54.7480 4.05575   2
   3  -3  -2 58.4375 4.14070   2
  -3   3  -2 53.5359 3.74320   2
  -3  -3   2 50.4542 3.19704   3
  -3  -3   2 56.2023 4.46645   2
  -3  -3   2 51.9242 3.50746   3
  -4  -3  -2 93.1459 4.60774   3
  -4   3   2 98.3931 4.19554   3
  -4  -3  -2 97.4264 6.32465   2
  -4   3   2 96.2965 6.19968   4
  -4  -3  -2 90.2986 6.20389   4
   4   3  -2 87.3737 6.67201   2
  -4  -3  -2 94.1953 4.46612   3
   4  -3   2 95.7415 5.59667   2
  -4   3   2 97.4635 6.60054   2
   4   3   2 92.3447 6.03419   2
  -4  -3   2 102.285 5.44865   3
  -4  -3   2 100.933 7.71227   2
  -4   3  -2 88.8860 5.53605   4
  -4  -3   2 100.300 5.03332   3
  -4   3  -2 69.2676 6.00010   2
   4  -3  -2 97.0414 6.17509   2
  -5   3   2 39.4490 4.30615   4
  -5  -3  -2 36.5787 2.90258   3
   5  -3   2 39.9910 3.96355   2
   5   3  -2 43.7592 4.64853   2
  -5   3   2 37.8410 2.63921   3
  -5  -3  -2 36.0058 3.02339   3
   5  -3  -2 40.1279 4.26861   2
  -5   3  -2 40.6036 4.34509   2
  -5   3  -2 32.6373 4.06982   4
  -5  -3   2 31.6230 3.96050   3
  -5  -3   2 40.1451 3.56343   3
   5   3   2 41.3753 4.39178   2
   6   3  -2 87.1422 7.13832   2
  -6   3   2 75.1943 6.55123   4
  -6  -3  -2 80.1517 5.12742   3
  -6   3   2 74.3772 4.41787   3
   6  -3  -2 67.4292 6.20405   2
  -6  -3   2 79.2345 7.08164   4
  -6   3  -2 79.1766 5.99813   4
   6   3   2 84.0589 6.62273   2
  -7  -3  -2 53.2183 5.96404   4
  -7  -3  -2 43.7323 4.46150   3
  -7   3   2 50.4530 6.03276   4
  -7   3  -2 53.4783 5.56769   4
   7   3   2 42.6250 5.53906   2
  -7  -3   2 42.8122 6.12923   4
   7  -3  -2 54.8898 5.70816   2
   0   4   2 139.486 6.00987   3
   0   4  -2 142.266 6.10989   2
   0   4  -2 132.405 6.08965   4
   0  -4   2 138.276 6.05003   4
   0  -4  -2 141.298 6.02486   4
   0  -4  -2 146.863 6.17602   3
   0   4  -2 138.835 6.10434   3
   0   4   2 144.629 6.19332   4
  -1  -4  -2 433.315 15.1637   3
   1  -4   2 417.656 14.7372   4
   1   4  -2 424.101 15.6894   2
  -1   4   2 424.031 14.9101   3
  -1  -4  -2 404.349 15.2216   4
  -1   4   2 433.303 15.2113   4
   1   4  -2 431.702 15.2295   3
   1   4  -2 452.999 15.9446   4
  -1  -4   2 451.638 15.6791   2
  -1   4  -2 413.226 14.8644   4
  -1  -4   2 430.790 15.4060   3
   1  -4  -2 420.746 15.1383   4
   1   4   2 416.382 14.7696   3
   1  -4  -2 444.019 14.8969   3
   1   4   2 440.695 15.5275   4
   1   4   2 429.257 15.3028   2
  -1  -4   2 458.582 15.8811   4
   2   4  -2 17.0406 1.68254   3
  -2   4   2 18.1283 2.06932   2
  -2  -4  -2 15.7149 2.02306   2
  -2   4   2 18.8711 1.73329   3
   2   4  -2 15.7380 1.63456   3
   2  -4   2 19.8351 1.87005   4
  -2  -4  -2 19.0272 1.96470   3
  -2  -4  -2 11.9658 1.92863   4
  -2   4   2 18.5139 2.15278   4
   2   4  -2 15.3707 2.36450   2
  -2  -4   2 15.8027 2.06712   3
   2   4   2 15.5179 2.12740   2
  -2   4  -2 17.5306 1.81876   4
  -2  -4   2 22.7168 2.58506   4
   2  -4  -2 16.5951 2.07163   4
  -2   4  -2 20.1968 2.03492   2
   2   4   2 18.8666 1.37322   3
  -2  -4   2 19.1096 2.44177   2
   2   4   2 17.3415 1.36568   3
   3  -4   2 0.33116 0.98795   4
  -3   4   2 1.32585 1.36353   2
   3   4  -2 0.83617 1.25937   2
  -3  -4  -2 -2.0303 0.99223   4
  -3   4   2 0.74899 1.01798   4
  -3  -4  -2 -0.0421 0.77750   3
  -3   4   2 1.85371 0.77278   3
  -3  -4  -2 -0.2726 1.01489   2
   3  -4  -2 2.36159 1.13980   4
  -3   4  -2 0.42951 0.95132   4
  -3   4  -2 -0.7731 0.83145   2
  -3  -4   2 0.26632 0.96100   3
  -3  -4   2 -1.0634 1.00479   4
   3   4   2 1.38070 1.18498   2
  -3  -4   2 0.17453 0.96087   2
  -4  -4  -2 1033.59 35.7073   2
   4   4  -2 1037.10 38.4701   2
  -4   4   2 1026.83 35.4454   4
  -4   4   2 952.122 35.7533   2
  -4   4   2 1031.79 32.7884   3
  -4  -4  -2 999.384 35.9100   4
  -4  -4  -2 1019.40 33.7835   3
   4  -4  -2 1046.51 35.5474   2
  -4  -4   2 1066.55 34.0397   3
   4   4   2 997.523 35.6750   2
  -4   4  -2 1046.15 34.6684   4
  -4  -4   2 1000.53 34.4916   3
  -5  -4  -2 22.7580 2.70152   3
  -5   4   2 25.5685 3.48592   4
   5   4  -2 18.5269 3.76561   2
  -5   4   2 20.2838 2.13960   3
   5  -4  -2 24.4555 3.72763   2
   5   4   2 24.5673 3.54102   2
  -5  -4   2 17.4765 3.14218   3
  -5   4  -2 20.9543 3.31993   4
  -5  -4   2 29.3193 3.04118   3
   6   4  -2 200.559 11.6131   2
  -6   4   2 205.278 11.0762   4
  -6   4   2 183.257 8.25009   3
  -6  -4  -2 200.420 9.54121   3
   6   4   2 170.355 10.4658   2
  -6   4  -2 182.522 10.0298   4
  -7  -4  -2 13.2936 3.68575   4
  -7   4   2 11.4254 3.84533   4
   7   4  -2 12.0725 3.58107   2
  -7  -4  -2 11.4860 2.79641   3
   7   4   2 7.94343 2.82706   2
  -7  -4   2 12.6963 3.94362   4
  -7   4  -2 3.55062 2.59966   4
   0   5  -2 1128.71 36.2944   3
   0   5   2 1050.86 36.1498   4
   0  -5  -2 1098.87 36.0945   4
   0   5   2 1109.64 36.1039   3
   0  -5   2 1096.59 36.1650   4
   0   5  -2 1168.48 36.3616   2
   0  -5  -2 1079.93 36.1241   3
   0   5  -2 1157.65 36.5224   4
   1   5  -2 957.318 32.0046   4
   1  -5   2 927.184 30.7682   4
  -1  -5  -2 905.819 31.2998   4
  -1  -5  -2 942.929 31.2846   3
  -1   5   2 950.591 31.2400   4
   1   5  -2 986.591 31.3979   3
   1   5  -2 959.080 31.8379   2
  -1   5   2 950.769 31.0044   3
  -1  -5   2 953.170 31.7950   4
  -1   5  -2 910.881 30.7146   3
   1  -5  -2 963.441 31.1643   4
   1  -5  -2 881.440 30.5523   3
   1   5   2 984.513 31.7669   4
  -1   5  -2 927.524 30.9831   4
   1   5   2 909.615 30.7916   3
  -1  -5   2 958.254 31.5724   2
  -1  -5   2 1010.47 31.6884   3
   1   5   2 908.642 31.2715   2
  -2   5   2 44.0493 3.01594   3
   2   5  -2 43.7732 2.98502   3
  -2  -5  -2 42.8051 3.57091   4
   2  -5   2 43.3060 3.05625   4
  -2  -5  -2 45.9000 3.39800   3
  -2  -5  -2 40.2519 3.33690   2
   2   5  -2 43.9738 3.88462   2
  -2   5   2 46.4648 3.53467   2
  -2   5   2 44.1861 3.44312   4
   2   5  -2 43.0504 3.06444   3
  -2  -5   2 43.1767 3.44202   3
  -2  -5   2 43.1533 3.91681   4
   2  -5  -2 47.8161 3.53247   4
  -2  -5   2 41.7308 3.68964   2
  -2   5  -2 43.1204 3.10799   4
   2   5   2 46.7522 3.80883   4
   2   5   2 44.9781 3.66777   2
   2   5   2 42.4807 2.68167   3
   3  -5   2 -1.3165 0.81217   4
  -3   5   2 1.34799 1.17924   4
  -3  -5  -2 -0.2525 0.84195   3
   3   5  -2 0.12072 0.81938   3
  -3  -5  -2 0.47016 1.11296   2
   3   5  -2 -0.3590 0.80108   3
  -3   5   2 0.74030 0.82331   3
   3   5  -2 -0.3691 1.18616   2
  -3  -5   2 0.42119 1.10533   3
  -3  -5   2 -0.3079 0.89344   4
  -3  -5   2 1.20532 1.43275   2
  -3   5  -2 -1.1402 0.65863   4
   3   5   2 -1.0673 0.86689   2
  -3   5  -2 1.90587 1.25679   2
   4   5  -2 21.2956 3.50632   2
  -4  -5  -2 22.5604 2.73666   3
  -4  -5  -2 26.7878 3.43434   2
  -4   5   2 22.2816 2.24760   3
  -4  -5  -2 25.9346 4.14010   4
   4   5   2 25.2602 3.44202   2
  -4   5  -2 25.0820 3.02325   2
  -4   5  -2 20.1205 2.71128   4
  -4  -5   2 30.8652 3.31106   3
  -5  -5  -2 -0.7376 1.10105   3
  -5   5   2 -0.2500 1.37054   4
   5   5  -2 1.35205 1.78345   2
  -5   5   2 0.18915 1.00417   3
  -5  -5   2 -0.6749 1.28728   3
  -5   5  -2 0.13365 1.04481   3
  -5   5  -2 0.35838 1.46417   4
   5   5   2 0.26140 1.49937   2
  -6   5   2 7.10917 2.53032   3
   6   5  -2 3.08884 2.39033   2
  -6   5   2 6.67554 2.54022   4
  -6   5  -2 9.44629 1.42890   3
   6   5   2 10.6708 3.16015   2
  -6   5  -2 6.33211 2.24397   4
  -6  -5   2 4.91802 2.33549   3
  -7  -5  -2 -0.6620 1.97664   3
   7   5  -2 2.17266 2.48887   2
   7   5   2 -0.4056 2.54184   2
  -7   5  -2 0.42672 2.23744   4
   0   6  -2 5891.06 208.396   1
   0  -6   2 6434.46 210.279   1
  -1  -6  -2 3.14501 1.16686   4
  -1  -6  -2 4.45152 1.55502   3
  -1   6   2 5.18131 1.54318   3
  -1   6   2 3.28357 1.37472   4
   1   6  -2 3.93128 1.49024   2
   1   6  -2 5.77277 1.75417   4
   1  -6   2 4.43619 1.30422   4
   1   6  -2 5.81447 1.75729   3
   1   6   2 6.27903 1.66465   2
  -1  -6   2 5.55998 1.60086   4
  -1   6  -2 5.26790 1.42309   4
  -1  -6   2 5.92786 1.74286   3
   1  -6  -2 4.11898 1.23411   4
  -1   6  -2 3.12358 1.31394   3
  -1  -6   2 7.46524 1.64184   2
   1  -6  -2 2.77922 1.17880   3
   1   6   2 4.36109 1.60915   4
   1   6   2 3.15600 1.18172   3
  -2   6   2 0.72576 1.15278   4
  -2   6   2 3.38995 1.29095   3
   2   6  -2 1.54480 1.16219   3
  -2   6   2 2.23016 1.23351   2
  -2  -6  -2 3.69719 1.50427   3
   2   6  -2 4.84325 1.94866   2
  -2  -6  -2 3.89964 1.41087   2
   2  -6   2 8.14990 1.64775   4
   2   6  -2 4.20660 1.37153   3
  -2  -6  -2 0.92277 1.24121   4
   2   6   2 1.03926 1.06572   4
   2   6   2 2.49343 1.03563   3
  -2   6  -2 1.33736 0.85939   3
   2  -6  -2 3.45187 1.38677   4
   2   6   2 4.88901 1.93167   2
  -2  -6   2 3.55062 1.49834   3
  -2  -6   2 2.57219 1.62932   4
  -2   6  -2 3.67503 1.36043   4
  -3   6   2 606.400 21.6299   3
   3   6  -2 643.304 21.0343   3
   3  -6   2 645.931 22.5745   4
   3   6  -2 610.643 24.0448   2
   3   6  -2 636.034 20.8615   3
  -3  -6  -2 637.849 22.7381   3
  -3   6   2 682.389 23.2389   4
  -3  -6  -2 623.788 23.1903   2
  -3  -6  -2 643.734 23.6905   4
  -3   6   2 623.820 23.1793   2
   3   6   2 640.626 23.7022   2
  -3  -6   2 595.693 23.6554   2
   3  -6  -2 625.056 23.1597   4
  -3  -6   2 620.564 23.0464   3
  -3   6  -2 628.158 22.5366   2
  -3  -6   2 548.532 23.6906   4
  -3   6  -2 625.855 22.3566   4
   3   6   2 630.265 19.8112   3
  -3   6  -2 603.203 20.9358   3
   3   6   2 651.150 19.8328   3
  -4   6   2 45.2580 3.40963   3
   4  -6   2 47.6474 4.36973   4
   4   6  -2 44.4468 4.92744   2
  -4   6   2 53.4303 4.60389   4
  -4  -6  -2 44.0885 3.95854   3
  -4   6  -2 40.1374 4.07326   2
   4   6   2 52.0565 4.95788   2
  -4   6  -2 47.3213 2.86147   3
  -4  -6   2 48.4666 4.46482   3
  -4   6  -2 46.0326 3.94009   4
  -5   6   2 325.791 14.8133   4
  -5  -6  -2 323.029 13.9975   3
  -5   6   2 316.629 12.5699   3
   5   6  -2 317.538 15.8427   2
  -5   6  -2 299.590 11.5051   3
   5   6   2 335.257 15.5932   2
  -5  -6   2 312.690 14.4129   3
  -5   6  -2 331.752 14.2387   4
  -6   6   2 4.53616 2.04578   3
  -6  -6  -2 8.83617 2.70842   3
   6   6  -2 5.40212 2.84682   2
  -6   6   2 9.97472 3.20529   4
  -6   6  -2 3.67167 2.02533   4
   6   6   2 5.71439 3.00893   2
  -6  -6   2 6.44850 2.55345   3
  -6   6  -2 5.43760 1.55330   3
  -7   6   2 30.1814 5.21975   4
  -7  -6  -2 30.1089 4.76219   3
   7   6  -2 16.2329 4.81726   2
  -7   6  -2 34.6731 4.53072   4
   0   7  -2 1622.63 50.8553   3
   0  -7   2 1664.81 50.7898   4
   0   7  -2 1498.83 50.8861   4
   0   7  -2 1503.96 50.6487   2
   0  -7  -2 1589.12 50.6963   3
   0   7   2 1510.05 50.4758   3
   0  -7  -2 1561.94 50.5543   4
   0  -7   2 1481.74 50.4505   3
   0   7   2 1563.95 50.9787   4
  -1   7   2 203.764 9.79729   4
   1  -7   2 214.645 9.51404   4
  -1   7   2 223.182 9.86328   3
  -1  -7  -2 213.472 10.0060   3
   1   7  -2 236.663 10.1629   3
  -1  -7  -2 221.610 10.0678   4
   1   7  -2 225.046 10.4305   2
   1   7  -2 241.665 10.8380   4
   1  -7  -2 225.484 9.82248   4
   1   7   2 217.236 10.0855   2
  -1  -7   2 206.122 9.99334   3
   1   7   2 230.441 9.81970   3
  -1  -7   2 241.177 10.5995   4
  -1   7  -2 216.926 9.69339   3
  -1   7  -2 236.629 10.0961   4
   1  -7  -2 225.206 9.55122   3
   1   7   2 231.091 10.4713   4
  -2  -7  -2 13.6623 2.63306   4
  -2   7   2 16.6230 2.30518   3
   2   7  -2 12.2192 2.66004   4
  -2  -7  -2 15.9121 2.48869   3
  -2   7   2 14.8441 2.32267   4
   2   7  -2 18.3573 2.42070   3
   2   7  -2 14.6732 2.92804   2
   2  -7   2 12.9388 1.92824   4
   2   7   2 15.0911 2.05239   3
  -2  -7   2 13.5993 2.82460   4
   2  -7  -2 12.2874 2.40722   4
   2   7   2 15.9983 2.60898   2
  -2   7  -2 12.3377 1.96576   3
  -2  -7   2 14.7980 2.91991   3
   2   7   2 12.5040 2.70763   4
  -2  -7   2 18.1302 2.64984   2
  -2   7  -2 14.8384 2.22679   4
   3   7  -2 56.1942 3.76318   3
  -3   7   2 51.5907 4.49073   4
  -3   7   2 60.3870 5.53184   2
   3  -7   2 53.0483 4.34611   4
  -3   7   2 60.5774 4.21494   3
  -3  -7  -2 52.7243 4.73856   2
  -3  -7  -2 53.4184 4.89549   4
   3   7  -2 59.6784 3.74497   3
  -3  -7  -2 53.1080 4.50453   3
   3   7  -2 55.7869 5.31358   2
  -3  -7   2 60.2729 5.00578   3
   3  -7  -2 48.9234 4.69803   4
  -3   7  -2 62.1491 3.91828   3
   3   7   2 62.8602 3.36752   3
   3   7   2 63.7910 5.26971   2
  -3   7  -2 58.8459 4.36454   4
  -3   7  -2 56.2605 4.49467   2
   3   7   2 59.8705 3.31265   3
  -4  -7  -2 103.234 6.90019   3
  -4   7   2 118.856 7.38001   4
  -4   7   2 118.980 6.31405   3
   4   7  -2 119.572 8.37960   2
   4  -7   2 113.383 7.81614   4
  -4   7  -2 124.450 7.07334   4
   4   7   2 103.365 7.63994   2
  -4   7  -2 121.073 5.81934   3
  -4  -7   2 108.846 7.33151   3
   5   7  -2 2.09775 2.38542   2
  -5  -7  -2 9.33362 2.60884   3
  -5   7   2 7.50159 2.78942   3
  -5   7   2 4.87912 2.20988   4
   5   7   2 6.41958 2.56472   2
  -5  -7   2 4.84063 2.41845   3
  -5   7  -2 6.75637 1.63809   3
  -5   7  -2 6.46240 2.28453   4
  -6   7   2 105.535 7.34043   3
  -6   7   2 147.255 9.20428   4
   6   7  -2 122.254 9.80235   2
  -6  -7  -2 118.540 8.25362   3
  -6   7  -2 128.293 8.20642   4
   6   7   2 142.028 9.74206   2
  -6   7  -2 123.845 6.51221   3
  -6  -7   2 124.668 8.78258   3
  -7  -7  -2 6.47816 3.28389   3
   7   7  -2 7.08608 3.72556   2
  -7   7   2 7.70747 3.45395   4
  -7   7  -2 1.48087 2.38322   4
   7   7   2 0.77330 2.93128   2
   0   8   2 13.4355 2.28325   3
   0  -8   2 14.5387 2.76099   3
   0  -8   2 11.4917 2.73112   4
   0   8  -2 13.0838 2.13887   2
   0  -8  -2 15.3852 2.84415   3
   0   8  -2 12.9424 2.60445   4
   0  -8  -2 13.1796 2.23017   4
   0   8  -2 13.4717 2.58487   3
   0   8   2 17.3825 2.72190   4
  -1   8   2 51.8441 4.37523   4
  -1  -8  -2 57.8816 4.59226   3
  -1  -8  -2 55.8266 4.42648   4
   1   8  -2 55.0574 4.43913   3
   1   8  -2 50.0484 4.64030   4
   1   8  -2 49.8510 4.53421   2
  -1   8   2 55.1152 4.39910   3
   1   8   2 57.6795 4.26182   3
   1   8   2 63.5477 4.89152   4
   1   8   2 57.9680 4.64355   2
  -1  -8   2 56.6096 4.62546   3
  -1   8  -2 60.5350 4.46917   4
  -1  -8   2 56.5935 4.51218   4
   1  -8  -2 56.4968 4.30183   4
   1  -8  -2 54.0440 4.11736   3
  -2  -8  -2 101.298 6.64072   4
   2   8  -2 105.821 7.17841   4
   2   8  -2 101.450 6.13580   3
  -2   8   2 101.510 6.33260   4
   2  -8   2 99.9349 5.88116   4
   2   8  -2 119.215 7.39342   2
  -2  -8  -2 98.8654 6.42010   3
  -2   8   2 89.3213 6.42045   3
  -2  -8   2 82.0444 6.94417   2
   2   8   2 91.3745 6.63653   4
   2  -8  -2 106.108 6.31216   4
  -2   8  -2 102.819 5.96634   3
   2   8   2 100.281 6.69348   2
   2   8   2 92.1535 5.57610   3
  -2  -8   2 115.803 6.99713   3
  -2   8  -2 102.075 6.12265   4
   3   8  -2 161.180 7.42788   3
   3   8  -2 153.042 7.48808   3
  -3   8   2 149.383 8.49646   4
   3   8  -2 155.390 9.52714   2
   3  -8   2 164.283 8.34354   4
  -3   8   2 159.926 8.26943   3
   3   8   2 142.915 8.89077   2
   3   8   2 154.242 7.00360   3
  -3   8  -2 153.297 8.18464   2
  -3   8  -2 159.290 7.71987   3
  -3  -8   2 159.779 8.99230   3
  -3   8  -2 151.619 8.21050   4
   3   8   2 166.782 7.12298   3
  -4   8   2 119.197 7.70716   4
  -4   8   2 122.780 6.90361   3
  -4  -8  -2 131.933 8.03714   3
   4   8  -2 113.492 8.54542   2
  -4   8  -2 130.138 7.54469   4
   4   8   2 125.969 8.50043   2
  -4   8  -2 112.706 6.32986   3
  -4  -8   2 126.871 8.22809   3
  -5   8   2 41.4858 4.67617   4
  -5  -8  -2 40.3511 4.76981   3
  -5   8   2 41.7573 3.89913   3
   5   8  -2 37.9428 5.27731   2
  -5  -8   2 39.1081 4.87909   3
  -5   8  -2 27.8030 4.10425   3
   5   8   2 31.5462 4.75000   2
  -5   8  -2 41.0869 4.34167   4
   6   8  -2 90.9747 8.72254   2
  -6  -8  -2 110.231 8.16540   3
  -6   8   2 112.133 8.19007   4
  -6   8  -2 98.9391 7.51175   4
  -6  -8   2 109.345 8.49103   3
   6   8   2 98.9552 8.42225   2
  -7  -8  -2 9.18380 3.84335   3
   7   8  -2 6.12379 3.43215   2
  -7   8   2 4.46046 3.06107   4
  -7   8  -2 2.71242 2.78864   4
   7   8   2 -0.9992 2.89501   2
   0   9  -2 59.5500 4.86300   3
   0   9  -2 64.7058 5.08004   2
   0   9   2 63.5699 4.85296   3
   0  -9  -2 60.4816 4.82187   3
   0   9  -2 63.3765 5.15553   4
   0  -9   2 61.6082 4.77102   4
   0  -9   2 63.0617 4.87502   3
   0  -9  -2 57.6411 4.61346   4
   0   9   2 63.5309 5.12182   4
   1   9  -2 196.082 10.2446   4
   1  -9   2 175.096 8.86133   4
  -1  -9  -2 175.444 9.38723   4
  -1  -9  -2 196.088 9.78089   3
  -1   9   2 168.849 9.20383   4
   1   9  -2 181.758 9.46935   3
  -1   9   2 191.141 9.36348   3
   1   9  -2 185.887 9.87543   2
  -1   9  -2 186.803 9.49991   4
  -1  -9   2 199.749 9.91727   3
   1  -9  -2 166.337 8.89022   4
  -1   9  -2 173.789 9.07425   3
   1   9   2 183.672 9.88018   4
   1  -9  -2 191.029 9.02377   3
   1   9   2 181.191 9.58395   2
   1   9   2 173.827 9.02757   3
  -1  -9   2 164.688 10.1808   4
   2   9  -2 142.487 8.88138   2
   2   9  -2 150.569 7.99317   3
   2  -9   2 138.287 7.58762   4
  -2  -9  -2 146.867 8.45544   3
  -2   9   2 151.077 9.37625   4
   2   9  -2 139.595 8.98621   4
  -2   9   2 131.979 7.75815   3
  -2  -9   2 153.694 8.72447   3
   2   9   2 140.848 7.56171   3
   2   9   2 137.031 8.68070   4
  -2   9  -2 131.819 7.58642   3
   2   9   2 142.078 8.69439   2
  -2   9  -2 144.147 8.06496   4
   3   9  -2 25.8249 3.14412   3
   3   9  -2 27.3881 3.05090   3
   3   9  -2 33.5868 4.41299   2
  -3   9   2 24.5656 3.43724   4
  -3  -9  -2 18.4513 3.76394   3
  -3   9   2 24.3714 3.21708   3
  -3   9  -2 22.3851 3.00798   3
   3   9   2 29.6205 2.86571   3
   3   9   2 22.1796 4.20822   2
   3   9   2 22.9009 2.68859   3
  -3  -9   2 23.0101 3.68190   3
   3   9   2 23.5289 3.89854   4
   4   9  -2 25.3282 2.50775   3
  -4   9   2 26.3363 3.72175   4
   4   9  -2 24.0018 4.13461   2
  -4  -9  -2 28.7535 4.08140   3
   4   9  -2 29.7708 2.51681   3
  -4  -9   2 29.8194 4.23651   3
   4   9   2 30.3576 4.41104   2
  -4   9  -2 26.1902 3.34222   3
  -4   9  -2 28.6462 3.92156   4
  -5   9   2 29.1878 4.13282   4
  -5  -9  -2 37.5166 4.91327   3
   5   9  -2 29.0402 5.54233   2
  -5   9  -2 26.8693 3.87485   4
   5   9   2 27.4420 4.68164   2
  -5   9  -2 21.5224 3.52061   3
  -5  -9   2 29.4046 4.69711   3
  -6  -9  -2 12.1851 3.57798   3
   6   9  -2 21.3597 5.07328   2
  -6   9   2 10.9475 3.33595   4
  -6  -9   2 10.1465 3.85295   3
  -6   9  -2 10.2865 3.21631   4
   6   9   2 6.83542 3.84236   2
   7   9  -2 4.13826 3.75514   2
  -7  -9  -2 -4.3641 2.95224   3
  -7   9   2 5.75680 2.93424   4
   7   9   2 1.17667 3.48119   2
   0  10  -2 691.136 28.7832   4
   0  10  -2 748.806 27.3511   2
   0  10   2 720.724 27.3097   4
   1  10  -2 396.277 17.1434   2
   1  10  -2 388.763 17.3653   4
  -1 -10  -2 400.344 16.9280   3
  -1  10   2 379.406 16.5833   4
  -1 -10   2 382.349 16.7202   3
   1 -10  -2 393.629 15.9685   3
   1  10   2 384.040 16.7451   2
   1  10   2 391.576 17.2290   4
   2  10  -2 59.1351 5.86198   2
   2  10  -2 61.1120 5.77064   4
  -2  10   2 61.0010 5.38850   4
  -2 -10  -2 70.3151 5.86210   3
   2  10   2 66.7922 5.74279   2
  -2  10  -2 66.2194 5.41201   4
  -2 -10   2 70.9781 5.99903   3
   2  10   2 64.4947 6.06429   4
   3  10  -2 28.9553 4.39924   2
  -3  10   2 19.1055 3.39936   4
  -3 -10  -2 32.4879 4.33729   3
   3  10  -2 27.8540 3.47458   3
   3  10  -2 25.9821 3.97362   3
  -3  10  -2 30.5336 3.98466   4
  -3 -10   2 29.8142 4.30174   3
   3  10   2 29.9618 3.17734   3
   3  10   2 26.8933 4.18059   2
   3  10   2 26.5797 4.00338   4
   4  10  -2 68.9958 4.36205   3
  -4 -10  -2 66.7677 6.37986   3
  -4  10   2 63.7817 5.89483   4
   4  10  -2 80.3519 7.41135   2
   4  10  -2 67.7198 4.45326   3
  -4  10  -2 71.9297 6.05927   4
  -4 -10   2 71.1562 6.66190   3
   4  10   2 66.3180 6.84345   2
   4  10   2 66.3909 3.56601   3
   4  10   2 67.9610 3.68131   3
   5  10  -2 157.766 11.1213   2
  -5 -10  -2 151.264 10.0934   3
  -5  10   2 149.124 9.70373   4
  -5 -10   2 157.399 10.5937   3
  -5  10  -2 148.045 9.37610   4
   5  10   2 124.356 9.89503   2
   6  10  -2 55.5104 7.09999   2
  -6  10   2 53.0337 6.16566   4
   6  10   2 63.1776 7.22177   2
  -6 -10   2 77.0345 7.68079   3
  -6  10  -2 54.7601 6.08699   4
   0  11   2 13.5700 3.10966   4
   0 -11  -2 9.57138 2.95579   3
   0  11  -2 17.4587 3.57320   2
   0  11  -2 11.9514 3.22591   4
  -1 -11  -2 296.124 14.2054   3
  -1  11   2 299.083 14.2354   4
   1  11  -2 294.944 14.4037   2
   1  11  -2 271.529 14.3701   4
   1  11   2 278.427 14.3046   4
  -1  11  -2 317.008 14.3823   4
   1  11   2 300.087 14.2768   2
  -1 -11   2 295.612 14.1563   3
   2  11  -2 26.9478 4.25272   2
  -2 -11  -2 31.2779 4.24247   3
   2  11  -2 34.8634 4.73962   4
  -2  11   2 32.5158 4.11028   4
  -2  11  -2 20.6382 3.64940   4
   2  11   2 22.7739 4.03533   4
   2  11   2 27.5757 4.15834   2
  -2 -11   2 31.4219 4.30140   3
   3  11  -2 68.9437 5.19038   3
   3  11  -2 70.9982 6.79489   2
  -3 -11  -2 58.6066 5.93178   3
  -3  11   2 49.1421 5.33219   4
   3  11   2 56.8871 6.05740   2
   3  11   2 49.0680 5.61612   4
  -3  11  -2 55.4826 5.37403   4
  -3 -11   2 49.4672 5.65431   3
  -4 -11  -2 185.568 11.3709   3
   4  11  -2 158.344 11.4336   2
  -4  11   2 177.929 10.6860   4
   4  11  -2 178.612 8.41585   3
  -4  11  -2 187.608 10.5869   4
  -4 -11   2 183.650 11.3500   3
   4  11   2 174.025 7.80546   3
   4  11   2 154.773 10.9995   2
   4  11   2 187.289 7.86573   3
  -5 -11  -2 14.5944 3.89066   3
  -5  11   2 17.0348 3.82283   4
   5  11  -2 29.0196 5.67697   2
  -5  11  -2 20.2812 4.00671   4
  -5 -11   2 20.4666 5.28666   3
   5  11   2 18.2880 4.49946   2
  -6  11   2 20.8953 4.90976   4
   6  11  -2 20.2290 5.12930   2
  -6 -11  -2 27.4579 5.54163   3
   6  11   2 19.8339 5.42454   2
  -6  11  -2 28.3206 4.54283   4
   0  12  -2 7.88749 2.87753   4
   0 -12  -2 5.58235 2.26913   3
   0  12   2 7.49886 2.64880   4
   0  12  -2 9.53675 3.01150   2
   1  12  -2 -0.6868 1.69721   2
  -1  12   2 1.87051 1.84355   4
   1  12  -2 0.10544 1.73711   4
  -1 -12  -2 0.47843 1.71160   3
   1  12   2 2.00484 2.01526   2
   1  12   2 0.03062 1.31588   4
  -1  12  -2 3.48158 1.99297   4
  -1 -12   2 4.91736 2.20711   3
   1 -12  -2 -0.4653 1.54965   3
   2  12  -2 45.5015 5.55321   4
  -2 -12  -2 49.8582 5.47908   3
   2  12  -2 41.8419 5.14458   2
  -2  12   2 46.8585 5.08735   4
   2  12   2 36.0394 4.92424   2
   2  12   2 36.3516 5.08115   4
  -2 -12   2 46.4160 5.21621   3
  -2  12  -2 47.7317 5.10400   4
   3  12  -2 652.765 27.8438   2
  -3  12   2 622.614 26.3427   4
  -3 -12  -2 643.824 27.1023   3
   3  12   2 672.927 28.1116   4
   3  12   2 629.913 27.3285   2
  -3  12  -2 743.134 26.9095   4
  -3 -12   2 650.661 27.2458   3
   4  12  -2 89.4618 8.26449   3
  -4  12   2 91.3800 7.74944   4
   4  12  -2 103.678 8.99384   2
  -4 -12  -2 97.3846 8.12373   3
  -4  12  -2 87.0144 7.36658   4
  -4 -12   2 90.2834 8.30876   3
   4  12   2 102.784 5.78912   3
   4  12   2 104.227 8.76227   2
   5  12  -2 30.4755 6.12923   2
  -5 -12  -2 51.3632 6.44005   3
   5  12   2 42.5170 6.26618   2
  -5  12  -2 35.0655 5.19313   4
  -5 -12   2 35.8681 6.57279   3
   6  12  -2 2.93825 3.69941   2
  -6  12   2 0.01002 2.44934   4
  -6 -12  -2 10.3826 4.11629   3
  -6  12  -2 -1.6121 2.70937   4
   6  12   2 9.41003 4.17321   2
   0  13   2 950.391 35.3045   2
   0 -13  -2 967.349 34.9185   3
   0  13  -2 922.574 35.6648   4
   0  13  -2 935.526 35.3289   2
   0  13   2 892.607 35.4048   4
   1  13  -2 68.6127 6.97323   4
  -1 -13  -2 65.8501 6.35863   3
   1  13  -2 80.2389 7.18322   2
  -1  13   2 70.9264 6.44561   4
  -1  13  -2 68.0235 6.41886   4
   1 -13  -2 72.8063 6.09065   3
   1  13   2 63.9394 6.43532   4
   1  13   2 70.8781 6.70689   2
  -1 -13   2 68.0677 6.45288   3
  -2  13   2 33.3970 4.77459   4
   2  13  -2 36.6856 5.47649   2
  -2 -13  -2 36.8563 5.03035   3
   2  13  -2 27.1161 4.83025   4
   2  13   2 36.5925 5.10155   2
   2  13   2 35.1182 5.34732   4
  -2  13  -2 39.1616 5.01818   4
  -2 -13   2 37.0604 5.18108   3
  -3  13   2 177.285 11.2700   4
   3  13  -2 170.670 9.86148   3
  -3 -13  -2 184.114 11.8344   3
   3  13  -2 190.157 12.4705   2
   3  13   2 176.060 12.0554   4
  -3  13  -2 186.261 11.2433   4
  -3 -13   2 182.997 11.7764   3
   3  13   2 203.923 12.5935   2
  -4  13   2 6.02087 2.76623   4
   4  13  -2 4.91675 2.18293   3
   4  13  -2 1.03424 3.00386   2
  -4 -13  -2 3.74381 3.17179   3
  -4  13  -2 3.36765 2.74742   4
  -4 -13   2 8.25032 3.36099   3
   4  13   2 -0.9734 2.55301   3
  -5  13   2 103.310 8.64038   4
  -5 -13  -2 104.042 9.30453   3
   5  13  -2 71.4137 8.46337   2
  -5 -13   2 97.9272 9.28598   3
  -5  13  -2 94.7282 8.21259   4
   5  13   2 98.9758 9.23524   2
  -6 -13  -2 16.5693 4.77344   3
   6  13  -2 10.3725 4.76766   2
  -6  13   2 12.9249 4.18451   4
  -6  13  -2 15.6568 4.20960   4
   6  13   2 9.67264 4.13972   2
   0  14  -2 268.850 14.9973   4
   0  14  -2 268.989 14.6604   2
   0  14   2 259.253 14.7646   4
   0  14   2 293.037 15.0426   2
   0 -14  -2 281.557 14.3684   3
  -1  14   2 139.021 9.82916   4
   1  14  -2 132.496 10.0361   4
   1  14  -2 123.083 9.50671   2
  -1 -14  -2 127.383 9.31793   3
  -1  14  -2 122.897 9.33901   4
  -1  14  -2 119.147 8.93872   2
   1  14   2 127.602 9.81279   4
   1  14   2 146.965 9.93420   2
   2  14  -2 106.612 9.24156   4
  -2  14   2 113.658 8.87422   4
   2  14  -2 107.306 9.10060   2
  -2 -14  -2 102.524 8.69251   3
   2  14   2 110.545 8.89132   2
  -2  14  -2 124.198 9.13490   4
  -2 -14   2 107.241 8.87793   3
   2  14   2 115.207 9.49946   4
  -3  14   2 11.0419 3.64553   4
   3  14  -2 10.6620 3.56605   2
  -3 -14  -2 13.9947 4.29869   3
   3  14   2 6.89614 3.86263   2
  -3  14  -2 15.1152 3.98923   4
  -3 -14   2 18.4267 4.81345   3
  -4 -14  -2 5.65107 3.23098   3
  -4  14   2 7.20305 3.32656   4
   4  14  -2 9.99425 2.72539   3
   4  14  -2 1.56167 3.36286   2
  -4  14  -2 -2.8833 1.82367   4
   4  14   2 2.01138 2.21698   3
  -4 -14   2 2.80282 2.90997   3
   4  14   2 -0.3781 2.79050   2
  -5 -14  -2 11.1623 4.08453   3
  -5  14   2 20.3343 5.09153   4
   5  14  -2 16.2962 5.44821   2
   5  14   2 7.49834 3.92454   2
  -5 -14   2 13.0245 4.75338   3
  -5  14  -2 21.5786 4.78666   4
   0  15  -2 15.9853 4.25729   4
   0 -15  -2 23.9084 4.66567   3
   0  15  -2 27.3550 5.33903   2
   0  15   2 17.5826 4.19401   4
   0  15   2 17.8935 4.31641   2
   1  15  -2 104.159 9.33536   4
   1  15  -2 105.645 9.04444   2
  -1  15   2 119.831 9.42099   4
  -1 -15  -2 117.181 9.24747   3
  -1  15  -2 106.444 8.66001   2
   1  15   2 120.954 9.21671   2
  -1  15  -2 99.5692 8.72865   4
   1  15   2 91.7964 8.77785   4
  -2 -15  -2 81.5827 8.06484   3
   2  15  -2 87.2312 8.66159   2
   2  15  -2 85.2080 8.54526   4
  -2  15   2 89.7590 8.10724   4
   2  15   2 89.2069 9.82165   4
  -2 -15   2 101.069 8.69344   3
  -2  15  -2 83.7882 7.88773   4
  -3  15   2 9.88147 3.60123   4
   3  15  -2 13.3081 4.24221   2
  -3 -15  -2 12.3222 4.07702   3
  -3  15  -2 19.3947 4.66762   4
   3  15   2 14.0751 4.35251   2
  -3 -15   2 15.1284 4.51082   3
   3  15   2 12.1494 4.19497   4
  -4 -15  -2 147.420 11.3983   3
  -4  15   2 154.813 11.2085   4
   4  15  -2 133.064 8.54286   3
   4  15  -2 124.463 11.2626   2
   4  15   2 132.011 8.20437   3
  -4 -15   2 157.646 12.0469   3
  -4  15  -2 146.375 10.6022   4
   4  15   2 169.309 12.3567   2
  -5  15   2 9.69765 4.12882   4
  -5 -15  -2 2.42720 3.95503   3
   5  15  -2 6.60658 4.09281   2
   5  15   2 5.65074 3.91583   2
  -5  15  -2 7.71234 3.72977   4
   0 -16  -2 79.0326 7.42198   3
   0  16   2 81.1847 7.92454   2
   0  16  -2 73.3796 7.72485   2
   0  16  -2 85.0427 8.36865   4
   0  16   2 82.1901 8.26774   4
   1  16  -2 52.3557 6.66361   2
  -1  16   2 45.4641 6.22150   4
   1  16  -2 58.9453 7.18052   4
  -1 -16  -2 40.8587 6.15561   3
   1  16   2 48.3815 6.61731   4
  -1  16  -2 57.6998 6.66592   2
   1  16   2 43.5974 5.72234   2
  -2  16   2 150.256 11.2336   4
   2  16  -2 171.057 12.5950   4
   2  16  -2 171.991 12.2948   2
  -2 -16  -2 158.533 11.8597   3
   2  16   2 167.825 12.3612   4
  -2  16  -2 153.122 11.3229   4
   2  16   2 154.419 11.8338   2
   3  16  -2 102.365 9.78535   2
  -3  16   2 109.479 9.44839   4
  -3 -16  -2 106.431 9.74213   3
   3  16   2 123.160 10.6676   4
  -3  16  -2 118.040 9.70100   4
   3  16   2 102.639 9.82652   2
   4  16  -2 -0.1219 3.66143   2
  -4 -16  -2 0.95953 2.73085   3
   4  16  -2 2.03244 2.62851   3
  -4  16   2 2.71511 2.66849   4
   4  16   2 4.53219 3.66918   2
  -4  16  -2 3.25468 3.04088   4
   4  16   2 -1.9356 2.18911   3
   5  16  -2 1.40831 4.71870   2
  -5  16   2 7.47742 3.38368   4
  -5  16  -2 -1.5686 3.12120   4
   5  16   2 7.61724 4.34340   2
   0  17   2 37.6711 5.77143   2
   0 -17  -2 31.8581 5.02992   3
   0  17  -2 30.5421 6.00770   2
   0  17  -2 20.5166 5.01514   4
   0  17   2 35.8912 6.82091   4
  -1 -17  -2 146.376 11.2231   3
   1  17  -2 140.663 11.5215   2
  -1  17   2 136.585 10.6882   2
  -1  17   2 143.361 11.1189   4
   1  17  -2 153.277 11.9908   4
   1  17   2 152.439 11.7874   4
   1  17   2 151.621 11.6149   2
  -1  17  -2 145.789 11.3791   4
  -1  17  -2 150.775 11.2405   2
  -2  17   2 11.3885 4.06516   4
  -2 -17  -2 6.23841 3.90771   3
   2  17  -2 7.07110 3.20650   4
   2  17  -2 6.89497 3.94392   2
  -2  17  -2 5.38723 3.11063   2
   2  17   2 10.5176 4.37074   2
   2  17   2 14.2134 4.71495   4
  -2  17  -2 5.55397 3.32429   4
  -3  17   2 26.2962 5.73511   4
   3  17  -2 38.0677 6.38713   2
  -3 -17  -2 38.5152 6.31955   3
   3  17   2 41.0802 6.80598   2
   3  17   2 27.4394 6.16846   4
  -3  17  -2 38.8580 6.04520   4
  -4 -17  -2 47.2862 8.84877   3
  -4  17   2 33.6679 6.70015   4
   4  17  -2 30.2690 7.03457   2
   4  17  -2 28.2221 6.76805   3
   4  17   2 22.5307 4.28951   3
   4  17   2 19.1852 5.81617   2
  -4  17  -2 27.0238 5.45866   4
   0  18   2 13.9047 4.35583   4
   0  18  -2 18.8716 4.85798   2
   0  18   2 16.6381 4.93059   2
   0  18  -2 20.0517 5.19484   4
  -1 -18  -2 -4.7440 2.95329   3
   1  18  -2 -0.5405 2.19030   4
   1  18  -2 5.75717 3.76674   2
  -1  18   2 4.43653 2.68475   2
  -1  18   2 4.89504 2.70571   4
   1  18   2 -0.1697 2.13758   4
   1  18   2 1.91239 2.63707   2
  -1  18  -2 -4.4011 2.14635   4
  -1  18  -2 1.89757 3.15599   2
   2  18  -2 -5.4820 2.45293   2
  -2 -18  -2 10.7373 4.46322   3
   2  18  -2 2.00450 3.97084   4
  -2  18   2 13.4033 4.27062   4
   2  18   2 4.33427 3.00479   4
  -2  18  -2 6.06937 3.46369   2
   2  18   2 3.09278 3.63775   2
  -2  18  -2 8.33554 3.62980   4
  -3 -18  -2 28.4916 6.36044   3
   3  18  -2 23.4580 6.09214   2
  -3  18   2 46.0747 6.89280   4
   3  18   2 42.5639 7.84913   2
   3  18   2 40.9627 7.18600   4
  -3  18  -2 24.1896 5.79126   4
   4  18  -2 1.99362 3.09100   2
   4  18  -2 -2.0296 2.65386   3
  -4  18   2 -0.9085 2.87420   4
  -4 -18  -2 4.89757 3.86836   3
  -4  18  -2 -1.5648 2.63684   4
   0  19   2 445.616 23.9966   4
   0  19  -2 499.786 24.4788   2
   0  19  -2 445.254 23.9578   4
   0  19   2 438.806 23.4207   2
   1  19  -2 20.7766 5.24365   4
   1  19  -2 13.9107 4.34855   2
  -1  19   2 23.8201 5.68909   2
  -1  19   2 34.5073 7.06995   4
  -1  19  -2 23.4018 5.57062   2
   1  19   2 27.1994 6.21778   2
  -1  19  -2 22.3912 5.60014   4
   1  19   2 32.1423 6.91024   4
  -2 -19  -2 3.36991 3.66817   3
   2  19  -2 -0.9322 3.14555   4
   2  19  -2 -3.0304 3.02918   2
  -2  19   2 0.37867 3.44445   4
   2  19   2 1.70870 3.90646   2
   2  19   2 0.85834 3.55324   4
  -2  19  -2 -1.6431 2.74570   2
  -2  19  -2 6.84030 3.94682   4
  -3  19   2 11.4158 4.52627   4
  -3 -19  -2 0.90943 3.60251   3
   3  19  -2 4.23759 3.67148   2
  -3  19  -2 10.1925 4.11312   2
  -3  19  -2 1.25027 3.25530   4
   0  20  -2 6.72541 3.93651   2
   0  20   2 6.20936 3.94925   2
   0  20  -2 5.86625 4.14110   4
   0  20   2 19.8790 5.88061   4
  -1  20   2 107.465 10.8562   4
   1  20  -2 92.5984 11.4116   2
  -1  20   2 98.6580 10.1298   2
   1  20  -2 101.972 10.6215   4
  -1  20  -2 98.0002 10.5337   4
   1  20   2 114.489 12.7230   2
   1  20   2 87.8668 11.7396   4
  -1  20  -2 78.3805 9.39017   2
  -2  20   2 -1.3077 3.37829   2
   2  20  -2 3.36103 3.71473   2
   2  20  -2 1.18053 4.06506   4
   2  20   2 8.81284 4.74379   2
   2  20   2 2.37307 4.27503   4
  -2  20  -2 1.24517 3.10797   2
  -2  20  -2 0.26187 3.52458   4
   0  21   2 59.0443 8.32791   2
   0  21  -2 30.4683 7.16161   2
   0  21   2 43.9852 7.83626   4
   0  21  -2 46.1475 7.69460   4
   1  21  -2 164.499 13.9713   4
  -1  21   2 135.259 12.8113   4
  -1  21  -2 168.377 14.0465   4
   1  21   2 153.533 13.9230   4
   0   0   3 0.48094 0.27095   3
   0   0   3 0.29590 0.26020   4
   0   0  -3 0.37672 0.24344   2
   0   0   3 0.36675 0.27985   2
   0   0  -3 0.54698 0.29509   3
  -1   0   3 0.49896 0.61565   2
  -1   0  -3 0.50967 0.30484   2
   1   0  -3 0.40130 0.44027   3
   1   0   3 -0.0762 0.28228   2
  -1   0   3 0.50012 0.46465   3
  -2   0   3 2397.76 75.2382   2
  -2   0  -3 2384.60 73.9296   2
   3   0   3 0.05025 0.76310   2
  -3   0   3 1.19976 1.13889   2
  -3   0  -3 1.64424 0.95194   2
  -3   0   3 -0.3983 0.48004   3
  -3   0   3 -1.5443 0.77107   4
   3   0  -3 1.47224 1.20532   2
   4   0  -3 431.356 17.3254   2
  -4   0   3 408.473 17.4989   2
  -4   0  -3 430.485 16.5003   2
   4   0   3 445.450 16.2159   2
  -4   0  -3 407.580 16.1051   4
  -4   0   3 421.428 17.4045   4
  -4   0   3 427.269 14.5754   3
   5   0   3 1.50536 1.32129   2
  -5   0   3 0.06170 0.89536   3
  -5   0  -3 -2.8702 1.57346   2
  -5   0   3 -1.0231 1.45543   4
  -5   0  -3 2.33597 1.66333   4
   5   0  -3 -2.2246 1.39569   2
  -6   0  -3 161.876 6.02782   3
   6   0   3 148.139 8.89823   2
  -6   0  -3 167.513 9.33620   4
   6   0  -3 163.638 10.0511   2
  -6   0   3 156.129 10.1255   4
   7   0   3 1.67009 2.23161   2
  -7   0  -3 -1.5181 1.20221   3
  -7   0  -3 -3.7264 1.83315   4
   0   1   3 -0.1262 0.21791   2
   0  -1  -3 0.50204 0.37311   3
   0   1   3 0.12499 0.25277   4
   0  -1   3 -0.0797 0.25085   2
   0   1   3 -0.1642 0.27543   3
   0  -1  -3 0.04939 0.26799   4
   0   1  -3 0.38317 0.34610   2
   2  -1   3 487.132 15.6830   2
  -2   1   3 470.354 16.8801   4
  -2   1   3 479.888 15.3698   3
  -2  -1  -3 463.653 16.0296   2
   2   1  -3 480.375 17.1707   2
  -2   1   3 470.775 16.9670   2
  -2  -1   3 480.474 15.9216   3
   2  -1  -3 481.885 16.8872   2
   2   1   3 455.281 16.5401   2
  -2  -1   3 470.267 15.7641   3
  -2   1  -3 450.379 15.6138   4
  -2  -1   3 467.138 17.1382   2
  -2   1  -3 485.375 15.8534   2
   3   1  -3 37.9836 3.59784   2
  -3  -1  -3 44.2070 3.27506   2
  -3   1   3 53.9635 4.20622   2
   3  -1   3 51.1397 3.21223   2
  -3   1   3 46.6236 3.80785   4
  -3  -1   3 47.7681 2.91726   3
  -3   1  -3 43.5668 3.08606   4
   3   1   3 47.0707 3.33087   2
  -3  -1   3 43.6083 3.90486   2
  -3   1  -3 49.7363 3.35731   2
  -3  -1   3 48.1293 2.68742   3
   3  -1  -3 43.3485 3.69000   2
  -4  -1  -3 394.293 15.4386   2
   4   1  -3 422.946 16.5622   2
  -4   1   3 388.020 16.1050   4
   4  -1   3 379.025 14.7724   2
  -4   1   3 371.601 16.2657   2
  -4   1   3 378.330 13.2721   3
  -4  -1   3 408.741 14.2170   3
  -4   1  -3 393.273 14.9703   4
   4  -1  -3 385.551 15.9775   2
  -4  -1   3 377.127 13.6258   3
   4   1   3 398.659 15.1636   2
  -4   1  -3 364.607 15.0273   2
  -4  -1   3 380.518 16.5148   2
  -5  -1  -3 115.606 4.12011   3
  -5  -1  -3 114.170 4.07685   3
   5   1  -3 124.863 7.95355   2
  -5  -1  -3 115.846 7.19395   4
  -5  -1  -3 113.202 7.19444   2
   5  -1   3 124.548 6.93451   2
  -5   1   3 119.563 5.48265   3
  -5   1   3 115.597 7.87402   4
  -5   1  -3 126.812 7.15899   4
   5   1   3 127.498 7.23441   2
   5  -1  -3 118.856 7.80782   2
  -5   1  -3 108.564 7.20127   2
  -5  -1   3 122.383 8.06649   4
  -5  -1   3 107.834 5.63006   3
  -6  -1  -3 26.5383 3.75977   4
  -6  -1  -3 26.7637 2.32778   3
   6   1  -3 30.0426 4.53410   2
  -6  -1  -3 26.1233 2.07385   3
  -6   1   3 28.5716 4.50367   4
   6  -1   3 22.5596 3.61034   2
  -6   1   3 26.4829 2.85192   3
  -6   1  -3 26.2618 3.64323   4
   6   1   3 23.8386 3.62603   2
   6  -1  -3 23.7854 4.60070   2
  -6  -1   3 23.9316 4.21296   4
  -6  -1   3 25.1431 3.02470   3
  -7  -1  -3 36.2730 3.40182   3
   7  -1   3 35.2757 4.52542   2
  -7  -1  -3 37.3821 4.89732   4
   7   1   3 37.5460 4.69310   2
  -7   1  -3 24.3741 4.31708   4
  -7   1  -3 35.4600 2.75126   3
  -7  -1   3 28.7402 4.98844   4
   0   2   3 4.16936 0.70987   4
   0   2  -3 2.96054 0.79415   2
   0   2  -3 4.48123 0.88915   4
   1   2  -3 4387.52 139.360   1
   1  -2   3 4067.90 133.241   1
  -1   2   3 4530.36 140.213   1
  -1   2  -3 4209.48 133.492   1
   1   2   3 4196.08 135.453   1
   1   2   3 3974.61 135.705   1
   1  -2  -3 4091.98 135.326   1
  -1  -2   3 4061.27 139.118   1
  -2   2   3 497.213 18.3708   4
  -2   2   3 511.016 18.5200   2
   2   2  -3 515.833 16.8203   3
   2  -2   3 501.797 17.4001   4
  -2  -2  -3 532.055 17.8889   2
   2   2  -3 534.337 16.7432   3
  -2  -2  -3 524.538 18.0336   4
  -2  -2  -3 524.835 16.5850   3
  -2   2   3 519.337 17.1879   3
   2   2  -3 534.357 18.9874   2
  -2   2  -3 497.806 17.7368   4
   2  -2  -3 524.097 18.4891   2
   2   2   3 541.756 18.0123   2
  -2  -2   3 540.927 17.9031   3
  -2  -2   3 525.239 18.9698   2
   2  -2  -3 522.862 18.5953   4
  -2   2  -3 514.715 17.4256   2
  -2  -2   3 576.948 17.6232   3
  -3  -2  -3 766.340 24.4006   3
  -3  -2  -3 810.952 26.9266   2
  -3   2   3 804.529 27.7846   2
  -3   2   3 799.104 27.5222   4
   3   2  -3 793.154 28.0132   2
  -3  -2  -3 783.579 24.3990   3
  -3  -2  -3 799.576 27.0982   4
   3  -2   3 785.748 26.1555   2
   3   2   3 804.629 26.9230   2
  -3  -2   3 773.444 27.9942   2
  -3  -2   3 775.583 25.7418   3
  -3   2  -3 797.488 26.4800   2
  -3   2  -3 764.747 26.1627   4
  -3  -2   3 776.507 26.1653   3
   3  -2  -3 793.200 27.4672   2
  -4   2   3 14.5699 2.93589   4
  -4   2   3 9.48441 1.32063   3
  -4  -2  -3 11.9306 2.52813   2
  -4  -2  -3 11.3958 0.98595   3
  -4  -2  -3 12.9355 2.71574   4
   4   2  -3 10.2611 2.53075   2
  -4  -2  -3 10.9868 1.04807   3
   4  -2   3 10.1243 1.99072   2
  -4   2   3 9.22952 2.50362   2
  -4  -2   3 12.4302 1.73494   3
  -4   2  -3 11.3855 1.86332   4
   4   2   3 13.0661 2.25100   2
   4  -2  -3 13.7587 2.82915   2
  -4   2  -3 8.04092 1.93337   2
  -4  -2   3 8.26586 1.84930   3
  -4  -2   3 11.3014 3.33740   2
   5  -2   3 62.0137 4.66680   2
  -5  -2  -3 55.4762 5.03222   2
   5   2  -3 61.5991 5.57732   2
  -5   2   3 69.7821 5.69427   4
  -5   2   3 64.9363 3.58658   3
  -5  -2  -3 65.3450 3.20500   3
  -5  -2  -3 43.6608 5.49537   4
  -5   2  -3 57.1670 4.97517   2
  -5  -2   3 53.1341 3.86796   3
  -5   2  -3 49.6954 4.53942   4
   5  -2  -3 65.7116 5.49218   2
   5   2   3 46.8856 4.96603   2
  -6  -2  -3 10.6292 1.82154   3
  -6  -2  -3 9.98977 2.73218   4
  -6  -2  -3 12.1739 2.07555   3
  -6   2   3 7.78073 1.81514   3
   6   2  -3 12.9760 3.41037   2
   6  -2   3 9.20268 2.66104   2
  -6   2   3 10.2977 3.01672   4
   6  -2  -3 7.41373 2.91166   2
  -6   2  -3 5.27199 2.31302   4
   6   2   3 9.87920 2.67842   2
  -6  -2   3 11.1767 3.38334   4
  -6  -2   3 7.30388 2.11647   3
  -7  -2  -3 0.51056 1.55633   3
  -7  -2  -3 0.63331 2.21212   4
   7   2  -3 -3.6502 1.92314   2
   7   2   3 4.08683 2.54654   2
  -7  -2   3 2.44256 2.73534   4
  -7   2  -3 -1.9688 1.86206   4
   0  -3   3 1.72202 0.79285   2
   0  -3   3 -0.5997 0.48551   4
   0  -3  -3 0.22533 0.66119   3
   0   3   3 0.07986 0.45562   4
   0   3   3 -0.3012 0.49146   3
   0  -3  -3 0.07905 0.43317   4
   0   3  -3 1.18372 0.80884   4
   1  -3   3 4043.90 132.193   1
  -1   3   3 4049.17 132.944   1
   1   3  -3 3999.67 136.989   1
   1   3   3 3684.05 133.725   1
  -1   3  -3 4210.20 132.721   1
   1  -3  -3 4222.04 133.772   1
  -1  -3   3 4028.41 137.480   1
  -2   3   3 562.215 18.3721   3
  -2   3   3 570.470 19.5924   4
   2   3  -3 577.999 18.6077   3
  -2   3   3 577.723 19.7332   2
   2  -3   3 557.555 18.5578   4
  -2  -3  -3 549.214 19.2852   4
  -2  -3  -3 539.603 19.0202   2
   2   3  -3 551.110 18.4740   3
   2   3  -3 564.045 20.2211   2
  -2   3  -3 543.662 18.4152   4
   2  -3  -3 548.090 19.6178   4
  -2  -3   3 525.344 18.6936   3
  -2  -3   3 538.727 20.0258   2
  -2  -3   3 556.843 19.2031   3
   2  -3  -3 548.142 19.4901   2
   2   3   3 546.034 19.2172   2
  -2   3  -3 570.440 18.6318   2
  -3  -3  -3 99.6309 5.58925   2
  -3   3   3 109.551 6.21797   2
   3   3  -3 96.8879 6.21580   2
  -3  -3  -3 85.8563 5.45494   4
  -3   3   3 99.1511 5.85785   4
  -3   3   3 91.7511 4.32379   3
   3  -3  -3 101.050 5.85548   2
  -3   3  -3 102.356 5.05450   4
  -3  -3   3 102.138 5.32828   3
   3   3   3 98.2006 5.65377   2
  -3  -3   3 99.3688 4.93820   3
  -3   3  -3 95.8920 5.15672   2
  -4  -3  -3 230.591 8.62821   3
  -4   3   3 222.829 8.68082   3
  -4   3   3 238.894 11.1315   4
  -4  -3  -3 231.956 11.8945   2
  -4  -3  -3 227.024 8.77553   3
  -4  -3  -3 228.964 11.8806   4
  -4   3   3 225.676 12.5314   2
  -4  -3   3 239.364 10.0799   3
  -4   3  -3 242.635 10.4557   2
   4   3   3 233.588 10.7533   2
   4  -3  -3 238.997 11.1150   2
  -4   3  -3 220.600 9.83658   4
  -4  -3   3 219.038 9.39642   3
  -5   3   3 27.4768 4.05201   4
  -5  -3  -3 32.1318 2.58606   3
  -5   3   3 31.5160 2.59797   3
  -5  -3  -3 31.9880 2.76012   3
   5   3  -3 31.2536 4.17081   2
   5   3   3 35.6359 4.65830   2
   5  -3  -3 31.5488 3.95087   2
  -5  -3   3 36.9339 3.48118   3
  -5   3  -3 31.2121 3.48355   4
  -5  -3   3 32.6688 3.35174   3
  -5   3  -3 25.3263 3.50009   2
  -6  -3  -3 13.6722 2.73340   3
   6   3  -3 11.9607 3.60418   2
  -6   3   3 12.9695 2.46434   3
  -6   3   3 19.0344 3.61819   4
   6  -3  -3 13.4680 3.56432   2
   6   3   3 16.9776 3.52090   2
  -6   3  -3 16.6431 2.90843   4
  -6  -3   3 11.6961 3.58962   4
  -7   3   3 51.3547 6.94442   4
  -7  -3  -3 49.6559 5.89963   4
  -7  -3  -3 44.8632 4.45604   3
   7   3  -3 51.8785 6.50472   2
   7   3   3 52.4240 5.61121   2
  -7  -3   3 44.0334 6.05403   4
  -7   3  -3 54.9376 5.35239   4
   0  -4   3 -0.6440 0.55349   4
   0   4   3 0.24254 0.67146   4
   0   4  -3 -0.6834 0.55989   2
   0  -4  -3 -0.0944 0.56278   4
   0  -4  -3 -0.2667 0.61034   3
   0   4  -3 0.00081 0.54133   4
   0   4  -3 0.52998 0.73387   3
   0   4   3 0.64613 0.73571   3
   1  -4   3 1960.50 59.5975   4
   1   4  -3 2001.50 60.3808   3
  -1   4   3 1885.08 59.8650   3
  -1  -4  -3 1903.16 60.1660   4
  -1  -4  -3 1985.66 60.1224   3
  -1   4  -3 1668.48 59.4710   4
  -1  -4   3 1930.98 60.6648   2
   1  -4  -3 1855.60 59.6246   3
  -1  -4   3 2037.68 60.9852   4
   1   4   3 1944.43 59.6955   3
   1  -4  -3 1843.31 60.1091   4
  -1  -4   3 1923.28 60.4629   3
   2   4  -3 0.64872 0.71030   3
  -2  -4  -3 -0.7939 0.64575   4
   2   4  -3 -0.4921 0.98444   2
   2   4  -3 3.01698 1.04341   3
  -2   4   3 3.17143 1.04284   3
  -2  -4  -3 0.46863 0.73388   2
  -2   4   3 -0.0424 0.75673   4
   2  -4   3 0.65681 0.68107   4
  -2  -4  -3 0.88797 0.82254   3
  -2   4   3 1.07542 0.97811   2
  -2  -4   3 0.41611 0.91906   3
  -2   4  -3 0.58792 0.73819   2
   2   4   3 0.28629 0.45324   3
  -2  -4   3 -0.2628 0.93654   2
   2   4   3 0.54274 0.87056   2
  -2  -4   3 -0.3111 0.69427   4
   2  -4  -3 0.49959 0.70808   4
   2   4   3 0.87950 1.04378   4
  -2   4  -3 0.75643 0.74460   4
   2   4   3 1.11788 0.53636   3
   3   4  -3 53.4437 4.52782   2
  -3   4   3 57.4272 3.22520   3
  -3  -4  -3 50.9338 3.91875   2
   3   4  -3 55.6759 2.12382   3
  -3   4   3 51.5408 4.06652   4
  -3  -4  -3 53.7457 3.41016   3
  -3   4   3 61.1850 4.59905   2
  -3  -4  -3 46.0729 3.89519   4
   3  -4   3 47.5228 3.52054   4
   3   4   3 55.9395 4.32634   2
   3  -4  -3 59.1935 4.28741   2
  -3   4  -3 52.0775 3.64855   2
  -3  -4   3 56.3955 3.73896   3
   3  -4  -3 52.8516 4.31815   4
  -3  -4   3 48.0832 4.58613   4
  -3  -4   3 53.3848 3.91335   3
  -3   4  -3 50.8580 3.49743   4
  -3  -4   3 52.4518 4.58702   2
  -4  -4  -3 57.2897 3.82113   3
  -4   4   3 67.4247 3.65326   3
  -4  -4  -3 61.1254 4.97457   4
   4   4  -3 56.9123 5.37649   2
  -4  -4  -3 62.8728 4.84052   2
  -4  -4   3 50.2215 4.27840   3
   4   4   3 57.6311 4.72907   2
  -4   4  -3 58.3614 4.25412   4
  -4  -4   3 62.5611 4.56493   3
  -5   4   3 13.5481 1.94507   3
  -5   4   3 10.8110 2.78715   4
   5   4  -3 8.22178 2.73910   2
  -5  -4  -3 6.00742 1.72009   3
  -5  -4   3 7.94565 2.10886   3
  -5   4  -3 7.95389 2.07351   4
   5  -4  -3 10.4118 2.88570   2
   5   4   3 7.20095 2.60859   2
  -5  -4   3 12.0772 2.60194   3
  -5   4  -3 2.17785 2.00069   2
  -6  -4  -3 69.9113 5.16412   3
  -6   4   3 83.2760 6.79339   4
   6   4  -3 76.6811 6.94841   2
   6  -4  -3 67.1469 6.23258   2
  -6   4  -3 75.9907 5.74426   4
   6   4   3 64.7777 5.90495   2
  -7  -4  -3 12.1891 2.97404   3
  -7  -4  -3 14.9590 4.09668   4
  -7   4   3 10.2426 3.08452   4
   7   4  -3 11.8395 3.70382   2
  -7   4  -3 5.32660 2.63099   4
  -7  -4   3 8.13801 3.72385   4
   7   4   3 7.02490 3.16192   2
   0   5  -3 -1.2757 0.58458   2
   0  -5  -3 -0.2210 0.62541   4
   0   5  -3 4.77031 1.41995   4
   0  -5   3 0.45637 0.80382   4
   0   5   3 -0.2120 0.74200   4
   0   5  -3 -0.3487 0.76407   3
   0  -5  -3 -0.5853 0.64070   3
  -1   5   3 4.25476 1.18900   4
  -1  -5  -3 3.60729 1.25091   3
  -1  -5  -3 3.41317 1.19933   4
   1   5  -3 6.34539 1.72724   4
   1   5  -3 2.32563 1.33794   2
   1   5  -3 3.72527 1.26229   3
  -1   5   3 2.16409 1.05124   3
   1  -5   3 3.62018 1.08736   4
  -1   5  -3 4.31135 1.21525   4
  -1  -5   3 4.70944 1.50814   3
  -1  -5   3 3.91623 1.47551   2
   1  -5  -3 4.21382 1.17715   3
   1   5   3 4.84940 1.49752   4
   1  -5  -3 4.79168 1.32217   4
   1   5   3 3.57333 1.15868   3
   1   5   3 4.16300 1.30362   2
  -1  -5   3 2.15542 1.25127   4
  -2   5   3 869.826 29.9741   4
  -2  -5  -3 890.901 29.6424   3
  -2  -5  -3 886.449 29.8561   2
  -2   5   3 894.329 30.1738   2
  -2   5   3 885.437 29.2529   3
  -2  -5  -3 850.049 30.0628   4
   2   5  -3 835.435 29.2721   3
   2   5  -3 931.742 29.2150   3
   2  -5   3 885.890 29.1853   4
   2   5  -3 918.305 31.1051   2
   2   5   3 894.058 28.4890   3
   2  -5  -3 803.592 29.8705   4
  -2  -5   3 938.287 31.0158   2
  -2   5  -3 890.964 29.2933   4
  -2  -5   3 877.470 30.9752   4
  -2  -5   3 921.527 30.3186   3
   2   5   3 883.158 30.4429   4
   2   5   3 875.663 30.1940   2
  -3   5   3 1.43743 1.08235   4
  -3   5   3 1.14536 0.89434   3
   3   5  -3 1.58745 0.79059   3
  -3  -5  -3 1.04803 1.07488   4
   3   5  -3 1.41773 1.21074   2
   3  -5   3 1.29679 1.08094   4
   3   5  -3 1.33259 0.72004   3
  -3  -5  -3 5.31180 1.46950   3
  -3  -5  -3 -0.9740 1.13716   2
  -3   5   3 -0.5661 1.16343   2
   3  -5  -3 0.66685 1.13017   4
  -3   5  -3 2.28363 1.15714   4
  -3   5  -3 1.06053 1.13625   2
  -3  -5   3 0.96576 1.04844   4
   3   5   3 2.36196 1.40325   2
  -3  -5   3 0.90031 1.46061   2
  -3  -5   3 1.86412 1.24696   3
  -4  -5  -3 14.7063 2.41055   3
   4   5  -3 21.7808 3.58826   2
  -4  -5  -3 21.2805 3.10371   2
  -4   5   3 25.2976 2.33501   3
  -4  -5  -3 18.7243 2.98704   4
  -4   5   3 19.5273 3.26137   4
  -4  -5   3 20.1965 2.95814   3
  -4   5  -3 19.2242 2.86334   2
  -4   5  -3 21.5655 2.66467   4
   4   5   3 22.7833 3.23716   2
  -5  -5  -3 140.594 7.50739   3
   5   5  -3 129.787 9.16669   2
  -5   5   3 156.220 8.94623   4
  -5   5   3 136.772 6.71294   3
   5   5   3 144.952 8.81963   2
  -5   5  -3 131.795 7.63831   4
   6   5  -3 4.26686 2.62566   2
  -6   5   3 -1.2748 1.65172   4
  -6  -5  -3 1.50138 1.55398   3
  -6   5   3 2.64605 1.57223   3
   6   5   3 1.65016 1.96122   2
  -6   5  -3 -1.7045 1.40868   4
  -7   5   3 27.7663 4.63145   4
   7   5  -3 20.2376 5.23278   2
  -7  -5  -3 28.6204 4.06714   3
   7   5   3 30.8172 4.82721   2
  -7   5  -3 26.4623 4.28524   4
   0  -6   3 -1.2144 0.76369   4
   0  -6  -3 1.47100 1.11290   3
   0   6  -3 -1.2699 0.75069   4
   0   6  -3 1.23131 1.11493   3
   0   6  -3 1.07165 1.10283   2
   0  -6  -3 0.46036 0.93254   4
   0   6   3 0.91411 0.89430   3
   0   6   3 1.20946 0.94384   4
  -1   6   3 719.611 26.5193   4
   1  -6   3 779.070 26.1774   4
  -1  -6  -3 826.215 26.8957   4
  -1   6   3 777.499 26.4815   3
   1   6  -3 724.345 26.5804   3
  -1  -6  -3 757.942 26.7115   3
   1   6  -3 766.820 27.2346   2
   1   6  -3 817.175 27.6540   4
  -1  -6   3 792.972 27.0919   3
  -1   6  -3 752.504 26.2124   3
   1   6   3 789.922 27.1350   4
   1   6   3 744.810 26.1824   3
   1  -6  -3 785.728 26.2412   3
   1  -6  -3 803.277 26.6575   4
  -1  -6   3 809.156 27.3333   4
  -1  -6   3 800.158 27.0496   2
   1   6   3 753.780 26.6944   2
  -1   6  -3 784.718 26.5228   4
   2  -6   3 866.146 29.5741   4
   2   6  -3 914.619 30.0561   3
  -2   6   3 897.754 30.4733   4
   2   6  -3 837.121 31.1869   2
  -2  -6  -3 900.936 30.7399   4
  -2  -6  -3 885.360 30.3020   3
  -2   6   3 840.064 29.6448   3
   2   6  -3 911.217 29.6743   3
   2   6   3 867.923 30.6634   2
  -2  -6   3 893.480 31.1212   2
  -2  -6   3 910.706 30.8494   3
  -2   6  -3 906.882 29.9045   4
  -2  -6   3 902.911 31.4658   4
   2   6   3 871.981 29.0927   3
   2  -6  -3 853.755 31.2711   4
   2   6   3 923.762 31.1876   4
   3   6  -3 34.6905 2.69663   3
   3  -6   3 31.0186 3.17051   4
  -3  -6  -3 32.4712 3.48647   2
  -3   6   3 30.1192 3.41628   4
  -3  -6  -3 31.8876 3.66167   4
  -3   6   3 28.3632 3.57628   2
   3   6  -3 32.1960 2.68415   3
  -3  -6  -3 35.8344 3.44749   3
  -3   6   3 29.8313 2.92302   3
   3   6  -3 28.1041 3.91821   2
   3   6   3 31.7734 3.66645   2
  -3  -6   3 32.7997 3.62041   3
  -3   6  -3 32.1778 3.19208   2
   3  -6  -3 28.9624 3.53918   4
   3   6   3 32.8848 1.41817   3
  -3   6  -3 28.3383 3.10735   4
  -4  -6  -3 12.9490 2.65372   3
   4  -6   3 20.8002 2.91520   4
  -4   6   3 13.0139 2.13333   3
   4   6  -3 20.6794 3.95796   2
  -4   6   3 16.5348 2.86563   4
  -4   6  -3 20.2864 2.70981   4
   4   6   3 14.0272 3.55417   2
  -4  -6   3 25.2410 3.36637   3
  -4   6  -3 19.9514 2.99773   2
  -5   6   3 0.80982 1.64483   4
  -5   6   3 -0.0062 1.81320   3
  -5  -6  -3 -0.4681 1.34788   3
   5   6  -3 1.30305 2.03354   2
   5   6   3 0.79228 1.83320   2
  -5   6  -3 1.18307 0.81674   3
  -5  -6   3 -1.1125 1.63420   3
  -5   6  -3 -0.8223 1.25900   4
  -6  -6  -3 -1.9626 1.62838   3
  -6   6   3 -0.0397 1.75794   3
  -6   6   3 1.18921 2.34029   4
   6   6  -3 -2.7939 2.02223   2
  -6   6  -3 0.11649 1.08852   3
  -6   6  -3 1.37285 1.92800   4
   6   6   3 1.08676 2.39818   2
  -7   6   3 9.77059 3.64686   4
   7   6  -3 21.6952 5.14425   2
  -7  -6  -3 13.7102 3.68396   3
   7   6   3 7.68461 3.55905   2
  -7   6  -3 5.62173 2.86626   4
   0   7  -3 -0.0767 1.08649   4
   0   7  -3 0.36789 1.19462   3
   0   7  -3 0.75522 1.21492   2
   0  -7  -3 0.95032 1.13034   4
   0  -7  -3 -0.3598 1.07671   3
   0  -7   3 1.01721 1.03174   4
   0   7   3 -0.8842 0.95647   3
   0   7   3 -1.0879 0.93417   4
  -1  -7  -3 452.361 16.8583   3
  -1  -7  -3 411.073 16.4150   4
   1   7  -3 407.333 16.4558   3
   1   7  -3 438.574 17.3515   4
  -1   7   3 475.946 16.9519   4
  -1   7   3 424.290 16.3005   3
   1   7  -3 459.904 17.3564   2
   1  -7   3 417.934 15.9698   4
  -1  -7   3 446.936 18.2587   4
  -1   7  -3 423.527 16.2165   3
  -1  -7   3 424.849 16.8032   3
   1  -7  -3 406.672 16.2483   4
   1   7   3 436.346 16.7158   2
   1   7   3 436.839 17.0121   4
  -1   7  -3 416.078 16.3411   4
   1  -7  -3 422.274 16.0430   3
   1   7   3 421.020 16.1042   3
  -1  -7   3 443.142 17.8535   2
  -2  -7  -3 1.06626 1.23682   4
   2  -7   3 0.65338 0.84896   4
   2   7  -3 5.04384 1.80064   3
  -2  -7  -3 1.21643 1.12350   3
   2   7  -3 0.30197 1.02342   3
   2   7  -3 0.72720 1.04461   2
  -2   7   3 0.56619 1.01047   3
  -2   7   3 0.97638 1.17921   4
  -2   7  -3 -0.5070 0.70826   4
  -2  -7   3 1.83717 1.14870   2
  -2  -7   3 3.78781 1.51529   3
   2   7   3 2.07283 1.03070   3
   2  -7  -3 0.75107 1.14241   4
   2   7   3 0.90842 1.10453   2
  -2   7  -3 -1.2859 0.89732   3
   2   7   3 -0.9767 1.10179   4
  -2  -7   3 0.45960 1.22509   4
  -3   7   3 1508.31 49.7210   4
   3   7  -3 1404.82 49.0587   2
   3   7  -3 1438.70 45.6915   3
  -3  -7  -3 1360.44 47.4587   2
  -3  -7  -3 1411.08 47.4472   3
  -3  -7  -3 1323.18 47.8356   4
   3   7  -3 1401.83 45.9065   3
  -3   7   3 1442.36 46.5897   3
   3   7   3 1461.67 44.7263   3
   3   7   3 1449.61 44.7187   3
  -3   7  -3 1440.58 46.8911   4
  -3  -7   3 1504.76 48.2836   3
  -3   7  -3 1338.19 45.5701   3
   3   7   3 1433.42 48.3077   2
  -3   7  -3 1403.42 46.8311   2
   4  -7   3 3.78980 1.72893   4
   4   7  -3 4.02664 2.31210   2
  -4  -7  -3 1.62728 1.42773   3
  -4   7   3 0.16121 1.43002   4
   4   7   3 3.47018 1.95755   2
  -4  -7   3 4.77194 2.20966   3
  -4   7  -3 0.68858 1.01602   3
  -4   7  -3 3.07268 1.49193   4
  -4   7  -3 -0.4479 1.47337   2
  -5   7   3 5.77425 2.02546   3
  -5  -7  -3 7.10014 2.38255   3
  -5   7   3 7.84029 2.59756   4
   5   7  -3 6.76742 2.79058   2
  -5   7  -3 7.56051 1.67473   3
  -5   7  -3 10.4664 2.48874   4
  -5  -7   3 6.43573 2.70465   3
   5   7   3 7.81555 2.96210   2
  -6  -7  -3 13.8555 3.31324   3
  -6   7   3 18.5072 4.09459   4
   6   7   3 16.3035 3.87589   2
  -6   7  -3 12.9953 2.82232   4
  -6   7  -3 12.7840 2.26529   3
  -7  -7  -3 16.6196 4.39020   3
  -7   7   3 11.0864 3.65158   4
   7   7  -3 15.2568 4.40262   2
   7   7   3 10.9762 3.72315   2
  -7   7  -3 6.25627 3.06283   4
   0   8  -3 0.36390 1.04952   2
   0  -8  -3 -0.2914 0.98100   4
   0   8   3 0.76619 1.30594   3
   0  -8   3 0.54571 0.89388   4
   0   8   3 -0.0069 0.84036   4
   0   8  -3 0.63799 1.25373   3
   0   8  -3 -0.1071 1.20951   4
   0  -8  -3 -0.4873 1.05548   3
  -1   8   3 242.899 10.7709   4
   1   8  -3 210.414 10.7910   4
   1   8  -3 220.686 10.8368   2
   1   8  -3 228.163 10.5654   3
  -1   8   3 220.219 10.1742   3
  -1  -8  -3 231.502 10.5139   4
  -1  -8  -3 218.229 10.4878   3
   1  -8   3 209.263 10.4851   4
   1   8   3 215.672 10.7338   4
   1   8   3 224.295 10.5898   2
  -1   8  -3 230.893 10.4520   4
  -1  -8   3 213.029 10.5603   4
   1  -8  -3 221.982 10.1851   4
   1   8   3 239.912 10.2682   3
  -1  -8   3 227.405 10.7004   3
   1  -8  -3 216.037 9.90719   3
  -2   8   3 868.379 30.1677   4
   2   8  -3 829.635 29.6259   3
   2  -8   3 852.246 29.2840   4
  -2  -8  -3 857.293 30.2679   3
   2   8  -3 843.737 33.0636   2
  -2  -8  -3 815.201 30.1349   4
  -2   8   3 863.358 29.6525   3
   2   8   3 872.789 29.0315   3
  -2  -8   3 832.194 30.4456   3
   2  -8  -3 820.206 29.7670   4
   2   8   3 856.094 30.5494   2
  -2   8  -3 831.962 29.1575   3
   2   8   3 855.223 30.8768   4
  -2   8  -3 840.546 29.6280   4
  -3   8   3 273.932 11.8435   3
   3   8  -3 277.021 11.2001   3
  -3   8   3 277.984 12.6370   4
   3  -8   3 276.671 11.9324   4
   3   8  -3 283.152 13.8506   2
   3   8  -3 277.272 11.4185   3
  -3  -8   3 271.139 12.9382   3
   3   8   3 260.774 13.0552   2
  -3   8  -3 273.337 12.0983   4
  -3   8  -3 258.455 11.1781   3
   3   8   3 270.953 10.4919   3
   3   8   3 257.109 13.2182   4
   3   8   3 275.805 10.5502   3
  -3   8  -3 258.807 11.7743   2
   4   8  -3 16.0115 3.91155   2
   4   8  -3 16.5274 2.21028   3
  -4  -8  -3 21.3410 3.49307   3
  -4   8   3 18.9846 2.91544   3
  -4   8   3 18.3021 3.54647   4
   4   8  -3 16.8706 1.75217   3
  -4  -8   3 19.3948 3.81991   3
   4   8   3 10.7425 2.80023   2
  -4   8  -3 22.6151 2.64909   3
  -5   8   3 12.1342 3.17998   4
  -5  -8  -3 16.8199 3.60224   3
   5   8  -3 16.6548 4.33286   2
  -5  -8   3 13.1685 3.58369   3
  -5   8  -3 22.1381 2.75805   3
   5   8   3 4.04454 2.89281   2
  -5   8  -3 14.7104 3.06947   4
  -6  -8  -3 13.7988 3.77951   3
  -6   8   3 22.3906 4.44991   4
   6   8  -3 12.7298 4.02431   2
   6   8   3 32.6532 5.13986   2
  -6   8  -3 16.2892 3.52889   4
   7   8  -3 10.5582 4.22752   2
  -7  -8  -3 2.15248 2.82953   3
  -7   8   3 7.19721 3.23348   4
   7   8   3 1.47111 2.96335   2
  -7   8  -3 3.98510 2.51630   4
   0   9  -3 -0.2681 1.25994   4
   0   9   3 1.15303 1.33196   3
   0  -9  -3 -0.8129 1.10561   3
   0   9   3 -0.9080 0.74570   4
   0  -9   3 -1.8912 0.95018   4
   0   9  -3 0.26063 1.22311   3
   0   9  -3 -1.4697 0.90686   2
   0  -9  -3 -0.1008 0.97748   4
  -1   9   3 840.235 31.6145   3
   1   9  -3 981.920 33.3064   2
  -1  -9  -3 858.566 31.9478   4
   1  -9   3 875.040 31.3616   4
  -1  -9  -3 916.195 32.4758   3
   1   9  -3 883.896 32.0781   3
   1   9  -3 872.515 32.9602   4
  -1   9   3 921.999 32.3688   4
  -1   9  -3 962.152 32.4361   4
   1  -9  -3 932.474 31.5924   3
   1   9   3 915.803 32.7874   4
  -1   9  -3 869.826 31.7133   3
  -1  -9   3 969.770 34.0048   3
   1   9   3 932.503 32.4966   2
   1  -9  -3 899.886 32.8244   4
   1   9   3 874.783 31.5472   3
  -2  -9  -3 2447.71 78.0517   3
   2   9  -3 2418.01 77.2724   3
   2   9  -3 2467.71 79.3277   4
   2   9  -3 2375.77 78.7919   2
  -2   9   3 2324.06 77.0031   3
   2  -9   3 2302.52 76.4980   4
  -2   9   3 2356.85 77.5960   4
   2   9   3 2261.11 79.9263   2
   2   9   3 2265.85 76.2673   3
  -2  -9   3 2500.86 78.4446   3
  -2   9  -3 2392.47 76.8333   3
   2   9   3 2519.31 78.8946   4
  -2   9  -3 2507.85 77.4160   4
   3   9  -3 76.3930 6.85449   2
  -3   9   3 88.2687 6.31956   4
  -3  -9  -3 95.5506 6.87728   3
   3   9  -3 86.6977 5.48756   3
  -3   9   3 82.8839 7.48900   3
   3   9  -3 91.9783 5.79010   3
   3   9   3 78.4962 4.94705   3
   3   9   3 88.4858 6.86567   2
  -3   9  -3 81.8129 5.55865   3
  -3   9  -3 77.4252 5.97359   4
   3   9   3 90.5172 5.09916   3
   3   9   3 94.0375 7.29421   4
  -3  -9   3 85.4177 6.66887   3
  -4  -9  -3 210.289 11.5500   3
   4   9  -3 223.507 8.92663   3
  -4   9   3 212.885 11.5366   4
   4   9  -3 219.040 9.05338   3
   4   9  -3 210.050 12.6910   2
  -4   9  -3 237.205 11.3061   4
  -4  -9   3 234.493 12.2985   3
  -4   9  -3 209.256 10.0878   3
   4   9   3 234.824 12.6330   2
  -5  -9  -3 5.08325 2.47192   3
  -5   9   3 0.00644 1.81783   4
   5   9  -3 1.02700 2.36389   2
  -5  -9   3 -0.8403 2.04266   3
  -5   9  -3 2.09894 2.02498   3
  -5   9  -3 -2.7995 1.64448   4
   5   9   3 6.72891 2.87874   2
  -6  -9  -3 126.117 9.42929   3
   6   9  -3 118.690 10.3672   2
   6   9   3 132.694 9.99376   2
  -6   9  -3 145.085 9.22855   4
  -7   9   3 2.05790 3.07627   4
  -7  -9  -3 -2.8051 2.83354   3
   7   9  -3 2.72291 3.57593   2
   7   9   3 0.87370 3.20559   2
  -7   9  -3 -0.8806 2.68401   4
   0  10  -3 -0.1564 1.18323   4
   0  10  -3 0.96752 1.21569   2
   0  10   3 0.22414 1.08416   4
   0 -10  -3 -0.0933 1.33701   3
  -1  10   3 23.7015 3.46709   4
   1  10  -3 23.2941 3.68061   2
  -1 -10  -3 23.6215 3.69460   3
   1  10  -3 28.3008 4.00977   4
   1 -10  -3 22.8714 3.23821   3
   1  10   3 21.2527 3.19089   2
   1  10   3 23.4731 3.69304   4
  -1 -10   3 26.7991 3.62909   3
  -1  10  -3 37.8796 4.77065   4
  -2  10   3 75.1039 5.97469   4
   2  10  -3 70.9860 6.43477   2
   2  10  -3 74.6054 6.40493   4
  -2 -10  -3 65.9122 5.83138   3
  -2 -10   3 65.2972 5.86906   3
   2  10   3 67.8746 5.97461   2
  -2  10  -3 68.4029 6.39711   4
   2  10   3 77.9260 6.52210   4
   3  10  -3 260.886 14.2940   3
  -3  10   3 294.038 13.8010   4
  -3 -10  -3 290.267 13.9822   3
   3  10  -3 273.365 14.6490   2
  -3 -10   3 282.493 14.0991   3
  -3  10  -3 282.984 13.1941   4
   3  10   3 278.464 14.4331   4
   3  10   3 267.389 14.0108   2
   4  10  -3 0.93049 1.25526   3
   4  10  -3 0.60948 1.30632   3
   4  10  -3 3.03718 2.47400   2
  -4 -10  -3 4.42678 2.38154   3
  -4  10   3 0.77645 1.72740   4
  -4  10  -3 0.90587 1.52140   4
   4  10   3 0.26550 2.09667   2
  -4 -10   3 -3.0959 1.67834   3
  -5 -10  -3 69.2751 6.88525   3
  -5  10   3 76.4546 6.82692   4
  -5 -10   3 76.0039 7.54086   3
   5  10   3 91.8834 7.94916   2
  -5  10  -3 76.0959 6.50406   4
  -6  10   3 2.51560 2.84416   4
  -6 -10  -3 -1.8128 3.22186   3
   6  10  -3 7.09972 3.76850   2
   6  10   3 3.62088 3.13207   2
  -6  10  -3 9.30571 3.05798   4
   0  11   3 -0.5252 1.18822   4
   0  11  -3 -0.1494 1.48604   2
   0  11  -3 0.43502 1.70465   4
   0 -11  -3 -0.8357 1.50525   3
   1  11  -3 246.303 13.0290   4
   1  11  -3 230.242 12.5288   2
  -1  11   3 240.787 12.3761   4
  -1 -11  -3 231.495 12.2205   3
   1  11   3 259.689 13.1141   4
  -1 -11   3 245.457 12.4392   3
   1 -11  -3 258.012 13.1208   3
  -1  11  -3 245.381 12.3989   4
   1  11   3 227.544 12.2340   2
   2  11  -3 4.79122 2.44307   4
  -2  11   3 13.0327 3.13628   4
  -2 -11  -3 3.71245 2.24681   3
   2  11  -3 6.79987 2.88813   2
   2  11   3 3.75386 2.11520   2
   2  11   3 5.27825 2.62224   4
  -2 -11   3 2.21471 1.95827   3
  -2  11  -3 6.75084 2.41939   4
  -3  11   3 283.923 14.3779   4
   3  11  -3 291.325 13.1358   3
  -3 -11  -3 314.773 15.2051   3
   3  11  -3 313.903 16.0084   2
   3  11   3 280.602 12.6582   3
  -3  11  -3 257.798 13.5862   4
   3  11   3 327.292 16.0046   4
  -3 -11   3 327.431 15.6777   3
   3  11   3 301.195 15.3441   2
   4  11  -3 83.2569 5.47660   3
   4  11  -3 87.9772 8.03601   2
  -4  11   3 94.9550 7.49477   4
   4  11  -3 90.9487 5.88595   3
  -4 -11  -3 83.8466 7.36235   3
  -4  11  -3 97.6185 7.16213   4
   4  11   3 89.3085 4.78139   3
  -4 -11   3 93.3141 7.94707   3
   4  11   3 85.2439 4.73681   3
   4  11   3 94.2270 7.95082   2
   5  11  -3 5.27046 3.32877   2
  -5  11   3 6.14274 2.93736   4
  -5 -11  -3 7.53828 3.32038   3
   5  11   3 4.78924 3.58803   2
  -5  11  -3 8.47808 3.14623   4
  -6  11   3 40.7871 5.70827   4
  -6 -11  -3 43.0484 6.16935   3
   6  11  -3 46.5037 7.12092   2
   6  11   3 32.6519 5.63652   2
  -6  11  -3 39.0992 5.18500   4
   0 -12  -3 0.84036 1.76396   3
   0  12  -3 -0.2416 1.45787   4
   0  12   3 1.16042 1.85367   4
   0  12  -3 0.15315 1.52236   2
  -1  12   3 41.0384 4.72923   4
   1  12  -3 36.0929 4.93933   4
   1  12  -3 42.0150 5.07490   2
  -1 -12  -3 46.9118 5.11900   3
   1  12   3 38.5575 4.85201   2
  -1  12  -3 40.0031 4.49784   4
   1  12   3 61.2541 5.92099   4
   1 -12  -3 40.3967 4.59152   3
  -1  12  -3 48.0560 4.76472   2
   2  12  -3 146.964 10.0446   2
  -2 -12  -3 158.631 9.85575   3
   2  12  -3 135.611 9.87815   4
  -2  12   3 135.483 9.15073   4
   2  12   3 141.540 9.92567   4
  -2 -12   3 126.505 9.23651   3
  -2  12  -3 150.874 9.36382   4
   2  12   3 153.492 9.88235   2
  -3 -12  -3 21.1515 4.40483   3
  -3  12   3 15.9697 3.77198   4
   3  12  -3 18.5367 4.49213   2
   3  12  -3 15.9863 3.37543   3
  -3  12  -3 16.8383 3.60597   4
   3  12   3 20.0701 4.33349   2
   3  12   3 24.8353 4.10186   4
  -3 -12   3 21.4399 4.62510   3
  -4  12   3 1.84177 2.32855   4
   4  12  -3 -1.9602 2.57124   2
  -4 -12  -3 -2.1056 2.08856   3
   4  12  -3 0.42238 1.92464   3
   4  12   3 1.78548 1.98452   3
  -4  12  -3 -2.6872 1.94994   4
   4  12   3 -1.3451 1.45231   3
  -4 -12   3 1.85003 2.25522   3
   4  12   3 -2.4901 1.90656   2
  -5  12   3 24.8962 5.32260   4
  -5 -12  -3 24.1770 4.84749   3
   5  12  -3 20.1179 4.94880   2
  -5 -12   3 18.6941 4.76591   3
   5  12   3 20.8939 4.91953   2
  -5  12  -3 19.9652 4.51794   4
   6  12  -3 55.7745 7.58565   2
  -6 -12  -3 53.0629 7.01459   3
  -6  12   3 67.1704 7.12697   4
   6  12   3 42.7399 7.50770   2
   0  13  -3 0.36956 2.11933   4
   0  13  -3 0.68748 1.96957   2
   0 -13  -3 -0.5515 1.83898   3
   0  13   3 -0.1250 1.90068   4
   1  13  -3 197.957 11.8668   2
  -1 -13  -3 188.257 11.2996   3
  -1  13   3 196.065 11.5908   4
   1  13  -3 193.705 11.9816   4
   1  13   3 199.835 11.6206   2
  -1  13  -3 184.798 11.2808   4
  -1  13  -3 191.235 11.1405   2
   1  13   3 169.178 11.3161   4
   1 -13  -3 182.149 10.4347   3
   2  13  -3 655.148 27.8101   2
  -2 -13  -3 646.876 27.0800   3
  -2  13   3 593.671 26.2057   4
   2  13  -3 620.042 27.6160   4
   2  13   3 669.419 27.3955   2
   2  13   3 688.763 28.0813   4
  -2  13  -3 683.423 26.8719   4
  -2 -13   3 668.336 27.3294   3
  -3  13   3 26.3070 4.45539   4
   3  13  -3 13.4356 4.21443   2
  -3 -13  -3 21.4438 4.86596   3
   3  13  -3 29.3402 4.15118   3
  -3 -13   3 19.7482 4.76130   3
   3  13   3 24.8053 5.11786   2
  -3  13  -3 19.7037 4.23023   4
   3  13   3 25.1097 5.21504   4
   4  13  -3 10.1526 2.79379   3
   4  13  -3 6.96239 3.70609   2
  -4 -13  -3 8.96801 3.50624   3
  -4  13   3 11.4077 3.91478   4
  -4  13  -3 7.85798 2.90206   4
   4  13   3 7.51149 2.70640   3
  -4 -13   3 6.12099 3.40559   3
   4  13   3 7.76461 2.34941   3
  -5  13   3 20.2232 4.28916   4
   5  13  -3 14.8988 4.86172   2
  -5 -13  -3 19.5483 4.87232   3
   5  13   3 16.6887 4.63771   2
  -5  13  -3 18.2594 4.18462   4
  -6  13   3 20.6520 4.72343   4
   6  13  -3 27.1086 6.49141   2
  -6 -13  -3 21.4675 5.59582   3
   6  13   3 17.6719 5.17714   2
  -6  13  -3 23.3704 4.97567   4
   0 -14  -3 -0.5308 2.16770   3
   0  14  -3 -1.1732 1.83236   2
   0  14  -3 -0.2734 1.87244   4
   0  14   3 2.55570 2.32843   2
   0  14   3 0.51471 1.59773   4
  -1 -14  -3 22.8822 4.74301   3
   1  14  -3 21.1347 4.51203   4
  -1  14   3 21.1655 4.51836   4
   1  14  -3 18.7699 4.42458   2
   1  14   3 14.6001 4.01940   4
   1  14   3 14.1968 3.88250   2
  -1  14  -3 18.1814 4.23366   4
   1 -14  -3 17.4591 3.90708   3
  -1  14  -3 15.7419 3.80171   2
   2  14  -3 53.5086 6.24661   2
  -2  14   3 54.3592 6.17640   4
  -2 -14  -3 67.0465 6.81267   3
   2  14  -3 47.1279 6.03704   4
   2  14   3 45.4983 6.04721   2
  -2  14  -3 60.5792 6.36338   4
   2  14   3 63.0034 6.97083   4
   3  14  -3 -3.0827 2.24997   2
  -3  14   3 1.74539 2.26410   4
   3  14  -3 -1.5124 1.93909   3
  -3 -14  -3 -4.7566 2.06384   3
   3  14   3 -2.0206 1.49568   2
  -3 -14   3 5.14004 3.11118   3
  -3  14  -3 -0.4471 2.02834   4
   4  14  -3 0.07682 3.06570   2
  -4  14   3 4.64681 2.92118   4
  -4 -14  -3 9.11358 4.14824   3
   4  14  -3 3.51878 2.28566   3
   4  14   3 3.37519 3.32704   2
   4  14   3 2.81977 2.04047   3
  -4  14  -3 0.70402 2.36352   4
  -5  14   3 7.00599 3.36944   4
   5  14  -3 13.2484 4.88211   2
   5  14  -3 14.0861 4.21037   3
  -5 -14  -3 11.8229 4.28707   3
   5  14   3 12.3669 4.41768   2
  -5  14  -3 11.2420 3.52710   4
   0  15   3 0.88537 2.10679   2
   0  15  -3 -0.2517 2.03526   2
   0  15   3 2.92939 2.57125   4
   0 -15  -3 2.36344 2.73317   3
   0  15  -3 -0.1984 2.18517   4
  -1  15   3 8.61129 3.31096   4
   1  15  -3 9.99852 3.76066   4
  -1 -15  -3 9.19203 3.65301   3
   1  15  -3 15.7400 4.28551   2
   1  15   3 12.8903 4.07172   4
  -1  15  -3 9.64381 3.43334   4
   1 -15  -3 11.4902 3.27600   3
   1  15   3 7.29915 3.42365   2
  -1  15  -3 10.0426 3.57494   2
   2  15  -3 0.08924 1.99787   4
   2  15  -3 4.13229 2.46679   2
  -2 -15  -3 1.85245 2.69533   3
  -2  15   3 -1.0541 1.37753   4
  -2  15  -3 1.11848 2.06833   4
   2  15   3 -2.1056 2.59004   4
  -3  15   3 -6.2411 2.01648   4
   3  15  -3 1.45573 2.66692   3
  -3 -15  -3 0.98735 2.70643   3
   3  15  -3 3.72365 3.34006   2
   3  15   3 -0.5102 2.88832   4
  -3  15  -3 0.81798 2.55226   4
   3  15   3 -2.3441 1.89908   2
  -4  15   3 24.0536 5.23419   4
  -4 -15  -3 20.1141 5.51776   3
   4  15  -3 41.0354 7.62372   2
   4  15  -3 27.1518 4.16818   3
  -4  15  -3 38.0951 5.36360   4
   4  15   3 26.9843 4.04968   3
   4  15   3 38.0806 6.20867   2
  -5 -15  -3 0.30467 3.05379   3
  -5  15   3 1.46784 2.65979   4
   5  15  -3 0.60644 3.58931   2
   5  15   3 -1.1998 3.54592   2
  -5  15  -3 3.58562 3.29132   4
   0  16  -3 -0.3884 2.25879   2
   0 -16  -3 -4.0129 2.04328   3
   0  16   3 -3.3696 1.83606   4
   0  16  -3 0.10379 2.40254   4
   0  16   3 0.34890 2.41519   2
  -1  16   3 2.71104 2.81442   4
   1  16  -3 1.53175 2.17603   2
  -1 -16  -3 0.05868 2.39115   3
   1  16  -3 -0.2932 1.86128   4
  -1  16  -3 -0.0110 1.81284   2
   1  16   3 3.57799 2.84110   2
   1  16   3 -2.7537 2.10862   4
  -2  16   3 42.4558 5.97527   4
  -2 -16  -3 31.6103 6.20149   3
   2  16  -3 41.8900 6.34086   2
   2  16  -3 38.4816 5.92117   4
  -2  16  -3 40.9826 6.47207   4
  -2  16  -3 36.4638 5.30930   2
   2  16   3 34.6983 5.84469   2
   2  16   3 45.3650 6.53726   4
  -3 -16  -3 76.8053 8.28031   3
  -3  16   3 94.0736 8.63111   4
   3  16  -3 83.3672 8.91441   2
   3  16   3 73.5268 8.40820   2
  -3  16  -3 81.5977 8.15759   4
   3  16   3 66.9388 8.27001   4
  -4  16   3 45.7889 6.41541   4
  -4 -16  -3 49.9533 7.07864   3
   4  16  -3 39.9791 6.65633   2
   4  16  -3 38.7261 5.01764   3
   4  16   3 44.6912 7.00595   2
  -4  16  -3 37.0791 5.86478   4
   4  16   3 36.5606 4.70554   3
  -5  16   3 21.4496 5.01989   4
  -5  16  -3 26.2874 5.71722   4
   5  16   3 22.7603 6.11650   2
   0 -17  -3 -1.8273 2.22168   3
   0  17   3 5.54217 2.72561   2
   0  17  -3 -1.1690 2.30146   4
   0  17   3 0.41906 2.37937   4
   0  17  -3 1.46703 2.91500   2
  -1  17   3 49.8684 6.80908   4
  -1 -17  -3 69.9476 7.67114   3
   1  17  -3 66.1754 7.75307   2
   1  17  -3 67.2927 7.94133   4
   1  17   3 53.7717 6.64342   2
   1  17   3 58.1586 7.48693   4
  -1  17  -3 42.2939 6.29475   2
  -1  17  -3 50.7803 6.89853   4
   2  17  -3 70.4135 8.40126   2
  -2 -17  -3 90.2832 9.03987   3
   2  17  -3 71.0207 8.59397   4
  -2  17   3 81.4451 8.31697   4
  -2  17  -3 77.6047 8.20269   4
   2  17   3 70.3044 8.12604   2
   2  17   3 87.6451 8.81500   4
  -2  17  -3 87.2962 8.27271   2
  -3  17   3 -0.1296 2.46239   4
  -3 -17  -3 0.68549 2.84451   3
   3  17  -3 4.11406 3.67462   2
  -3  17  -3 1.18568 2.69193   4
   3  17   3 3.80114 3.45961   4
   3  17   3 -0.9842 2.73362   2
   4  17  -3 49.9672 7.55497   2
  -4 -17  -3 39.9530 7.39415   3
  -4  17   3 35.5400 6.31497   4
   4  17   3 28.1882 4.99319   3
   4  17   3 40.7240 7.06947   2
  -4  17  -3 38.5934 6.14876   4
   0  18   3 -2.2673 2.40194   4
   0  18  -3 -0.5274 2.74863   4
   0 -18  -3 0.72736 2.49574   3
   0  18   3 1.62378 2.64376   2
   0  18  -3 -2.4336 2.42264   2
   1  18  -3 85.2852 9.32076   4
   1  18  -3 91.9437 9.27922   2
  -1  18   3 86.9744 8.71991   2
  -1 -18  -3 73.9609 8.63363   3
  -1  18   3 88.7864 9.06151   4
   1  18   3 84.7648 9.25051   4
   1  18   3 80.1706 8.77468   2
  -1  18  -3 83.7944 8.70421   2
  -1  18  -3 81.6168 8.59396   4
   2  18  -3 17.7343 5.09287   4
   2  18  -3 9.34752 4.01837   2
  -2 -18  -3 8.22351 4.11497   3
  -2  18   3 4.16095 3.29220   4
  -2  18  -3 10.0984 3.82560   2
  -2  18  -3 13.3761 4.52051   4
   2  18   3 19.6225 5.27043   4
   2  18   3 23.0303 5.82508   2
   3  18  -3 -3.3128 2.98931   2
  -3 -18  -3 -0.5471 2.97985   3
  -3  18   3 -0.7852 2.55709   4
   3  18   3 5.92468 3.61253   4
  -3  18  -3 0.49015 2.52562   2
  -3  18  -3 5.44132 3.14941   4
   3  18   3 6.73392 3.76236   2
   4  18  -3 6.68194 4.31735   2
  -4  18   3 3.23183 3.89801   4
  -4 -18  -3 3.44946 3.65391   3
   4  18  -3 0.47562 2.97637   3
  -4  18  -3 3.43195 3.45256   4
   0  19   3 2.43889 2.52995   4
   0  19  -3 -5.3727 2.73679   4
   0  19  -3 -3.1148 3.02261   2
   0  19   3 -0.9308 2.77022   2
  -1  19   3 23.2489 5.85797   4
   1  19  -3 19.1553 5.65191   4
  -1  19   3 18.5692 5.44244   2
   1  19  -3 24.6420 6.27945   2
  -1 -19  -3 20.1103 4.97248   3
  -1  19  -3 26.2763 6.03695   2
   1  19   3 25.0179 5.84105   4
  -1  19  -3 35.5104 7.19429   4
   1  19   3 20.2857 5.86330   2
  -2  19   3 17.7199 4.75773   4
   2  19  -3 13.6399 4.84727   2
   2  19  -3 10.3550 5.40251   4
  -2 -19  -3 7.57372 4.35158   3
  -2  19  -3 20.2241 5.50753   4
   2  19   3 13.4616 5.29734   2
   2  19   3 7.52886 4.00837   4
  -2  19  -3 14.2104 4.81800   2
   3  19  -3 2.91758 3.60220   3
   3  19  -3 12.5747 5.16725   2
  -3 -19  -3 8.24300 4.67634   3
  -3  19   3 5.65638 3.82327   4
  -3  19  -3 6.74786 3.88775   2
  -3  19  -3 13.4048 4.33099   4
   0  20   3 2.02371 3.84024   4
   0  20  -3 -1.8229 3.03871   2
   0  20   3 -2.7485 3.34415   2
   0  20  -3 2.69515 3.54816   4
  -1  20   3 75.6251 9.36920   4
   1  20  -3 106.192 12.3272   4
  -1  20   3 92.2515 11.2815   2
  -1  20  -3 74.6281 9.22353   2
  -1  20  -3 100.656 10.4277   4
   1  20   3 88.7099 11.0860   2
   2  20  -3 113.093 11.3961   4
   2  20  -3 148.371 13.0063   2
  -2  20   3 101.098 10.4126   2
  -2 -20  -3 113.967 10.7945   3
  -2  20  -3 115.925 11.3897   4
   2  20   3 112.769 11.2349   2
  -2  20  -3 110.827 10.8504   2
   0  21   3 -2.9163 2.97484   2
   0  21   3 -6.8875 2.98509   4
   0  21  -3 2.55498 3.68341   2
   0  21  -3 -2.6768 2.19061   4
   0   0  -4 2024.81 70.3813   1
   0   0   4 2207.01 71.1466   1
  -1   0  -4 0.29320 0.18631   4
   1   0  -4 0.30993 0.75829   2
   1   0  -4 0.38732 0.52598   3
  -1   0   4 -0.1399 0.69695   2
  -2   0   4 355.057 12.1247   3
   2   0   4 358.413 11.9631   2
   2   0  -4 358.085 13.5219   2
  -2   0   4 357.854 13.6513   2
  -2   0  -4 348.149 12.0412   2
  -3   0   4 -1.7684 1.03412   2
  -3   0  -4 0.43648 0.72424   2
  -3   0   4 1.47153 0.68030   3
   3   0   4 1.26220 0.87100   2
  -3   0   4 -0.7595 0.79292   4
  -3   0  -4 0.56349 0.71954   4
   3   0  -4 -0.4935 0.84259   2
  -4   0  -4 519.022 19.0139   4
   4   0   4 528.785 18.9212   2
  -4   0   4 515.129 17.8715   3
  -4   0   4 533.658 20.9471   4
  -4   0  -4 503.288 19.1696   2
   4   0  -4 548.670 20.7350   2
   5   0  -4 2.07146 1.72263   2
  -5   0   4 -1.0643 0.93078   3
  -5   0  -4 0.33982 1.36055   4
   5   0   4 -1.3063 1.13881   2
  -5   0  -4 -0.9001 1.52043   2
  -5   0   4 2.22489 1.88309   4
  -6   0   4 15.2689 4.05706   4
   6   0  -4 16.6839 3.90190   2
   6   0   4 18.7918 3.25928   2
  -6   0  -4 18.9832 3.29943   4
  -6   0   4 19.4177 2.94733   3
  -7   0  -4 7.00519 2.50275   4
   7   0   4 0.68693 1.97812   2
   7   0  -4 3.58132 2.50225   2
  -7   0   4 -1.7053 2.68371   4
  -7   0  -4 1.70873 1.18186   3
   0   1  -4 195.783 6.86949   2
   0   1   4 189.541 6.74495   4
   0  -1  -4 196.023 6.89730   3
   0   1   4 197.714 6.79612   2
   0  -1  -4 198.770 6.80131   4
   0   1   4 189.512 6.83390   3
   0  -1   4 185.049 6.80944   2
   0   1  -4 192.799 6.85637   3
   0  -1  -4 192.923 6.76863   2
   1   1  -4 16.9355 1.88595   2
  -1  -1  -4 18.5352 1.17787   4
   1  -1   4 18.6592 0.83057   4
  -1   1   4 16.5790 1.64410   2
  -1   1   4 19.6116 1.75021   4
  -1  -1  -4 19.5487 1.10947   3
   1   1  -4 17.8355 1.48944   3
   1   1   4 16.4355 1.18291   4
   1  -1  -4 19.4510 1.84322   4
  -1   1  -4 16.8208 0.81975   4
  -1  -1   4 18.7537 1.86312   2
   1  -1  -4 17.6650 1.40475   3
   1   1   4 17.8204 1.15110   2
  -1  -1   4 17.0009 1.46206   3
   1  -1  -4 18.8363 1.79966   2
   2   1  -4 2.38772 0.56037   3
  -2   1   4 1.71646 0.66937   3
   2   1  -4 0.48272 0.40928   3
  -2  -1  -4 0.12803 0.44479   2
  -2   1   4 0.31266 0.79890   2
   2  -1   4 0.96149 0.53892   2
  -2   1   4 0.95007 0.89389   4
   2   1  -4 0.78217 0.92402   2
  -2   1  -4 1.11203 0.61245   2
  -2  -1   4 0.87952 1.00294   2
  -2   1  -4 1.37069 0.56184   4
   2   1   4 0.84942 0.63375   2
   2  -1  -4 0.85345 0.87838   2
  -2  -1   4 0.51029 0.54874   3
  -3   1   4 179.856 8.76149   4
   3   1  -4 178.968 8.87465   2
  -3   1   4 184.107 9.03782   2
  -3   1   4 174.045 6.91382   3
   3  -1   4 175.212 7.31784   2
  -3  -1  -4 181.443 7.77806   2
  -3   1  -4 186.284 7.64176   2
  -3  -1   4 182.481 7.20466   3
   3  -1  -4 187.514 8.80210   2
   3   1   4 182.245 7.68783   2
  -3   1  -4 181.431 7.44222   4
  -3  -1   4 174.293 9.00790   2
  -4   1   4 872.209 30.6766   4
   4  -1   4 839.748 28.4620   2
  -4   1   4 843.017 27.4493   3
  -4  -1  -4 824.423 29.0244   2
   4   1  -4 830.589 32.1839   2
  -4   1  -4 832.078 28.8794   2
   4  -1  -4 845.749 30.2470   2
  -4   1  -4 849.727 28.6130   4
  -4  -1   4 833.409 27.7377   3
   4   1   4 844.091 28.7920   2
   5  -1   4 63.4003 4.75312   2
   5   1  -4 71.3335 5.98545   2
  -5   1   4 72.4504 6.01003   4
  -5  -1  -4 79.2120 5.46722   4
  -5   1   4 70.1467 4.07824   3
  -5  -1  -4 70.6746 5.36468   2
  -5  -1   4 70.5602 6.11113   4
  -5  -1   4 65.8465 4.29021   3
  -5   1  -4 61.9478 5.14917   2
   5  -1  -4 71.0867 5.87458   2
   5   1   4 62.9160 4.93642   2
  -5   1  -4 62.3940 4.78599   4
  -6   1   4 48.5193 3.84516   3
   6  -1   4 59.5678 4.96151   2
  -6   1   4 45.8555 5.38457   4
   6   1  -4 56.7345 5.77584   2
  -6  -1  -4 48.6042 2.73679   3
  -6  -1  -4 58.3315 5.00860   4
  -6   1  -4 59.4125 5.03971   4
   6   1   4 66.1341 5.22895   2
   6  -1  -4 43.9649 5.21326   2
  -6  -1   4 46.5979 3.99324   3
  -6  -1   4 42.9613 5.54781   4
  -7  -1  -4 7.23791 1.77570   3
  -7   1   4 3.39240 2.88564   4
  -7  -1  -4 2.08416 2.21328   4
   7  -1   4 2.34264 2.17172   2
   7   1  -4 1.71044 2.70926   2
   7  -1  -4 10.0806 3.47112   2
   7   1   4 7.07516 2.71223   2
  -7  -1   4 6.47422 3.28218   4
  -7   1  -4 4.49446 2.60332   4
   0   2   4 35.1124 2.32870   3
   0  -2  -4 40.0313 2.19435   4
   0  -2   4 37.0542 2.19233   4
   0  -2  -4 36.8209 2.44049   3
   0   2  -4 37.1780 2.23801   2
   0  -2   4 33.4060 2.11937   2
   0   2   4 35.3668 2.10617   4
  -1   2   4 34.4257 2.14431   3
   1  -2   4 31.2668 1.58956   4
   1   2  -4 31.2094 2.52968   2
  -1   2   4 32.9199 2.37876   4
  -1  -2  -4 33.7893 2.00020   4
  -1   2   4 28.6289 2.29793   2
  -1  -2  -4 28.9721 1.83133   3
   1   2  -4 33.2916 2.12432   3
   1   2   4 33.5929 1.68132   3
   1   2   4 33.0370 2.02881   4
  -1   2  -4 32.3480 1.66139   4
   1  -2  -4 30.9410 2.29103   4
  -1  -2   4 31.7889 2.18646   3
  -1  -2   4 32.4408 2.57809   2
   1  -2  -4 32.3854 2.37331   2
   1  -2  -4 33.4757 2.06741   3
   1   2   4 31.1908 1.90857   2
   2   2  -4 1037.97 34.7923   2
   2  -2   4 1057.32 32.8101   4
  -2   2   4 1048.19 34.3488   4
  -2   2   4 1048.08 34.4550   2
   2   2  -4 1070.33 33.9738   3
  -2   2   4 1006.63 32.9244   3
  -2  -2  -4 1000.11 32.1497   3
  -2  -2  -4 1028.26 33.4324   4
   2   2  -4 1044.31 32.8244   3
  -2  -2  -4 1017.40 33.1997   2
   2  -2  -4 1016.25 34.3755   4
  -2   2  -4 1104.58 32.9314   2
  -2  -2   4 1034.34 34.7944   2
  -2  -2   4 1000.91 33.1913   3
  -2   2  -4 1065.39 32.6866   4
   2  -2  -4 1033.11 34.2929   2
   2   2   4 1036.93 33.4140   2
   3   2  -4 52.2510 4.35073   2
  -3   2   4 49.6876 2.87934   3
  -3   2   4 50.6553 4.78177   2
  -3  -2  -4 50.1581 1.99985   3
   3  -2   4 49.4167 3.09055   2
  -3  -2  -4 51.1549 3.53865   2
  -3   2   4 57.7237 4.28083   4
  -3  -2  -4 49.9970 3.62979   4
  -3  -2  -4 50.7274 2.01658   3
   3  -2  -4 52.3629 4.13567   2
  -3  -2   4 51.6307 3.19031   3
  -3   2  -4 50.4993 3.27981   2
  -3   2  -4 48.0245 3.07325   4
   3   2   4 48.9997 3.50268   2
  -4  -2  -4 43.7879 2.01862   3
   4   2  -4 37.9324 4.91242   2
  -4  -2  -4 44.2286 3.86557   4
  -4   2   4 42.3160 4.84770   4
   4  -2   4 45.5895 3.42782   2
  -4  -2  -4 48.0837 2.04435   3
  -4   2   4 42.6751 2.81862   3
  -4  -2  -4 35.9310 3.48239   2
  -4   2  -4 47.5970 3.69578   2
  -4   2  -4 40.2677 3.37599   4
   4   2   4 43.5797 3.66077   2
  -4  -2   4 50.1305 3.31332   3
   4  -2  -4 49.8173 5.10426   2
   5   2  -4 291.180 14.1956   2
  -5  -2  -4 294.954 10.1589   3
  -5   2   4 276.779 13.7333   4
  -5  -2  -4 288.188 13.3632   4
  -5   2   4 300.556 11.2487   3
   5  -2   4 295.907 12.3624   2
  -5  -2  -4 278.050 12.9953   2
   5   2   4 290.820 12.8239   2
  -5   2  -4 293.155 13.0052   2
  -5   2  -4 302.387 12.4986   4
   5  -2  -4 270.533 13.5409   2
  -6  -2  -4 65.6026 5.53682   4
   6  -2   4 59.0628 4.97227   2
  -6   2   4 65.3373 6.23900   4
  -6   2   4 62.0276 4.57407   3
  -6  -2  -4 59.2983 3.79886   3
   6   2  -4 51.4086 5.76988   2
  -6  -2  -4 53.8766 3.52303   3
  -6  -2   4 66.5426 6.44956   4
  -6   2  -4 67.4176 5.18912   4
   6   2   4 59.8493 5.30139   2
   6  -2  -4 61.6126 6.15449   2
  -7  -2  -4 27.6267 4.61760   4
   7   2  -4 43.4825 5.59596   2
  -7  -2  -4 34.4245 3.32217   3
  -7   2   4 31.1669 5.25195   4
  -7  -2   4 33.4649 5.18281   4
  -7   2  -4 28.7771 4.33011   4
   7   2   4 21.5659 4.27665   2
   7  -2  -4 30.2129 5.19869   2
   0  -3   4 77.5159 3.77846   2
   0   3   4 76.6001 3.75081   3
   0   3  -4 81.4249 4.36194   2
   0  -3   4 77.7935 3.83035   4
   0   3   4 73.6879 3.69622   4
   0  -3  -4 75.7531 3.81736   3
   0  -3  -4 74.5819 3.66427   4
   1   3  -4 55.2644 3.19713   3
  -1   3   4 58.6374 3.18349   3
  -1   3   4 62.0290 3.54153   2
  -1   3   4 57.4272 3.42615   4
   1  -3   4 54.3397 2.73355   4
   1   3  -4 55.4333 3.36829   3
  -1  -3  -4 59.8162 3.17601   4
   1   3  -4 64.1593 3.86858   2
  -1  -3  -4 57.4952 3.13349   3
  -1  -3   4 60.3588 3.76368   4
  -1   3  -4 55.8637 2.85698   4
   1   3   4 62.7571 3.61673   3
   1  -3  -4 59.4364 3.42931   4
   1   3   4 60.3208 3.29872   4
   1  -3  -4 57.7724 3.13473   3
   1   3   4 56.1493 3.11241   2
  -1  -3   4 54.5315 3.55246   2
  -2  -3  -4 969.359 30.9400   3
  -2  -3  -4 942.563 31.3080   4
   2  -3   4 969.773 30.5357   4
   2   3  -4 962.153 30.8453   3
   2   3  -4 946.883 30.5110   3
  -2   3   4 947.409 31.8660   4
  -2  -3  -4 954.215 31.0719   2
  -2   3   4 962.038 32.0442   2
  -2   3   4 932.421 30.7043   3
   2   3  -4 954.961 32.5583   2
  -2  -3   4 931.715 31.0845   3
  -2   3  -4 980.405 30.6147   2
   2  -3  -4 961.037 31.9194   2
   2  -3  -4 951.424 32.0306   4
   2   3   4 929.540 31.2274   2
  -2   3  -4 984.182 31.0322   4
   2  -3  -4 984.207 29.3716   3
  -2  -3   4 928.587 32.4291   2
  -3   3   4 285.610 11.8154   4
  -3  -3  -4 269.073 10.9659   2
  -3  -3  -4 258.761 11.1147   4
  -3   3   4 262.638 9.97476   3
   3   3  -4 273.113 12.3170   2
  -3   3   4 265.468 11.9041   2
   3  -3  -4 281.055 11.7842   2
  -3  -3   4 265.053 10.4985   3
  -3  -3   4 276.848 11.0693   3
  -3   3  -4 262.837 10.2150   4
   3   3   4 275.663 11.1738   2
  -3   3  -4 264.405 10.4842   2
  -3  -3   4 270.300 12.2852   2
  -4  -3  -4 132.895 7.30613   4
   4   3  -4 132.420 8.11436   2
  -4   3   4 116.932 5.61260   3
  -4   3   4 113.509 8.29632   4
  -4  -3  -4 116.769 6.83801   2
  -4  -3  -4 123.901 5.37328   3
   4   3   4 124.674 6.99126   2
   4  -3  -4 121.790 8.44781   2
  -4   3  -4 130.405 6.41336   4
  -4   3  -4 128.181 6.69372   2
  -4  -3   4 122.517 6.21901   3
  -5  -3  -4 47.7037 3.24807   3
  -5   3   4 52.1085 3.51192   3
  -5  -3  -4 46.0523 4.56234   2
  -5   3   4 49.0548 5.03431   4
   5   3  -4 45.7130 5.34471   2
   5   3   4 46.2189 4.54588   2
  -5  -3   4 53.5996 4.12121   3
  -5   3  -4 51.5762 4.63215   2
  -5   3  -4 46.8627 4.02986   4
   5  -3  -4 53.5901 5.18378   2
   6   3  -4 31.8834 4.66229   2
  -6  -3  -4 27.0970 3.90560   4
  -6   3   4 32.6444 4.56234   4
  -6  -3  -4 28.7268 3.11653   3
  -6   3   4 36.6139 3.46163   3
   6   3   4 35.5939 4.15086   2
  -6  -3   4 38.7115 5.19407   4
   6  -3  -4 32.5527 4.50364   2
  -6   3  -4 35.3174 3.82936   4
  -7   3   4 3.11475 3.03097   4
  -7  -3  -4 8.35854 2.29746   3
   7   3  -4 11.5260 3.91087   2
  -7  -3  -4 3.31476 2.63432   4
  -7   3  -4 5.22249 2.49304   4
   7  -3  -4 7.54162 3.32136   2
  -7  -3   4 3.86449 3.28783   4
   7   3   4 2.31161 2.42445   2
   0  -4   4 4087.17 138.949   1
   0   4   4 4314.02 137.780   1
   0  -4  -4 3686.53 136.089   1
   0   4  -4 4043.83 139.133   1
   1   4  -4 767.618 25.3980   2
   1   4  -4 730.250 24.7955   3
  -1   4   4 741.159 24.4302   3
  -1   4   4 730.498 24.7183   4
   1  -4   4 724.947 23.9309   4
  -1  -4  -4 737.771 24.4742   3
  -1  -4  -4 781.814 24.6146   4
   1   4   4 705.310 24.6158   4
   1   4   4 745.618 24.0960   3
  -1  -4   4 766.096 25.3050   2
  -1   4  -4 753.902 24.1929   4
  -1  -4   4 695.132 25.1629   4
   1   4   4 708.004 24.3779   2
   1  -4  -4 736.273 24.2899   3
   1  -4  -4 709.738 24.6479   4
  -2   4   4 236.045 9.98456   2
  -2   4   4 234.140 9.83621   4
   2  -4   4 227.264 8.71482   4
   2   4  -4 233.569 9.19851   3
  -2  -4  -4 231.518 9.05555   3
  -2  -4  -4 217.348 9.41257   4
   2   4  -4 228.311 8.86365   3
  -2  -4  -4 223.680 9.22912   2
   2   4  -4 240.801 10.5590   2
  -2   4   4 223.807 8.95784   3
  -2  -4   4 230.689 9.77542   3
  -2  -4   4 220.056 10.2383   2
  -2   4  -4 225.603 8.74279   4
   2   4   4 230.600 7.82446   3
   2  -4  -4 233.844 7.99149   3
   2   4   4 229.955 7.84332   3
   2  -4  -4 218.506 9.78643   4
  -2  -4   4 239.797 10.6576   4
   2   4   4 230.022 9.54542   2
   2   4   4 238.119 9.80269   4
  -3   4   4 296.574 12.3677   4
  -3  -4  -4 282.788 10.8317   3
   3  -4   4 284.905 11.1654   4
  -3   4   4 299.172 12.6704   2
   3   4  -4 287.552 9.88658   3
  -3  -4  -4 274.326 11.6422   2
   3   4  -4 284.830 13.0001   2
  -3   4   4 286.858 10.8252   3
   3   4  -4 271.006 10.8522   3
  -3  -4  -4 295.292 12.0859   4
  -3   4  -4 294.614 11.0411   4
  -3  -4   4 299.856 12.0723   3
   3  -4  -4 270.205 12.1286   2
   3   4   4 285.497 12.0000   2
   3  -4  -4 291.612 12.5787   4
  -3   4  -4 297.970 11.3117   2
  -3  -4   4 283.098 11.3590   3
  -3  -4   4 277.098 12.8459   2
  -4  -4  -4 145.235 8.04045   4
  -4  -4  -4 143.062 6.58766   3
   4   4  -4 148.539 8.98182   2
  -4   4   4 140.135 8.22814   4
  -4  -4  -4 146.759 7.83101   2
  -4   4   4 132.916 6.38764   3
  -4   4  -4 149.523 7.44478   2
   4  -4  -4 140.635 8.11728   2
   4   4   4 139.832 7.82002   2
  -4   4  -4 144.746 7.08397   4
  -4  -4   4 135.295 7.61760   3
  -4  -4   4 147.804 7.73396   3
  -5   4   4 27.4686 3.91859   4
  -5   4   4 27.3365 2.71015   3
   5   4  -4 31.9361 4.33495   2
  -5  -4  -4 29.3514 2.91203   3
  -5   4  -4 25.9863 3.08227   4
  -5   4  -4 25.6599 3.55727   2
   5  -4  -4 25.8022 3.70617   2
  -6   4   4 2.37959 1.65992   3
  -6   4   4 9.85613 3.01465   4
   6   4  -4 5.52596 2.63239   2
  -6  -4  -4 2.32039 1.78158   3
   6   4   4 0.70025 1.93118   2
   6  -4  -4 2.41933 2.32628   2
  -6   4  -4 6.05413 2.00344   4
   7   4  -4 2.80763 2.89249   2
  -7  -4  -4 8.63430 3.26349   4
  -7   4   4 5.90907 3.21929   4
  -7  -4  -4 4.00957 2.74333   3
   7   4   4 5.66412 2.74009   2
  -7  -4   4 8.20251 3.69921   4
  -7   4  -4 4.53478 2.40267   4
   0  -5   4 71.2400 4.17846   4
   0   5  -4 73.1331 4.33254   4
   0   5   4 65.1385 3.97852   3
   0  -5  -4 68.0721 4.03781   4
   0   5   4 76.5391 4.35135   4
   0   5  -4 72.8103 4.24881   2
   0  -5  -4 66.7788 4.17663   3
   0   5  -4 66.7603 4.15751   3
  -1  -5  -4 6.52176 1.55774   3
  -1   5   4 6.26802 1.51927   3
  -1  -5  -4 4.33178 1.33830   4
   1   5  -4 7.33308 1.75675   2
   1   5  -4 6.93346 1.66261   3
   1  -5   4 6.15412 1.27177   4
  -1   5   4 5.87139 1.52829   4
   1   5  -4 8.69702 1.88028   4
   1   5   4 6.03961 1.57171   4
  -1  -5   4 5.72799 1.57108   2
   1  -5  -4 4.08978 1.30135   3
   1  -5  -4 9.03018 1.77262   4
   1   5   4 7.55784 1.67911   2
  -1  -5   4 5.70806 1.60125   4
  -1   5  -4 6.10825 1.42826   4
   1   5   4 5.58614 1.33235   3
  -2   5   4 2.41957 1.31217   2
   2   5  -4 1.14744 1.01054   3
  -2   5   4 7.43018 1.77180   4
  -2  -5  -4 -0.1435 0.79238   3
   2   5  -4 1.57266 1.06662   3
  -2   5   4 1.81900 1.06433   3
   2  -5   4 3.31903 1.05116   4
   2   5  -4 1.56419 1.39533   2
  -2  -5  -4 2.55118 1.22262   4
   2   5   4 2.80365 1.33704   2
  -2  -5   4 0.93784 1.13403   3
  -2  -5   4 -0.1136 1.09364   4
   2   5   4 3.50178 1.46942   4
   2  -5  -4 3.46199 1.49329   4
  -2   5  -4 1.71188 1.04443   4
  -2  -5   4 2.60287 1.16273   2
   2   5   4 0.26921 0.67742   3
  -3  -5  -4 163.864 7.83773   2
   3   5  -4 155.793 6.32066   3
   3   5  -4 154.650 6.47566   3
  -3  -5  -4 158.325 7.32617   3
   3  -5   4 143.172 7.03733   4
  -3   5   4 141.464 8.05673   2
  -3  -5  -4 155.980 8.01275   4
  -3   5   4 150.289 6.94092   3
  -3   5   4 144.401 7.89884   4
   3   5  -4 163.184 8.97982   2
  -3  -5   4 162.415 8.17589   3
  -3   5  -4 155.965 7.27679   2
  -3  -5   4 148.803 8.64449   2
   3  -5  -4 144.107 8.06044   4
  -3   5  -4 166.625 7.21976   4
   3   5   4 161.371 8.10517   2
  -3  -5   4 146.970 8.72832   4
  -4  -5  -4 140.506 7.96158   2
  -4   5   4 152.277 7.01760   3
  -4  -5  -4 148.797 7.32699   3
  -4  -5  -4 137.648 8.16074   4
  -4   5   4 165.288 8.76340   4
   4   5  -4 150.709 9.32637   2
   4   5   4 151.205 8.45164   2
  -4   5  -4 155.874 7.49832   4
  -4   5  -4 140.001 7.60472   2
  -4  -5   4 146.199 8.14420   3
  -5  -5  -4 221.879 10.1570   3
  -5   5   4 219.205 11.6242   4
  -5   5   4 225.029 9.67926   3
   5   5  -4 236.668 12.9002   2
   5   5   4 208.024 11.3684   2
  -5   5  -4 225.409 11.1378   2
  -5   5  -4 226.608 10.4424   4
  -6   5   4 10.8969 3.13998   4
  -6   5   4 7.11633 1.89838   3
  -6  -5  -4 4.52453 2.14662   3
   6   5  -4 4.10119 2.68183   2
   6   5   4 5.55612 2.49789   2
  -6   5  -4 5.34003 2.04307   4
  -7   5   4 3.36936 2.73188   4
   7   5  -4 7.12211 3.19249   2
  -7  -5  -4 -1.8341 2.11299   3
  -7   5  -4 -1.2490 2.13232   4
   7   5   4 3.08340 2.58433   2
  -7  -5   4 1.84178 2.49087   4
   0   6   4 8413.80 295.942   1
   0   6  -4 9999.99 302.191   1
   0   6   4 8927.70 298.706   1
   1   6  -4 343.476 13.7889   3
  -1  -6  -4 344.402 13.6987   3
  -1   6   4 362.906 13.7896   4
  -1  -6  -4 365.278 13.7374   4
   1   6  -4 348.494 14.3669   4
  -1   6   4 329.214 13.3433   3
   1   6  -4 343.279 14.2145   2
   1  -6   4 338.093 13.0346   4
   1   6   4 345.478 13.2195   3
  -1  -6   4 384.654 14.4422   4
  -1   6  -4 350.203 13.4267   4
   1   6   4 328.906 13.7331   4
   1  -6  -4 342.841 13.5347   4
   1  -6  -4 344.544 13.2575   3
  -1  -6   4 362.573 14.0496   2
   1   6   4 361.708 13.7195   2
  -2  -6  -4 21.7194 2.70810   4
   2   6  -4 18.3292 2.34313   3
  -2   6   4 22.2343 2.49376   3
   2   6  -4 19.1664 2.99169   2
  -2   6   4 19.8568 2.51723   4
   2  -6   4 16.4538 1.94494   4
  -2  -6  -4 20.7593 2.58238   3
   2   6  -4 19.9560 2.46148   3
  -2   6   4 17.4573 2.48492   2
   2  -6  -4 20.3527 2.51173   4
   2   6   4 16.1673 2.52345   4
  -2  -6   4 21.5087 2.82980   3
   2  -6  -4 20.3419 1.98430   3
  -2  -6   4 25.1227 3.03435   4
   2   6   4 17.4302 2.48222   2
   2   6   4 20.2035 2.01123   3
  -2   6  -4 19.4610 2.32086   4
  -2  -6   4 19.8294 2.68365   2
   3  -6   4 1153.28 37.9892   4
  -3  -6  -4 1103.33 38.2618   3
  -3   6   4 1191.51 37.9742   3
   3   6  -4 1151.16 37.3216   3
  -3  -6  -4 1166.82 38.9491   2
  -3   6   4 1075.38 39.2509   2
  -3   6   4 1246.92 39.5082   4
  -3  -6  -4 1090.45 39.0155   4
   3   6  -4 1163.54 37.0550   3
  -3   6  -4 1139.27 38.0209   2
   3   6   4 1136.19 39.2582   2
   3  -6  -4 1048.65 39.0702   4
  -3   6  -4 1166.16 37.9528   4
  -3  -6   4 1210.39 39.5310   3
   4  -6   4 7.02012 1.99247   4
  -4   6   4 9.24294 2.44766   4
  -4  -6  -4 4.42743 1.76867   3
  -4   6   4 4.73064 1.58962   3
  -4  -6  -4 2.79546 1.73441   2
   4   6  -4 5.11770 2.43199   2
   4   6   4 2.51348 1.80226   2
  -4   6  -4 3.99438 2.03345   2
  -4   6  -4 2.44207 1.42924   4
  -5   6   4 6.37156 1.99143   3
  -5  -6  -4 2.31621 1.83699   3
   5   6  -4 6.47468 3.21877   2
  -5   6   4 10.3266 2.83739   4
   5   6   4 15.7642 3.49938   2
  -5   6  -4 17.3611 2.92983   4
   6   6  -4 6.76382 3.52805   2
  -6   6   4 10.9250 3.39667   4
  -6  -6  -4 14.8305 3.03316   3
   6   6   4 11.7467 3.51436   2
  -6   6  -4 13.1376 2.91002   4
  -6   6  -4 11.7974 1.68829   3
  -7   6   4 23.9675 4.98685   4
  -7  -6  -4 23.2507 4.49493   3
   7   6  -4 19.2463 4.82578   2
  -7   6  -4 20.2222 3.86382   4
   7   6   4 15.0726 3.97922   2
   0  -7   4 1351.83 43.3287   4
   0  -7  -4 1373.05 43.4703   3
   0   7  -4 1400.72 43.6639   2
   0   7  -4 1175.56 42.9652   3
   0   7  -4 1260.48 43.4320   4
   0   7   4 1238.63 42.9013   3
   0  -7  -4 1361.45 43.2059   4
   0   7   4 1301.16 43.3871   4
   1   7  -4 322.344 13.9247   4
  -1  -7  -4 314.973 13.2620   3
  -1  -7  -4 321.075 13.1555   4
  -1   7   4 334.744 13.3823   4
   1   7  -4 336.477 13.4949   3
   1   7  -4 328.211 13.8445   2
  -1   7   4 327.082 13.0913   3
   1  -7   4 322.250 12.6818   4
  -1   7  -4 314.833 13.0169   4
   1  -7  -4 317.156 12.7829   3
  -1   7  -4 302.849 12.7346   3
   1   7   4 319.306 13.5201   4
   1   7   4 316.313 12.7413   3
   1   7   4 338.518 13.3894   2
   2   7  -4 23.0730 2.68876   3
  -2   7   4 18.1086 2.55382   3
  -2   7   4 20.1719 2.80391   2
  -2  -7  -4 20.5028 2.72252   4
  -2  -7  -4 26.8223 3.03988   3
   2   7  -4 24.3344 3.16515   2
   2   7  -4 20.5792 2.69742   3
   2  -7   4 24.3949 2.49774   4
  -2   7   4 20.0419 2.70957   4
  -2  -7   4 18.4511 3.00389   4
   2   7   4 20.8672 2.34595   3
   2   7   4 27.0856 3.23411   4
   2  -7  -4 22.9801 2.88080   4
   2   7   4 24.4102 2.98351   2
  -2  -7   4 21.4809 3.08555   3
   2  -7  -4 19.4760 2.16233   3
  -2   7  -4 23.0753 2.69871   4
  -2  -7   4 20.5520 2.73772   2
   3   7  -4 21.4362 2.64735   3
   3   7  -4 19.8356 2.38672   3
  -3  -7  -4 20.5927 3.16725   4
  -3  -7  -4 20.1922 2.94606   3
   3   7  -4 18.0042 3.09434   2
  -3   7   4 18.0578 3.39538   4
   3   7   4 20.0137 1.80766   3
  -3  -7   4 17.2056 3.47101   3
   3   7   4 19.0428 1.76388   3
  -3   7  -4 22.1307 2.71687   4
   3   7   4 21.7220 3.19890   2
   4  -7   4 307.951 13.3479   4
   4   7  -4 334.782 15.8126   2
  -4   7   4 291.461 13.9639   4
  -4  -7  -4 318.568 13.7168   3
   4   7  -4 310.838 10.3295   3
  -4   7   4 305.125 12.7740   3
   4   7   4 305.942 14.4480   2
  -4   7  -4 322.159 13.2514   4
  -4  -7   4 302.779 14.3491   3
  -4   7  -4 300.300 13.3083   2
  -5  -7  -4 66.3711 5.35714   3
  -5   7   4 48.1903 4.34540   3
  -5   7   4 54.5331 5.70403   4
   5   7  -4 56.2569 6.55527   2
   5   7   4 52.0379 5.29374   2
  -5   7  -4 59.3655 4.85501   4
  -5   7  -4 49.0389 3.42760   3
   6   7  -4 33.3598 5.68421   2
  -6   7   4 39.6341 4.94264   4
  -6  -7  -4 37.9863 4.57120   3
  -6   7  -4 34.5902 4.23283   4
   6   7   4 34.0572 5.32233   2
  -6   7  -4 32.5053 3.07418   3
   7   7  -4 1.40755 3.25887   2
  -7   7   4 7.34363 2.94853   4
   7   7   4 -6.5649 2.96622   2
  -7   7  -4 3.09323 2.46189   4
   0  -8   4 220.623 10.2528   4
   0  -8  -4 220.971 10.3125   3
   0   8  -4 213.802 10.3149   2
   0   8  -4 218.106 10.5297   4
   0   8   4 220.513 10.0921   3
   0  -8  -4 231.279 10.2564   4
   0   8   4 230.254 10.5872   4
   0   8  -4 211.290 10.2447   3
  -1  -8  -4 49.0871 4.23467   4
   1   8  -4 54.7887 4.59548   3
  -1   8   4 54.6406 4.38035   4
   1   8  -4 54.5726 4.72702   4
   1   8  -4 57.3965 4.74283   2
  -1  -8  -4 53.7311 4.50658   3
  -1   8   4 51.4865 4.18193   3
   1  -8   4 55.1554 4.04685   4
   1   8   4 56.0486 4.51084   2
  -1  -8   4 52.5847 4.34674   2
  -1   8  -4 50.7498 4.28133   4
   1   8   4 55.9069 4.18734   3
  -1  -8   4 52.2897 4.45584   4
   1   8   4 56.2594 4.63077   4
   1  -8  -4 55.7609 4.19817   3
   1  -8  -4 56.5670 4.27258   4
  -2  -8  -4 307.023 13.8718   3
  -2  -8  -4 298.480 13.7737   4
   2   8  -4 321.054 13.7431   3
  -2   8   4 332.283 14.0857   4
  -2   8   4 327.181 13.6265   3
   2   8  -4 362.919 16.9917   2
   2   8   4 313.010 12.8307   3
  -2  -8   4 363.194 15.9820   3
  -2   8  -4 329.529 13.5257   4
   2   8   4 325.134 14.4809   4
  -2   8  -4 318.610 13.1039   3
   2  -8  -4 316.434 12.4954   3
   2   8   4 329.194 14.2453   2
   3  -8   4 35.6902 3.38716   4
   3   8  -4 40.2524 5.20535   3
   3   8  -4 40.8732 3.49213   3
  -3   8   4 30.8416 3.58727   4
  -3   8   4 33.8427 3.57054   3
   3   8  -4 34.0270 4.26683   2
  -3   8  -4 37.1075 3.23280   3
  -3   8  -4 35.7691 3.62039   4
  -3  -8   4 34.1213 4.16357   3
   3   8   4 36.5041 2.82407   3
   3   8   4 36.2286 2.82374   3
   3   8   4 39.3047 4.48002   4
  -3   8  -4 36.1006 3.50730   2
   4   8  -4 80.1123 4.10214   3
   4   8  -4 70.9705 6.90693   2
  -4  -8  -4 92.6753 6.45410   3
  -4   8   4 66.4572 5.87913   4
   4  -8   4 71.7468 6.15642   4
  -4   8   4 71.5525 5.30469   3
   4   8  -4 85.3382 4.27531   3
  -4  -8   4 75.0075 6.41429   3
  -4   8  -4 83.7516 5.76186   4
  -4   8  -4 73.8994 4.74968   3
   4   8   4 87.9729 6.75210   2
   5   8  -4 2.69137 2.51565   2
  -5  -8  -4 -3.5595 1.44554   3
  -5   8   4 2.18334 1.93892   4
  -5   8  -4 -0.2131 1.37821   4
   5   8   4 -0.3358 1.72096   2
  -5   8  -4 2.03296 1.31837   3
  -6  -8  -4 4.25786 2.50751   3
   6   8  -4 5.35980 3.37808   2
   6   8   4 3.73181 2.80987   2
  -6   8  -4 -1.4667 1.88670   4
   7   8  -4 8.76995 4.49840   2
  -7   8   4 6.09762 3.08950   4
  -7  -8  -4 8.85440 3.59849   3
   7   8   4 2.22356 3.01227   2
  -7   8  -4 4.49373 2.88339   4
   0  -9   4 228.917 10.5852   4
   0   9  -4 221.043 10.8251   2
   0   9   4 231.952 11.0603   4
   0   9   4 206.595 10.3007   3
   0  -9  -4 208.219 10.3233   4
   0  -9  -4 234.437 10.8519   3
   0   9  -4 209.385 10.5265   3
   0   9  -4 231.595 11.1540   4
  -1   9   4 522.173 20.4803   3
  -1  -9  -4 447.652 20.0497   4
   1   9  -4 570.655 22.2616   3
  -1   9   4 572.863 22.7963   4
   1   9  -4 582.112 23.7522   4
   1   9  -4 517.251 23.0088   2
   1  -9   4 547.454 20.1989   4
   1   9   4 571.236 21.5450   4
  -1   9  -4 487.806 20.1589   3
   1  -9  -4 549.417 20.3697   3
   1   9   4 568.003 21.1273   2
  -1   9  -4 526.972 20.6941   4
   1   9   4 517.420 20.1726   3
   2   9  -4 0.40737 1.51855   2
   2   9  -4 2.79023 1.92803   3
  -2   9   4 3.86413 2.01340   4
  -2   9   4 3.21361 3.00194   3
  -2  -9  -4 2.47964 1.81899   3
   2   9  -4 6.05881 2.38371   4
   2  -9   4 2.50386 1.73719   4
   2   9   4 3.80142 1.72597   3
   2   9   4 6.19870 2.34980   4
  -2   9  -4 2.71302 1.73873   3
  -2  -9   4 2.76051 2.10355   3
  -2   9  -4 4.59819 1.92871   4
   2  -9  -4 2.82576 1.42019   3
   3   9  -4 29.2580 3.54486   3
   3  -9   4 31.6701 3.33643   4
  -3  -9  -4 25.9656 3.82302   3
   3   9  -4 27.3038 4.24819   2
   3   9  -4 28.9840 3.30187   3
  -3   9   4 32.9382 3.97900   4
   3   9   4 29.9995 2.96920   3
   3   9   4 33.2244 4.34747   4
   3   9   4 24.5813 3.70812   2
  -3   9  -4 39.5443 3.88494   4
  -3  -9   4 34.2341 4.41511   3
  -3   9  -4 29.7105 3.25996   3
  -4  -9  -4 9.89543 3.06796   3
   4   9  -4 10.3110 1.95417   3
   4   9  -4 8.47752 1.97248   3
   4   9  -4 10.7701 3.22666   2
  -4   9   4 9.31704 2.86703   4
  -4   9  -4 11.6701 2.82943   4
  -4   9  -4 8.77466 2.29474   3
  -4  -9   4 23.1341 4.48296   3
   4   9   4 11.0573 3.26783   2
  -5   9   4 255.310 13.4185   4
   5   9  -4 267.084 14.9757   2
  -5  -9  -4 232.591 12.7600   3
   5   9   4 249.971 13.8334   2
  -5   9  -4 235.359 10.9477   3
  -5   9  -4 257.605 12.3527   4
  -6   9   4 161.207 10.7490   4
  -6  -9  -4 159.917 10.5833   3
  -6   9  -4 165.226 9.80250   4
   6   9   4 159.127 11.0868   2
  -7   9   4 1.08313 3.05758   4
   7   9  -4 -0.9704 3.24426   2
  -7  -9  -4 -0.8845 3.23575   3
   7   9   4 0.39850 3.39445   2
  -7   9  -4 2.67815 2.63474   4
   0  10  -4 1064.08 40.2455   4
   0  10   4 1059.50 38.2809   4
   0  10  -4 1088.65 38.2537   2
   0 -10  -4 1114.11 38.0446   3
  -1  10   4 141.878 8.46469   4
   1  10  -4 149.023 9.07436   4
  -1 -10  -4 139.070 8.53194   3
   1  10  -4 147.965 8.90211   2
   1  10   4 132.883 8.26358   2
   1  10   4 138.169 8.76969   4
   1 -10  -4 139.961 8.01540   3
  -1  10  -4 155.779 8.81875   4
  -2  10   4 19.0644 3.65175   4
  -2 -10  -4 17.4008 3.68200   3
   2  10  -4 14.6913 3.79894   2
   2  10  -4 20.7534 4.15356   4
   2  10   4 13.7734 3.24642   4
  -2 -10   4 20.4065 4.05525   3
   2 -10  -4 17.7442 2.65022   3
   2  10   4 19.9852 3.41288   2
   3  10  -4 1095.19 41.6642   2
   3  10  -4 1064.92 38.4646   3
  -3 -10  -4 1134.94 40.6319   3
  -3  10   4 1122.83 40.3195   4
  -3  10  -4 1134.67 39.6588   4
   3  10   4 1266.94 39.2125   3
  -3 -10   4 1107.05 40.8991   3
   3  10   4 1156.49 41.5392   4
   3  10   4 1112.42 40.9144   2
   4  10  -4 125.907 6.58961   3
   4  10  -4 133.349 9.91091   2
  -4  10   4 134.520 8.90324   4
  -4 -10  -4 126.681 8.85214   3
   4  10   4 126.839 5.60544   3
  -4 -10   4 141.899 9.52512   3
  -4  10  -4 132.867 8.14617   4
   4  10   4 132.328 9.28402   2
   4  10   4 117.842 5.29471   3
  -5  10   4 32.5773 4.81138   4
  -5 -10  -4 32.9864 4.84706   3
   5  10  -4 42.9954 7.30112   2
  -5  10  -4 44.1780 4.75059   4
   5  10   4 40.4832 5.96201   2
   6  10  -4 33.2067 6.39770   2
  -6 -10  -4 26.7831 5.64498   3
  -6  10   4 28.4460 5.39947   4
   6  10   4 22.9019 5.88462   2
  -6  10  -4 24.8543 4.45081   4
   0  11   4 2724.68 82.8164   4
   0  11  -4 2491.29 82.2946   4
   0  11  -4 2419.35 81.8082   2
   0 -11  -4 2378.24 81.3655   3
   1  11  -4 58.4582 5.80497   4
  -1 -11  -4 52.5138 5.14097   3
   1  11  -4 49.9669 5.32840   2
  -1  11   4 55.6276 5.27823   4
   1  11   4 47.0627 4.86571   2
   1 -11  -4 54.1410 4.90490   3
   1  11   4 47.7777 5.30908   4
  -1  11  -4 48.2779 4.83268   2
  -1  11  -4 54.1455 5.19812   4
   2  11  -4 165.085 10.2838   2
   2  11  -4 157.274 10.4052   4
  -2 -11  -4 170.934 10.0114   3
  -2  11   4 155.227 9.42016   4
   2  11   4 151.717 9.77871   4
  -2  11  -4 155.892 9.27735   4
  -2 -11   4 157.635 9.80716   3
   2 -11  -4 151.064 8.15512   3
   2  11   4 152.504 9.65052   2
   3  11  -4 5.11763 3.06641   2
  -3  11   4 3.32033 2.37924   4
  -3 -11  -4 9.31642 3.13941   3
   3  11  -4 5.71455 2.31724   3
  -3 -11   4 7.01189 2.80801   3
   3  11   4 6.60761 2.08242   3
   3  11   4 8.69764 3.28544   4
   3  11   4 3.59474 2.47077   2
  -3  11  -4 9.13442 2.91631   4
   4  11  -4 11.7204 2.61820   3
  -4 -11  -4 19.2266 4.28717   3
   4  11  -4 13.3757 4.05328   2
  -4  11   4 18.7257 3.90629   4
   4  11  -4 15.6414 2.88565   3
  -4 -11   4 21.5940 4.51282   3
  -4  11  -4 12.0985 3.23385   4
   4  11   4 18.1716 4.14299   2
   4  11   4 12.1617 1.97667   3
   4  11   4 15.2714 2.09662   3
  -5 -11  -4 67.2543 7.10498   3
   5  11  -4 70.2516 7.79790   2
  -5  11  -4 78.2589 6.63802   4
   5  11   4 72.5531 7.67300   2
  -6 -11  -4 37.9718 5.86387   3
  -6  11   4 44.2601 5.90825   4
   6  11  -4 33.0763 6.31027   2
  -6  11  -4 26.3226 4.90050   4
   6  11   4 51.8762 6.45990   2
   0  12   4 88.7327 7.16252   4
   0  12  -4 94.9493 7.42477   4
   0  12  -4 88.2440 7.15799   2
   0 -12  -4 102.639 7.38927   3
  -1 -12  -4 101.233 7.71487   3
   1  12  -4 110.048 8.34352   4
   1  12  -4 103.431 8.00229   2
  -1  12   4 101.989 7.76030   4
  -1  12  -4 107.693 7.59477   2
   1  12   4 96.3683 7.42992   2
   1  12   4 115.296 8.36329   4
  -1  12  -4 104.766 7.79298   4
   1 -12  -4 101.256 7.11692   3
   2  12  -4 47.5445 5.86760   2
  -2  12   4 62.0632 5.95941   4
  -2 -12  -4 56.4591 5.82616   3
   2  12  -4 52.8280 5.86760   4
   2  12   4 52.6116 5.64085   2
  -2  12  -4 54.7993 5.51780   4
   2  12   4 64.0023 6.39549   4
   3  12  -4 30.0993 4.13913   3
  -3 -12  -4 32.6412 4.88844   3
  -3  12   4 27.5918 4.34414   4
   3  12  -4 35.1818 5.45642   2
  -3  12  -4 30.7274 4.36134   4
   3  12   4 32.7546 5.03133   4
   3  12   4 39.7432 5.27096   2
  -3 -12   4 32.1964 5.00235   3
  -4 -12  -4 415.436 19.8674   3
   4  12  -4 427.500 16.7972   3
  -4  12   4 425.144 19.6426   4
   4  12   4 425.607 15.5860   3
   4  12   4 401.216 20.0300   2
  -5  12   4 60.5425 6.36241   4
   5  12  -4 47.5820 6.84535   2
  -5 -12  -4 40.0931 6.06005   3
   5  12   4 42.6860 6.22429   2
  -5  12  -4 45.1239 5.66154   4
  -6 -12  -4 39.0810 6.52700   3
   6  12  -4 41.9147 7.73380   2
  -6  12   4 40.0293 6.33111   4
   6  12   4 49.8235 6.74191   2
  -6  12  -4 32.1429 5.47610   4
   0  13   4 546.148 23.2828   4
   0 -13  -4 512.457 22.2268   3
   0  13  -4 515.979 22.9798   4
   0  13  -4 553.511 23.0767   2
  -1  13   4 750.462 28.8569   4
  -1 -13  -4 715.337 28.4214   3
   1  13  -4 654.847 28.3923   2
   1  13  -4 729.668 29.3831   4
   1  13   4 711.318 28.9638   4
  -1  13  -4 710.132 28.4161   4
   1 -13  -4 654.249 26.8004   3
   1  13   4 722.501 28.5098   2
  -1  13  -4 699.693 27.9778   2
  -2 -13  -4 268.517 14.7460   3
  -2  13   4 299.326 15.1199   4
   2  13  -4 277.832 15.6771   4
   2  13  -4 285.915 15.6265   2
   2  13   4 291.603 15.6752   4
  -2  13  -4 274.710 14.4443   4
   2  13   4 264.179 14.7285   2
   3  13  -4 88.0840 6.67972   3
  -3 -13  -4 99.3824 8.29826   3
  -3  13   4 76.6854 7.05172   4
   3  13  -4 67.4359 7.71029   2
   3  13   4 87.7077 8.15545   4
  -3  13  -4 96.6341 7.58808   4
   3  13   4 81.8786 7.82339   2
   4  13  -4 178.032 9.48222   3
   4  13  -4 182.776 12.8773   2
  -4 -13  -4 203.164 12.6905   3
  -4  13  -4 177.947 11.1582   4
   4  13   4 154.933 11.6822   2
   4  13   4 171.389 8.43941   3
   5  13  -4 6.34584 3.54571   2
   5  13  -4 2.39367 1.74391   3
  -5 -13  -4 2.97737 3.09198   3
  -5  13   4 10.0813 3.47606   4
  -5  13  -4 2.56975 2.32061   4
   5  13   4 4.84195 3.65194   2
   6  13  -4 3.35596 4.28282   2
  -6  13   4 4.50795 2.80881   4
  -6 -13  -4 0.69911 3.21755   3
   6  13   4 -0.9714 3.47014   2
  -6  13  -4 -2.8689 3.02314   4
   0  14  -4 247.374 13.9653   4
   0 -14  -4 245.244 13.3598   3
   0  14  -4 228.415 13.3480   2
   0  14   4 245.200 14.0625   4
  -1  14   4 172.467 11.2736   4
   1  14  -4 183.739 11.8049   2
   1  14  -4 178.207 11.8971   4
  -1 -14  -4 175.549 11.2261   3
   1  14   4 177.468 11.5825   4
  -1  14  -4 161.577 10.8104   4
  -1  14  -4 165.529 10.7750   2
   1  14   4 164.308 11.0706   2
   1 -14  -4 181.100 10.5267   3
  -2  14   4 2.37265 1.94304   4
  -2 -14  -4 4.45030 3.07864   3
   2  14  -4 -2.6132 2.01513   4
   2  14   4 -0.4646 1.68059   4
  -2  14  -4 -0.4085 2.20425   4
   2  14   4 0.10242 2.44515   2
   3  14  -4 13.7341 3.36257   3
  -3  14   4 19.0264 5.18534   4
   3  14  -4 20.0009 5.02618   2
  -3 -14  -4 9.77690 4.11270   3
   3  14   4 14.7878 4.31984   2
  -3  14  -4 8.91082 3.21065   4
  -4 -14  -4 51.2598 6.92849   3
  -4  14   4 57.4701 6.56451   4
   4  14  -4 67.6588 7.88490   2
   4  14  -4 60.2487 5.47577   3
  -4  14  -4 51.3407 6.17526   4
   4  14   4 56.2232 7.05922   2
   4  14   4 56.5828 4.77964   3
  -5 -14  -4 16.0164 4.90477   3
   5  14  -4 9.66460 2.56012   3
  -5  14   4 9.30785 3.80346   4
   5  14  -4 22.5631 5.81823   2
  -5  14  -4 12.0179 4.41469   4
   5  14   4 14.4257 4.80516   2
   0  15   4 608.447 26.8270   2
   0  15  -4 645.183 27.7546   4
   0  15   4 629.992 27.6642   4
   0 -15  -4 647.445 26.6834   3
   0  15  -4 658.961 27.5846   2
  -1 -15  -4 2.53830 2.84278   3
  -1  15   4 0.28104 2.26968   4
   1  15  -4 0.83014 1.90080   2
   1  15  -4 2.17733 2.07837   4
  -1  15  -4 0.59223 2.26993   2
   1  15   4 6.09084 2.92662   4
   1  15   4 3.65275 2.71808   2
   1 -15  -4 5.57940 2.75160   3
  -1  15  -4 4.16927 2.67069   4
   2  15  -4 19.8316 5.11179   4
  -2 -15  -4 14.6986 4.28090   3
   2  15   4 11.5840 4.83004   4
  -2  15  -4 11.3099 3.60221   4
  -2  15  -4 14.1629 3.79118   2
   3  15  -4 1.26992 2.98635   2
   3  15  -4 -1.7065 2.15560   3
  -3 -15  -4 -1.2357 2.44219   3
  -3  15   4 -1.8566 1.51636   4
   3  15   4 1.14491 2.95398   4
  -3  15  -4 -0.2788 2.32302   4
   3  15   4 -0.0772 2.47081   2
   4  15  -4 41.5693 5.00715   3
  -4 -15  -4 48.1947 7.08543   3
   4  15  -4 47.7034 7.24901   2
  -4  15   4 51.2582 6.75808   4
   4  15   4 42.0701 4.73871   3
  -4  15  -4 57.7023 7.35370   4
   4  15   4 48.3820 6.92446   2
  -5 -15  -4 26.8796 5.99821   3
   5  15  -4 22.7908 6.18057   2
  -5  15   4 27.5241 5.59673   4
  -5  15  -4 21.5134 5.37736   4
   5  15   4 23.1678 5.68323   2
   0  16  -4 -0.3460 2.61717   4
   0  16   4 -1.4597 1.45989   4
   0  16  -4 0.35780 2.30159   2
   0  16   4 4.70726 2.84270   2
   0 -16  -4 -1.6012 2.25761   3
  -1  16   4 4.44345 3.12725   4
  -1 -16  -4 6.24240 3.14356   3
   1  16  -4 0.51975 2.74527   2
   1  16  -4 4.34589 3.25807   4
  -1  16  -4 5.17651 3.56386   2
   1 -16  -4 1.90256 2.39504   3
   1  16   4 4.39576 2.99491   4
   1  16   4 11.0481 3.78884   2
  -2  16   4 79.8785 7.88538   4
   2  16  -4 90.1716 9.18404   4
  -2 -16  -4 85.4377 8.71530   3
   2  16  -4 94.0895 9.05492   2
   2  16   4 74.6590 8.09170   2
  -2  16  -4 72.8006 7.46718   2
   2  16   4 79.2138 8.51908   4
  -3  16   4 -1.7410 2.44403   4
  -3 -16  -4 1.40176 2.96425   3
   3  16  -4 1.96637 2.46215   2
   3  16  -4 -1.7483 2.61680   3
   3  16   4 1.09764 2.79048   2
  -3  16  -4 11.6897 3.67634   4
   3  16   4 0.38971 2.58175   4
  -4  16   4 54.3011 7.00151   4
   4  16  -4 44.4327 5.37269   3
   4  16  -4 55.7652 8.03487   2
  -4 -16  -4 41.2746 6.70609   3
   4  16   4 47.8868 7.03454   2
   4  16   4 41.1366 4.98960   3
  -4  16  -4 27.1954 5.70777   4
  -5  16   4 1.06426 2.97992   4
   5  16   4 6.93894 4.21130   2
  -5  16  -4 1.01289 2.93840   4
   0  17  -4 6.45606 3.50870   2
   0  17  -4 3.55070 3.43735   4
   0 -17  -4 9.79382 3.63815   3
   0  17   4 9.69003 3.96253   2
   0  17   4 15.6643 4.62504   4
  -1  17   4 283.058 16.4725   4
   1  17  -4 241.850 15.9576   4
  -1 -17  -4 276.472 16.0060   3
   1  17  -4 270.866 16.4469   2
  -1  17  -4 262.560 15.7214   2
   1  17   4 267.472 16.1094   2
  -1  17  -4 273.460 16.2395   4
   1  17   4 226.977 15.5405   4
  -2  17   4 58.5292 7.05317   4
   2  17  -4 45.3391 6.96224   4
   2  17  -4 67.6471 7.94550   2
  -2 -17  -4 53.9667 7.30981   3
   2  17   4 43.5031 6.38535   4
   2  17   4 46.5969 6.62786   2
  -2  17  -4 61.6226 7.25484   4
  -2  17  -4 50.9645 6.53998   2
   3  17  -4 4.93835 3.62065   2
   3  17  -4 12.8929 3.87392   3
  -3 -17  -4 13.0045 4.39645   3
  -3  17   4 9.30347 3.90108   4
  -3  17  -4 11.4239 3.85855   4
   3  17   4 5.17793 4.00953   4
   3  17   4 10.8021 4.34764   2
  -4  17   4 5.28886 3.58680   4
  -4 -17  -4 -3.5233 3.00588   3
   4  17  -4 3.07360 2.76975   3
   4  17  -4 -1.0422 3.63987   2
  -4  17  -4 -0.4398 2.97000   4
   4  17   4 0.03424 3.14307   2
   4  17   4 -2.7474 2.58424   3
   0  18  -4 5.85854 3.76562   4
   0  18   4 2.45664 3.18466   2
   0  18  -4 4.63511 3.53941   2
   0  18   4 5.28869 3.41893   4
   0 -18  -4 6.81017 3.33501   3
  -1  18   4 29.7480 6.08015   4
   1  18  -4 24.7609 5.77168   2
  -1 -18  -4 23.0170 5.44589   3
   1  18  -4 16.3474 4.94325   4
  -1  18  -4 22.3472 5.32595   4
  -1  18  -4 29.9954 6.08138   2
   1  18   4 20.5826 5.39986   4
   1  18   4 18.3737 4.80374   2
  -2  18   4 15.6555 4.60571   4
  -2 -18  -4 8.25201 4.35431   3
   2  18  -4 3.09563 4.19950   2
   2  18  -4 15.9889 4.87428   4
   2  18   4 12.8197 4.87283   2
  -2  18  -4 8.53334 3.81834   2
   2  18   4 13.4836 4.51144   4
  -2  18  -4 14.5797 4.62036   4
   3  18  -4 76.0461 8.97998   2
  -3 -18  -4 93.6280 9.98932   3
   3  18  -4 83.0422 8.10001   3
  -3  18   4 91.8584 9.44958   4
   3  18   4 94.0648 10.0816   2
   3  18   4 96.7888 10.4025   4
  -3  18  -4 85.8150 9.10147   2
  -3  18  -4 96.1510 9.57199   4
  -4 -18  -4 0.59902 3.32759   3
   4  18  -4 -2.0068 2.92804   3
   4  18  -4 -6.3754 3.06022   2
  -4  18   4 1.11389 3.63146   4
  -4  18  -4 -1.5189 3.03400   4
   4  18   4 3.27007 3.55492   3
   4  18   4 0.96232 3.93212   2
   0  19  -4 247.384 16.1230   2
   0  19   4 236.491 16.2144   4
   0  19  -4 234.678 15.9312   4
   0  19   4 234.432 15.4753   2
  -1  19   4 10.4359 4.22402   2
   1  19  -4 13.6328 5.67230   4
  -1 -19  -4 6.69381 3.94203   3
   1  19  -4 1.08896 3.81942   2
  -1  19   4 3.25972 3.64673   4
  -1  19  -4 4.39661 3.67301   2
  -1  19  -4 5.22930 4.06972   4
   1  19   4 5.42850 3.64422   2
   1  19   4 16.7509 4.81408   4
   2  19  -4 59.2382 8.19893   2
   2  19  -4 57.3941 8.82243   4
  -2  19   4 80.1481 8.92013   4
  -2 -19  -4 59.6947 8.23467   3
   2  19   4 62.9363 8.37268   2
  -2  19  -4 47.5612 7.06463   2
   2  19   4 72.4972 9.13189   4
  -2  19  -4 65.0063 8.28798   4
  -3  19   4 5.16427 4.06504   4
   3  19  -4 2.01427 4.01744   2
   3  19  -4 3.21423 3.49835   3
  -3 -19  -4 5.52471 4.17109   3
  -3  19  -4 -1.8715 2.84820   2
  -3  19  -4 -1.6322 3.61970   4
   0  20   4 2.93479 3.55071   2
   0  20   4 4.06329 3.88689   4
   0  20  -4 0.72883 3.28843   2
   0  20  -4 1.52135 3.54777   4
  -1  20   4 11.7060 5.76961   4
  -1 -20  -4 9.09189 3.92780   3
   1  20  -4 19.7362 6.45115   4
  -1  20  -4 0.96930 3.42940   2
  -1  20  -4 10.9810 4.59150   4
   2  20  -4 5.11354 4.16677   4
   2  20  -4 12.4366 5.22832   2
  -2  20   4 3.46110 3.40727   4
  -2 -20  -4 7.70956 4.63268   3
  -2  20  -4 2.66913 3.57754   2
   2  20   4 4.24445 4.02789   2
  -2  20  -4 8.91805 4.42255   4
   2  20   4 9.18313 4.57711   4
   0  21  -4 15.3021 5.53517   2
   0  21  -4 4.65017 4.26570   4
   0  21   4 12.9988 4.62113   4
   0  21   4 8.41241 4.80219   2
   0   0   5 6.10322 0.95372   3
   0   0  -5 5.93636 0.99654   3
   1   0  -5 -0.0060 0.69774   2
  -1   0   5 0.17305 0.73216   2
  -1   0   5 0.24296 0.56196   3
   2   0  -5 76.7956 3.35570   3
  -2   0   5 75.0282 4.79722   2
   2   0  -5 83.8104 4.92826   2
  -2   0  -5 83.4998 3.44705   2
   2   0  -5 81.8259 3.49344   3
  -2   0   5 78.4539 3.83374   3
   2   0   5 81.6234 3.35593   2
  -3   0   5 -0.1873 0.66769   3
   3   0  -5 -0.8864 0.82228   2
  -3   0   5 -0.8276 1.01739   2
   3   0   5 0.36116 0.67011   2
  -3   0   5 -1.1883 0.85706   4
  -3   0  -5 -0.8110 0.57143   4
  -3   0  -5 -0.5948 0.71313   2
  -4   0  -5 128.051 6.42246   4
  -4   0   5 131.369 8.03432   4
   4   0   5 126.033 6.21949   2
  -4   0  -5 122.358 6.44323   2
  -4   0   5 124.509 5.88706   3
   4   0  -5 128.529 7.85354   2
   5   0   5 -0.5984 1.02963   2
  -5   0  -5 0.48539 1.20354   4
   5   0  -5 0.87586 1.62072   2
  -5   0   5 0.20469 1.00241   3
  -5   0   5 2.32512 1.88179   4
  -6   0   5 156.772 8.10715   3
  -6   0   5 173.028 10.9665   4
  -6   0  -5 169.771 9.03631   4
   6   0  -5 159.932 10.3319   2
  -7   0  -5 2.07425 2.10604   4
  -7   0   5 0.31702 2.42940   4
  -7   0  -5 -0.4880 1.01629   3
   7   0   5 0.35345 1.96934   2
   7   0  -5 0.85823 2.41475   2
   0  -1  -5 -0.3541 0.50604   4
   0  -1   5 0.29444 0.57280   3
   0  -1   5 0.19825 0.57347   2
   0   1  -5 0.45048 0.63805   2
   0   1   5 0.33250 0.57223   2
   0   1   5 1.39574 0.61681   4
   0   1  -5 -0.2746 0.51457   3
   0  -1  -5 0.88867 0.64461   3
   0  -1  -5 -0.2972 0.52904   2
  -1  -1  -5 989.587 30.8639   3
  -1   1   5 990.102 32.0867   4
  -1   1   5 975.807 31.5043   3
  -1  -1  -5 1019.76 30.7612   4
   1   1  -5 979.250 31.4714   3
   1   1  -5 1003.10 32.3286   2
  -1   1   5 1013.97 32.1779   2
  -1  -1   5 1005.06 31.6087   3
   1   1   5 1005.28 30.8355   4
  -1   1  -5 980.758 30.3041   2
   1  -1  -5 976.665 32.0393   2
   1  -1  -5 989.556 32.1406   4
  -1  -1   5 964.303 32.2492   2
   1   1   5 994.398 30.6767   2
  -2   1   5 17.5433 2.18467   4
  -2  -1  -5 14.2119 1.28451   2
   2   1  -5 14.5453 1.43106   3
  -2   1   5 14.6307 2.04140   2
   2  -1   5 14.0313 1.09746   2
   2   1  -5 16.1403 1.63445   3
  -2  -1  -5 14.0575 1.35520   4
   2   1  -5 13.0391 1.87905   2
  -2   1   5 12.8996 1.46383   3
  -2  -1   5 11.9680 1.43099   3
   2   1   5 12.0896 1.31010   2
  -2   1  -5 15.1565 1.14044   4
   2  -1  -5 13.5314 2.00266   2
  -2  -1   5 10.9455 1.88461   2
  -2   1  -5 12.4702 1.12906   2
   2  -1  -5 12.5345 1.09670   3
  -3  -1  -5 156.607 7.02434   4
  -3   1   5 152.317 9.27532   2
  -3   1   5 167.599 8.35093   4
   3   1  -5 153.996 8.24678   2
  -3   1   5 163.847 6.63242   3
  -3  -1  -5 161.400 6.95175   2
   3  -1   5 168.981 6.58492   2
  -3  -1   5 147.099 8.29253   2
  -3   1  -5 157.953 6.72605   2
   3   1   5 164.264 6.88023   2
   3  -1  -5 161.523 8.12413   2
  -3  -1   5 160.925 6.79162   3
  -3   1  -5 156.566 6.54567   4
  -4   1   5 0.66204 0.88219   3
  -4  -1  -5 1.45434 1.20861   4
   4  -1   5 0.60967 1.00582   2
   4   1  -5 1.11555 1.53034   2
  -4   1   5 -1.1501 1.29707   4
  -4  -1  -5 -0.3367 1.07712   2
   4   1   5 -0.0740 1.00897   2
  -4  -1   5 1.92221 1.10338   3
   4  -1  -5 -0.0690 1.35094   2
  -4   1  -5 0.01694 1.06618   2
  -4   1  -5 -0.8941 0.86107   4
  -5   1   5 358.010 16.0892   4
  -5  -1  -5 348.723 14.8301   4
   5   1  -5 339.410 15.9456   2
  -5  -1  -5 355.589 14.6801   2
  -5  -1  -5 330.679 14.1593   4
   5  -1   5 337.414 13.7772   2
  -5   1   5 338.560 13.0661   3
  -5  -1   5 326.630 15.9784   4
   5   1   5 365.383 14.2372   2
  -5   1  -5 337.519 13.8822   4
   5  -1  -5 346.748 15.7881   2
  -6   1   5 13.5069 3.57674   4
   6   1  -5 8.25146 3.16602   2
  -6  -1  -5 13.5197 3.00307   4
  -6  -1  -5 12.6086 1.40664   3
  -6   1   5 11.7249 2.39469   3
  -6  -1  -5 11.6596 1.46243   3
  -6  -1   5 10.2815 3.39601   4
   6   1   5 13.0016 2.89244   2
   6  -1  -5 12.0011 3.38834   2
  -6   1  -5 8.13591 2.89740   4
   7   1  -5 45.6782 6.09627   2
  -7  -1  -5 49.7283 5.23071   4
  -7  -1  -5 40.3906 3.35053   3
  -7   1   5 45.1094 5.79036   4
   7  -1  -5 50.6065 5.89600   2
  -7   1  -5 39.8662 4.68716   4
   7   1   5 48.0337 5.21176   2
  -7  -1   5 50.4172 6.55637   4
   0  -2   5 -0.1629 0.46571   4
   0   2   5 -0.3415 0.51407   3
   0  -2  -5 0.33617 0.66010   3
   0   2   5 -0.8172 0.42207   4
   0  -2  -5 -0.2348 0.33921   4
   0   2  -5 -0.2549 0.50076   2
   0  -2   5 -0.6628 0.46029   2
  -1   2   5 2975.97 102.652   1
   1   2  -5 3348.55 107.226   1
  -1  -2  -5 2944.22 101.416   1
   1  -2   5 3001.41 100.486   1
   1   2   5 3039.73 101.122   1
   1  -2  -5 2784.65 101.913   1
  -1   2  -5 2965.37 99.9750   1
  -1  -2   5 3096.23 113.257   1
   2   2  -5 293.239 11.9416   2
  -2   2   5 280.569 10.3339   3
  -2  -2  -5 277.640 10.1477   2
  -2   2   5 277.804 11.5020   2
   2  -2   5 276.682 9.70298   4
  -2  -2  -5 290.535 9.52003   3
   2   2  -5 283.269 10.0732   3
  -2   2   5 280.519 11.4301   4
   2   2  -5 285.533 10.3721   3
  -2  -2  -5 293.784 10.4341   4
  -2  -2   5 293.038 11.9133   2
   2  -2  -5 263.199 11.3608   4
  -2   2  -5 289.652 9.79102   2
   2  -2  -5 283.222 9.56431   3
   2  -2  -5 281.422 11.4004   2
  -2  -2   5 293.099 10.6201   3
  -2   2  -5 287.737 9.63004   4
  -3  -2  -5 378.795 12.1029   3
  -3  -2  -5 379.365 12.0908   3
   3   2  -5 358.421 15.5068   2
  -3   2   5 394.527 13.5446   3
  -3   2   5 378.768 15.3018   4
  -3  -2  -5 385.989 14.2485   4
  -3  -2  -5 368.783 13.9304   2
  -3   2   5 387.747 15.5984   2
   3   2   5 384.744 14.0696   2
  -3  -2   5 399.496 16.0272   2
  -3   2  -5 395.187 13.7038   2
   3  -2  -5 379.779 15.2641   2
  -3  -2   5 369.833 13.8050   3
  -3   2  -5 374.360 13.3184   4
  -4   2   5 31.1670 3.73545   4
  -4  -2  -5 32.1398 3.12612   2
   4   2  -5 36.6048 4.20288   2
  -4  -2  -5 28.0642 3.14478   4
   4  -2   5 31.5267 2.72867   2
  -4  -2  -5 31.0001 1.55300   3
  -4  -2  -5 30.7876 1.53274   3
  -4   2   5 31.3006 2.55149   3
   4  -2  -5 27.7881 3.60246   2
  -4   2  -5 31.1891 2.74887   4
   4   2   5 29.9580 2.98618   2
  -4  -2   5 27.6684 2.67269   3
  -4   2  -5 34.3078 3.08337   2
  -5   2   5 24.4116 3.81956   4
  -5  -2  -5 25.5838 1.97097   3
  -5  -2  -5 26.3995 3.50355   2
  -5  -2  -5 25.1298 3.55674   4
   5  -2   5 28.6330 3.03051   2
  -5  -2  -5 26.3330 1.91715   3
  -5   2   5 27.1012 2.72632   3
   5   2  -5 18.3704 3.96130   2
   5  -2  -5 30.5255 4.09921   2
  -5   2  -5 21.5555 2.76651   4
   5   2   5 24.6652 3.21222   2
  -5  -2   5 21.3547 3.10105   3
  -6   2   5 133.335 7.25635   3
  -6  -2  -5 152.213 6.34484   3
  -6  -2  -5 151.515 8.75613   4
   6   2  -5 140.573 9.85266   2
  -6   2   5 155.917 9.98881   4
  -6  -2  -5 146.761 6.48336   3
   6   2   5 144.387 8.43774   2
  -6  -2   5 145.921 10.0756   4
   6  -2  -5 149.453 9.67753   2
  -7  -2  -5 0.00657 1.48710   3
   7   2  -5 5.32168 2.85300   2
  -7  -2  -5 1.71330 2.21348   4
  -7   2   5 0.72770 2.22949   4
   7   2   5 8.09397 2.69643   2
  -7   2  -5 4.84379 2.29761   4
  -7  -2   5 -0.8568 2.38845   4
   7  -2  -5 6.01821 2.83032   2
   0  -3  -5 0.59396 0.70262   3
   0   3  -5 0.12698 0.62797   4
   0   3   5 -0.7969 0.48366   4
   0  -3   5 0.18672 0.59023   2
   0   3  -5 0.62654 0.71411   2
   0  -3  -5 0.67452 0.62889   4
   0   3   5 0.71292 0.71601   3
   0  -3   5 0.43090 0.67295   4
   1   3  -5 1.32628 0.78937   3
   1  -3   5 2.69579 0.68603   4
   1   3  -5 2.49808 1.00259   2
  -1   3   5 3.85670 1.14466   4
  -1  -3  -5 3.58347 0.88769   4
  -1   3   5 1.82382 0.80778   3
  -1  -3  -5 3.54586 0.93296   3
  -1   3   5 2.06701 0.99902   2
   1   3   5 2.34471 0.87842   4
  -1   3  -5 2.69502 0.79056   4
   1   3   5 2.63704 0.74936   3
   1  -3  -5 2.19063 0.83648   3
   1  -3  -5 1.62619 0.98073   4
  -1  -3   5 1.15718 0.94125   2
  -2  -3  -5 5.52089 1.30567   4
   2   3  -5 8.35528 1.35575   3
   2   3  -5 7.11481 1.95416   2
  -2   3   5 7.57266 1.72776   2
  -2   3   5 4.07657 1.36230   4
   2   3  -5 6.25043 1.38324   3
  -2  -3  -5 4.98607 1.14684   2
  -2   3   5 6.40144 1.31364   3
  -2  -3  -5 5.89406 1.15565   3
   2  -3  -5 7.11298 1.85684   4
   2  -3  -5 5.52108 1.61715   2
  -2  -3   5 7.55309 2.01740   2
  -2  -3   5 6.10139 1.43440   3
  -2   3  -5 6.27196 0.98314   4
   2  -3  -5 6.43966 0.97608   3
   2   3   5 6.87910 1.41061   4
   2   3   5 7.67284 1.52527   2
  -2   3  -5 4.96722 1.08014   2
  -3  -3  -5 17.1176 2.29997   3
  -3  -3  -5 15.4801 2.12690   4
   3   3  -5 18.6793 1.68291   3
  -3   3   5 18.9987 2.63993   4
   3   3  -5 18.0981 1.24555   3
  -3   3   5 18.8667 1.92178   3
  -3  -3  -5 18.5078 2.13079   2
  -3   3   5 17.2091 2.66839   2
   3   3  -5 24.6977 3.23722   2
   3  -3  -5 19.0582 2.64878   2
   3   3   5 16.1023 2.10470   2
  -3  -3   5 14.8376 2.59803   2
  -3  -3   5 21.0901 2.31428   3
  -3   3  -5 19.2731 1.84192   4
  -3   3  -5 17.8262 1.99588   2
  -4  -3  -5 11.3571 2.27193   2
  -4   3   5 9.54772 1.76757   3
   4   3  -5 10.0703 2.84655   2
  -4  -3  -5 7.84246 1.39634   3
  -4   3   5 9.75294 2.57106   4
  -4  -3  -5 11.0151 2.44080   4
  -4   3  -5 6.32358 1.84027   2
  -4  -3   5 11.6352 3.15018   3
   4  -3  -5 8.55381 2.37951   2
  -4   3  -5 8.09842 1.66704   4
   4   3   5 7.50918 1.94736   2
   5   3  -5 127.790 8.79691   2
  -5  -3  -5 127.724 7.67265   2
  -5  -3  -5 117.247 7.69030   4
  -5  -3  -5 126.011 5.86254   3
  -5   3   5 133.747 8.51648   4
  -5   3   5 135.712 6.50570   3
   5  -3  -5 118.142 8.16159   2
  -5  -3   5 113.139 6.81478   3
  -5   3  -5 148.289 8.59974   2
   5   3   5 134.792 7.63237   2
  -5   3  -5 138.022 7.04726   4
  -6  -3  -5 33.7455 3.16419   3
   6   3  -5 36.2301 5.10157   2
  -6   3   5 29.1868 3.35833   3
  -6  -3  -5 38.3321 4.38513   4
  -6   3   5 32.0902 4.58211   4
   6  -3  -5 30.8776 4.83390   2
  -6  -3   5 34.9123 5.07988   4
  -6   3  -5 42.2976 4.68380   4
   6   3   5 40.6886 4.33412   2
  -7   3   5 29.1293 5.00352   4
  -7  -3  -5 30.5610 3.60479   3
   7   3  -5 35.9886 5.83339   2
  -7  -3  -5 30.7487 4.60518   4
   7  -3  -5 22.8870 4.81147   2
  -7   3  -5 25.6261 4.07178   4
  -7  -3   5 27.2915 5.78405   4
   7   3   5 24.5137 4.51339   2
   0   4  -5 0.03059 0.69336   4
   0   4   5 -0.0162 0.66297   3
   0  -4   5 1.29747 0.86991   4
   0   4   5 0.43863 0.66444   4
   0  -4  -5 0.01769 0.61759   4
   0  -4   5 0.13462 0.58813   2
   0   4  -5 -0.9443 0.58234   2
   0  -4  -5 -0.0844 0.73891   3
   1   4  -5 483.467 17.2067   3
  -1   4   5 467.360 16.7783   3
  -1   4   5 476.586 17.0825   4
   1   4  -5 464.283 16.7527   3
  -1  -4  -5 491.604 16.8565   3
  -1  -4  -5 456.411 16.6147   4
  -1   4   5 496.564 17.1962   2
   1  -4   5 493.291 16.2648   4
   1   4  -5 515.509 17.8522   2
   1  -4  -5 506.822 17.2462   4
   1   4   5 467.621 16.3232   3
  -1   4  -5 473.751 16.3966   4
  -1  -4   5 468.272 17.5797   4
   1   4   5 487.138 16.9686   4
  -1  -4   5 467.161 17.4776   2
   1  -4  -5 475.391 16.7146   3
   2   4  -5 1222.21 38.5193   3
   2  -4   5 1189.69 37.9693   4
  -2  -4  -5 1214.19 38.5435   3
  -2   4   5 1206.73 39.6019   4
  -2   4   5 1197.33 39.7249   2
  -2  -4  -5 1153.85 38.9086   4
  -2   4   5 1184.91 38.6351   3
   2   4  -5 1124.45 40.2284   2
   2   4  -5 1230.89 38.9631   3
  -2  -4   5 1145.28 40.1798   2
   2   4   5 1236.01 39.0787   2
   2  -4  -5 1211.65 39.7981   4
   2   4   5 1215.11 39.2930   4
   2   4   5 1214.22 37.0874   3
  -2   4  -5 1205.93 38.0997   4
  -3   4   5 90.6957 4.83839   3
  -3   4   5 94.5928 5.91610   4
   3   4  -5 91.0581 6.34243   2
  -3   4   5 95.4753 6.11708   2
  -3  -4  -5 88.7793 4.65706   3
   3  -4   5 91.9964 4.80234   4
  -3  -4  -5 93.4651 5.21782   2
   3   4  -5 97.1335 4.21227   3
   3   4  -5 86.9732 4.21275   3
  -3  -4  -5 98.2096 5.54093   4
  -3   4  -5 92.4738 4.65911   4
   3  -4  -5 103.799 6.14080   2
   3  -4  -5 89.7855 5.96505   4
  -3  -4   5 75.4765 5.93196   2
  -3  -4   5 90.4166 5.21451   3
  -3   4  -5 93.6678 4.88572   2
   3   4   5 88.6357 5.39852   2
   4   4  -5 174.683 10.1196   2
  -4   4   5 171.216 9.47417   4
  -4  -4  -5 185.849 9.69155   2
  -4   4   5 167.196 7.77426   3
  -4  -4  -5 174.366 9.08065   4
  -4  -4  -5 184.507 7.76530   3
   4  -4  -5 171.380 9.44612   2
  -4   4  -5 176.379 8.39951   2
  -4  -4   5 191.810 8.68090   3
   4   4   5 183.578 9.06985   2
  -4   4  -5 186.536 8.09621   4
  -5  -4  -5 14.2345 2.99399   2
  -5   4   5 16.1566 2.65185   3
  -5   4   5 20.1854 3.94220   4
  -5  -4  -5 14.3014 2.21509   3
   5   4  -5 18.6533 3.87433   2
  -5   4  -5 17.6428 3.04847   2
   5   4   5 17.5252 3.29127   2
  -5   4  -5 16.2006 2.45210   4
   5  -4  -5 12.4087 3.02566   2
   6   4  -5 13.0485 4.11682   2
  -6  -4  -5 20.1556 2.93530   3
  -6   4   5 18.9243 2.99857   3
  -6   4   5 24.4041 4.03874   4
   6   4   5 17.0582 3.41299   2
   6  -4  -5 19.1455 3.99084   2
  -6   4  -5 23.2601 3.19650   4
  -7  -4  -5 35.8049 5.04129   4
   7   4  -5 43.8290 5.99041   2
  -7   4   5 39.9305 5.46366   4
  -7  -4   5 36.5498 5.94090   4
  -7   4  -5 40.2330 4.33572   4
   7   4   5 41.0898 5.30559   2
   0   5  -5 1.01268 1.02153   2
   0   5   5 1.87577 0.87894   4
   0  -5   5 -0.2406 0.61607   2
   0  -5  -5 0.48957 0.69204   4
   0  -5  -5 1.30345 0.96006   3
   0   5   5 0.19405 0.71461   3
   0   5  -5 0.10012 0.73943   4
   0  -5   5 0.25001 0.71230   4
  -1  -5  -5 1317.21 42.4737   4
  -1   5   5 1299.67 42.7373   4
  -1  -5  -5 1276.34 42.5339   3
   1  -5   5 1309.71 41.9296   4
   1   5  -5 1282.70 42.8254   3
   1   5  -5 1383.74 43.5939   2
  -1   5   5 1343.56 42.5532   3
   1  -5  -5 1298.80 42.6955   4
  -1   5  -5 1257.07 42.1128   4
   1   5   5 1285.73 42.0282   3
   1   5   5 1379.27 42.9272   4
   1  -5  -5 1321.04 42.3848   3
  -1  -5   5 1294.15 43.1189   2
  -1  -5   5 1334.07 43.4067   4
  -2   5   5 316.075 13.0173   2
   2   5  -5 301.436 11.9655   3
  -2   5   5 305.029 12.7802   4
   2  -5   5 316.080 11.6152   4
   2   5  -5 308.370 13.5237   2
   2   5  -5 313.932 12.4057   3
  -2   5   5 317.440 12.1772   3
  -2  -5  -5 323.913 12.3044   3
  -2  -5  -5 329.589 12.6430   4
   2   5   5 315.036 11.1219   3
   2  -5  -5 329.613 11.4567   3
  -2   5  -5 306.036 11.7220   4
   2   5   5 310.806 12.5332   2
   2   5   5 306.811 12.7084   4
   2  -5  -5 328.057 13.1427   4
  -3   5   5 20.1323 3.03199   2
  -3  -5  -5 24.3365 2.69537   2
  -3  -5  -5 24.0332 2.93862   4
  -3   5   5 22.2906 2.45958   3
  -3   5   5 27.6702 3.15469   4
   3   5  -5 25.3075 2.34536   3
   3  -5   5 22.5726 2.35640   4
   3   5  -5 23.9105 2.16314   3
   3   5  -5 23.9473 3.21123   2
  -3  -5  -5 25.3906 2.62861   3
  -3  -5   5 23.9426 3.56629   2
   3   5   5 26.4667 3.01038   2
  -3   5  -5 24.2334 2.42879   2
  -3   5  -5 23.1257 2.31890   4
   3  -5  -5 28.5258 3.28421   4
  -4  -5  -5 203.478 10.4547   4
  -4  -5  -5 214.476 10.3143   2
   4   5  -5 211.972 11.8211   2
  -4   5   5 207.926 9.32607   3
  -4  -5  -5 223.227 9.63499   3
  -4   5   5 225.896 11.1417   4
  -4   5  -5 229.768 9.63580   4
  -4   5  -5 221.510 9.90471   2
   4   5   5 229.606 10.8462   2
  -5   5   5 600.357 22.3953   3
  -5   5   5 643.850 25.1629   4
  -5  -5  -5 619.231 22.7990   3
   5   5  -5 673.799 26.6149   2
   5   5   5 636.540 24.5010   2
  -5   5  -5 638.897 23.0462   4
  -5   5  -5 621.676 23.6661   2
  -6   5   5 4.54829 2.58086   4
   6   5  -5 8.27648 3.49132   2
  -6  -5  -5 9.85948 2.44751   3
   6   5   5 12.6785 3.35844   2
  -6   5  -5 10.4011 2.50801   4
   7   5  -5 0.22667 2.48548   2
  -7   5   5 0.83832 2.51976   4
  -7  -5  -5 0.84188 2.06890   3
  -7   5  -5 4.11407 2.23581   4
   7   5   5 2.82312 2.61888   2
   0   6   5 -0.1893 0.89675   3
   0  -6   5 -0.9652 0.74028   4
   0   6  -5 -0.2093 0.86282   4
   0   6   5 0.01864 0.72956   4
   0  -6  -5 -1.4023 0.77541   3
   0   6  -5 -0.5353 0.84387   2
   0   6  -5 -0.2129 0.77751   3
   0  -6  -5 2.01782 0.97953   4
  -1  -6  -5 2.44323 1.24370   4
  -1  -6  -5 1.64529 1.18637   3
  -1   6   5 0.36216 1.04833   3
   1   6  -5 2.88540 1.36028   3
  -1   6   5 3.62403 1.46027   4
   1   6  -5 0.71156 1.16921   2
   1  -6   5 -0.0448 0.78370   4
   1   6  -5 2.06305 1.38324   4
   1   6   5 3.05089 1.12188   3
  -1  -6   5 1.64147 1.08775   4
  -1  -6   5 0.36496 1.10312   2
   1  -6  -5 1.59567 1.13305   3
   1  -6  -5 0.58193 0.98165   4
  -1   6  -5 1.51390 1.08712   4
  -2   6   5 1007.82 35.7729   4
   2   6  -5 1037.09 35.0102   3
  -2   6   5 1033.43 35.9447   2
   2   6  -5 1006.23 35.3965   3
  -2   6   5 1048.82 35.2362   3
  -2  -6  -5 1105.30 35.8604   4
  -2  -6  -5 1072.56 35.5846   3
   2  -6   5 1062.43 34.5932   4
   2   6  -5 1069.01 36.9907   2
  -2   6  -5 1061.74 34.9247   4
  -2  -6   5 1003.63 36.4579   2
   2  -6  -5 1161.80 34.5525   3
   2  -6  -5 1109.13 36.2096   4
   2   6   5 1037.26 34.1933   3
   2   6   5 1050.60 36.0685   4
   2   6   5 1073.34 35.7960   2
  -2  -6   5 1040.98 36.8532   4
  -3  -6  -5 380.364 15.5504   4
  -3   6   5 380.232 14.6454   3
   3   6  -5 381.350 16.8184   2
   3   6  -5 365.313 14.1956   3
   3  -6   5 369.061 14.3728   4
   3   6  -5 406.883 14.1298   3
  -3  -6  -5 362.786 14.8508   3
  -3   6  -5 397.029 14.6404   2
   3   6   5 373.509 15.5469   2
  -3   6  -5 385.265 14.4838   4
  -4  -6  -5 118.458 7.50954   2
   4   6  -5 132.287 8.93132   2
   4  -6   5 137.174 7.27336   4
  -4   6   5 130.320 8.12854   4
  -4  -6  -5 128.572 7.15900   3
  -4  -6  -5 125.261 8.86038   4
   4   6   5 153.933 8.40996   2
  -4   6  -5 135.915 7.01974   4
  -5   6   5 5.31459 2.54485   4
  -5   6   5 4.11405 1.68760   3
  -5  -6  -5 4.17821 2.04895   3
   5   6  -5 12.6316 3.64105   2
  -5   6  -5 6.25902 2.35963   2
  -5   6  -5 1.51104 1.60296   4
   5   6   5 5.97027 2.50858   2
  -6   6   5 168.105 10.6089   4
  -6  -6  -5 192.171 9.78285   3
  -6   6  -5 167.763 9.14079   4
   6   6   5 149.321 9.98918   2
   7   6  -5 5.95223 3.40913   2
  -7   6   5 6.02162 3.34409   4
  -7  -6  -5 8.96494 3.39594   3
   7   6   5 7.10406 3.48296   2
  -7   6  -5 5.29067 2.52858   4
   0  -7   5 0.85656 0.90235   4
   0  -7  -5 0.44250 1.08244   3
   0   7  -5 0.14107 1.05233   3
   0   7   5 0.43123 1.15546   3
   0   7  -5 0.15821 1.01223   2
   0   7  -5 0.93725 1.22587   4
   0  -7  -5 0.25809 0.97789   4
   0   7   5 -0.3558 0.92470   4
  -1  -7  -5 80.2687 5.19808   4
   1   7  -5 78.7578 5.71981   4
  -1   7   5 86.4325 5.52031   4
  -1  -7  -5 89.3869 5.65790   3
   1   7  -5 82.4965 5.79214   2
   1  -7   5 89.0535 5.06537   4
  -1   7  -5 91.1717 5.40304   4
  -1  -7   5 88.1375 5.59720   2
   1   7   5 86.4579 5.62191   4
   1  -7  -5 81.3388 5.17315   3
  -1   7  -5 84.6716 5.11788   3
   1   7   5 85.0090 5.08138   3
   1  -7  -5 82.4153 5.28551   4
  -1  -7   5 98.6763 6.05974   4
  -2   7   5 223.665 10.8721   2
  -2  -7  -5 260.308 11.1650   3
  -2  -7  -5 262.624 11.1963   4
  -2   7   5 246.745 11.1017   4
   2   7  -5 229.719 11.6855   2
   2  -7   5 231.671 9.92743   4
   2   7  -5 245.621 10.4843   3
   2   7   5 228.515 11.1445   4
  -2   7  -5 245.204 10.4458   4
  -2  -7   5 252.112 11.9430   4
   2  -7  -5 243.079 11.1116   4
   2   7   5 251.948 9.91570   3
   2  -7  -5 237.765 9.77861   3
  -2  -7   5 217.825 11.1886   2
   2   7   5 251.944 11.1569   2
   3   7  -5 237.144 12.0805   2
  -3   7   5 211.968 10.6558   4
  -3   7   5 199.214 9.68917   3
   3  -7   5 218.158 9.61091   4
   3   7  -5 223.457 9.67771   3
   3   7  -5 222.833 9.37943   3
  -3  -7  -5 206.981 10.5025   4
  -3  -7  -5 220.681 10.3955   3
   3   7   5 215.732 11.0625   4
  -3   7  -5 222.160 9.78584   4
  -3   7  -5 208.147 9.55526   2
   3   7   5 217.969 10.8381   2
   3   7   5 224.356 9.47804   3
   4   7  -5 28.5858 2.09568   3
  -4   7   5 23.6131 3.07521   3
   4   7  -5 32.8392 4.51871   2
  -4  -7  -5 33.1413 3.64461   3
  -4   7   5 28.4467 3.84047   4
   4  -7   5 29.3672 3.33406   4
  -4   7  -5 33.0053 3.40518   4
  -4   7  -5 22.1095 3.18226   2
   4   7   5 34.7841 4.02531   2
  -5   7   5 78.2005 6.54270   4
   5   7  -5 65.8825 6.89317   2
  -5  -7  -5 59.1621 5.26051   3
   5   7   5 75.0337 6.49474   2
   6   7  -5 16.4408 4.50384   2
  -6   7   5 11.5135 3.34760   4
  -6  -7  -5 13.0640 3.14525   3
   6   7   5 16.1616 4.07123   2
  -6   7  -5 13.6763 2.15716   3
  -6   7  -5 17.5255 3.08811   4
  -7  -7  -5 23.9120 4.83655   3
  -7   7   5 14.5412 4.06070   4
   7   7  -5 26.5833 5.36645   2
   7   7   5 6.49509 3.37951   2
  -7   7  -5 12.9977 3.26097   4
   0   8  -5 2.63698 1.53268   3
   0   8   5 -1.2600 1.07593   3
   0   8   5 -0.5570 0.96930   4
   0  -8  -5 1.06658 0.97575   4
   0  -8  -5 -0.4024 1.13017   3
   0   8  -5 0.90639 1.20134   2
   0  -8   5 0.31966 0.76859   4
   0   8  -5 0.78054 1.23300   4
  -1   8   5 484.395 18.5826   4
   1  -8   5 457.295 17.6447   4
   1   8  -5 493.168 19.2370   2
   1   8  -5 462.555 19.0933   4
  -1   8   5 453.085 18.0473   3
   1   8  -5 480.486 18.6075   3
  -1  -8  -5 460.260 18.1646   4
  -1  -8  -5 520.487 18.9079   3
  -1   8  -5 471.916 18.0577   2
   1   8   5 471.859 17.8792   3
  -1  -8   5 481.530 18.8850   4
  -1   8  -5 469.534 18.2447   4
  -1  -8   5 469.861 18.5039   2
   1   8   5 459.124 18.6540   4
   1  -8  -5 486.187 18.0777   3
  -1   8  -5 460.462 18.9206   3
   1  -8  -5 444.727 18.0137   4
   2   8  -5 99.6090 6.09535   3
   2   8  -5 100.163 6.39461   3
  -2  -8  -5 89.1206 6.16117   4
  -2  -8  -5 96.8693 6.47822   3
  -2   8   5 107.300 6.29032   3
   2  -8   5 96.0673 5.63074   4
   2   8  -5 96.6363 7.01509   2
   2   8   5 103.279 6.57225   2
  -2   8  -5 96.0417 5.73777   3
  -2   8  -5 104.479 6.12554   4
   2   8   5 105.539 6.77983   4
   2   8   5 96.7481 5.58569   3
   2  -8  -5 105.571 5.61167   3
   3   8  -5 63.5331 4.58857   3
   3  -8   5 72.5899 4.85236   4
   3   8  -5 70.5868 5.16535   3
  -3   8   5 80.3794 5.34464   3
  -3   8   5 76.4033 5.77354   4
   3   8  -5 71.5984 6.36324   2
   3   8   5 73.5004 4.01966   3
  -3   8  -5 65.3116 4.82645   4
   3   8   5 69.9346 6.56783   2
   3   8   5 74.6745 6.03755   4
   3   8   5 69.3557 3.92026   3
  -4  -8  -5 3.26146 2.08634   3
   4  -8   5 0.83217 1.34519   4
   4   8  -5 1.99198 1.16830   3
   4   8  -5 0.56054 2.28149   2
   4   8  -5 3.57043 1.36748   3
  -4   8   5 2.76214 1.67364   4
  -4   8  -5 -1.2723 1.40746   2
  -4   8  -5 1.86834 1.36130   3
  -4   8  -5 0.09958 1.55803   4
   4   8   5 4.00510 1.99233   2
  -5  -8  -5 2.35613 1.98726   3
   5   8  -5 0.53386 2.40682   2
  -5   8   5 -0.0657 1.57873   4
  -5   8  -5 0.35183 1.52306   4
  -5   8  -5 1.79241 1.31498   3
   5   8   5 -0.4663 1.76667   2
   6   8  -5 8.44175 3.86119   2
  -6   8   5 9.45884 3.26949   4
  -6  -8  -5 8.13177 3.05876   3
  -6   8  -5 4.60949 2.30418   4
   6   8   5 4.94092 2.89543   2
  -7   8   5 -4.3689 2.16272   4
   7   8  -5 0.32237 3.03478   2
  -7  -8  -5 2.07052 2.72865   3
   7   8   5 1.90015 3.38356   2
  -7   8  -5 0.22559 2.27855   4
   0   9   5 -1.4361 1.00813   3
   0  -9  -5 0.18387 0.77135   4
   0  -9  -5 0.69273 1.24032   3
   0   9  -5 -1.7650 1.11535   3
   0   9   5 -0.3972 0.63650   4
   0   9  -5 0.28004 1.24734   4
   0   9  -5 0.11276 1.21599   2
   0  -9   5 0.05840 1.07546   4
  -1  -9  -5 67.4602 5.80453   4
   1  -9   5 73.3868 4.98149   4
  -1   9  -5 67.5691 5.24063   4
   1   9   5 78.3568 5.48745   2
   1   9   5 63.5269 4.84893   3
  -1   9  -5 63.7158 4.97834   2
   1  -9  -5 69.4958 5.17417   3
   1   9   5 66.6536 5.52350   4
  -1   9  -5 65.1710 5.04105   3
   2  -9   5 348.713 14.7392   4
  -2  -9  -5 360.710 16.0319   3
  -2   9   5 372.213 16.0044   4
   2   9  -5 420.460 17.5102   2
  -2   9  -5 385.736 15.6467   4
   2  -9  -5 359.151 14.4868   3
   2   9   5 376.857 16.6447   4
   2   9   5 361.774 14.7253   3
  -2   9  -5 382.304 15.2581   3
   3  -9   5 17.7841 2.48839   4
  -3   9   5 10.7810 2.64804   4
   3   9  -5 10.9257 2.38720   3
  -3  -9  -5 11.4234 2.93342   3
   3   9  -5 12.3093 3.35515   2
   3   9  -5 14.9247 2.85211   3
   3   9   5 11.1149 1.99251   3
  -3   9  -5 17.6609 2.63394   3
  -3   9  -5 8.90209 2.41610   4
   3   9   5 18.7408 3.82591   4
   3   9   5 17.0060 3.42475   2
   4   9  -5 576.857 25.0595   2
  -4  -9  -5 569.391 23.1485   3
  -4   9   5 588.080 23.5441   4
   4   9  -5 587.376 20.2843   3
  -4   9  -5 567.762 21.0702   3
  -4   9  -5 553.193 22.1402   4
   4   9   5 581.791 23.8439   2
  -5   9   5 0.87713 1.85200   4
   5   9  -5 0.76611 2.69052   2
  -5  -9  -5 1.82468 1.97732   3
  -5   9  -5 0.06478 1.56637   3
   5   9   5 1.51484 2.01231   2
  -5   9  -5 -2.8936 1.39627   4
  -6   9   5 17.9460 4.12403   4
   6   9  -5 20.2003 5.07473   2
  -6  -9  -5 21.6157 4.57235   3
   6   9   5 22.1335 4.53250   2
  -6   9  -5 18.6128 3.78060   4
  -7  -9  -5 13.3442 4.03008   3
  -7   9   5 2.01681 3.24761   4
   7   9  -5 3.77314 3.66965   2
   7   9   5 2.84381 3.62656   2
  -7   9  -5 5.69407 3.04876   4
   0 -10  -5 -0.2156 1.42581   3
   0  10   5 -0.6541 1.32756   4
   0  10  -5 0.98883 1.55645   4
   0  10  -5 -1.9829 1.16957   2
  -1 -10  -5 0.53455 1.55022   3
   1  10  -5 1.47244 1.84141   4
   1  10  -5 -1.3472 1.33979   2
  -1  10   5 1.21438 1.33840   4
  -1  10  -5 3.51626 1.92331   4
   1  10   5 2.95081 1.69066   2
   1 -10  -5 3.91954 1.78787   3
   1  10   5 1.38208 1.42346   4
   2  10  -5 62.0322 5.82860   2
   2  10  -5 65.1626 6.09352   4
  -2 -10  -5 64.1362 5.68619   3
  -2  10   5 72.4584 5.68798   4
   2  10   5 57.1232 6.83048   3
   2  10   5 57.6196 5.47193   2
   2 -10  -5 62.2586 4.69864   3
  -2  10  -5 59.7442 5.20605   4
   2  10   5 72.8512 6.16924   4
   3  10  -5 30.9276 3.71171   3
   3  10  -5 38.8008 5.23072   2
  -3 -10  -5 32.5325 4.42676   3
  -3  10   5 28.0930 4.19760   4
  -3  10  -5 29.6105 3.89850   4
   3  10   5 32.7420 4.56523   4
   3  10   5 33.4900 4.59525   2
  -4  10   5 11.0155 3.20159   4
  -4 -10  -5 14.0228 3.67904   3
   4  10  -5 11.7094 4.14663   3
   4  10  -5 5.04105 2.94566   2
   4  10  -5 13.6492 2.45785   3
  -4  10  -5 11.1800 2.78313   4
   4  10   5 10.0984 3.26704   2
  -5  10   5 519.377 23.0582   4
  -5 -10  -5 540.364 23.1581   3
   5  10  -5 550.733 25.1511   2
   5  10   5 518.565 23.4945   2
  -5  10  -5 552.313 21.9891   4
   6  10  -5 11.9532 4.30297   2
  -6  10   5 6.45762 3.05685   4
  -6 -10  -5 10.2031 4.25189   3
  -6  10  -5 10.5998 3.13554   4
   0  11   5 -1.2717 1.38123   4
   0  11  -5 -0.4642 1.59848   2
   0 -11  -5 1.32947 1.91814   3
   0  11  -5 -2.3591 1.27584   4
  -1 -11  -5 220.296 11.7906   3
  -1  11   5 226.689 11.8261   4
   1  11  -5 216.917 12.0742   2
   1  11  -5 219.056 12.2994   4
  -1  11  -5 223.360 11.7325   4
   1 -11  -5 224.927 11.2740   3
   1  11   5 224.846 12.0923   4
  -1  11  -5 219.982 11.4454   2
   1  11   5 219.581 11.6707   2
   2  11  -5 242.174 13.5923   2
   2  11  -5 242.098 13.8413   4
  -2  11   5 262.952 13.1518   4
  -2 -11  -5 268.327 13.4058   3
   2  11   5 255.706 13.5282   4
   2  11   5 239.171 12.8416   2
  -2  11  -5 253.861 12.6398   4
   2 -11  -5 255.776 11.5457   3
   3  11  -5 697.388 25.5770   3
  -3  11   5 692.168 27.2040   4
   3  11  -5 680.356 28.5484   2
  -3 -11  -5 677.752 27.3143   3
   3  11   5 682.555 28.0345   4
   3  11   5 654.118 27.4266   2
   3  11   5 678.965 24.6251   3
  -3  11  -5 712.564 26.5871   4
  -4  11   5 6.28687 2.72908   4
  -4 -11  -5 7.19734 3.02430   3
   4  11  -5 2.53054 3.57522   3
   4  11  -5 1.99154 2.82333   2
  -4  11  -5 5.17496 2.33933   4
   4  11   5 6.89175 1.56139   3
   4  11   5 15.7863 3.90499   2
   4  11   5 5.93784 1.35349   3
  -5 -11  -5 37.0503 5.10459   3
   5  11  -5 23.3366 5.60873   2
  -5  11   5 33.3912 5.07631   4
  -5  11  -5 25.0263 3.94652   4
   5  11   5 22.3594 4.89401   2
  -6  11   5 24.1524 5.17469   4
  -6 -11  -5 33.5065 5.69203   3
   6  11  -5 39.5897 6.62730   2
  -6  11  -5 36.5188 5.09145   4
   6  11   5 35.4446 6.18453   2
   0  12  -5 0.98537 1.81339   2
   0  12   5 -1.8015 1.42465   4
   0 -12  -5 4.19090 2.31513   3
   0  12  -5 -2.1865 1.43736   4
   1  12  -5 403.334 18.4033   2
  -1  12   5 395.075 17.7609   4
   1  12  -5 367.445 18.1431   4
  -1 -12  -5 384.749 17.6090   3
  -1  12  -5 386.058 17.6566   4
   1 -12  -5 377.445 16.7688   3
   1  12   5 380.093 18.0516   4
  -1  12  -5 377.585 17.3192   2
   1  12   5 405.717 17.9498   2
   2  12  -5 212.704 12.7286   4
  -2 -12  -5 190.880 11.6103   3
   2  12  -5 198.160 12.2436   2
  -2  12   5 209.892 11.8025   4
  -2  12  -5 213.935 11.5628   4
   2  12   5 204.561 11.8435   2
   2  12   5 201.369 12.1311   4
   3  12  -5 27.8204 3.94219   3
  -3 -12  -5 21.4321 4.60623   3
   3  12  -5 24.9258 5.15049   2
  -3  12   5 23.4531 4.15486   4
  -3  12  -5 25.2885 3.94417   4
   3  12   5 32.5001 4.90153   4
   3  12   5 21.6654 4.56417   2
   4  12  -5 172.922 12.9599   2
  -4 -12  -5 205.253 12.4978   3
  -4  12   5 210.729 12.3264   4
   4  12   5 205.763 8.66682   3
   4  12   5 194.450 8.69826   3
   4  12   5 198.655 12.6201   2
  -4  12  -5 209.999 11.5273   4
   5  12  -5 34.0474 6.80525   2
   5  12  -5 34.2829 2.63268   3
  -5  12   5 29.6089 5.07357   4
  -5 -12  -5 39.2754 5.89964   3
  -5  12  -5 30.9336 4.48496   4
  -6 -12  -5 -1.6894 2.73082   3
  -6  12   5 3.34509 2.89768   4
   6  12  -5 5.88706 3.78233   2
   6  12   5 -2.1522 3.13975   2
  -6  12  -5 0.66444 2.68712   4
   0  13  -5 3.31641 2.38084   2
   0  13   5 -0.2694 2.05490   4
   0  13  -5 -0.9508 1.65358   4
   0 -13  -5 4.55141 2.63151   3
   1  13  -5 22.4410 5.04199   4
  -1  13   5 27.0456 4.38437   4
   1  13  -5 24.8599 4.96357   2
  -1 -13  -5 22.2843 4.60862   3
  -1  13  -5 20.7622 4.34017   4
   1  13   5 22.0219 4.76371   4
  -1  13  -5 25.0631 4.14268   2
   1  13   5 24.3199 4.83167   2
   1 -13  -5 25.9071 4.15703   3
  -2  13   5 166.946 10.7926   4
  -2 -13  -5 154.987 10.7015   3
   2  13  -5 167.705 11.7270   4
   2  13  -5 162.610 11.3967   2
   2  13   5 182.383 11.6304   4
   2 -13  -5 157.119 9.15035   3
   2  13   5 180.036 11.2560   2
  -2  13  -5 169.170 10.5886   4
   3  13  -5 32.6306 4.58509   3
   3  13  -5 30.7780 6.03985   2
  -3  13   5 43.9426 5.66132   4
  -3 -13  -5 39.4864 5.69226   3
   3  13   5 39.0092 5.60740   2
  -3  13  -5 43.6149 5.10126   4
   3  13   5 50.7793 6.16173   4
  -4  13   5 275.872 15.2086   4
   4  13  -5 245.127 12.3179   3
   4  13  -5 276.056 16.5713   2
  -4 -13  -5 279.362 15.4895   3
   4  13   5 274.162 11.4015   3
  -4  13  -5 285.941 14.5158   4
   4  13   5 262.039 15.4376   2
  -5  13   5 28.2085 5.58856   4
   5  13  -5 23.6856 6.00270   2
  -5 -13  -5 27.1628 5.73446   3
   5  13  -5 24.4694 3.05685   3
  -5  13  -5 26.3990 4.50703   4
   5  13   5 20.8930 5.25003   2
   6  13  -5 0.23165 3.90944   2
  -6  13   5 1.38249 2.71240   4
  -6 -13  -5 6.97685 3.78710   3
   6  13   5 -0.0324 3.33719   2
  -6  13  -5 3.55251 2.90345   4
   0  14  -5 3.55278 2.37218   4
   0 -14  -5 -0.3163 2.05336   3
   0  14  -5 1.56506 2.21345   2
   0  14   5 -0.1199 2.24526   4
   1  14  -5 1.19535 2.50188   4
  -1 -14  -5 3.31163 2.61669   3
  -1  14   5 4.04743 2.69047   4
   1  14  -5 0.56873 2.31513   2
   1  14   5 7.56568 3.23077   4
   1 -14  -5 0.18952 2.01429   3
  -1  14  -5 3.59278 2.26253   4
  -1  14  -5 -0.1279 1.53538   2
   1  14   5 1.36272 2.54990   2
   2  14  -5 995.077 39.6239   4
  -2  14   5 874.094 37.3456   4
  -2 -14  -5 977.722 38.3633   3
   2  14  -5 1018.56 39.5469   2
   2  14   5 985.702 38.4380   2
   2  14   5 1043.43 39.5086   4
  -2  14  -5 1072.50 38.4237   4
  -2  14  -5 1012.51 37.6464   2
  -3 -14  -5 3.64493 2.83829   3
   3  14  -5 3.86808 2.73934   2
   3  14  -5 4.74256 2.62063   3
  -3  14  -5 6.73585 3.03391   4
   3  14   5 2.71997 2.84492   2
  -4  14   5 63.8172 7.10647   4
   4  14  -5 64.2004 8.08406   2
   4  14  -5 76.3652 6.09720   3
  -4 -14  -5 75.7093 8.03566   3
  -4  14  -5 73.6636 7.22636   4
   4  14   5 63.2495 7.41811   2
   4  14   5 72.3003 6.75620   3
  -5 -14  -5 128.943 10.6799   3
   5  14  -5 120.810 11.1378   2
   5  14  -5 126.787 7.45211   3
  -5  14   5 134.329 10.3981   4
  -5  14  -5 112.209 10.4969   4
   5  14   5 107.089 9.89225   2
   0  15  -5 -1.4991 2.33599   4
   0 -15  -5 0.69751 2.43148   3
   0  15   5 0.95812 1.87398   4
   0  15  -5 1.11837 2.61563   2
  -1  15   5 280.432 15.2673   4
  -1 -15  -5 271.777 15.1387   3
   1  15  -5 261.058 15.5433   4
   1  15  -5 241.945 14.8316   2
  -1  15  -5 260.586 14.5967   2
   1  15   5 246.063 15.0996   4
   1  15   5 240.626 14.4873   2
  -1  15  -5 270.536 15.0615   4
   1 -15  -5 254.867 13.7731   3
  -2  15   5 3.94679 3.01019   4
  -2 -15  -5 9.58430 3.56903   3
   2  15  -5 3.57228 2.68937   2
   2  15  -5 7.31534 3.46506   4
  -2  15  -5 3.24529 2.36726   2
   2  15   5 -1.9478 2.56323   4
  -2  15  -5 1.33763 2.50181   4
   3  15  -5 392.547 18.4904   3
   3  15  -5 428.443 22.0311   2
  -3  15   5 405.729 20.5644   4
  -3 -15  -5 430.140 21.3185   3
   3  15   5 435.707 21.5210   2
  -3  15  -5 412.191 20.0368   4
   3  15   5 427.409 21.7653   4
  -4 -15  -5 9.94670 4.19973   3
  -4  15   5 10.4474 3.71831   4
   4  15  -5 7.58279 2.92587   3
   4  15  -5 11.1634 4.21742   2
   4  15   5 10.4514 2.91004   3
   4  15   5 5.28773 3.54781   2
   5  15  -5 7.42957 4.22278   2
  -5 -15  -5 2.03194 3.13668   3
   5  15  -5 2.11651 3.15321   3
  -5  15   5 5.09974 3.27988   4
   5  15   5 6.54613 3.88765   2
  -5  15  -5 3.90529 2.99908   4
   0  16   5 0.12496 2.50036   4
   0  16   5 -0.1414 2.00037   2
   0  16  -5 1.08633 2.76870   4
   0  16  -5 1.47226 2.88528   2
   0 -16  -5 2.50053 3.82285   3
  -1  16   5 492.593 23.7966   4
   1  16  -5 525.559 24.8153   4
   1  16  -5 516.719 24.3408   2
  -1 -16  -5 532.351 23.9088   3
   1  16   5 497.709 24.1168   4
   1  16   5 488.686 23.5756   2
  -1  16  -5 520.047 26.2036   2
   1 -16  -5 487.754 22.1772   3
   2  16  -5 157.902 11.8240   2
  -2  16   5 146.912 11.0614   4
  -2 -16  -5 135.363 10.8074   3
   2  16  -5 143.913 11.5654   4
  -2  16  -5 135.921 10.3458   2
   2  16   5 135.111 10.8469   2
   2  16   5 140.145 11.1909   4
   3  16  -5 10.8960 4.12686   2
  -3 -16  -5 6.70491 3.54083   3
  -3  16   5 17.1209 4.53298   4
   3  16  -5 12.2670 3.49856   3
   3  16   5 2.67056 3.34666   2
  -3  16  -5 14.1758 4.19976   4
   3  16   5 4.64988 3.63536   4
   4  16  -5 139.225 9.42515   3
   4  16  -5 162.824 13.2070   2
  -4  16   5 148.884 11.6136   4
  -4 -16  -5 159.272 12.3929   3
  -4  16  -5 139.496 10.7498   4
   4  16   5 147.623 8.89758   3
   4  16   5 156.448 12.5088   2
  -5  16   5 55.5652 7.29680   4
   5  16  -5 49.2834 8.12800   2
  -5  16  -5 55.3142 6.91763   4
   5  16   5 40.4274 8.12940   2
   0  17  -5 -1.1753 2.49432   4
   0  17  -5 -2.0243 2.26865   2
   0 -17  -5 3.25604 3.01145   3
   0  17   5 0.26492 2.63131   4
   0  17   5 -1.8263 2.29978   2
   1  17  -5 30.7985 6.59551   4
  -1 -17  -5 30.8797 6.00068   3
   1  17  -5 42.7372 6.30999   2
  -1  17   5 48.8328 6.47481   4
   1  17   5 28.2307 6.08397   4
  -1  17  -5 18.9553 4.98515   2
   1  17   5 30.2333 6.23186   2
   1 -17  -5 32.6034 5.11935   3
  -1  17  -5 36.2449 5.86302   4
  -2 -17  -5 62.9198 8.00719   3
   2  17  -5 77.9503 8.51954   4
  -2  17   5 60.9112 7.40466   4
   2  17  -5 61.0170 8.12040   2
   2  17   5 58.4889 7.28766   4
  -2  17  -5 48.1536 6.64919   2
   2  17   5 55.6864 7.29368   2
  -2  17  -5 60.6086 7.34301   4
   3  17  -5 22.7604 5.88416   2
   3  17  -5 16.6071 4.44298   3
  -3 -17  -5 18.8565 5.64415   3
  -3  17   5 18.2229 5.23761   4
   3  17   5 38.5752 6.62472   4
   3  17   5 26.1557 5.80795   2
  -3  17  -5 26.8003 5.56684   4
  -3  17  -5 23.1608 5.01390   2
   4  17  -5 3.24779 2.76902   3
  -4  17   5 10.1877 4.19075   4
  -4 -17  -5 3.04444 3.43377   3
   4  17  -5 3.77953 4.51074   2
   4  17   5 2.32242 4.08218   2
  -4  17  -5 2.19138 2.86450   4
   4  17   5 0.75202 2.70741   3
   0  18  -5 -6.1948 2.27506   4
   0  18  -5 0.51148 3.00194   2
   0  18   5 -0.3384 3.16367   4
   0  18   5 -1.0833 2.37615   2
   0 -18  -5 3.70557 2.78289   3
  -1  18   5 66.3819 7.96177   4
   1  18  -5 62.8891 7.94112   2
   1  18  -5 57.4356 7.97493   4
  -1 -18  -5 60.6456 7.72481   3
  -1  18  -5 60.1432 7.55913   4
  -1  18  -5 45.5641 6.35212   2
   1  18   5 69.4966 8.19178   4
   1  18   5 70.9556 7.73825   2
  -2  18   5 98.2020 9.67284   4
   2  18  -5 108.737 10.6177   2
  -2 -18  -5 102.762 9.98317   3
   2  18  -5 107.208 10.7578   4
   2  18   5 108.292 10.5917   4
   2  18   5 98.4625 10.0347   2
  -2  18  -5 100.472 9.40741   2
  -2  18  -5 93.7145 9.32951   4
  -3 -18  -5 8.92806 4.22316   3
  -3  18   5 8.00814 3.89356   4
   3  18  -5 -2.3539 3.12318   2
  -3  18  -5 3.72779 3.68078   4
   3  18   5 8.34264 4.62583   4
  -3  18  -5 0.25808 2.88723   2
   3  18   5 5.72782 3.97325   2
   4  18  -5 -2.5253 2.84019   3
  -4 -18  -5 1.33838 4.21672   3
   4  18  -5 3.33029 4.20486   2
   4  18   5 1.12102 4.04820   2
   4  18   5 -5.6913 2.69263   3
  -4  18  -5 -2.6594 2.54360   2
  -4  18  -5 3.16435 3.53083   4
   0  19   5 -3.5685 2.90510   4
   0 -19  -5 -1.2870 2.79479   3
   0  19  -5 -1.5641 2.85070   2
   0  19  -5 2.87586 3.52310   4
   0  19   5 -1.5865 2.06377   2
  -1  19   5 -3.6583 2.51406   2
  -1 -19  -5 -0.5807 3.09826   3
   1  19  -5 -2.4416 3.23701   2
  -1  19   5 -3.0996 2.90969   4
   1  19  -5 -1.5891 1.80472   4
   1  19   5 1.15233 2.83508   2
  -1  19  -5 -0.4942 2.84277   2
  -1  19  -5 -2.4709 2.75936   4
   1  19   5 -1.0459 2.19495   4
  -2 -19  -5 67.3962 8.98718   3
  -2  19   5 62.7113 8.26054   4
   2  19  -5 63.9713 8.27668   2
   2  19  -5 63.0376 8.77983   4
  -2  19  -5 63.6040 8.23335   4
   2  19   5 66.5948 8.97964   2
   2  19   5 79.1321 9.30766   4
  -2  19  -5 71.1703 8.79014   2
   3  19  -5 65.1688 7.60168   3
  -3 -19  -5 71.3781 8.93901   3
   3  19  -5 67.4026 9.39889   2
   3  19   5 48.0260 10.1258   4
  -3  19  -5 64.7909 7.91202   4
  -3  19  -5 65.4210 7.94770   2
   0  20  -5 5.37511 4.19993   2
   0  20  -5 0.02660 3.06531   4
   0  20   5 -2.1001 3.64436   2
   0  20   5 3.05949 4.04604   4
  -1 -20  -5 9.15840 4.60550   3
  -1  20  -5 10.6864 5.10919   4
  -1  20  -5 12.0441 4.73587   2
   2  20  -5 59.6062 8.92655   4
   2  20  -5 43.1268 8.54426   2
  -2  20   5 51.9719 9.40124   4
  -2 -20  -5 49.3841 8.07352   3
  -2  20  -5 43.7311 7.19067   4
   2  20   5 63.6222 8.77147   2
   2  20   5 61.2272 8.70546   4
  -2  20  -5 56.9243 7.99775   2
   0  21  -5 0.20914 3.81354   4
   0  21   5 -5.5277 2.96400   4
   0   0   6 68.4657 3.21504   2
   0   0   6 65.3869 3.22475   3
   0   0   6 64.4015 3.10297   4
   0   0  -6 71.6870 3.64313   3
   0   0  -6 71.5050 3.19076   2
  -1   0  -6 0.39262 0.20340   4
  -1   0  -6 -0.0792 0.36301   3
  -1   0   6 -0.9582 0.57057   2
  -1   0   6 0.04703 0.54203   3
   1   0  -6 0.44914 0.63261   3
   1   0  -6 -0.5446 0.61619   2
   2   0   6 6926.89 217.337   1
  -2   0  -6 6845.91 217.427   1
  -2   0   6 7293.91 228.638   1
   2   0  -6 6887.42 226.007   1
   3   0  -6 1.11156 1.27429   2
  -3   0  -6 1.49443 0.79258   2
  -3   0  -6 -0.1070 0.56653   4
  -3   0   6 -0.0300 1.30303   2
  -3   0   6 0.46710 0.70915   3
  -3   0   6 1.07877 1.02210   4
   3   0   6 -0.5354 0.53920   2
  -4   0   6 1006.98 34.9408   4
  -4   0  -6 961.990 32.2032   2
   4   0   6 989.888 31.8793   2
   4   0  -6 922.352 34.3407   2
  -4   0   6 945.005 31.8547   3
  -4   0  -6 967.311 31.9970   4
  -5   0   6 0.99537 1.79035   4
  -5   0   6 2.34361 1.33266   3
   5   0   6 1.62210 1.22861   2
   5   0  -6 -0.1850 1.77439   2
  -5   0  -6 -0.8726 1.10918   4
  -5   0  -6 2.69321 1.60974   2
   6   0  -6 80.0124 7.26270   2
  -6   0  -6 75.5833 5.99108   2
  -6   0  -6 78.8887 5.77459   4
   6   0   6 71.9179 5.60014   2
  -6   0   6 71.6136 7.32221   4
   7   0  -6 1.52450 2.29564   2
  -7   0   6 -3.1405 2.04337   4
   7   0   6 0.55110 2.12317   2
  -7   0  -6 2.35922 2.13485   4
   0   1  -6 1966.43 66.8215   1
   0  -1  -6 1760.74 65.3360   1
   0   1   6 1789.79 65.4968   1
   0  -1   6 1832.62 66.8691   1
  -1  -1  -6 933.994 29.3528   3
  -1   1   6 924.788 30.4924   4
  -1   1   6 986.995 30.6838   2
   1   1  -6 940.705 29.9725   3
  -1  -1  -6 919.408 28.9562   4
  -1   1   6 933.411 29.9887   3
   1   1  -6 900.704 30.6394   2
   1  -1  -6 861.838 30.3957   4
  -1  -1   6 968.308 30.8230   2
   1   1   6 927.428 28.8964   3
   1   1   6 952.637 29.0815   4
   1  -1  -6 883.511 29.8398   3
   1  -1  -6 977.685 30.5923   2
  -1  -1   6 942.369 30.0658   3
  -1   1  -6 946.902 28.5779   2
   2   1  -6 291.775 12.2309   2
   2   1  -6 307.825 10.6604   3
  -2   1   6 298.107 12.1021   4
  -2  -1  -6 299.796 10.3515   4
   2   1  -6 297.668 10.9014   3
  -2  -1  -6 302.660 9.39827   3
  -2  -1  -6 304.108 10.1786   2
  -2   1   6 288.210 10.9372   3
  -2   1   6 309.157 12.2937   2
  -2   1  -6 303.448 9.75247   4
   2   1   6 314.126 10.3072   2
  -2  -1   6 303.011 12.3919   2
  -2  -1   6 286.886 11.0139   3
   2  -1  -6 304.035 12.1305   2
  -2   1  -6 304.354 9.89629   2
  -3   1   6 0.56761 0.77068   3
  -3  -1  -6 0.86865 0.80856   2
  -3   1   6 0.36905 0.79812   4
  -3  -1  -6 0.05825 0.70473   4
   3   1  -6 1.00490 0.89005   2
  -3   1   6 0.66633 1.24111   2
   3   1   6 1.18412 0.72148   2
  -3  -1   6 -1.2640 0.73618   3
   3  -1  -6 -0.4785 0.66018   2
  -3  -1   6 -0.3210 1.17612   2
  -3   1  -6 0.02481 0.62819   2
  -3   1  -6 0.31418 0.64991   4
  -4  -1  -6 750.378 26.2828   2
   4   1  -6 767.048 28.6134   2
   4  -1   6 785.299 25.7663   2
  -4   1   6 757.435 25.8296   3
  -4   1   6 763.466 28.4799   4
  -4  -1  -6 754.219 26.5273   4
   4  -1  -6 781.597 28.4731   2
  -4  -1   6 730.191 25.9733   3
  -4   1  -6 806.041 25.9567   4
   4   1   6 787.116 26.1345   2
  -4   1  -6 765.592 26.1504   2
  -5  -1  -6 107.966 6.54225   2
  -5  -1  -6 99.7666 6.14276   4
   5  -1   6 118.770 6.13803   2
   5   1  -6 103.115 7.72393   2
  -5   1   6 114.709 8.00295   4
   5  -1  -6 106.813 7.64540   2
  -5  -1   6 100.358 6.03368   3
  -5   1  -6 99.4706 6.23139   2
  -5  -1   6 99.9795 7.80314   4
   5   1   6 102.363 6.03112   2
  -5   1  -6 110.419 6.07936   4
  -6   1   6 35.6853 5.06022   4
  -6  -1  -6 37.7234 2.14920   3
   6  -1   6 38.1240 3.89927   2
   6   1  -6 35.1735 5.18929   2
   6   1   6 36.2057 3.98114   2
   6  -1  -6 34.6136 5.02953   2
  -6   1  -6 35.8622 4.34394   2
  -6   1  -6 35.6329 3.81077   4
  -6  -1   6 32.3458 4.97857   4
   7   1  -6 -1.5148 2.02193   2
  -7   1   6 -1.2036 2.22822   4
  -7  -1  -6 0.52376 1.12470   3
  -7  -1  -6 0.31690 2.02494   4
   7  -1  -6 3.80811 2.79388   2
  -7   1  -6 1.11059 1.92568   4
   7   1   6 0.06613 1.99504   2
  -7  -1   6 1.62563 3.40476   4
   0  -2  -6 2.02388 0.83444   3
   0   2   6 3.49523 0.96619   4
   0   2  -6 2.63979 0.93054   3
   0  -2   6 2.48148 0.93964   2
   0  -2  -6 3.32129 0.87295   4
   0   2  -6 4.02371 1.06402   2
   0   2   6 1.89757 0.80117   3
   0   2   6 1.64601 0.76035   2
  -1  -2  -6 59.3355 2.86355   4
   1   2  -6 59.3574 3.32157   3
  -1   2   6 62.7227 3.67794   4
  -1   2   6 64.6532 3.41049   3
  -1   2   6 62.5602 3.67622   2
   1   2  -6 60.4968 3.77175   2
   1  -2   6 59.9596 2.48187   4
  -1  -2  -6 57.1815 3.24831   3
  -1  -2   6 56.6538 3.31273   3
   1   2   6 58.3464 2.93414   4
   1  -2  -6 58.8070 3.59949   2
   1  -2  -6 59.2635 3.65572   4
  -1   2  -6 59.5319 2.57442   4
  -1   2  -6 60.3864 2.63257   2
   1   2   6 62.3762 2.79557   3
   1  -2  -6 63.3818 3.38815   3
  -1  -2   6 60.0100 3.82392   2
  -2  -2  -6 709.195 23.2951   4
   2   2  -6 722.159 25.3028   2
   2   2  -6 732.567 23.8081   3
  -2   2   6 702.716 23.6290   3
  -2   2   6 726.592 24.9081   4
  -2   2   6 713.642 24.9615   2
   2   2  -6 701.785 23.3544   3
  -2  -2  -6 694.987 22.6508   3
  -2   2  -6 712.573 22.4327   4
   2   2   6 702.523 23.2312   2
   2  -2  -6 708.739 24.8091   2
  -2   2  -6 736.080 22.6080   2
  -2  -2   6 739.443 25.4448   2
   2  -2  -6 688.532 24.8505   4
   3   2  -6 134.342 4.88299   3
  -3  -2  -6 126.709 4.65675   3
  -3   2   6 131.751 7.51198   2
  -3   2   6 129.185 5.92763   3
  -3  -2  -6 132.245 5.98301   2
  -3   2   6 126.360 7.19215   4
  -3  -2  -6 133.984 6.21221   4
   3   2  -6 126.465 7.52305   2
   3   2  -6 135.819 4.68690   3
   3  -2  -6 124.266 7.09343   2
  -3  -2   6 125.262 7.58837   2
  -3   2  -6 130.633 5.68554   2
  -3   2  -6 133.741 5.44909   4
  -3  -2   6 133.540 6.26446   3
   3   2   6 129.336 6.02966   2
  -4   2   6 153.774 8.71543   4
   4   2  -6 135.046 8.57639   2
  -4  -2  -6 138.540 7.32207   4
  -4  -2  -6 147.371 5.15128   3
  -4  -2  -6 147.679 5.17328   3
  -4  -2  -6 150.713 7.31019   2
  -4   2   6 145.257 6.75134   3
  -4   2  -6 148.795 6.67544   4
  -4   2  -6 154.628 7.07590   2
   4  -2  -6 140.760 8.43577   2
  -4  -2   6 143.491 7.06201   3
   4   2   6 150.199 7.17092   2
  -5   2   6 159.294 9.47339   4
  -5  -2  -6 139.524 5.48585   3
   5   2  -6 144.463 9.36542   2
  -5  -2  -6 142.353 6.51350   3
  -5  -2  -6 141.000 8.62001   2
  -5  -2  -6 139.126 7.95632   4
   5   2   6 137.637 7.45081   2
  -5   2  -6 137.592 7.57806   2
  -5   2  -6 146.570 7.21172   4
   5  -2  -6 139.985 8.94124   2
  -5  -2   6 141.913 7.41455   3
  -6  -2  -6 37.9164 4.02766   4
   6   2  -6 27.7735 4.74524   2
  -6   2   6 28.4808 4.47836   4
  -6  -2  -6 25.5382 2.37370   3
  -6   2  -6 30.6044 4.16537   2
  -6  -2   6 27.3535 5.56468   4
  -6   2  -6 29.5248 3.53348   4
   6  -2  -6 28.9443 4.47175   2
   7   2  -6 29.5339 5.66786   2
  -7   2   6 19.1057 4.96994   4
  -7  -2  -6 21.9816 3.03954   3
  -7  -2  -6 28.1583 4.07512   4
  -7   2  -6 33.6978 3.98844   4
   7   2   6 28.8717 4.27491   2
  -7  -2   6 40.1279 5.73573   4
   7  -2  -6 36.3310 5.23467   2
   0  -3   6 16.3262 1.69563   2
   0   3   6 14.1051 1.59640   3
   0  -3  -6 13.6853 1.56274   4
   0  -3  -6 14.4755 1.70201   3
   0   3   6 14.9382 1.52422   4
   0   3  -6 17.7772 1.79205   2
   0  -3   6 14.0756 1.62904   4
   1   3  -6 713.915 23.4022   3
  -1   3   6 708.191 23.7080   4
  -1   3   6 708.730 23.3528   3
   1   3  -6 705.977 24.2209   2
  -1   3   6 672.601 23.6543   2
  -1  -3  -6 720.818 22.9720   4
   1  -3   6 696.805 22.4115   4
  -1  -3  -6 686.671 23.0553   3
   1   3   6 690.814 23.0688   4
   1  -3  -6 734.802 23.9019   4
  -1   3  -6 686.348 22.5442   4
  -1   3  -6 671.188 22.5380   2
   1  -3  -6 700.239 23.3202   3
  -1  -3   6 719.577 24.2136   2
   1   3   6 694.605 22.6882   3
  -2   3   6 2907.89 90.1749   3
  -2   3   6 3053.56 91.6108   2
   2   3  -6 2972.85 90.4566   3
  -2  -3  -6 2858.69 89.9894   4
  -2   3   6 2899.69 91.2799   4
   2  -3   6 2936.93 89.0716   4
   2  -3  -6 2814.92 91.3526   4
   2   3   6 2926.60 90.2627   4
  -2   3  -6 2884.98 89.0798   4
  -2  -3   6 2883.04 91.9097   2
  -2   3  -6 2955.70 89.6637   2
  -2  -3   6 2825.55 90.4027   3
   2  -3  -6 2817.14 89.4221   3
   2   3   6 2912.98 90.0211   2
  -3   3   6 131.131 7.47933   2
  -3   3   6 124.339 6.00115   3
  -3  -3  -6 123.147 6.30855   4
  -3  -3  -6 128.389 6.14805   2
   3   3  -6 134.162 7.86363   2
  -3  -3  -6 133.798 5.40245   3
  -3   3   6 127.996 7.26955   4
  -3   3  -6 126.447 5.46893   4
   3   3   6 133.555 6.40582   2
  -3  -3   6 123.326 6.31842   3
  -3  -3   6 122.769 7.61867   2
   3  -3  -6 120.739 7.12641   2
  -3   3  -6 123.344 5.67014   2
  -4  -3  -6 66.7793 3.48751   3
  -4   3   6 63.3735 4.06267   3
  -4  -3  -6 61.8722 4.44859   2
   4   3  -6 71.4958 5.93120   2
  -4  -3  -6 66.6597 4.74493   4
  -4   3   6 68.8938 5.56127   4
   4  -3  -6 64.4877 5.38029   2
  -4   3  -6 63.2621 4.24376   2
  -4  -3   6 70.0196 4.60419   3
   4   3   6 74.0613 4.82909   2
  -4   3  -6 63.8232 3.93485   4
  -5  -3  -6 451.817 17.9528   2
  -5  -3  -6 449.847 15.8266   3
   5   3  -6 444.110 19.9318   2
  -5   3   6 453.270 19.5279   4
  -5  -3  -6 449.869 18.3009   4
   5  -3  -6 458.449 19.5263   2
   5   3   6 459.607 17.8344   2
  -5   3  -6 437.377 17.4547   2
  -5   3  -6 457.789 16.9695   4
  -6   3   6 49.9033 5.77143   4
  -6  -3  -6 43.6415 3.46695   3
   6   3  -6 45.1613 5.77041   2
  -6  -3  -6 41.4095 4.55200   4
  -6   3  -6 46.9329 4.12178   4
  -6   3  -6 29.8659 4.33369   2
   6  -3  -6 48.1883 5.57710   2
   6   3   6 32.7491 5.14143   2
  -6  -3   6 42.5425 5.81759   4
  -7  -3  -6 77.0733 6.38427   4
  -7   3   6 71.6278 7.48572   4
   7   3  -6 87.3638 8.41368   2
  -7  -3  -6 65.4259 4.95600   3
  -7   3  -6 68.5093 5.42926   4
   7   3   6 65.3545 5.99192   2
  -7  -3   6 68.6393 7.87945   4
   7  -3  -6 62.9042 6.79209   2
   0   4  -6 614.371 20.6548   4
   0  -4   6 595.682 20.3643   2
   0   4   6 579.095 20.3298   4
   0   4  -6 653.831 20.7822   2
   0  -4  -6 573.447 20.2173   4
   0   4   6 571.253 20.2393   3
   0  -4  -6 613.925 20.6054   3
   0  -4   6 575.678 20.3801   4
  -1   4   6 313.078 11.7686   4
  -1  -4  -6 302.406 11.3807   3
   1  -4   6 295.596 10.6937   4
  -1   4   6 295.219 11.6745   2
   1   4  -6 289.614 11.3594   3
  -1   4   6 300.705 11.4164   3
   1   4  -6 282.504 12.0293   2
  -1  -4  -6 301.541 11.1820   4
  -1   4  -6 307.243 10.9524   4
   1   4   6 312.054 10.9961   3
   1   4   6 296.764 11.3531   4
  -1  -4   6 305.885 12.2272   4
  -1  -4   6 298.240 12.0844   2
   1  -4  -6 291.819 11.3327   3
  -1   4  -6 297.485 10.8858   2
   1  -4  -6 299.567 11.7064   4
   2   4  -6 885.274 29.1904   2
  -2   4   6 826.721 28.2242   2
  -2   4   6 721.458 26.8770   3
   2   4  -6 834.492 27.0339   3
  -2  -4  -6 812.517 27.1727   4
  -2   4   6 791.323 27.9329   4
   2   4  -6 792.092 27.3774   3
   2  -4   6 796.821 26.1161   4
  -2  -4  -6 812.563 26.8781   3
  -2   4  -6 799.521 26.2751   4
   2  -4  -6 833.421 28.3099   4
   2   4   6 820.182 25.4235   3
   2  -4  -6 807.967 26.4358   3
   2   4   6 820.504 27.2078   2
  -2  -4   6 795.393 28.6361   2
   2   4   6 826.136 27.4854   4
   3   4  -6 68.8341 3.83311   3
  -3  -4  -6 64.2811 4.42850   4
   3   4  -6 58.4448 5.23349   2
  -3   4   6 70.5002 4.25060   3
  -3   4   6 68.8506 5.07033   4
  -3  -4  -6 68.0713 4.32500   2
  -3  -4  -6 73.6658 4.05183   3
   3   4  -6 70.2308 3.66682   3
  -3   4   6 63.6356 5.06424   2
   3  -4   6 73.1013 3.97789   4
   3  -4  -6 62.7244 5.02595   4
   3  -4  -6 75.1879 5.24954   2
   3   4   6 60.4385 4.33445   2
  -3   4  -6 69.4639 3.94996   2
  -3   4  -6 72.1138 3.81851   4
  -4  -4  -6 168.009 9.60573   4
  -4  -4  -6 170.128 8.39396   2
   4   4  -6 168.550 10.0766   2
  -4   4   6 174.034 7.86516   3
  -4   4   6 175.220 9.47027   4
  -4  -4  -6 178.146 7.55080   3
   4  -4  -6 179.976 9.62637   2
   4   4   6 174.592 8.64267   2
  -4   4  -6 169.441 7.60019   4
  -4  -4   6 152.620 8.13298   3
  -4   4  -6 170.367 7.97725   2
  -5  -4  -6 8.54966 2.26936   4
  -5  -4  -6 5.20480 2.18777   2
  -5   4   6 7.64633 1.97136   3
   5   4  -6 11.5809 3.25269   2
  -5   4   6 7.65052 2.82340   4
  -5  -4  -6 8.98277 1.95250   3
   5  -4  -6 10.7334 3.07203   2
  -5   4  -6 10.2799 2.10291   4
   5   4   6 9.28699 2.53953   2
  -6  -4  -6 14.3137 2.41089   3
  -6   4   6 7.77494 2.85274   4
   6   4  -6 6.76122 3.14485   2
   6  -4  -6 10.0156 3.13668   2
  -6   4  -6 13.5886 2.86374   4
   6   4   6 6.94724 2.59098   2
   7   4  -6 3.68269 2.65512   2
  -7  -4  -6 0.88322 2.23001   4
  -7   4   6 1.78717 2.63088   4
  -7  -4   6 5.59769 3.23949   4
  -7   4  -6 2.83135 1.99518   4
   7   4   6 4.37408 2.78908   2
   0  -5   6 1.58639 0.86066   4
   0   5   6 -0.6808 0.69976   3
   0  -5  -6 1.05560 0.93584   3
   0   5   6 0.07834 0.54916   4
   0  -5   6 0.57432 0.76777   2
   0   5  -6 1.83344 1.05109   4
   0   5  -6 1.53449 1.02355   2
   0  -5  -6 0.23996 0.62609   4
   1   5  -6 8.03113 1.94452   2
  -1  -5  -6 12.5171 1.95985   3
  -1   5   6 12.1296 1.84114   3
  -1   5   6 10.4745 1.99825   4
   1   5  -6 7.07729 1.76151   3
  -1  -5  -6 9.12927 1.54140   4
  -1   5   6 12.0003 1.79143   2
  -1   5  -6 7.93648 1.41352   4
   1  -5  -6 11.2398 1.88709   3
  -1  -5   6 10.1571 2.10390   4
   1   5   6 10.8276 1.80721   4
   1  -5  -6 11.1307 1.83144   4
  -1   5  -6 9.69338 1.77102   2
  -1  -5   6 11.2188 1.79010   2
   1   5   6 8.88855 1.62946   3
  -2   5   6 20.8963 2.66712   2
  -2   5   6 20.2815 2.36659   3
   2   5  -6 22.3494 3.15712   2
  -2   5   6 20.2340 2.48291   4
  -2  -5  -6 20.9351 2.41155   3
   2  -5   6 26.9603 2.14800   4
   2   5  -6 23.7289 2.53776   3
  -2  -5  -6 20.5934 2.34913   4
   2   5  -6 25.1510 2.54385   3
   2   5   6 25.8859 2.82453   4
   2  -5  -6 21.9054 2.62192   4
  -2  -5   6 22.1455 3.04123   4
   2   5   6 23.3307 1.87868   3
   2   5   6 24.6984 2.62462   2
  -2   5  -6 22.1454 2.11332   4
   2  -5  -6 25.1418 2.26119   3
  -2  -5   6 21.4823 2.93851   2
   3  -5   6 52.4112 3.38362   4
  -3  -5  -6 50.5342 3.69773   3
  -3   5   6 45.2170 3.57647   3
  -3   5   6 49.3064 4.29404   4
   3   5  -6 49.9438 3.29900   3
   3   5  -6 49.0436 3.43496   3
  -3  -5  -6 46.1723 3.94322   4
   3   5   6 46.8939 3.95756   2
  -3   5  -6 46.9177 3.33556   2
  -3   5  -6 51.6138 3.39298   4
  -4  -5  -6 341.679 14.9528   4
  -4  -5  -6 365.436 14.7208   2
  -4   5   6 356.602 15.7371   4
  -4  -5  -6 347.236 13.8638   3
   4   5  -6 349.456 16.6397   2
   4   5   6 366.883 15.0949   2
  -4   5  -6 351.739 14.0180   2
  -4   5  -6 381.898 13.8778   4
  -5   5   6 7.93103 2.04221   3
  -5  -5  -6 11.3395 2.25623   3
   5   5  -6 12.1364 3.66412   2
  -5   5   6 7.70035 2.82141   4
  -5   5  -6 3.47651 2.39540   2
  -5   5  -6 4.63143 1.78794   4
  -6   5   6 27.2001 4.44380   4
  -6  -5  -6 24.6194 3.41165   3
   6   5   6 26.9405 4.12671   2
  -7   5   6 12.0329 3.92215   4
   7   5  -6 10.8186 3.84353   2
  -7  -5  -6 6.45118 3.02731   4
  -7  -5  -6 11.8092 3.02906   3
  -7  -5   6 8.13859 3.34511   4
  -7   5  -6 9.44801 2.70693   4
   7   5   6 9.06202 3.42710   2
   0   6  -6 130.614 6.78763   4
   0  -6  -6 133.888 6.74590   3
   0   6  -6 118.556 6.48210   2
   0   6   6 139.094 6.58475   3
   0   6   6 124.953 6.57523   4
   0  -6  -6 117.134 6.25108   4
   0  -6   6 125.675 6.49877   4
  -1  -6  -6 717.883 25.9570   3
  -1  -6  -6 688.447 25.5824   4
  -1   6   6 773.267 26.2861   4
  -1   6   6 762.120 25.9424   3
   1   6  -6 731.288 26.2355   3
   1  -6   6 753.453 25.3135   4
   1   6  -6 777.223 26.9658   2
  -1   6  -6 751.861 25.5975   2
  -1  -6   6 743.169 26.6730   4
   1  -6  -6 744.242 26.0823   4
  -1   6  -6 718.922 25.5853   4
   1   6   6 756.437 25.5076   3
   1  -6  -6 777.976 25.9455   3
   1   6   6 786.417 26.3501   4
  -1  -6   6 747.510 26.4771   2
  -2  -6  -6 190.381 8.78826   4
   2  -6   6 192.891 7.97088   4
   2   6  -6 191.096 8.94279   3
   2   6  -6 193.431 9.91032   2
  -2   6   6 195.203 8.73702   3
   2   6  -6 185.878 8.49079   3
  -2   6   6 191.518 9.15355   4
  -2  -6  -6 190.666 8.79018   3
  -2   6   6 179.836 9.06840   2
   2   6   6 183.061 7.67908   3
   2  -6  -6 193.777 9.35687   4
   2   6   6 193.760 8.91148   2
  -2  -6   6 176.457 9.67075   4
  -2   6  -6 186.873 8.20574   4
  -2  -6   6 181.189 9.52932   2
   2  -6  -6 189.106 8.03538   3
   2   6   6 183.487 9.05033   4
   3  -6   6 25.6983 2.58355   4
  -3  -6  -6 27.7804 3.04488   3
  -3  -6  -6 28.5611 3.18449   4
   3   6  -6 29.9794 2.99250   3
   3   6  -6 36.3755 4.38985   2
   3   6  -6 33.0386 2.84919   3
  -3   6   6 29.3686 3.62978   4
  -3   6  -6 29.8380 2.74040   4
  -3   6  -6 25.0068 2.62942   2
   3   6   6 27.9269 3.18160   2
  -4  -6  -6 -0.5690 1.39355   2
  -4  -6  -6 -1.7193 1.19473   4
   4   6  -6 0.69511 0.95890   3
   4   6  -6 -0.5448 1.13479   2
   4  -6   6 -0.5612 1.13537   4
  -4   6   6 -0.5617 1.25404   3
  -4   6   6 -0.0357 1.34691   4
  -4  -6  -6 -1.5003 1.00636   3
  -4   6  -6 1.73141 1.20834   4
  -4   6  -6 -1.2164 1.35055   2
   4   6   6 1.46802 1.37407   2
  -5   6   6 15.3781 3.52177   4
  -5  -6  -6 21.3473 3.02703   3
   5   6  -6 16.6775 4.18668   2
  -5   6  -6 21.2460 2.81320   4
  -5   6  -6 13.7068 2.98491   2
   5   6   6 18.3544 3.55637   2
  -6   6   6 0.71201 1.97534   4
  -6  -6  -6 0.24478 1.56111   3
   6   6  -6 -1.6081 2.47723   2
   6   6   6 -2.1001 1.86901   2
  -6   6  -6 1.75126 1.85351   4
   7   6  -6 6.80536 3.85649   2
  -7   6   6 12.2846 3.63348   4
  -7  -6  -6 2.39403 2.58717   3
  -7   6  -6 7.37676 2.54488   4
   7   6   6 16.0462 3.84654   2
   0   7  -6 0.66530 1.15356   4
   0  -7  -6 3.19692 1.36066   4
   0  -7   6 1.89747 1.31678   4
   0   7   6 1.73402 1.12759   4
   0   7  -6 2.70465 1.45539   3
   0  -7  -6 0.31013 1.17066   3
   0   7  -6 -0.1972 0.75187   2
   1   7  -6 257.076 12.1287   4
   1   7  -6 260.953 11.6331   3
  -1   7   6 257.312 11.4598   4
   1  -7   6 263.794 10.8481   4
  -1  -7  -6 271.917 11.3933   4
  -1  -7  -6 265.268 11.5661   3
   1   7  -6 252.969 11.9507   2
  -1   7   6 266.086 11.3812   3
   1   7   6 269.674 11.0305   3
   1  -7  -6 272.286 11.3210   3
  -1  -7   6 241.120 11.6592   4
   1   7   6 255.742 11.5774   4
  -1  -7   6 273.964 11.8554   2
  -1   7  -6 266.407 11.1583   2
  -1   7  -6 272.308 11.3346   4
   1  -7  -6 260.435 11.3683   4
  -2   7   6 312.135 13.5773   2
  -2   7   6 338.278 13.2731   3
   2   7  -6 297.173 13.1797   3
   2   7  -6 318.278 14.4980   2
   2   7  -6 316.754 12.9608   3
  -2   7   6 306.827 13.5059   4
  -2  -7  -6 303.621 13.2300   3
   2  -7   6 311.136 12.2835   4
  -2  -7  -6 325.811 13.3757   4
  -2   7  -6 322.479 12.8029   4
   2   7   6 322.211 13.4404   2
   2  -7  -6 327.138 12.4597   3
  -2  -7   6 315.299 15.3586   2
   2  -7  -6 307.844 13.5219   4
   2   7   6 320.190 12.1907   3
  -2  -7   6 315.337 15.5438   4
   2   7   6 329.893 13.8552   4
   3   7  -6 172.621 10.1587   2
  -3  -7  -6 166.256 8.59912   3
   3   7  -6 167.300 7.84799   3
  -3  -7  -6 155.055 8.58643   4
   3  -7   6 157.502 7.71873   4
  -3   7   6 165.071 8.31524   3
  -3   7   6 172.382 9.16800   4
   3   7  -6 172.256 8.30383   3
  -3   7  -6 165.225 7.97413   4
  -3   7  -6 166.807 7.91524   2
   3   7   6 169.646 8.99878   2
   3   7   6 161.785 9.15271   4
  -4  -7  -6 18.0943 2.95763   3
   4   7  -6 18.1193 4.10714   2
  -4   7   6 16.3589 3.57059   4
   4  -7   6 18.9620 3.04911   4
  -4   7   6 17.6674 2.85455   3
   4   7  -6 20.1124 2.21147   3
   4   7  -6 19.0746 1.99446   3
  -4   7  -6 16.0250 2.54308   4
  -4   7  -6 15.8008 3.03568   2
  -5  -7  -6 116.586 7.39389   3
   5   7  -6 104.948 8.77805   2
  -5   7   6 105.662 8.03429   4
  -5   7  -6 106.749 6.68157   4
   5   7   6 115.816 7.91953   2
  -6  -7  -6 101.739 7.33498   3
  -6   7   6 92.1570 9.03823   4
   6   7  -6 112.719 9.77533   2
   6   7   6 101.026 7.91319   2
  -6   7  -6 78.1736 4.83354   3
  -6   7  -6 98.7534 6.53961   4
  -7   7   6 7.78247 3.39474   4
  -7  -7  -6 6.45809 3.01332   3
   7   7  -6 -5.1545 2.94609   2
  -7   7  -6 2.95252 2.29908   4
   7   7   6 3.87645 3.06498   2
   0   8  -6 1319.36 46.7576   4
   0  -8  -6 1382.16 46.6645   3
   0   8  -6 1414.46 46.6948   3
   0   8   6 1353.55 46.2139   3
   0  -8  -6 1386.59 46.2994   4
   0   8   6 1441.71 47.0033   4
   0   8  -6 1474.56 47.0462   2
   0  -8   6 1402.74 46.5274   4
  -1   8   6 612.263 22.4020   4
  -1  -8  -6 582.826 21.8601   4
   1  -8   6 597.225 21.4657   4
   1   8  -6 593.344 23.0150   4
   1   8  -6 577.323 22.7754   2
  -1   8   6 600.260 21.9530   3
  -1  -8  -6 626.605 22.5187   3
   1   8  -6 567.415 22.1768   3
  -1   8  -6 581.285 21.6967   3
   1   8   6 559.218 22.2490   4
   1   8   6 599.391 21.6276   3
  -1   8  -6 629.687 22.2173   4
  -1   8  -6 613.092 21.9461   2
  -1  -8   6 523.297 21.8935   2
  -1  -8   6 596.433 22.6572   4
   1  -8  -6 579.235 21.9227   4
   1  -8  -6 608.058 21.9237   3
  -2   8   6 84.4481 5.94264   4
   2   8  -6 77.9845 6.35352   2
   2  -8   6 90.6867 5.21139   4
  -2  -8  -6 84.3129 5.77798   4
   2   8  -6 89.7312 5.97437   3
  -2  -8  -6 84.2796 5.87993   3
   2   8  -6 90.0561 5.71744   3
  -2   8   6 76.3393 5.55102   3
   2  -8  -6 78.6807 5.00989   3
  -2   8  -6 83.7062 5.41900   4
   2   8   6 87.6067 5.97658   2
   2   8   6 77.6177 4.92591   3
   2   8   6 86.4622 6.06107   4
   3   8  -6 176.574 10.4173   2
   3  -8   6 170.190 8.88920   4
   3   8  -6 159.227 7.94001   3
  -3  -8  -6 154.046 12.2713   3
  -3   8   6 147.276 8.84621   4
   3   8  -6 153.694 8.25583   3
   3   8   6 157.335 9.03837   2
  -3   8  -6 154.635 8.10951   4
   3   8   6 163.479 6.79589   3
   3   8   6 161.372 6.82003   3
   4  -8   6 235.433 11.3410   4
  -4  -8  -6 262.043 12.4920   3
  -4   8   6 259.703 12.9782   4
   4   8  -6 263.320 10.2682   3
   4   8  -6 268.486 14.3993   2
   4   8  -6 259.378 10.4609   3
  -4   8  -6 246.222 11.6009   2
  -4   8  -6 257.752 11.6172   4
   4   8   6 265.357 13.0647   2
  -5  -8  -6 40.0713 4.64177   3
   5   8  -6 37.0679 5.46331   2
  -5   8   6 35.6635 4.80954   4
  -5   8  -6 44.8487 4.21320   4
   5   8   6 36.3784 5.03306   2
  -5   8  -6 35.4790 3.27921   3
   6   8  -6 175.066 12.5418   2
  -6  -8  -6 196.943 11.0706   3
  -6   8   6 179.587 11.3526   4
   6   8   6 185.939 11.2838   2
  -6   8  -6 158.062 9.46137   4
  -7   8   6 24.4521 5.05024   4
   7   8  -6 32.0407 6.19467   2
  -7  -8  -6 42.6408 5.70541   3
  -7   8  -6 28.3618 4.22837   4
   7   8   6 19.7920 5.69339   2
   0  -9   6 781.619 28.6478   4
   0   9   6 864.346 29.6135   4
   0   9  -6 817.680 29.1845   2
   0  -9  -6 767.974 28.8440   3
   0   9  -6 754.296 29.0575   4
  -1  -9  -6 161.169 8.97558   3
  -1   9   6 169.330 9.05526   4
   1   9  -6 162.566 10.7422   4
   1  -9   6 163.359 8.28542   4
   1   9  -6 149.445 9.19566   2
   1  -9  -6 166.885 8.63393   3
  -1   9  -6 165.202 8.67379   2
   1   9   6 149.475 8.16046   3
  -1   9  -6 174.069 8.96816   4
  -1   9  -6 152.378 8.43710   3
   1   9   6 156.873 9.02622   4
  -2  -9  -6 274.350 13.2450   3
   2  -9   6 284.009 12.1537   4
   2   9  -6 299.901 12.8859   3
   2   9  -6 296.754 14.3900   2
  -2   9   6 300.421 13.5284   4
  -2   9  -6 292.284 12.8200   4
  -2   9  -6 275.955 12.3562   3
   2   9   6 278.306 13.6184   4
   2  -9  -6 285.702 12.0838   3
   2   9   6 283.173 12.0608   3
   3   9  -6 -0.5495 1.53914   3
  -3   9   6 -0.4476 1.51073   4
   3   9  -6 -1.5291 1.71589   2
  -3  -9  -6 0.41118 1.64897   3
   3  -9   6 -0.2146 1.15326   4
   3   9   6 1.53378 1.66937   4
   3   9   6 -0.0644 1.02972   3
   3   9   6 1.32386 1.64155   2
  -3   9  -6 -0.0683 1.29774   3
  -3   9  -6 3.55389 1.76791   4
   4   9  -6 44.4537 4.00477   3
   4   9  -6 55.2479 4.03865   3
   4   9  -6 51.1827 6.24069   2
  -4   9   6 45.7221 5.24061   4
  -4  -9  -6 54.1476 5.49560   3
   4   9   6 47.9953 5.45252   2
  -4   9  -6 48.3946 4.17034   3
  -4   9  -6 53.3749 5.45380   4
  -5   9   6 50.5882 5.66401   4
  -5  -9  -6 49.9528 5.41149   3
  -5   9  -6 40.6166 3.94227   3
   5   9   6 43.7891 5.66793   2
  -5   9  -6 45.3653 4.63627   4
  -6   9   6 45.9423 5.89114   4
   6   9  -6 52.8861 7.12669   2
  -6  -9  -6 48.2020 6.07816   3
   6   9   6 46.6665 5.91150   2
  -6   9  -6 49.7817 5.22318   4
  -7   9   6 61.4449 7.08445   4
   7   9  -6 63.7926 7.91659   2
  -7  -9  -6 68.3975 7.40698   3
   7   9   6 60.9911 7.41677   2
  -7   9  -6 66.3422 6.23071   4
   0 -10  -6 299.857 13.7152   3
   0  10  -6 286.343 13.8260   4
   0  10  -6 306.575 13.9241   2
   0  10   6 284.608 13.7333   4
  -1 -10  -6 2005.95 68.3501   3
  -1  10   6 2100.81 68.6089   4
   1  10  -6 2036.37 69.2710   4
   1  10  -6 2164.71 69.4317   2
   1  10   6 2032.76 68.7431   4
  -1  10  -6 2084.21 68.2879   4
   2  10  -6 88.0307 7.00038   2
  -2  10   6 79.5096 6.36552   4
  -2 -10  -6 81.3012 6.53610   3
   2 -10   6 88.0789 6.44821   4
   2  10   6 75.1476 6.26070   2
   2  10   6 82.2549 6.66525   4
  -2  10  -6 84.2144 6.12045   4
   2 -10  -6 87.0960 5.66641   3
  -3  10   6 744.538 28.6364   4
   3  10  -6 711.904 29.8247   2
  -3 -10  -6 763.223 28.8488   3
   3  10  -6 725.678 26.8909   3
   3  10   6 801.288 29.3291   2
   3  10   6 721.682 29.1035   4
  -4  10   6 26.6020 4.17629   4
   4  10  -6 24.5508 3.54896   3
   4  10  -6 27.4009 5.48476   2
   4  10  -6 29.0870 3.30494   3
  -4 -10  -6 33.5418 4.49238   3
  -4  10  -6 28.0638 3.74700   4
   4  10   6 24.9969 4.76293   2
  -5  10   6 131.143 11.0554   4
  -5 -10  -6 142.561 9.79438   3
   5  10  -6 152.353 11.3145   2
  -5  10  -6 144.612 8.82031   4
   5  10   6 149.287 10.2276   2
  -6  10   6 54.2959 6.56388   4
  -6 -10  -6 49.2001 10.0814   3
   6  10  -6 49.9753 7.03691   2
   6  10   6 46.9985 6.33412   2
  -6  10  -6 51.1689 5.26666   4
   0  11  -6 1036.16 37.6804   4
   0 -11  -6 1001.24 36.9342   3
   0  11   6 1016.62 37.4835   4
   0  11  -6 1073.62 37.5936   2
  -1 -11  -6 2.13349 1.94461   3
   1  11  -6 3.10145 2.05402   2
  -1  11   6 1.58729 1.66417   4
   1  11  -6 2.92062 2.22399   4
   1 -11  -6 0.34200 1.58541   3
  -1  11  -6 -1.1555 1.24601   2
   1  11   6 2.29970 1.81726   4
   1  11   6 4.76073 2.23556   2
  -1  11  -6 1.32423 1.72959   4
  -2 -11  -6 317.853 15.0912   3
  -2  11   6 279.642 14.4897   4
   2  11  -6 300.927 15.6283   2
   2  11   6 296.932 15.0465   4
   2 -11  -6 310.579 13.4210   3
  -2  11  -6 325.425 14.6077   4
   2  11   6 311.800 14.9548   2
   3  11  -6 10.6076 3.58032   2
  -3 -11  -6 8.78529 3.01037   3
   3  11  -6 8.67665 2.80179   3
  -3  11   6 8.78948 2.84661   4
   3  11   6 7.51573 2.19039   3
   3  11   6 10.4192 3.28471   2
   3  11   6 8.09245 3.07688   4
  -3  11  -6 7.69917 2.62551   4
   4  11  -6 44.1351 4.23892   3
  -4  11   6 36.4549 5.15689   4
   4  11  -6 42.8052 5.95866   2
  -4 -11  -6 35.5307 5.12754   3
  -4  11  -6 42.8024 4.60158   4
   4  11   6 50.5718 2.84875   3
   4  11   6 42.4924 5.50997   2
   5  11  -6 15.0438 4.78070   2
  -5 -11  -6 18.7413 4.51921   3
  -5  11   6 15.6400 4.06375   4
  -5  11  -6 14.7780 3.44976   4
   5  11   6 16.6720 4.30780   2
   6  11  -6 30.4887 6.39508   2
  -6  11   6 31.3387 5.30162   4
  -6 -11  -6 35.4306 6.01280   3
  -6  11  -6 46.9790 5.68952   4
   6  11   6 47.9264 6.33486   2
   0  12  -6 844.604 32.9028   4
   0 -12  -6 872.297 32.3930   3
   0  12  -6 879.672 32.7942   2
   0  12   6 848.050 32.7931   4
  -1  12   6 18.1209 3.89310   4
   1  12  -6 27.7488 4.41696   2
   1  12  -6 17.0512 4.13592   4
  -1 -12  -6 26.8711 4.10455   3
  -1  12  -6 25.2421 3.63916   2
   1  12   6 24.1262 4.11110   4
   1 -12  -6 17.9110 3.56407   3
   1  12   6 22.6853 3.51613   2
  -1  12  -6 23.3516 3.84835   4
  -2  12   6 252.760 13.2642   4
   2  12  -6 248.450 14.2293   4
   2  12  -6 216.832 13.3228   2
  -2 -12  -6 215.784 12.6771   3
  -2  12  -6 233.275 12.4448   4
   2  12   6 233.088 12.8986   2
   2  12   6 242.444 13.4879   4
   2 -12  -6 254.156 11.7698   3
   3  12  -6 183.070 12.1288   2
  -3  12   6 177.799 11.2768   4
  -3 -12  -6 184.470 11.5297   3
   3  12  -6 197.053 10.4168   3
   3  12   6 180.600 11.5742   2
  -3  12  -6 192.564 10.8029   4
   3  12   6 173.190 11.5973   4
   4  12  -6 36.9335 4.10256   3
  -4 -12  -6 38.5508 5.27307   3
  -4  12   6 24.6989 4.34904   4
   4  12  -6 21.5257 4.87726   2
   4  12   6 35.0049 3.09441   3
   4  12   6 29.9274 5.05560   2
   4  12   6 35.9832 3.17835   3
  -4  12  -6 33.7983 4.69988   4
   5  12  -6 4.69711 3.59538   2
  -5  12   6 4.16540 3.33605   4
   5  12  -6 4.50775 1.63184   3
  -5 -12  -6 5.82891 3.12100   3
  -5  12  -6 10.0438 3.31553   4
   6  12  -6 137.085 11.8169   2
  -6  12   6 125.519 10.0751   4
  -6 -12  -6 133.668 10.7345   3
  -6  12  -6 126.299 9.13517   4
   6  12   6 127.331 10.4422   2
   0  13   6 84.0005 7.12802   4
   0  13  -6 80.2113 7.15833   2
   0  13  -6 70.4735 6.95794   4
   0 -13  -6 84.9326 7.06641   3
   1  13  -6 184.659 11.5920   2
  -1  13   6 172.042 10.8254   4
  -1 -13  -6 170.818 10.8183   3
   1  13  -6 165.761 11.3076   4
   1 -13  -6 179.463 10.4073   3
   1  13   6 171.945 10.8566   2
  -1  13  -6 169.636 10.4094   2
  -1  13  -6 172.714 10.8710   4
   1  13   6 176.886 11.2345   4
  -2  13   6 304.208 15.6614   4
   2  13  -6 293.887 16.4191   4
   2  13  -6 289.615 16.0956   2
  -2 -13  -6 311.311 15.8708   3
   2  13   6 309.913 16.2540   4
  -2  13  -6 303.615 14.9425   2
   2  13   6 300.988 15.6865   2
   2 -13  -6 287.952 13.7534   3
  -2  13  -6 304.884 15.2615   4
  -3  13   6 70.3518 7.03429   4
   3  13  -6 80.9843 9.00788   2
  -3 -13  -6 68.4337 7.14351   3
   3  13  -6 73.4394 6.37063   3
  -3  13  -6 72.1157 6.74407   4
   3  13   6 75.0714 7.38980   2
   3  13   6 66.0709 6.99745   4
  -4 -13  -6 144.929 10.5839   3
   4  13  -6 168.927 9.00165   3
   4  13  -6 144.065 11.6528   2
  -4  13   6 150.951 10.6381   4
  -4  13  -6 134.662 9.42242   4
   4  13   6 130.448 10.3075   2
   4  13   6 140.016 7.23528   3
  -5  13   6 130.918 10.2247   4
   5  13  -6 120.903 11.0619   2
   5  13  -6 129.303 6.64546   3
  -5 -13  -6 128.003 10.4802   3
   5  13   6 132.893 10.6297   2
  -5  13  -6 127.561 9.46341   4
   6  13  -6 6.53207 5.21849   2
  -6 -13  -6 -3.8934 3.16452   3
  -6  13   6 7.19443 3.42600   4
  -6  13  -6 5.68383 3.63409   4
   6  13   6 3.04236 3.99621   2
   0  14   6 173.578 11.4791   4
   0 -14  -6 195.085 11.5830   3
   0  14  -6 179.402 11.6965   4
   0  14  -6 182.455 11.6881   2
  -1  14   6 194.343 12.4075   4
   1  14  -6 214.481 13.4441   4
   1  14  -6 228.450 13.4868   2
  -1 -14  -6 205.993 12.5968   3
   1 -14  -6 198.817 11.6177   3
   1  14   6 216.939 13.1625   4
   1  14   6 214.911 12.6668   2
  -1  14  -6 203.142 12.4271   4
  -1  14  -6 183.007 11.6953   2
  -2 -14  -6 -0.7640 2.24967   3
   2  14  -6 0.10112 2.34647   4
   2  14  -6 2.90453 2.98997   2
  -2  14   6 5.46642 3.03342   4
  -2  14  -6 1.69213 2.45906   2
  -2  14  -6 3.72385 2.62268   4
   2  14   6 -0.8381 2.30982   4
   2  14   6 -2.1249 2.12701   2
   2 -14  -6 -0.4692 1.97900   3
  -3 -14  -6 208.708 12.9791   3
   3  14  -6 188.678 13.2501   2
  -3  14   6 206.096 12.6587   4
   3  14  -6 191.878 11.1363   3
  -3  14  -6 200.910 12.1134   4
   3  14   6 177.642 12.3203   2
   3  14   6 192.119 14.7325   4
  -4  14   6 31.7602 5.26689   4
   4  14  -6 37.5543 4.71886   3
  -4 -14  -6 41.4875 6.25821   3
   4  14  -6 43.3973 6.84605   2
  -4  14  -6 33.9685 5.35574   4
   4  14   6 34.2092 5.75637   2
  -5  14   6 45.8761 6.42712   4
  -5 -14  -6 30.6186 6.30195   3
   5  14  -6 44.7795 7.32947   2
   5  14   6 46.1990 6.65969   2
  -5  14  -6 36.2249 5.20750   4
   0  15  -6 16.7734 4.47223   2
   0  15   6 16.4792 4.45550   4
   0 -15  -6 17.1815 4.50933   3
   0  15  -6 17.9997 4.81266   4
   1  15  -6 100.733 10.3285   2
  -1  15   6 99.8846 10.2284   4
   1  15  -6 98.4706 9.25750   4
  -1 -15  -6 114.201 10.1821   3
   1 -15  -6 99.6349 7.98671   3
   1  15   6 113.568 9.58943   4
  -1  15  -6 98.4103 8.67122   4
   1  15   6 110.968 9.00069   2
  -1  15  -6 99.9918 8.62620   2
  -2 -15  -6 4.04830 3.01034   3
   2  15  -6 7.68568 3.90268   4
   2  15  -6 8.14117 3.83827   2
  -2  15   6 7.74662 2.98345   4
   2  15   6 8.30736 3.55782   4
  -2  15  -6 9.85942 3.43917   4
  -2  15  -6 7.04831 2.99453   2
   3  15  -6 -0.0399 2.27659   3
  -3 -15  -6 -6.7285 2.35546   3
  -3  15   6 -2.2757 2.42616   4
   3  15  -6 1.00740 2.91619   2
   3  15   6 -3.6219 2.38941   4
   3  15   6 -2.4342 2.59444   2
  -3  15  -6 4.23484 3.06862   4
   4  15  -6 2.99211 3.56339   2
  -4  15   6 2.56010 2.76640   4
  -4 -15  -6 0.65010 2.92702   3
   4  15  -6 -1.0457 2.40110   3
   4  15   6 3.19147 2.29217   3
  -4  15  -6 3.63117 2.62085   4
   4  15   6 4.67005 3.53570   2
  -5 -15  -6 41.5513 7.05427   3
  -5  15   6 51.7970 6.85008   4
   5  15  -6 43.6086 7.22046   2
   5  15   6 48.9138 7.74183   2
  -5  15  -6 50.2978 6.55626   4
   0  16   6 70.9644 7.70754   4
   0  16  -6 59.6798 7.35217   4
   0  16  -6 64.8254 7.29828   2
  -1 -16  -6 4.72498 3.13966   3
  -1  16   6 0.49566 1.84609   4
   1  16  -6 0.37410 2.80220   4
   1  16  -6 4.87391 3.45111   2
   1  16   6 3.34198 2.82981   2
  -1  16  -6 -0.8896 2.50286   2
   1  16   6 1.95412 2.42510   4
   1 -16  -6 -4.2226 2.08479   3
  -2 -16  -6 26.8453 5.91553   3
   2  16  -6 23.3346 5.71381   4
   2  16  -6 17.8375 4.98608   2
  -2  16   6 22.3425 5.01494   4
   2  16   6 21.5750 5.20176   4
   2  16   6 15.0185 4.70763   2
  -2  16  -6 15.7375 4.21008   2
   3  16  -6 17.2632 5.00510   2
  -3  16   6 6.92575 3.54631   4
   3  16  -6 8.43633 3.21710   3
  -3 -16  -6 16.1994 4.38472   3
   3  16   6 7.73534 3.81552   2
  -3  16  -6 4.50566 3.01893   4
   3  16   6 6.32301 3.56123   4
  -3  16  -6 7.25348 3.15765   2
   4  16  -6 86.7746 9.73370   2
   4  16  -6 71.2932 7.49368   3
  -4  16   6 85.4871 8.58801   4
  -4 -16  -6 71.3703 8.64476   3
   4  16   6 63.5707 5.98709   3
   4  16   6 63.4212 8.11035   2
  -4  16  -6 74.1499 7.56842   4
   5  16  -6 7.20338 4.47343   2
  -5  16   6 6.36955 3.58565   4
   5  16   6 4.82657 4.60976   2
  -5  16  -6 12.1092 3.83947   4
   0  17   6 44.5607 6.27788   2
   0  17   6 58.7499 7.13258   4
   0  17  -6 35.2012 6.11720   4
   0 -17  -6 43.8300 6.52283   3
   0  17  -6 37.4555 5.61531   2
   1  17  -6 0.41791 2.59655   4
  -1  17   6 -2.3881 2.16482   4
   1  17  -6 0.95579 2.33192   2
  -1 -17  -6 0.14058 2.79609   3
   1  17   6 -1.2532 2.13222   2
  -1  17  -6 -1.2446 2.52396   4
   1  17   6 3.63860 3.07944   4
  -1  17  -6 0.52190 2.57898   2
  -2 -17  -6 1.62511 3.34681   3
   2  17  -6 3.97137 3.72513   4
   2  17  -6 4.39134 3.66721   2
  -2  17   6 1.17429 1.98726   4
  -2  17  -6 -0.1632 2.86579   2
   2  17   6 1.14834 2.55202   2
  -2  17  -6 -1.5745 2.58768   4
   2  17   6 4.63335 3.50214   4
  -3  17   6 -0.2910 2.32154   4
  -3 -17  -6 -1.9725 3.02976   3
   3  17  -6 7.47901 3.33849   3
   3  17  -6 3.38541 3.49106   2
  -3  17  -6 10.4042 3.98998   4
  -3  17  -6 3.14969 2.84546   2
   3  17   6 2.67462 2.81346   4
   3  17   6 2.45166 3.04790   2
  -4  17   6 38.1029 5.98687   4
   4  17  -6 34.4711 5.41577   3
  -4 -17  -6 47.6785 7.71279   3
   4  17   6 36.7913 5.11321   3
   4  17   6 39.2952 6.83465   2
  -4  17  -6 50.0080 6.45567   2
  -4  17  -6 39.7749 6.06503   4
   0 -18  -6 32.9297 5.61909   3
   0  18  -6 35.3921 6.05583   2
   0  18   6 32.4830 6.44542   2
   0  18   6 37.2179 5.86060   4
   0  18  -6 29.5402 6.20150   4
  -1  18   6 1.99231 2.96464   4
  -1 -18  -6 -1.1701 2.97691   3
   1  18  -6 -0.1370 3.07379   2
   1  18  -6 7.82190 4.36202   4
   1  18   6 4.44871 3.17890   4
  -1  18  -6 1.39242 3.04471   2
  -1  18  -6 2.36097 2.86516   4
   1  18   6 -2.2666 2.91110   2
   1 -18  -6 7.29136 3.26327   3
   2  18  -6 9.44900 4.32505   2
  -2  18   6 19.6815 5.22426   4
  -2 -18  -6 13.4296 4.48483   3
   2  18  -6 13.7401 5.34283   4
  -2  18  -6 20.3876 5.41487   2
  -2  18  -6 20.3246 5.43545   4
   2  18   6 20.7218 5.56380   4
   2  18   6 23.0831 5.45817   2
  -3 -18  -6 -0.0134 3.24383   3
   3  18  -6 -1.8423 3.40640   2
  -3  18   6 2.18776 3.51173   4
   3  18  -6 -3.8305 2.73386   3
   3  18   6 3.78509 3.21176   2
  -3  18  -6 4.00338 2.99984   2
   3  18   6 0.51268 3.66336   4
  -3  18  -6 4.17096 3.03014   4
  -4  18   6 37.3171 8.34667   4
   0  19  -6 10.5655 4.81609   2
   0  19   6 14.1246 4.96063   4
   0  19  -6 9.62130 3.89695   4
   0  19   6 4.71941 3.06959   2
   0 -19  -6 11.8575 4.44250   3
   1  19  -6 7.09160 3.96562   4
  -1  19   6 -3.2132 3.31644   4
  -1 -19  -6 -3.1698 2.96091   3
   1  19  -6 2.57114 3.37724   2
   1  19   6 0.58160 2.51407   4
   1  19   6 4.52097 3.15937   2
  -1  19  -6 -0.6730 2.78957   4
  -1  19  -6 5.80731 3.80406   2
   2  19  -6 12.8261 4.93289   2
  -2  19   6 10.4742 4.67646   4
  -2 -19  -6 11.1943 5.14180   3
   2  19  -6 16.8693 5.56230   4
  -2  19  -6 9.83251 4.27128   2
   2  19   6 17.7863 5.43321   4
   2  19   6 23.4229 6.30261   2
  -2  19  -6 21.8530 5.85325   4
   3  19  -6 21.2391 6.02675   2
  -3 -19  -6 10.8275 4.70406   3
   3  19  -6 16.7794 4.64543   3
  -3  19   6 8.78806 4.27620   4
   3  19   6 5.35657 5.28268   4
  -3  19  -6 7.85635 4.74957   2
  -3  19  -6 18.0598 5.18263   4
   0  20  -6 33.2910 7.22396   2
   0 -20  -6 28.5864 5.70777   3
   0  20  -6 34.0479 7.31194   4
  -1 -20  -6 -0.9623 3.99179   3
  -1  20   6 13.9198 5.72413   2
  -1  20  -6 -0.9707 3.16104   4
  -1  20  -6 -6.7844 2.68055   2
   2  20  -6 51.0582 8.09880   2
  -2 -20  -6 38.9013 7.64224   3
  -2  20   6 37.2941 6.31528   4
   2  20  -6 35.9315 7.85722   4
   2  20   6 38.3189 7.70797   2
  -2  20  -6 46.5410 7.14991   2
  -2  20  -6 49.6612 7.40548   4
   2  20   6 41.4399 7.37618   4
   0   0   7 6.54179 1.10671   3
   0   0   7 5.46584 1.19959   2
  -1   0   7 -0.9516 0.39626   2
  -1   0   7 -0.8582 0.32097   4
  -1   0  -7 -0.1913 0.45136   3
   1   0   7 0.49205 0.24937   2
   1   0  -7 0.56083 0.70504   3
  -1   0   7 -0.7756 0.52377   3
   1   0   7 0.14275 0.20853   4
   1   0  -7 0.80343 0.82193   2
   2   0  -7 632.412 21.1427   3
  -2   0   7 607.224 21.5094   3
   2   0   7 650.133 19.8065   2
  -2   0   7 636.133 22.8559   4
  -2   0  -7 644.772 20.0079   4
  -2   0   7 661.489 23.1260   2
   2   0  -7 654.353 22.8811   2
  -3   0   7 -1.7027 0.63222   3
   3   0   7 -0.3382 0.50693   2
   3   0  -7 -0.3909 0.99890   2
  -3   0   7 0.73641 1.27974   2
  -3   0   7 1.34838 1.39455   4
  -3   0  -7 0.35877 0.63161   4
  -3   0  -7 0.87719 0.98892   4
  -4   0  -7 301.057 11.4327   4
  -4   0   7 288.140 13.8990   4
  -4   0  -7 303.794 11.5872   2
   4   0   7 303.582 11.2597   2
  -4   0   7 283.115 11.7210   3
   4   0  -7 302.904 13.9917   2
  -4   0  -7 305.433 11.7961   4
  -5   0   7 0.09635 1.92416   4
  -5   0  -7 -2.4962 1.25605   2
  -5   0  -7 2.21673 1.38908   4
  -5   0   7 0.24555 1.49462   3
  -5   0  -7 -0.3565 1.32220   4
   5   0   7 -0.2705 1.06863   2
   5   0  -7 1.27040 2.13690   2
  -6   0   7 156.024 10.6458   4
   6   0  -7 151.892 10.3143   2
   6   0   7 161.207 8.07997   2
  -6   0  -7 156.773 8.75716   2
  -6   0  -7 142.505 8.57829   4
  -6   0  -7 144.406 7.96880   4
   7   0  -7 1.19685 2.45419   2
  -7   0   7 1.78583 2.53881   4
   7   0   7 1.98714 1.94146   2
  -7   0  -7 1.95794 1.92890   4
   0   1  -7 -0.2743 0.58935   2
   0   1   7 0.57595 0.55320   2
   0   1   7 0.71978 0.72049   3
   0   1  -7 0.15704 0.68714   3
   0  -1  -7 0.67008 0.77452   3
   0  -1  -7 0.15270 0.60024   2
   0  -1   7 1.23517 0.74791   3
   0  -1  -7 0.97766 0.67766   4
   0   1   7 0.33829 0.63027   4
   1  -1   7 809.219 25.2324   2
  -1   1   7 800.383 26.7355   3
  -1  -1  -7 838.104 25.6396   4
   1   1  -7 797.045 26.7023   3
   1  -1   7 821.838 25.1876   4
  -1   1   7 800.829 27.2094   4
   1  -1   7 787.894 25.1374   4
   1   1  -7 816.975 27.4420   2
  -1   1   7 855.505 27.4350   2
   1   1   7 790.469 25.6921   3
   1  -1  -7 829.934 27.2726   2
   1  -1  -7 839.436 26.7820   3
  -1  -1   7 895.159 27.0250   3
  -1  -1   7 842.463 27.5731   2
   1   1   7 823.162 25.6836   4
   1  -1  -7 758.367 27.1387   4
  -1   1  -7 833.134 25.2714   2
  -2  -1  -7 40.1662 1.88773   3
  -2  -1  -7 41.2296 2.11419   4
  -2   1   7 42.2015 3.48016   4
  -2   1   7 38.4160 3.41937   2
  -2   1   7 39.7236 2.80568   3
   2   1  -7 33.6793 3.27488   2
   2   1  -7 41.3516 2.63877   3
   2  -1  -7 41.6175 3.45815   2
   2   1   7 40.5383 2.05332   2
   2  -1  -7 37.4144 2.51248   3
  -2   1  -7 39.0859 1.48602   4
  -2  -1   7 39.6433 3.53831   2
  -2   1  -7 35.4246 1.52597   4
  -2  -1   7 35.7923 2.71656   3
  -2   1  -7 38.8134 1.58709   2
  -3   1   7 137.449 7.92738   2
  -3   1   7 138.929 6.37832   3
  -3  -1  -7 135.478 5.92742   4
   3   1  -7 143.711 7.93148   2
   3   1  -7 132.645 4.96457   3
  -3  -1  -7 133.619 5.72369   2
   3   1  -7 138.737 6.07350   3
  -3   1   7 138.717 7.75719   4
  -3  -1   7 134.432 7.89001   2
   3  -1  -7 142.491 7.68025   2
  -3  -1   7 132.980 6.41936   3
  -3   1  -7 141.865 6.05315   2
   4   1  -7 130.860 8.21707   2
   4  -1   7 129.778 5.85288   2
  -4   1   7 130.109 8.05168   4
  -4  -1  -7 128.803 6.31158   2
  -4   1   7 125.829 6.33650   3
  -4  -1  -7 126.744 6.46368   4
   4   1   7 136.636 6.23626   2
  -4  -1   7 121.181 8.12001   4
   4  -1  -7 137.269 8.21070   2
  -4   1  -7 130.192 5.96088   4
  -4   1  -7 132.227 6.19627   2
  -4  -1   7 121.989 7.01314   3
  -5   1   7 34.9275 4.57931   4
   5   1  -7 24.5066 4.51626   2
  -5  -1  -7 25.0342 3.24264   4
  -5  -1  -7 26.0047 3.08024   2
   5  -1   7 22.2319 2.59251   2
  -5  -1  -7 32.1866 3.17359   4
  -5   1   7 25.3143 2.93763   3
  -5   1  -7 18.0980 2.93926   2
   5  -1  -7 24.1621 3.98553   2
  -5  -1   7 23.3223 2.93300   3
  -5  -1   7 28.4721 4.43104   4
   5   1   7 21.0858 2.71949   2
  -5   1  -7 19.0449 2.53809   4
  -6  -1  -7 634.483 25.4240   4
  -6  -1  -7 677.011 25.3406   2
  -6  -1  -7 662.318 24.9016   4
  -6  -1  -7 696.138 21.6374   3
  -6   1   7 651.486 27.7607   4
   6   1   7 690.815 24.7381   2
  -6   1  -7 690.576 25.2605   2
  -6   1  -7 687.634 24.6198   4
  -6   1  -7 709.065 25.6992   4
  -6  -1   7 704.013 28.5524   4
  -7   1   7 128.215 9.71105   4
  -7  -1  -7 109.411 7.34573   4
   7   1  -7 114.151 9.28757   2
  -7  -1  -7 103.930 5.34312   3
  -7   1  -7 115.918 7.08506   4
   7  -1  -7 109.114 8.99684   2
   7   1   7 112.477 7.19008   2
  -7  -1   7 111.809 9.64942   4
   0   2  -7 0.39829 0.69582   3
   0   2   7 0.58158 0.55470   4
   0   2   7 0.42351 0.62411   2
   0   2  -7 2.02927 1.00029   2
   0  -2  -7 0.82015 0.62542   4
   0  -2  -7 -0.1387 0.66677   3
   0  -2   7 0.24103 0.70834   2
   0   2   7 0.66696 0.68839   3
  -1   2   7 77.9298 4.27388   4
  -1   2   7 80.3678 4.08579   3
   1   2  -7 79.9223 4.11637   3
  -1   2   7 75.0654 4.28377   2
   1  -2   7 72.4325 2.99710   4
  -1  -2  -7 73.9558 3.67308   3
  -1  -2  -7 71.6286 3.34929   4
   1   2  -7 80.2140 4.58778   2
   1   2   7 74.4267 3.47295   4
  -1  -2   7 71.6000 3.99844   3
   1  -2  -7 73.7799 4.28755   4
   1  -2  -7 79.3554 4.07209   3
  -1  -2   7 77.3728 4.53698   2
   1  -2  -7 76.5232 4.29356   2
  -1   2  -7 73.9914 3.17065   2
   2   2  -7 190.824 9.17789   2
   2   2  -7 207.141 8.21661   3
  -2   2   7 184.540 7.92091   3
  -2   2   7 208.269 9.07126   4
  -2  -2  -7 194.317 7.79038   4
   2   2  -7 205.533 7.86799   3
  -2   2   7 194.894 9.00053   2
  -2  -2  -7 199.368 7.42063   3
  -2  -2   7 177.060 7.97750   3
   2  -2  -7 196.161 8.97778   4
   2  -2  -7 193.374 7.56291   3
   2   2   7 190.053 7.50911   4
  -2   2  -7 188.698 6.60402   2
  -2  -2   7 194.393 9.25085   2
  -2   2  -7 191.086 6.49171   4
   2   2   7 188.525 7.27123   2
   2  -2  -7 182.488 8.69867   2
  -3   2   7 20.7762 2.70837   4
  -3   2   7 25.3211 3.19559   2
  -3  -2  -7 24.4646 1.49276   3
  -3  -2  -7 20.0510 2.06745   4
  -3   2   7 22.4955 2.26095   3
  -3  -2  -7 23.4190 2.03808   2
   3   2  -7 23.6435 3.19987   2
   3   2   7 24.5924 2.21812   2
  -3  -2   7 23.7492 3.12694   2
  -3   2  -7 23.2580 1.68766   4
  -3  -2   7 22.9008 2.43572   3
   3  -2  -7 21.2886 2.94296   2
  -4   2   7 35.5725 2.99936   3
   4   2  -7 29.8854 3.96159   2
  -4  -2  -7 32.7763 3.05958   4
  -4  -2  -7 31.3132 1.69478   3
  -4  -2  -7 32.0875 2.87523   2
  -4   2   7 32.6446 3.97254   4
   4   2   7 31.6096 2.90355   2
  -4   2  -7 32.9039 2.74913   2
  -4  -2   7 31.6455 3.07110   3
  -4   2  -7 28.4749 2.47197   4
   4  -2  -7 26.6448 3.68944   2
  -5   2   7 188.715 8.80335   3
  -5  -2  -7 196.810 7.22366   3
   5   2  -7 175.987 10.9570   2
  -5  -2  -7 195.900 9.27598   2
  -5   2   7 182.403 10.8318   4
  -5   2  -7 181.178 8.39022   4
  -5  -2   7 183.610 11.2896   4
   5   2   7 191.142 8.99988   2
  -5   2  -7 193.120 9.04679   2
   5  -2  -7 209.792 11.3194   2
  -6  -2  -7 16.6210 1.90589   3
   6   2  -7 12.1373 3.42122   2
  -6  -2  -7 12.2924 3.03025   2
  -6   2   7 10.8917 3.33740   4
  -6   2  -7 12.5018 3.17565   2
  -6  -2   7 12.3654 3.92073   4
   6   2   7 16.3744 2.67632   2
  -6   2  -7 18.3939 2.68849   4
   6  -2  -7 16.3412 3.87656   2
  -7   2   7 2.00087 2.54649   4
  -7  -2  -7 -2.3289 1.98893   4
  -7  -2  -7 1.74513 1.44934   3
   7   2  -7 1.76307 2.54129   2
   7   2   7 -0.3772 1.94964   2
   7  -2  -7 0.37851 2.58096   2
  -7  -2   7 -3.4517 2.50620   4
  -7   2  -7 0.56520 1.90681   4
   0   3   7 0.01784 0.42836   4
   0  -3  -7 0.55584 0.72608   4
   0  -3  -7 -0.2439 0.69667   3
   0  -3   7 -0.1970 0.53087   2
   0   3  -7 1.12422 0.77252   2
   0  -3   7 0.19735 0.59453   4
  -1   3   7 741.914 23.6279   4
  -1  -3  -7 697.547 22.8455   3
  -1   3   7 698.959 23.5392   2
  -1  -3  -7 660.996 22.4454   4
  -1   3   7 669.540 23.0321   3
   1  -3   7 696.133 22.0511   4
   1   3  -7 697.741 23.9705   2
   1   3  -7 666.729 23.0652   3
  -1   3  -7 675.070 22.2178   2
   1  -3  -7 665.886 23.0461   3
   1   3   7 685.793 22.3934   3
   1   3   7 674.229 22.6437   4
  -1  -3   7 698.926 23.2495   3
  -1   3  -7 689.836 22.2094   4
  -1  -3   7 706.558 23.9721   2
   1  -3  -7 683.216 23.4569   2
   1  -3  -7 659.523 23.4295   4
   2   3  -7 217.322 8.54577   3
   2  -3   7 214.784 7.38317   4
   2   3  -7 218.032 8.93332   3
  -2  -3  -7 196.421 8.10480   4
  -2   3   7 210.485 9.60508   2
  -2   3   7 209.769 8.62104   3
   2   3  -7 204.062 9.84648   2
  -2  -3  -7 213.413 8.08390   3
  -2   3   7 210.801 9.48345   4
  -2  -3   7 192.395 10.0451   2
  -2  -3   7 207.839 8.85780   3
  -2   3  -7 206.293 7.40943   4
   2   3   7 211.189 8.24904   2
   2   3   7 200.437 8.36364   4
   2  -3  -7 197.653 8.10465   3
   2  -3  -7 219.049 9.53084   2
   2  -3  -7 204.194 9.47428   4
  -2   3  -7 205.449 7.43300   2
  -3   3   7 18.0587 2.79466   2
   3   3  -7 14.6575 1.79735   3
  -3  -3  -7 18.4711 1.97692   2
  -3  -3  -7 23.6278 2.26564   4
  -3  -3  -7 18.1917 1.68824   3
  -3   3   7 15.6610 2.56871   4
  -3   3   7 18.5619 2.13049   3
   3   3  -7 17.7415 1.74018   3
   3   3  -7 17.6906 3.04940   2
  -3  -3   7 15.2729 3.04328   2
   3  -3  -7 18.4033 2.76484   2
  -3   3  -7 20.8155 1.67729   4
  -3   3  -7 17.7948 1.75503   2
   3   3   7 17.9023 2.11659   2
  -3  -3   7 15.4294 2.22343   3
  -4  -3  -7 214.049 9.59929   4
  -4   3   7 203.220 9.06743   3
  -4  -3  -7 209.775 8.07941   3
  -4   3   7 211.069 10.9123   4
   4   3  -7 207.577 11.3505   2
  -4  -3  -7 197.717 9.14108   2
   4   3   7 206.187 9.37001   2
   4  -3  -7 223.699 11.1534   2
  -4  -3   7 219.893 9.75759   3
  -4   3  -7 214.860 8.54223   4
  -4   3  -7 217.074 9.00230   2
  -5   3   7 2.64261 2.12723   4
  -5   3   7 5.22935 1.77269   3
  -5  -3  -7 6.51077 1.49615   3
  -5  -3  -7 3.98829 2.17844   2
   5   3  -7 3.78450 2.50868   2
  -5  -3  -7 1.89457 1.78634   4
   5  -3  -7 1.00190 2.09943   2
  -5   3  -7 3.50025 1.78116   2
   5   3   7 2.19078 1.67054   2
  -5   3  -7 0.99044 1.27250   4
  -6   3   7 541.057 24.7515   4
  -6  -3  -7 614.390 20.9983   3
  -6  -3  -7 589.698 23.0972   4
   6   3  -7 598.734 25.7383   2
  -6   3  -7 622.108 21.9995   4
   6  -3  -7 602.144 25.2445   2
  -6   3  -7 590.290 22.7034   2
  -6  -3   7 611.038 26.2963   4
  -7  -3  -7 55.3065 4.48628   3
  -7  -3  -7 68.3624 5.86111   4
   7   3  -7 49.0616 6.80692   2
  -7   3   7 49.8228 6.13262   4
  -7  -3   7 54.5340 6.93528   4
   7   3   7 51.5285 5.25244   2
  -7   3  -7 48.1821 4.58445   4
   7  -3  -7 50.2016 6.36667   2
   0   4   7 -0.0108 0.71318   4
   0  -4   7 -0.6302 0.55091   2
   0   4  -7 0.58310 0.85969   2
   0  -4   7 -0.2072 0.71446   4
   0   4   7 0.92480 0.81790   3
   0  -4  -7 0.48345 0.80954   3
   0  -4  -7 -0.2508 0.44637   4
  -1   4   7 2783.86 88.5275   3
   1  -4   7 2776.19 87.5750   4
  -1  -4   7 2737.12 89.2968   2
  -1   4  -7 2912.17 87.9187   4
   1  -4  -7 2879.72 89.0083   4
  -1  -4   7 2794.15 89.4993   4
   1   4   7 2905.03 88.0004   3
  -1   4  -7 2922.84 87.9123   2
  -2  -4  -7 33.9735 2.65661   4
   2  -4   7 38.4496 2.27625   4
   2   4  -7 37.4165 3.79949   2
  -2   4   7 35.1015 3.19043   4
  -2   4   7 35.1842 2.96764   3
   2   4  -7 31.4177 3.00757   3
  -2  -4  -7 34.1809 2.72594   3
   2   4  -7 30.3240 2.69388   3
   2   4   7 32.9264 2.71908   2
   2   4   7 34.1917 1.85775   3
   2  -4  -7 33.5186 3.31968   2
  -2  -4   7 29.6821 2.84167   3
   2  -4  -7 40.9406 2.83511   3
   2   4   7 35.3822 2.98750   4
  -3   4   7 1147.16 40.4737   2
  -3   4   7 1138.50 36.9558   3
   3   4  -7 1087.91 35.9691   3
  -3  -4  -7 1144.20 36.3317   3
   3   4  -7 1079.65 41.0689   2
   3  -4   7 1098.86 35.8784   4
  -3  -4  -7 1114.19 37.0739   4
  -3   4   7 1141.16 38.6048   4
   3   4  -7 1132.98 36.4501   3
   3  -4  -7 1053.00 39.5841   4
   3   4   7 1115.95 37.0711   2
  -3   4  -7 1118.33 36.0041   2
  -3  -4   7 1110.25 37.4182   3
  -3   4  -7 1155.05 35.8573   4
   3  -4  -7 1139.27 38.5869   2
  -4   4   7 85.0914 6.39713   4
  -4  -4  -7 89.9292 4.89946   3
  -4  -4  -7 92.3094 5.84947   4
   4   4  -7 93.8794 7.23027   2
  -4  -4  -7 81.6637 5.29885   2
   4  -4  -7 95.3374 6.69819   2
  -4   4  -7 93.2091 5.13591   2
  -4   4  -7 100.336 4.97564   4
  -4  -4   7 93.3768 6.41043   3
   4   4   7 88.0435 5.62166   2
  -5  -4  -7 139.695 8.32059   4
   5   4  -7 172.443 10.5676   2
  -5   4   7 133.283 7.40301   3
  -5   4   7 153.324 9.59218   4
  -5  -4  -7 143.049 8.06872   2
  -5  -4  -7 156.684 7.20894   3
   5   4   7 144.791 8.18809   2
  -5   4  -7 147.011 7.81917   2
   5  -4  -7 140.794 9.28055   2
  -5   4  -7 157.460 7.36725   4
  -6   4   7 38.8955 5.45589   4
  -6  -4  -7 38.4476 3.63956   3
   6  -4  -7 34.1808 5.23465   2
   6   4   7 39.3072 4.47785   2
  -6   4  -7 45.5531 4.03499   4
  -6   4  -7 46.0022 4.57168   2
   7   4  -7 -0.6685 2.46364   2
  -7   4   7 0.95162 2.41956   4
  -7  -4  -7 -0.7459 2.08828   4
   7   4   7 1.68563 2.38618   2
  -7   4  -7 -0.6601 1.67102   4
  -7  -4   7 0.12901 2.45153   4
   7  -4  -7 5.38809 2.88386   2
   0   5  -7 -0.0449 0.77503   4
   0  -5   7 0.33386 0.68018   2
   0   5   7 1.02231 0.89637   3
   0  -5  -7 -0.5231 0.79347   3
   0  -5  -7 0.22836 0.70736   4
   0   5  -7 -0.8372 0.65633   2
   0   5   7 0.45740 0.89268   4
  -1  -5  -7 55.5019 3.87957   3
   1   5  -7 50.3257 4.07237   2
  -1   5   7 57.9305 3.95082   4
  -1  -5  -7 55.0390 3.61554   4
   1  -5   7 51.6939 3.25619   4
   1   5  -7 53.3891 3.82584   3
  -1   5   7 52.4899 3.89272   2
   1   5  -7 59.6520 4.19745   3
  -1   5   7 52.7226 3.72981   3
   1   5   7 56.0513 3.55558   3
   1   5   7 59.3372 3.89596   4
  -1  -5   7 60.3315 4.40705   4
   1  -5  -7 58.7381 4.03446   4
  -1  -5   7 53.4555 4.08351   2
  -1   5  -7 61.1787 3.70333   4
   1  -5  -7 55.2994 3.86258   3
  -1   5  -7 54.1136 3.52779   2
   2   5  -7 38.1874 3.92021   2
  -2  -5  -7 29.3536 2.81224   3
   2   5  -7 35.7670 3.27871   3
   2  -5   7 32.4505 2.32714   4
  -2  -5  -7 28.3273 2.70441   4
  -2   5   7 32.5883 2.99012   3
  -2   5   7 34.2050 3.36216   4
   2   5  -7 32.2993 3.02515   3
  -2   5   7 35.5362 3.39796   2
   2  -5  -7 37.2500 2.88587   3
  -2   5  -7 38.7932 2.69437   4
   2   5   7 37.7128 3.05608   2
   2   5   7 31.3577 3.01038   4
  -2  -5   7 34.4937 3.69548   2
  -2  -5   7 32.9474 3.79874   4
   2   5   7 34.6353 2.32326   3
   2  -5  -7 33.0429 3.38499   4
   3  -5   7 343.115 12.3302   4
  -3   5   7 318.010 15.5299   4
   3   5  -7 327.648 15.0972   2
  -3  -5  -7 319.295 13.2699   4
  -3   5   7 316.460 13.0215   3
  -3  -5  -7 326.065 12.8578   3
   3   5  -7 319.949 12.3641   3
   3   5  -7 345.714 12.9316   3
  -3   5  -7 341.875 12.3356   4
  -3   5  -7 327.146 12.3343   2
   3   5   7 334.892 13.4653   2
  -4  -5  -7 5.49822 1.85088   4
  -4  -5  -7 3.92222 1.52482   3
  -4   5   7 5.66029 1.69606   3
  -4   5   7 4.53408 1.94123   4
   4   5  -7 5.00620 2.69023   2
  -4   5  -7 5.57915 1.51852   4
  -4   5  -7 3.20907 1.39984   2
   4   5   7 4.29435 2.00018   2
   4  -5  -7 3.23706 1.77099   2
   5   5  -7 204.219 12.0736   2
  -5   5   7 189.114 11.0114   4
  -5  -5  -7 186.521 8.96956   3
  -5  -5  -7 174.571 9.65645   2
   5  -5  -7 202.823 11.3420   2
   5   5   7 186.965 9.97779   2
  -5   5  -7 196.863 8.87959   4
  -6   5   7 12.9411 3.64660   4
  -6  -5  -7 12.9935 2.84070   3
   6   5  -7 14.9534 4.09358   2
  -6   5  -7 11.0652 2.39880   4
  -6   5  -7 6.01583 3.29100   2
   6   5   7 8.89915 2.81355   2
  -7   5   7 50.8871 6.73462   4
   7   5  -7 35.9707 6.06740   2
  -7  -5  -7 40.8317 5.33352   4
  -7  -5  -7 43.6432 4.69881   3
   7   5   7 39.4906 5.17993   2
  -7  -5   7 51.3903 6.85743   4
  -7   5  -7 46.3684 4.46486   4
   0  -6  -7 0.42681 1.05150   3
   0   6  -7 0.72860 1.11112   2
   0  -6  -7 0.73195 0.94299   4
   0   6   7 1.32929 0.95526   4
   0   6  -7 0.29264 1.06814   4
   0   6   7 1.29697 1.08784   3
   0  -6   7 0.74445 0.88657   4
   0  -6   7 1.29549 0.99524   2
  -1   6   7 335.647 12.7055   3
   1   6  -7 319.812 12.9829   3
  -1  -6  -7 308.525 12.6173   3
  -1  -6  -7 297.536 12.2104   4
  -1   6   7 303.567 12.6613   4
   1  -6   7 303.880 11.8519   4
   1   6  -7 323.834 13.4472   2
   1  -6  -7 303.518 12.4609   3
  -1   6  -7 307.706 12.1458   2
  -1  -6   7 297.332 13.0534   4
   1   6   7 304.596 12.0176   3
   1   6   7 314.993 12.7073   4
  -1   6  -7 315.971 12.2885   4
  -1  -6   7 291.864 12.8109   2
  -2   6   7 246.077 11.4032   2
   2   6  -7 253.609 10.7220   3
  -2  -6  -7 252.633 10.8913   3
  -2   6   7 259.213 11.4394   4
   2   6  -7 255.658 12.0168   3
   2   6  -7 249.517 12.0971   2
   2  -6   7 243.787 9.83556   4
  -2  -6  -7 255.184 10.8537   4
  -2   6  -7 252.618 10.2551   4
   2  -6  -7 261.310 10.3865   3
   2  -6  -7 259.154 11.5589   4
  -2  -6   7 243.673 11.8782   2
   2   6   7 253.052 11.1812   4
   2   6   7 261.341 9.84733   3
   2   6   7 254.155 10.8965   2
  -2  -6   7 254.190 12.2046   4
  -3   6   7 137.749 7.19455   3
   3   6  -7 128.982 8.57817   2
  -3  -6  -7 134.985 7.12631   3
   3   6  -7 136.330 6.65638   3
  -3   6   7 130.964 7.85501   4
   3   6  -7 145.296 7.12115   3
   3  -6   7 131.619 6.38855   4
  -3   6  -7 130.185 6.43550   2
   3   6   7 145.655 7.66002   2
  -3   6  -7 131.927 6.48938   4
   3   6   7 137.983 7.72464   4
  -4  -6  -7 76.1525 5.18620   3
  -4  -6  -7 72.5567 5.48399   4
  -4   6   7 64.4620 5.66775   4
   4   6  -7 71.2410 3.63255   3
   4  -6   7 75.7051 4.78897   4
   4   6  -7 77.7259 3.82961   3
  -4   6   7 65.1847 4.86482   3
   4   6  -7 76.1861 6.78149   2
   4   6   7 71.3507 5.60310   2
  -4   6  -7 75.8326 4.64909   4
  -4   6  -7 73.0382 4.87275   2
  -5   6   7 6.39246 2.56054   4
   5   6  -7 -0.3922 2.53151   2
  -5  -6  -7 3.32183 1.63274   3
   5   6   7 5.20015 2.25943   2
  -5   6  -7 7.41249 1.90423   4
  -5   6  -7 7.01839 2.19543   2
  -6  -6  -7 28.7597 3.68235   3
  -6   6   7 17.5682 4.98815   4
   6   6  -7 20.6693 4.69280   2
   6   6   7 30.1657 4.34195   2
   7   6  -7 3.07535 3.73788   2
  -7   6   7 1.36193 2.59314   4
  -7  -6  -7 -2.5471 2.26579   3
   7   6   7 4.11955 2.81072   2
  -7   6  -7 -1.4718 1.71307   4
   0   7  -7 4.03087 1.71985   3
   0  -7   7 2.51081 1.35223   4
   0  -7  -7 1.30457 1.24620   3
   0  -7  -7 1.78801 1.19362   4
   0   7   7 1.46707 1.19671   3
   0   7  -7 3.86190 1.50658   4
   0   7  -7 2.37882 1.43954   2
   0   7   7 1.14630 0.99723   4
   1   7  -7 6.14988 2.02166   3
  -1  -7  -7 5.19873 1.73386   4
   1  -7   7 4.45962 1.41185   4
  -1  -7  -7 6.21946 1.90350   3
  -1   7   7 5.21207 1.71766   3
   1   7  -7 6.72540 2.11199   2
  -1   7   7 4.75930 1.62591   4
  -1   7  -7 5.38339 1.66317   4
  -1  -7   7 6.92631 2.03191   2
   1  -7  -7 4.63624 1.75139   3
   1   7   7 8.02396 1.98624   4
  -1   7  -7 6.97232 1.72041   2
   1  -7  -7 1.99702 1.40205   4
  -1  -7   7 4.03058 1.81501   4
   1   7   7 5.43995 1.58716   3
  -2  -7  -7 18.0847 2.45056   4
  -2  -7  -7 19.3296 2.78424   3
  -2   7   7 16.2892 2.51738   4
   2  -7   7 13.4059 2.01957   4
   2   7  -7 16.1100 2.95900   3
   2   7  -7 16.3029 2.62126   3
  -2   7   7 13.1303 2.72663   3
   2   7   7 13.4997 2.05870   3
   2  -7  -7 14.3378 2.20654   3
   2   7   7 12.6645 2.65129   4
   2   7   7 17.4542 2.57891   2
  -2   7  -7 15.5934 2.25901   4
   3   7  -7 11.6202 3.26445   2
  -3  -7  -7 7.82072 2.12615   3
   3   7  -7 3.96928 1.54964   3
  -3  -7  -7 6.54305 1.98072   4
   3  -7   7 4.75191 1.54012   4
  -3   7   7 6.48567 1.90042   3
  -3   7   7 3.10292 1.74846   4
  -3   7  -7 4.22716 1.50046   4
   3   7   7 5.02665 1.95591   4
   3   7   7 4.72364 1.41249   3
   3   7   7 5.16887 1.93636   2
  -3   7  -7 8.01606 1.73886   2
   4   7  -7 335.955 12.3152   3
  -4  -7  -7 322.274 14.9045   3
   4  -7   7 332.480 13.6245   4
   4   7  -7 332.703 16.6181   2
   4   7  -7 330.913 12.5419   3
  -4   7   7 323.005 15.3216   4
  -4   7  -7 382.429 17.9625   2
   4   7   7 308.551 14.7704   2
  -4   7  -7 340.063 13.5751   4
  -5  -7  -7 776.725 28.3495   3
  -5   7   7 780.279 30.0846   4
   5   7  -7 748.683 31.2919   2
   5   7   7 791.949 29.3089   2
  -5   7  -7 780.131 27.3248   4
  -5   7  -7 712.246 27.4969   2
   6   7  -7 5.71214 3.43766   2
  -6  -7  -7 7.81988 2.70920   3
  -6   7   7 10.1749 3.32589   4
   6   7   7 8.90411 3.26825   2
  -6   7  -7 9.97022 2.74142   4
   7   7  -7 0.41017 3.11656   2
  -7   7   7 1.76206 2.87417   4
  -7  -7  -7 5.42421 2.64542   3
   7   7   7 15.0962 3.97235   2
  -7   7  -7 2.23716 2.29499   4
   0  -8  -7 1.56484 1.25498   4
   0   8   7 1.81582 1.32492   3
   0   8  -7 -0.8523 1.00798   3
   0  -8   7 0.79252 1.26293   4
   0   8  -7 1.47658 1.27424   2
   0   8   7 -0.6206 0.98269   4
   0  -8  -7 1.98657 1.45161   3
   0   8  -7 0.06732 1.03192   4
   1  -8   7 51.2301 4.04161   4
   1   8  -7 59.2525 5.07571   4
  -1  -8  -7 55.6605 4.77747   3
   1   8  -7 58.8836 4.97960   2
  -1   8   7 70.2916 5.12317   4
  -1  -8  -7 57.6400 4.41550   4
  -1   8   7 59.7119 4.64259   3
   1   8  -7 52.2179 4.70395   3
  -1  -8   7 55.1418 4.60454   2
  -1   8  -7 65.4679 4.68212   2
   1  -8  -7 62.8819 4.76542   3
   1  -8  -7 53.8619 4.41626   4
   1   8   7 57.2856 4.27169   3
  -1   8  -7 59.4444 4.68175   4
   1   8   7 68.0590 5.11097   4
  -1  -8   7 60.4548 4.91658   4
   2  -8   7 3.61136 1.55059   4
   2   8  -7 4.69856 1.87115   3
  -2   8   7 5.32498 1.80480   4
  -2  -8  -7 4.26134 1.73356   3
  -2  -8  -7 4.53083 1.83745   4
   2   8  -7 9.41943 2.65378   2
  -2   8   7 3.42304 1.80301   3
   2   8  -7 4.76867 1.83388   3
   2   8   7 4.16785 1.46161   3
   2   8   7 0.40058 1.40278   2
   2  -8  -7 4.30312 1.50695   3
   2   8   7 4.29218 2.13262   4
  -2   8  -7 5.64941 1.90511   4
   3  -8   7 33.1832 3.48690   4
   3   8  -7 38.8207 3.62239   3
   3   8  -7 36.8276 3.88536   3
  -3  -8  -7 33.8332 4.03826   3
  -3   8   7 31.9636 3.94158   4
   3   8  -7 43.9169 5.06229   2
  -3   8  -7 34.8848 3.49442   4
   3   8   7 41.1962 2.80010   3
   3   8   7 35.8263 4.01516   2
  -4  -8  -7 38.3630 4.25139   3
   4   8  -7 36.7424 3.23531   3
  -4   8   7 36.6931 4.32673   4
   4   8  -7 35.2218 3.36395   3
   4  -8   7 33.2554 3.57629   4
   4   8  -7 37.7826 5.29306   2
  -4   8  -7 30.4100 3.65423   2
  -4   8  -7 31.2843 3.45591   4
   4   8   7 37.3464 4.38873   2
  -5  -8  -7 2.24536 1.85952   3
   5   8  -7 3.45708 2.80088   2
  -5   8   7 0.30560 1.74716   4
  -5   8  -7 2.86539 1.74717   4
   5   8   7 -1.0911 1.93013   2
  -6  -8  -7 7.52317 2.85161   3
  -6   8   7 0.74459 2.29148   4
   6   8  -7 1.88003 2.97032   2
  -6   8  -7 0.18146 2.01084   4
   6   8   7 4.37696 2.93341   2
  -7  -8  -7 20.5309 4.50363   3
   7   8  -7 16.4190 5.10299   2
  -7   8   7 31.7120 5.50919   4
   7   8   7 24.1192 4.82404   2
  -7   8  -7 25.6664 4.13622   4
   0   9  -7 -0.3523 0.87676   2
   0   9  -7 -0.0637 1.08370   4
   0  -9   7 1.07598 1.17945   4
   1   9  -7 221.944 11.4216   4
   1  -9   7 215.861 9.94428   4
   1   9  -7 224.033 11.3166   2
  -1   9   7 207.362 10.6130   4
  -1  -9  -7 195.732 10.4497   3
  -1   9  -7 208.450 10.4146   4
   1   9   7 195.092 9.78048   3
   1  -9  -7 215.558 10.3829   3
  -1   9  -7 174.706 9.73607   3
   1   9   7 221.697 12.1734   4
  -1   9  -7 222.107 10.4315   2
   2   9  -7 270.111 13.7101   2
   2  -9   7 264.812 11.5095   4
   2   9  -7 272.495 12.2484   3
  -2   9   7 281.780 13.0239   4
  -2  -9  -7 265.076 12.7581   3
   2  -9  -7 259.420 11.5827   3
   2   9   7 266.155 11.4919   3
  -2   9  -7 283.762 12.3127   4
  -2   9  -7 238.024 11.5570   3
   2   9   7 282.703 13.1779   4
  -3   9   7 578.600 23.4526   4
   3   9  -7 622.367 22.2604   3
   3   9  -7 627.304 25.2837   2
   3  -9   7 578.175 21.6056   4
  -3  -9  -7 576.984 23.2124   3
  -3   9  -7 571.186 22.1330   4
   3   9   7 550.727 23.1857   2
   3   9   7 599.685 20.5825   3
   3   9   7 609.653 24.0637   4
  -4   9   7 509.434 21.6325   4
   4  -9   7 472.325 19.5181   4
   4   9  -7 538.063 18.8464   3
   4   9  -7 499.045 23.0272   2
  -4  -9  -7 542.704 21.4074   3
  -4   9  -7 455.161 19.4285   4
   4   9   7 545.510 21.8606   2
   5   9  -7 4.19829 3.67611   2
  -5   9   7 -2.1193 2.68241   4
  -5  -9  -7 8.82279 2.89428   3
  -5   9  -7 3.57410 1.96486   3
  -5   9  -7 7.80318 2.21458   4
   5   9   7 0.79765 2.24370   2
  -6   9   7 20.4479 4.55276   4
  -6  -9  -7 28.3800 4.85574   3
   6   9  -7 26.6311 5.70759   2
  -6   9  -7 33.1677 4.14877   4
   6   9   7 20.4140 4.70213   2
  -7  -9  -7 -1.3629 3.01894   3
  -7   9   7 0.01373 2.73206   4
   7   9  -7 -5.9296 2.76761   2
   7   9   7 2.18917 3.41731   2
  -7   9  -7 0.75325 2.33306   4
   0  10   7 0.88389 1.48572   4
   0  10  -7 0.33404 1.52557   4
   0  10  -7 -0.5990 1.13469   2
   0 -10  -7 0.80652 1.63280   3
  -1  10   7 211.635 11.3572   4
   1  10  -7 226.781 12.0927   2
   1  10  -7 256.873 12.6526   4
  -1 -10  -7 217.952 11.5113   3
   1  10   7 235.947 11.9747   4
  -1  10  -7 217.399 11.2556   4
   1 -10  -7 213.873 10.9824   3
  -2 -10  -7 125.438 8.23632   3
   2  10  -7 130.248 8.92298   2
  -2  10   7 113.274 7.78187   4
   2 -10   7 102.157 6.59385   4
   2  10  -7 112.657 7.34551   3
   2  10   7 115.015 7.71335   2
   2 -10  -7 128.958 7.20977   3
  -2  10  -7 123.930 7.59806   4
   2  10   7 125.045 8.31409   4
   3  10  -7 2.43360 1.94294   3
  -3 -10  -7 1.05332 1.72634   3
   3  10  -7 4.31782 2.82530   2
  -3  10   7 4.29398 2.34520   4
  -3  10  -7 1.00147 1.77209   4
   3  10   7 5.08059 2.54193   3
   3  10   7 1.09444 1.88256   4
   3  10   7 0.70838 1.86106   2
   4  10  -7 2.10512 2.39398   2
  -4  10   7 2.85579 2.20432   4
   4  10  -7 -0.8066 1.79449   3
  -4 -10  -7 -1.2931 1.91551   3
   4  10  -7 2.45321 2.54037   3
   4  10   7 3.74368 2.42574   2
  -4  10  -7 1.37860 1.52829   4
   5  10  -7 44.0260 6.46553   2
  -5 -10  -7 54.4097 5.99239   3
  -5  10   7 46.4861 5.75269   4
  -5  10  -7 55.9686 5.15313   4
   5  10   7 50.2507 6.14586   2
   6  10  -7 3.53815 3.66620   2
  -6  10   7 -1.1114 2.19640   4
   6  10   7 2.97457 2.61620   2
  -6  10  -7 -0.0397 1.97248   4
   0  11  -7 -1.1815 1.36432   2
   0  11  -7 -0.0794 1.44907   4
   0 -11  -7 0.98589 1.82608   3
   0  11   7 0.71462 1.67410   4
   1  11  -7 7.05249 2.43127   2
  -1 -11  -7 3.32381 2.13017   3
   1  11  -7 4.02937 2.16058   4
  -1  11   7 5.39195 1.95740   4
   1 -11  -7 5.76828 2.24417   3
   1  11   7 2.74182 1.88806   4
  -1  11  -7 5.47043 2.19178   2
  -1  11  -7 2.35739 1.50398   4
  -2  11   7 150.885 9.49548   4
  -2 -11  -7 154.600 9.80426   3
   2  11  -7 158.270 10.4331   2
  -2  11  -7 158.708 9.17449   2
   2  11   7 164.463 9.79440   2
  -2  11  -7 150.807 9.15329   4
   2  11   7 154.817 9.91670   4
   2 -11  -7 165.071 9.59115   3
   3  11  -7 102.602 8.75496   2
   3  11  -7 109.288 7.06008   3
  -3  11   7 118.628 8.33091   4
  -3 -11  -7 111.363 8.27950   3
   3  11   7 100.934 8.19905   4
   3  11   7 101.691 7.89585   2
   3  11   7 101.368 6.23599   3
  -3  11  -7 94.8289 6.97589   4
   4  11  -7 60.4652 8.15954   2
  -4 -11  -7 58.6724 6.33008   3
   4  11  -7 59.4737 4.94920   3
  -4  11   7 54.7006 6.17271   4
   4  11   7 46.2132 5.70219   2
  -4  11  -7 69.7856 5.78947   4
  -5 -11  -7 515.299 22.8471   3
  -5  11   7 512.980 23.0291   4
   5  11  -7 475.068 24.1940   2
   5  11  -7 511.517 17.1620   3
  -5  11  -7 509.067 21.1144   4
   5  11   7 514.134 23.1985   2
   6  11  -7 2.15405 3.42854   2
  -6  11   7 -1.4374 2.08362   4
   6  11   7 -0.0590 3.02616   2
  -6  11  -7 0.18786 2.20425   4
   0  12  -7 2.36046 1.98446   2
   0  12  -7 0.86908 1.84293   4
   0  12   7 1.27653 2.05070   4
   0 -12  -7 2.01487 1.98157   3
   1  12  -7 84.2201 7.42583   4
   1  12  -7 78.4536 7.09870   2
  -1 -12  -7 83.6018 7.03965   3
  -1  12   7 70.2416 6.36636   4
  -1  12  -7 80.5703 6.72508   4
   1 -12  -7 78.9258 6.43112   3
   1  12   7 88.5613 6.96276   2
   1  12   7 70.9608 6.77389   4
  -1  12  -7 81.6902 6.70746   2
   2  12  -7 48.7721 5.84736   2
  -2  12   7 38.3859 4.89996   4
  -2 -12  -7 35.3360 4.85073   3
   2 -12  -7 37.1333 4.23972   3
  -2  12  -7 43.4176 4.80248   4
   2  12   7 35.5847 4.64426   4
   2  12   7 35.2443 4.75386   2
  -2  12  -7 33.4826 4.34148   2
   3  12  -7 371.987 16.3270   3
   3  12  -7 366.253 18.9359   2
  -3  12   7 364.313 17.6504   4
  -3 -12  -7 378.036 18.0088   3
   3  12   7 387.563 18.1485   2
  -3  12  -7 350.868 16.6862   4
   3  12   7 376.444 18.3790   4
  -4 -12  -7 18.4361 4.51030   3
   4  12  -7 13.6894 4.60769   2
   4  12  -7 22.6242 3.58265   3
  -4  12  -7 22.9408 4.03435   4
   4  12   7 18.0243 2.50993   3
   4  12   7 17.2437 2.42763   3
   4  12   7 16.7576 4.40413   2
   5  12  -7 112.754 6.02917   3
   5  12  -7 127.713 11.0335   2
  -5  12   7 137.754 10.1070   4
  -5 -12  -7 114.184 9.44636   3
   5  12   7 121.415 9.84422   2
  -5  12  -7 126.366 8.77541   4
   6  12  -7 5.64413 3.70691   2
  -6  12   7 4.70388 3.53770   4
  -6 -12  -7 18.0106 4.78800   3
  -6  12  -7 5.78695 3.22357   4
   6  12   7 4.53526 3.18677   2
   0  13  -7 1.39385 1.95697   4
   0 -13  -7 1.23667 2.09476   3
   0  13   7 3.04615 2.27589   4
   0  13  -7 -0.7202 1.77800   2
   1  13  -7 273.508 15.2290   4
  -1 -13  -7 300.507 15.1237   3
  -1  13   7 292.733 15.0070   4
   1  13  -7 275.520 15.0998   2
  -1  13  -7 261.702 14.1670   2
   1  13   7 285.006 14.7278   2
   1 -13  -7 268.020 13.8640   3
  -1  13  -7 296.993 14.9324   4
   1  13   7 277.872 15.0875   4
   2  13  -7 147.176 11.2589   2
  -2 -13  -7 191.239 11.6468   3
  -2  13   7 192.887 11.5536   4
   2  13   7 191.704 11.5710   2
  -2  13  -7 161.333 10.3307   2
  -2  13  -7 177.317 11.0116   4
   2 -13  -7 176.530 9.85166   3
   2  13   7 187.013 11.7992   4
  -3 -13  -7 48.2394 6.04040   3
  -3  13   7 42.1510 6.46438   4
   3  13  -7 72.3770 6.30124   3
   3  13   7 54.1636 6.34689   2
  -3  13  -7 55.0951 5.76111   4
   3  13   7 72.4338 7.27264   4
  -4  13   7 425.769 20.2543   4
   4  13  -7 408.317 17.4402   3
  -4 -13  -7 423.837 20.4813   3
   4  13  -7 388.109 21.1099   2
   4  13   7 408.030 15.5664   3
   4  13   7 439.868 20.7769   2
  -4  13  -7 416.442 19.0554   4
   5  13  -7 152.895 7.89687   3
  -5 -13  -7 160.623 11.6932   3
  -5  13   7 163.124 11.6028   4
   5  13  -7 159.477 12.8213   2
  -5  13  -7 161.235 10.3744   4
   5  13   7 160.594 11.9815   2
  -6  13   7 41.8703 6.69139   4
  -6 -13  -7 50.9353 7.33684   3
  -6  13  -7 58.6177 6.38717   4
   6  13   7 40.0933 7.07663   2
   0  14   7 -0.8797 1.97730   4
   0 -14  -7 0.67575 2.53088   3
   0  14  -7 -0.5742 1.44220   4
   0  14  -7 -1.1444 1.92224   2
  -1 -14  -7 696.352 28.8139   3
   1  14  -7 715.065 29.8608   4
  -1  14   7 707.755 29.1539   4
   1  14  -7 687.271 29.4380   2
  -1  14  -7 686.753 28.4343   2
   1 -14  -7 767.013 28.3908   3
  -1  14  -7 670.616 28.5414   4
   1  14   7 679.572 29.1550   4
   1  14   7 672.917 28.5186   2
  -2  14   7 30.6240 5.14527   4
  -2 -14  -7 40.9010 5.53601   3
   2  14  -7 31.8634 7.14666   2
  -2  14  -7 32.6856 4.80615   2
  -2  14  -7 33.6111 5.03550   4
   2  14   7 34.5922 5.15176   2
   2 -14  -7 28.3082 4.21562   3
   2  14   7 37.6982 5.58356   4
   3  14  -7 113.380 10.0383   2
   3  14  -7 106.496 8.03690   3
  -3 -14  -7 114.249 9.31114   3
  -3  14   7 99.2404 8.69582   4
   3  14   7 95.8659 10.1559   4
  -3  14  -7 115.712 8.49782   2
  -3  14  -7 97.5779 8.07094   4
   3  14   7 109.571 9.18797   2
   4  14  -7 12.4171 3.39450   3
  -4  14   7 14.3751 4.03746   4
   4  14  -7 15.0978 4.17992   2
  -4 -14  -7 14.4593 4.13191   3
  -4  14  -7 23.6910 4.09476   4
   4  14   7 13.1203 4.36429   4
   4  14   7 16.7634 4.86404   2
   5  14  -7 42.9497 7.22902   2
  -5 -14  -7 33.8912 6.64396   3
   5  14  -7 29.1813 5.67395   3
  -5  14   7 38.0149 6.13417   4
  -5  14  -7 38.1521 5.69659   4
   5  14   7 28.1894 6.23338   2
   0 -15  -7 -0.5077 2.32396   3
   0  15  -7 -0.7166 2.21294   4
   0  15  -7 4.05301 2.98153   2
   0  15   7 -0.9026 2.15163   4
   1  15  -7 -0.6060 1.65455   4
  -1  15  -7 -0.3793 1.78590   2
  -1  15  -7 0.03722 2.17204   4
   1 -15  -7 1.39105 2.34307   3
   1  15   7 2.61411 2.98398   4
   1  15   7 -0.1669 2.15389   2
  -2 -15  -7 0.06589 2.74321   3
   2  15  -7 -0.8133 1.94387   4
  -2  15   7 1.73470 1.99899   4
   2  15  -7 -0.0322 1.95497   2
   2 -15  -7 1.85299 2.17340   3
  -2  15  -7 -0.3602 2.24610   2
   2  15   7 0.04842 2.55828   4
  -2  15  -7 0.96524 2.39794   4
   3  15  -7 181.653 13.0024   2
   3  15  -7 184.545 12.3853   3
  -3  15   7 174.198 12.2460   4
  -3 -15  -7 173.843 12.4725   3
   3  15   7 179.211 12.4474   2
  -3  15  -7 193.419 12.0241   2
   3  15   7 176.456 12.8216   4
  -3  15  -7 192.336 12.0192   4
   4  15  -7 10.9203 4.41495   2
  -4 -15  -7 15.2686 4.58134   3
  -4  15   7 5.05119 3.21025   4
   4  15  -7 8.64977 2.89217   3
   4  15   7 8.70128 4.13924   4
   4  15   7 9.13558 3.77449   2
   4  15   7 9.32468 2.65723   3
  -4  15  -7 8.42708 2.95178   4
  -5  15   7 31.2584 6.26888   4
   5  15  -7 33.6272 7.23343   2
   5  15  -7 22.2741 3.93465   3
  -5 -15  -7 30.9999 6.76521   3
   5  15   7 27.2740 6.11452   2
  -5  15  -7 28.6108 5.05855   4
   0  16  -7 -0.3910 2.54344   4
   0  16  -7 2.76250 2.73247   2
   0 -16  -7 1.41169 2.23589   3
   0  16   7 -0.0413 2.27366   4
  -1 -16  -7 13.8324 4.07192   3
   1  16  -7 13.3997 4.26934   4
   1  16  -7 21.3697 5.07425   2
  -1  16   7 21.4825 4.78867   4
  -1  16  -7 12.3643 4.64706   2
   1  16   7 16.0842 4.49132   2
   1 -16  -7 18.9604 4.19867   3
   1  16   7 15.0771 4.38470   4
   2  16  -7 66.4972 8.24551   4
  -2  16   7 76.4672 7.94604   4
   2  16  -7 70.7555 8.18990   2
  -2 -16  -7 65.0183 7.81621   3
  -2  16  -7 58.0959 8.11456   2
   2  16   7 72.1687 7.71478   4
   2  16   7 69.9506 7.76989   2
  -2  16  -7 58.0678 8.01457   4
   3  16  -7 16.0157 4.66993   2
  -3 -16  -7 17.4674 4.72374   3
  -3  16   7 17.6582 5.04316   4
   3  16  -7 19.8624 4.52275   3
   3  16   7 25.1676 5.81728   4
   3  16   7 19.0369 4.96464   2
  -3  16  -7 18.4326 4.37658   2
  -3  16  -7 24.0116 6.04009   4
  -4  16   7 25.6291 6.00192   4
  -4 -16  -7 37.9439 7.27700   3
   4  16  -7 23.6855 6.33097   2
   4  16   7 35.6228 4.56019   3
  -4  16  -7 21.7306 4.81095   2
   4  16   7 26.4920 5.49844   2
  -4  16  -7 43.4765 5.83436   4
   4  16   7 28.8981 6.46062   4
   0  17   7 4.83596 3.21141   4
   0 -17  -7 2.27635 3.00301   3
   0  17  -7 3.88966 2.89434   4
   0  17  -7 -1.7098 2.68716   2
   1  17  -7 2.14344 2.96350   2
   1  17  -7 -1.1605 2.58093   4
  -1  17   7 3.30127 2.78724   4
  -1 -17  -7 -2.5691 2.72431   3
  -1  17  -7 -4.9166 2.01556   2
   1 -17  -7 -6.9856 2.38318   3
  -1  17  -7 -0.7822 2.44857   4
   1  17   7 2.78015 2.84236   4
   1  17   7 2.81428 2.48056   2
   2  17  -7 281.772 17.7890   4
  -2  17   7 295.115 16.9065   4
  -2 -17  -7 286.511 16.7618   3
   2  17  -7 252.205 16.5025   2
   2  17   7 254.542 16.0437   2
  -2  17  -7 281.540 16.2706   4
  -2  17  -7 256.988 15.6561   2
   2  17   7 248.177 16.2463   4
   3  17  -7 9.90730 3.38395   3
  -3 -17  -7 2.10318 3.43585   3
  -3  17   7 4.27219 2.68609   4
   3  17  -7 4.44057 3.89229   2
  -3  17  -7 3.08323 3.23403   4
   3  17   7 5.54175 3.86976   2
  -3  17  -7 5.41419 3.27169   2
   3  17   7 4.90547 3.47075   4
  -4 -17  -7 24.5232 6.79854   3
  -4  17   7 14.9480 4.43841   4
   4  17  -7 15.2052 4.03309   3
   4  17   7 14.9228 5.08487   2
   4  17   7 13.0683 3.65613   3
  -4  17  -7 20.9006 4.73742   2
   4  17   7 21.4438 5.92851   4
  -4  17  -7 25.7655 5.42685   4
   0 -18  -7 3.31387 3.36381   3
   0  18   7 -3.4300 1.61537   4
   0  18  -7 0.61834 3.18346   2
   0  18  -7 1.19008 2.77124   4
   0  18   7 -3.7870 2.16834   2
  -1  18   7 52.5675 7.12994   4
   1  18  -7 38.7479 6.51791   4
   1  18  -7 46.2948 6.77883   2
  -1 -18  -7 38.3747 6.24571   3
   1  18   7 53.7866 7.44043   4
   1  18   7 41.6904 5.98053   2
  -1  18  -7 54.3397 7.10172   2
  -1  18  -7 45.7196 6.80187   4
   1 -18  -7 34.7751 5.66874   3
  -2 -18  -7 7.14050 3.96625   3
   2  18  -7 4.89897 3.84773   2
   2  18  -7 11.4446 4.26027   4
  -2  18   7 18.2655 5.30029   4
   2  18   7 2.46376 2.68466   4
  -2  18  -7 2.89695 3.22425   2
  -2  18  -7 6.04835 3.33602   4
   2  18   7 7.03279 4.11844   2
  -3 -18  -7 -2.3479 3.47234   3
   3  18  -7 0.68666 3.50830   2
  -3  18   7 -3.2255 2.92163   4
   3  18  -7 0.32897 2.96869   3
  -3  18  -7 -1.9507 2.60299   4
   3  18   7 -4.2750 2.89555   4
   3  18   7 -4.8758 2.95926   2
  -3  18  -7 0.74763 2.68827   2
   0  19   7 -0.9114 2.17060   2
   0  19  -7 -1.3465 2.96442   2
   0 -19  -7 1.14268 3.32218   3
   0  19   7 -5.0844 3.03529   4
   0  19  -7 -0.0801 3.76024   4
  -1  19   7 -4.7311 2.44151   4
  -1 -19  -7 -3.6448 3.42390   3
   1  19  -7 -0.8216 2.96143   2
   1  19  -7 -2.3522 3.07102   4
   1  19   7 4.00676 3.06144   4
   1 -19  -7 1.52901 2.63279   3
  -1  19  -7 5.22910 3.89017   2
   1  19   7 -5.8966 2.49720   2
  -1  19  -7 2.85518 3.28610   4
   2  19  -7 31.6913 7.16737   2
  -2 -19  -7 40.1483 6.69950   3
  -2  19   7 31.7757 6.77548   4
   2  19   7 37.1145 6.42456   4
  -2  19  -7 24.0330 6.02089   2
  -2  19  -7 36.3440 6.22904   4
   2  19   7 35.4115 7.34821   2
   3  19  -7 2.32494 3.27906   3
  -3 -19  -7 14.9491 5.18317   3
   3  19  -7 5.10512 4.78306   2
  -3  19   7 11.3574 4.80087   4
   3  19   7 11.7526 5.60481   4
  -3  19  -7 11.5271 4.55264   4
  -3  19  -7 4.55728 3.70663   2
   0  20  -7 3.25367 3.69719   2
   0 -20  -7 7.16150 4.07768   3
   0  20  -7 -1.3131 3.37171   4
  -1  20   7 8.67780 4.68996   2
   1  20  -7 17.7379 6.37695   2
  -1  20   7 10.4769 4.61693   4
  -1  20  -7 8.33625 4.73801   2
  -1  20  -7 19.4976 5.67103   4
   1  20   7 13.0998 5.82085   4
  -2 -20  -7 63.8374 8.94284   3
   2  20  -7 30.5223 7.08558   2
  -2  20   7 42.2292 6.86768   4
  -2  20  -7 53.1313 8.02397   4
   2  20   7 47.6062 8.76838   2
   2  20   7 50.3423 7.44544   4
  -2  20  -7 52.0269 7.89379   2
   0   0   8 9.05518 1.32322   2
   0   0  -8 6.19613 1.31645   3
   0   0   8 7.67088 1.20324   3
   1   0  -8 0.28410 0.72987   3
  -1   0  -8 0.48453 0.60330   3
  -1   0   8 0.05010 0.73498   2
   1   0   8 -0.0354 0.24003   4
  -1   0   8 -0.9519 0.57504   4
  -1   0   8 -0.0403 0.60568   3
   1   0   8 -0.1959 0.29145   2
   1   0  -8 0.55668 0.86924   2
   2   0  -8 1799.26 57.7014   2
  -2   0   8 1700.96 57.5524   4
  -2   0  -8 1783.58 54.1253   4
  -2   0  -8 1790.32 54.1000   4
  -2   0   8 1799.44 57.9304   2
   2   0  -8 1760.42 55.9518   3
  -2   0   8 1829.59 56.4883   3
   3   0  -8 0.57262 0.63408   3
   3   0  -8 3.31139 1.60359   2
   3   0   8 0.57548 0.49826   2
  -3   0   8 -0.0144 0.91740   4
  -3   0   8 -0.7428 0.81846   3
  -3   0   8 -0.3875 1.18435   2
   3   0  -8 -0.0145 0.52171   3
  -3   0  -8 0.14872 0.48488   2
  -3   0  -8 -0.1371 0.50873   4
  -3   0  -8 0.70669 0.59390   4
  -4   0  -8 383.225 14.0928   2
  -4   0   8 406.418 17.4044   4
  -4   0   8 380.876 15.5842   3
  -4   0  -8 397.737 14.3617   4
  -4   0  -8 410.398 14.1266   4
   4   0  -8 368.327 16.8635   2
   4   0   8 394.916 13.8521   2
  -5   0   8 -2.6626 1.80678   4
   5   0   8 -0.8766 0.96045   2
  -5   0  -8 1.80685 1.26538   4
  -5   0  -8 -0.2210 1.38259   2
  -5   0  -8 -2.2492 1.31107   4
   5   0  -8 1.21719 2.15867   2
  -6   0  -8 241.007 13.9556   2
   6   0  -8 214.119 12.5970   2
  -6   0  -8 203.304 10.2928   4
  -6   0   8 183.440 12.4946   4
   6   0   8 206.976 9.48741   2
  -6   0  -8 209.903 9.78885   4
  -7   0  -8 -0.5886 1.62037   4
   7   0  -8 2.41768 3.09153   2
  -7   0   8 -0.1054 2.66831   4
   0  -1   8 4021.54 137.120   1
   0  -1  -8 3974.11 135.779   1
   0   1   8 3987.63 135.814   1
   0   1  -8 4172.47 136.628   1
  -1  -1  -8 0.93775 0.43944   4
   1  -1   8 1.61038 0.38217   4
  -1   1   8 0.28321 0.64110   2
  -1   1   8 1.19016 0.86216   4
   1   1  -8 0.16199 0.60612   3
  -1   1   8 0.47001 0.74241   3
   1   1  -8 -0.0754 0.73209   2
   1  -1   8 -0.0579 0.29338   2
   1   1   8 0.08697 0.35419   4
   1   1   8 0.94037 0.49823   3
   1  -1  -8 0.20518 0.78621   2
  -1  -1   8 0.93608 0.95306   2
  -1  -1   8 -0.3900 0.57121   3
  -1   1  -8 0.53629 0.64316   3
   1  -1  -8 0.48753 0.76321   3
   1   1   8 0.83930 0.46729   2
  -1   1  -8 -0.0181 0.31334   2
  -2  -1  -8 211.375 7.62474   3
  -2   1   8 216.772 9.87622   2
   2   1  -8 215.252 9.92599   2
   2   1  -8 224.512 8.64246   3
  -2   1   8 221.241 9.86350   4
  -2  -1  -8 211.330 7.43631   4
  -2   1   8 209.485 8.80360   3
  -2  -1   8 224.642 10.1590   2
   2  -1  -8 216.809 8.51393   3
  -2  -1   8 216.729 8.95010   3
   2   1   8 211.344 7.37881   2
   2  -1  -8 231.673 9.94066   2
   3   1  -8 30.2588 2.85080   3
  -3  -1  -8 30.5934 2.18326   4
   3   1  -8 27.9397 2.01179   3
  -3   1   8 27.2943 2.64063   3
   3   1  -8 28.1832 3.41138   2
  -3   1   8 32.8380 3.57834   4
  -3   1   8 29.4886 3.63283   2
  -3  -1   8 27.7592 3.53884   2
   3   1   8 27.7438 2.04682   2
  -3  -1   8 33.0960 2.86903   3
   3  -1  -8 30.3427 1.70421   3
   3  -1  -8 27.6924 3.30844   2
   3  -1  -8 27.8495 1.69058   3
  -3   1  -8 30.8435 1.86536   2
  -3   1  -8 31.2884 1.77459   4
   4   1  -8 53.3411 5.13881   2
  -4  -1  -8 49.3115 3.43356   4
  -4   1   8 43.5286 4.64794   4
  -4  -1  -8 47.2243 3.25790   2
   4   1   8 50.6521 3.23906   2
  -4  -1   8 43.4178 3.64178   3
   4  -1  -8 45.2430 4.70747   2
  -4   1  -8 49.9324 3.02738   4
  -4   1  -8 45.1970 3.11300   2
  -4  -1   8 43.4122 4.75199   4
  -5   1   8 322.065 13.6640   3
  -5  -1  -8 333.167 13.4173   4
  -5  -1  -8 338.770 13.8203   4
  -5  -1  -8 337.682 13.5382   2
   5   1  -8 352.194 16.5599   2
  -5   1   8 349.346 16.5230   4
   5  -1  -8 328.355 16.0358   2
  -5  -1   8 337.532 16.5720   4
  -5   1  -8 338.202 13.0162   4
  -5   1  -8 353.054 13.5137   2
   5   1   8 347.105 13.2291   2
  -6   1   8 33.7218 5.46177   4
  -6  -1  -8 41.2604 4.41616   4
  -6  -1  -8 41.4078 2.20771   3
  -6  -1  -8 47.1843 4.21275   4
   6   1  -8 30.2151 5.31502   2
  -6  -1  -8 39.7683 4.22835   2
  -6  -1   8 38.9041 5.69464   4
  -6   1  -8 44.1330 3.97463   4
   6  -1  -8 58.3446 6.29050   2
   6   1   8 43.3022 3.98265   2
  -6   1  -8 42.2085 4.80443   4
  -7  -1  -8 14.7496 3.07615   4
  -7  -1  -8 12.6318 2.44892   3
   7   1  -8 11.0849 3.74942   2
  -7   1   8 14.5342 4.50915   4
   7  -1  -8 15.4877 4.06395   2
  -7  -1   8 17.9948 4.90674   4
   7   1   8 18.6087 3.55629   2
   0  -2  -8 23.8516 1.98872   4
   0   2  -8 22.5948 2.01880   2
   0  -2   8 25.6111 2.15309   2
   0   2   8 26.7026 2.05574   2
   0   2   8 23.7288 1.96069   4
   0   2  -8 24.6737 2.13000   3
   0   2   8 24.1299 2.04953   3
   0  -2  -8 22.3641 2.06345   3
   1   2  -8 1572.66 48.0481   3
  -1   2   8 1460.69 47.8865   3
  -1   2   8 1410.84 48.2659   2
  -1  -2  -8 1468.68 47.4269   3
   1   2  -8 1552.83 48.8142   2
   1  -2   8 1464.37 46.4584   4
  -1   2   8 1554.89 48.4393   4
   1  -2   8 1498.29 46.5195   2
   1  -2  -8 1427.59 48.3048   4
   1  -2  -8 1537.12 48.3897   2
   1  -2  -8 1445.12 47.8172   3
   1   2   8 1573.91 47.1064   4
  -1  -2   8 1575.15 48.1284   3
   1   2   8 1467.25 46.9844   3
  -1   2  -8 1549.78 46.6914   2
  -1  -2   8 1548.40 48.8369   2
  -2   2   8 39.8304 3.02215   3
   2   2  -8 44.9154 3.04757   3
  -2   2   8 41.2618 3.62022   4
  -2  -2  -8 39.4643 2.43862   3
  -2   2   8 35.2170 3.47306   2
   2   2  -8 36.1127 3.66601   2
  -2  -2   8 43.8869 3.78184   2
   2  -2  -8 40.6596 2.86226   3
   2   2   8 39.5790 2.38555   2
  -2   2  -8 40.2807 1.77899   2
   2   2   8 46.6400 2.63967   4
   2  -2  -8 42.8802 3.62246   2
  -2  -2   8 41.3992 3.14904   3
  -2   2  -8 42.8362 1.79567   2
  -2   2  -8 42.9161 1.63576   4
  -3  -2  -8 59.2686 3.40934   4
   3   2  -8 58.8017 3.42583   3
  -3   2   8 58.0713 3.85296   3
   3   2  -8 53.4130 4.81408   2
  -3   2   8 56.9349 4.63890   4
  -3   2   8 47.4610 4.45602   2
   3   2  -8 54.5295 3.16792   3
  -3  -2  -8 57.9733 2.78728   3
   3  -2  -8 57.3569 2.40594   3
   3  -2  -8 48.4103 4.43384   2
  -3   2  -8 57.3405 2.88030   2
  -3  -2   8 53.0400 3.88499   3
   3   2   8 61.3847 3.43997   2
  -3   2  -8 60.4686 2.70666   4
  -3  -2   8 54.6172 4.92741   2
   3  -2  -8 59.1041 2.42423   3
  -4   2   8 -0.1387 1.46620   4
  -4  -2  -8 1.04100 0.56193   3
  -4  -2  -8 0.40179 0.98706   2
   4   2  -8 1.21862 1.59464   2
  -4  -2  -8 1.08431 0.97905   4
   4   2   8 0.57452 0.93493   2
   4  -2  -8 1.55088 1.66805   2
  -4   2  -8 -1.8186 0.72578   2
  -4  -2   8 0.14261 1.20183   3
  -4   2  -8 0.23233 0.72703   4
  -5   2   8 17.7317 2.72942   3
  -5   2   8 11.8200 3.36761   4
   5   2  -8 13.0854 3.48167   2
  -5  -2  -8 17.4362 2.87513   4
  -5  -2  -8 19.2120 2.70127   2
  -5  -2   8 15.8420 4.08037   4
   5  -2  -8 17.9479 3.79528   2
   5   2   8 20.0739 2.58835   2
  -5   2  -8 16.6790 2.59817   2
  -5   2  -8 19.6444 2.30287   4
  -6   2   8 5.46994 3.07047   4
  -6  -2  -8 8.41375 2.62328   4
  -6  -2  -8 8.90185 2.68225   2
  -6  -2  -8 11.4105 1.77204   3
  -6  -2  -8 7.44714 2.28903   4
   6   2  -8 16.5724 4.38721   2
  -6   2  -8 5.07981 1.79193   4
   6   2   8 8.65526 2.28214   2
  -6  -2   8 8.51707 3.77229   4
   6  -2  -8 4.46342 2.74271   2
  -7  -2  -8 1.22619 1.43899   3
   7   2  -8 3.74651 3.14122   2
  -7  -2  -8 3.82037 2.29814   4
  -7   2   8 3.14440 2.68660   4
  -7  -2   8 -0.3711 2.53958   4
   7   2   8 4.60401 2.38087   2
   7  -2  -8 4.87434 2.92857   2
   0  -3   8 1073.96 34.2084   2
   0   3   8 1082.18 34.0316   2
   0  -3  -8 1017.59 33.9393   4
   0   3  -8 1055.42 34.1536   3
   0   3  -8 1065.75 34.2747   2
   0  -3   8 1040.72 34.1661   4
   0   3   8 1034.70 34.0828   3
   0   3   8 1028.85 33.9691   4
   0  -3  -8 1064.16 34.3019   3
   1   3  -8 2099.98 68.1993   2
  -1   3   8 2177.96 67.8661   2
   1   3  -8 2224.15 67.5478   3
  -1   3   8 2073.86 67.3455   3
   1  -3   8 2104.06 66.1480   4
  -1  -3  -8 2208.60 67.1857   3
  -1  -3  -8 2138.03 66.6208   4
   1  -3  -8 2067.30 67.7737   4
   1   3   8 2201.94 66.6652   3
  -1  -3   8 2137.36 68.2416   2
   1  -3  -8 2204.62 67.5297   3
  -1   3  -8 2173.39 66.4325   2
  -1  -3   8 2003.29 67.3507   3
   1   3   8 2186.93 66.8600   4
   2   3  -8 4561.73 135.858   3
  -2  -3  -8 4314.40 134.547   4
  -2   3   8 4267.01 135.374   3
  -2   3   8 4414.73 138.032   2
  -2   3  -8 4367.45 133.621   4
  -3  -3  -8 15.8983 1.67402   3
  -3   3   8 15.2100 3.02117   4
  -3   3   8 14.4506 3.25007   2
  -3  -3  -8 13.7236 1.82929   4
   3   3  -8 16.3730 1.82385   3
   3   3  -8 15.7774 2.04063   3
   3   3  -8 22.0312 3.07586   2
  -3   3   8 15.8014 2.18922   3
  -3  -3   8 14.3325 2.59901   3
   3  -3  -8 17.8787 1.13724   3
   3  -3  -8 17.5414 3.22522   2
  -3   3  -8 18.8560 1.82898   2
   3   3   8 15.5846 1.95472   2
  -3   3  -8 16.1407 1.42332   4
  -4  -3  -8 14.4922 2.16951   2
  -4   3   8 17.2138 3.49418   4
  -4   3   8 15.5021 2.39457   3
   4   3  -8 20.8051 3.91940   2
  -4  -3  -8 15.7878 2.27213   4
  -4  -3  -8 18.3884 1.84039   3
   4  -3  -8 21.4265 3.91823   2
  -4   3  -8 18.0497 1.86944   4
   4   3   8 21.5728 2.56155   2
  -4   3  -8 18.7034 2.09920   2
  -4  -3   8 15.5613 2.61826   3
  -5   3   8 11.6369 3.14617   3
  -5  -3  -8 12.9193 1.84957   3
  -5   3   8 12.3787 3.30877   4
   5   3  -8 14.9095 3.95244   2
  -5  -3  -8 6.47769 2.46033   4
  -5  -3  -8 12.9289 2.58379   2
   5   3   8 11.6618 2.46361   2
   5  -3  -8 12.2817 3.33400   2
  -5   3  -8 8.76840 2.12571   2
  -5   3  -8 11.4049 1.96449   4
  -6  -3  -8 164.969 7.50014   3
  -6   3   8 129.277 10.1847   4
  -6  -3  -8 165.899 8.93300   2
   6   3   8 163.545 8.88643   2
  -6  -3   8 157.251 13.1611   4
  -6   3  -8 174.261 8.08150   4
   6  -3  -8 161.058 10.7015   2
   7   3  -8 2.06751 2.95268   2
  -7   3   8 -0.5451 2.60585   4
  -7  -3  -8 7.88701 2.22057   3
  -7  -3  -8 3.75190 2.23821   4
   7  -3  -8 6.36952 2.87051   2
  -7  -3   8 4.03122 3.54900   4
   7   3   8 5.42612 2.66583   2
   0   4  -8 1223.78 41.6380   2
   0  -4  -8 1270.50 41.4538   4
   0  -4   8 1279.98 41.6516   4
   0  -4   8 1265.09 41.5401   2
   0   4   8 1314.55 41.6233   3
   0   4   8 1342.41 41.6410   4
   0  -4  -8 1310.83 41.8713   3
  -1   4   8 996.920 32.8207   3
  -1  -4  -8 966.437 32.1670   4
   1   4  -8 1015.23 33.7811   2
   1   4  -8 989.120 32.7949   3
  -1   4   8 979.239 33.0849   4
  -1  -4  -8 1015.93 32.7393   3
  -1   4   8 1003.88 33.1859   2
   1  -4   8 995.271 31.7890   4
  -1   4  -8 981.425 32.0241   2
  -1  -4   8 955.418 33.6380   4
   1  -4  -8 984.821 33.1651   4
  -1  -4   8 985.225 33.5788   2
   1   4   8 994.745 32.4515   4
   1  -4  -8 1034.13 32.9702   3
   1   4   8 981.303 32.0993   3
  -1   4  -8 967.316 31.9744   4
   2   4  -8 112.572 6.86096   2
   2  -4   8 104.865 4.85267   4
   2   4  -8 94.3900 5.62739   3
  -2   4   8 102.181 5.61047   3
   2   4  -8 107.210 5.60391   3
  -2   4   8 100.283 6.09567   4
  -2  -4  -8 108.276 5.28980   4
  -2   4   8 107.924 6.30720   2
  -2  -4  -8 103.740 5.33597   3
   2   4   8 112.957 4.27333   3
  -2   4  -8 109.891 4.75221   4
   2  -4  -8 115.118 5.49548   3
   2   4   8 111.492 5.37773   2
   2  -4  -8 105.250 6.25758   2
  -2  -4   8 104.991 6.31288   3
  -2  -4   8 118.159 6.96661   2
   2   4   8 104.666 5.52383   4
   2  -4  -8 104.503 6.26815   4
   3   4  -8 80.3729 4.65651   3
   3  -4   8 72.8799 3.79211   4
  -3  -4  -8 78.8361 4.35042   3
   3   4  -8 66.8949 5.72260   2
  -3   4   8 77.9936 4.80192   3
   3   4  -8 80.9466 4.36811   3
  -3  -4  -8 63.9357 4.34019   4
  -3   4  -8 72.3779 3.86911   2
   3   4   8 83.6360 4.78410   2
  -3  -4   8 76.0056 5.04253   3
  -3   4  -8 75.2948 3.77933   4
   3  -4  -8 78.6738 3.18081   3
  -4  -4  -8 39.2992 3.38045   2
   4   4  -8 40.8754 4.80895   2
  -4  -4  -8 40.2460 3.60053   4
  -4   4   8 40.0017 3.48507   3
  -4  -4  -8 43.9259 3.22062   3
  -4   4   8 44.2030 4.54702   4
  -4   4  -8 40.0259 2.85984   4
  -4   4  -8 39.4692 3.13300   2
   4  -4  -8 35.5065 4.01338   2
   4   4   8 39.5885 3.54720   2
   5   4  -8 2.49201 2.12227   2
  -5  -4  -8 5.39759 2.10392   4
  -5  -4  -8 7.32738 1.86556   3
  -5  -4  -8 4.89193 2.08151   2
  -5   4   8 5.73887 2.63481   4
   5   4   8 5.43230 1.90888   2
  -5   4  -8 4.23169 1.63183   4
   5  -4  -8 4.72911 2.63719   2
  -5   4  -8 8.19456 2.27065   2
  -6  -4  -8 78.5633 5.17034   3
   6   4  -8 79.8275 7.71122   2
  -6   4  -8 79.2760 5.19328   4
   6   4   8 74.9451 6.62307   2
  -6   4  -8 74.1465 5.81324   2
  -7   4   8 -3.5179 2.03638   4
  -7  -4  -8 -0.1907 2.19097   4
   7   4  -8 2.03667 3.28916   2
   7  -4  -8 1.67580 2.69042   2
  -7  -4   8 5.38385 3.35297   4
   7   4   8 3.22406 2.49289   2
   0   5   8 2163.51 68.4285   3
   0   5  -8 2181.99 68.7952   2
   0  -5   8 2253.62 68.7222   4
   0  -5   8 2029.72 68.2862   2
   0  -5  -8 2183.12 68.4156   4
   0  -5  -8 2169.25 68.7792   3
   1   5  -8 156.558 7.91594   2
  -1  -5  -8 142.896 7.11616   3
  -1   5   8 152.094 7.20846   3
   1  -5   8 145.967 6.48268   4
  -1   5   8 147.225 7.36590   2
  -1  -5  -8 137.412 6.71303   4
   1   5  -8 167.451 7.48591   3
  -1   5   8 159.346 7.54211   4
  -1   5  -8 148.282 6.76087   2
  -1  -5   8 151.731 7.86484   4
   1   5   8 147.733 7.08729   4
  -1   5  -8 151.009 6.78691   4
   1  -5  -8 154.231 7.27539   3
  -1  -5   8 150.318 7.70939   2
   1   5   8 142.630 6.62892   3
   1  -5  -8 138.229 7.21824   4
  -2  -5  -8 93.1282 5.14099   4
  -2   5   8 89.6613 5.76347   4
  -2   5   8 94.5950 5.93915   2
   2   5  -8 91.6580 5.55244   3
   2   5  -8 88.7192 5.21980   3
   2  -5   8 87.7861 4.30806   4
   2   5  -8 103.274 6.62492   2
  -2   5   8 98.1893 5.48520   3
  -2  -5  -8 100.801 5.42683   3
   2  -5  -8 91.6279 5.05964   3
   2   5   8 91.2597 5.32149   4
   2   5   8 95.4298 5.19649   2
   2   5   8 87.6375 4.23531   3
  -2  -5   8 83.1495 5.98803   2
  -2   5  -8 87.8350 4.56828   4
  -2  -5   8 87.5949 6.28631   4
   2  -5  -8 90.0316 5.79823   4
   3   5  -8 8.97372 1.94533   3
   3  -5   8 8.01577 1.50657   4
  -3  -5  -8 7.70271 1.99070   4
  -3   5   8 5.92664 2.61887   4
  -3  -5  -8 10.8506 2.01564   3
   3   5  -8 2.35793 1.88353   2
   3   5  -8 8.75274 1.83119   3
  -3   5   8 10.2071 2.16811   3
   3  -5  -8 7.95276 1.62139   3
  -3   5  -8 8.68268 1.56365   4
   3   5   8 10.9198 2.18375   2
  -3   5  -8 9.17489 1.63966   2
  -4  -5  -8 118.751 6.96075   4
  -4  -5  -8 120.027 6.46196   3
  -4   5   8 118.991 7.94782   4
   4   5  -8 131.733 9.00527   2
  -4   5   8 125.754 6.85438   3
  -4   5  -8 127.958 6.03568   4
   4  -5  -8 117.749 7.93719   2
   4   5   8 120.541 7.00335   2
  -4   5  -8 127.013 6.27999   2
  -5  -5  -8 635.363 26.8601   4
   5   5  -8 685.828 27.8327   2
  -5   5   8 652.642 26.4770   4
  -5  -5  -8 642.201 24.2828   2
  -5  -5  -8 678.172 23.7794   3
   5  -5  -8 677.932 26.7342   2
  -5   5  -8 637.280 23.6849   2
  -5   5  -8 672.506 23.1779   4
   5   5   8 661.586 24.7373   2
  -6   5   8 57.1475 6.28451   4
  -6  -5  -8 49.1258 4.37045   3
   6   5  -8 33.5648 5.52912   2
  -6   5  -8 47.2716 4.01708   4
   6   5   8 44.8499 4.68044   2
  -6   5  -8 35.4619 4.36596   2
  -7  -5  -8 28.2673 4.60879   4
  -7   5   8 29.1742 5.02632   4
   7   5  -8 33.4322 5.72353   2
  -7  -5  -8 31.6346 4.15319   3
  -7  -5   8 27.9179 5.68845   4
   7   5   8 26.4750 4.36629   2
  -7   5  -8 25.4810 4.06827   4
   0   6  -8 358.751 14.1445   2
   0   6   8 357.045 13.7410   3
   0  -6   8 339.053 13.6559   2
   0  -6  -8 346.814 14.0090   3
   0  -6   8 328.987 13.6960   4
   0   6  -8 374.857 14.3068   4
   0   6   8 353.119 13.9109   4
   0  -6  -8 345.947 13.6628   4
  -1  -6  -8 249.109 10.9219   3
   1   6  -8 244.756 11.4708   2
  -1  -6  -8 247.850 10.4676   4
   1   6  -8 260.748 10.9180   3
   1  -6   8 275.458 10.3004   4
  -1   6   8 248.552 10.9300   2
  -1   6   8 240.574 10.9002   4
   1   6  -8 228.971 11.6877   3
   1  -6  -8 253.906 11.0004   4
   1  -6  -8 268.180 10.9931   3
  -1   6  -8 232.837 10.2323   2
  -1   6  -8 268.949 10.6298   4
   1   6   8 238.214 10.2048   3
   1   6   8 266.161 10.9886   4
   2   6  -8 346.739 14.2266   3
   2  -6   8 351.098 12.6392   4
  -2   6   8 313.039 14.1897   2
  -2  -6  -8 358.886 13.9685   3
  -2  -6  -8 378.402 13.8890   4
   2   6  -8 337.773 13.6308   3
  -2   6   8 323.253 13.6183   3
   2   6  -8 340.086 15.1885   2
  -2   6   8 342.401 14.3594   4
   2   6   8 351.437 12.5772   3
   2   6   8 338.787 13.9436   4
   2  -6  -8 352.080 13.3999   3
  -2   6  -8 364.501 13.1573   4
  -2  -6   8 321.589 14.7788   2
   2  -6  -8 311.163 14.2185   4
  -2  -6   8 339.148 15.1281   4
   2   6   8 336.422 13.6415   2
   3   6  -8 -0.6171 1.21363   3
  -3  -6  -8 -0.4670 1.07996   3
   3   6  -8 1.74688 1.80320   2
  -3   6   8 2.98344 1.64496   4
   3   6  -8 2.08592 1.16901   3
   3  -6   8 0.59563 0.98520   4
  -3   6   8 -1.3280 1.01709   3
   3   6   8 -0.9201 1.12953   2
   3   6   8 0.17163 1.10804   4
  -3   6  -8 1.73210 1.00659   2
  -3   6  -8 -0.0845 0.88119   4
  -4  -6  -8 47.2661 4.02226   3
  -4   6   8 40.8509 4.62294   4
  -4  -6  -8 41.5620 4.14802   4
   4   6  -8 42.7971 3.07235   3
   4   6  -8 41.5512 2.90674   3
   4  -6   8 39.8663 3.38026   4
   4   6  -8 36.8063 5.06108   2
  -4   6  -8 36.6865 3.45341   2
   4   6   8 37.7698 4.09022   2
  -4   6  -8 46.8660 3.47791   4
  -5  -6  -8 78.6975 5.66037   3
  -5   6   8 84.8361 7.04967   4
   5   6  -8 62.8360 7.01650   2
  -5   6  -8 72.8166 4.84123   4
  -6   6   8 13.4918 3.92617   4
  -6  -6  -8 13.1295 2.91907   3
   6   6  -8 8.77615 3.82976   2
   6   6   8 9.10319 2.90717   2
  -6   6  -8 11.3741 2.50708   4
  -6   6  -8 6.68770 2.75857   2
   7   6  -8 -0.8344 3.04279   2
  -7   6   8 3.42884 2.95552   4
  -7  -6  -8 -0.8036 2.22799   3
  -7   6  -8 8.75877 2.44246   4
   7   6   8 3.68991 2.82086   2
   0   7   8 1211.60 39.8546   4
   0   7   8 1113.09 39.1476   3
   0  -7   8 1159.23 39.2857   2
   0  -7  -8 1195.72 39.4264   4
   0   7  -8 1177.80 39.9491   4
   0  -7   8 1209.43 39.6716   4
   0   7  -8 1146.42 39.7463   2
   0  -7  -8 1201.68 39.8905   3
   1   7  -8 1121.25 38.5947   3
  -1   7   8 1061.61 37.9745   3
  -1  -7  -8 1125.28 38.4307   3
   1  -7   8 1089.09 37.3431   4
  -1   7   8 1120.89 38.4907   4
   1   7  -8 1164.69 39.3318   2
  -1  -7   8 1117.72 38.7308   2
   1  -7  -8 1109.34 38.1282   3
   1  -7  -8 1127.47 38.3735   4
  -1  -7   8 1161.11 39.1489   4
  -1   7  -8 1165.45 38.0476   4
   1   7   8 1177.77 38.6038   4
  -1   7  -8 1162.78 37.9543   2
  -2  -7  -8 1626.41 52.3231   3
   2   7  -8 1511.03 52.2636   3
   2   7  -8 1591.97 53.9837   2
  -2   7   8 1529.48 51.8553   3
   2   7  -8 1686.13 51.9982   3
  -2   7   8 1526.22 52.6383   4
  -2  -7  -8 1514.60 51.7365   4
   2  -7   8 1548.25 50.5833   4
  -2   7  -8 1613.56 51.3105   4
   2  -7  -8 1645.46 51.4681   3
   2   7   8 1591.96 50.6105   3
   2   7   8 1577.45 51.9897   2
   2   7   8 1577.09 52.4161   4
  -3  -7  -8 3.94608 1.65438   4
   3   7  -8 9.14064 3.04383   2
   3  -7   8 4.57676 1.46794   4
   3   7  -8 5.58488 1.75117   3
  -3  -7  -8 4.34664 1.83236   3
  -3   7   8 4.73777 1.84997   4
   3   7  -8 3.45511 1.95412   3
   3   7   8 5.66948 1.81215   2
   3  -7  -8 6.12470 1.32131   3
  -3   7  -8 4.63604 1.47313   4
   3   7   8 5.24142 2.06806   4
   3   7   8 6.17559 0.93675   3
  -4   7   8 47.2314 5.10000   4
   4   7  -8 50.8421 3.59074   3
   4  -7   8 54.5315 4.08878   4
   4   7  -8 44.4972 3.74411   3
   4   7  -8 57.1056 5.84967   2
  -4   7  -8 45.6673 4.20162   2
   4   7   8 48.3100 4.79718   2
  -4   7  -8 60.4671 4.22346   4
  -5   7   8 1.35972 2.05758   4
   5   7  -8 4.57379 3.23895   2
  -5  -7  -8 2.64122 1.68993   3
  -5   7  -8 1.20343 1.33524   4
  -5   7  -8 0.67667 1.77487   2
   5   7   8 3.32022 2.26488   2
   6   7  -8 109.035 9.56714   2
  -6   7   8 116.037 9.04138   4
  -6  -7  -8 108.664 7.67908   3
  -6   7  -8 111.115 9.47960   4
   6   7   8 108.950 8.10354   2
  -7  -7  -8 5.97064 3.23890   3
   7   7  -8 9.99825 4.20094   2
  -7   7   8 8.70066 3.56312   4
   7   7   8 1.60446 3.11466   2
  -7   7  -8 8.64086 2.55380   4
   0  -8   8 920.806 32.7995   4
   0   8  -8 823.416 32.5060   3
   0  -8  -8 980.894 33.3102   3
   0   8  -8 941.808 33.2495   2
   0  -8  -8 955.912 32.7489   4
   0   8  -8 1006.22 33.6626   4
   0   8   8 1045.36 33.5963   4
   0   8   8 874.557 32.3856   3
   1   8  -8 417.618 17.7218   2
  -1   8   8 468.885 19.0702   4
   1  -8   8 421.273 16.2119   4
  -1   8   8 421.284 21.4266   3
  -1  -8  -8 389.113 16.3560   4
  -1  -8  -8 420.784 17.1269   3
   1   8   8 420.661 16.3119   3
   1  -8  -8 417.072 16.8265   3
  -1   8  -8 419.271 16.7543   4
  -1  -8   8 406.577 17.2022   2
  -1   8  -8 442.680 16.8111   2
  -1  -8   8 388.360 17.2070   4
   1   8   8 444.933 17.3957   4
   2  -8   8 194.579 8.82573   4
  -2  -8  -8 195.365 9.77727   4
   2   8  -8 213.527 11.2106   2
  -2   8   8 196.840 10.2010   4
  -2   8  -8 197.583 9.41484   4
  -2   8  -8 205.428 9.41959   2
   2   8   8 209.618 10.0752   2
   2   8   8 182.357 8.76088   3
   2   8   8 184.314 10.0017   4
   2  -8  -8 203.715 9.36322   3
   3  -8   8 7.35763 1.77682   4
   3   8  -8 10.6180 2.56320   3
  -3  -8  -8 5.92869 2.39873   3
   3   8  -8 7.37635 2.09322   3
  -3   8   8 9.39319 2.56788   4
   3   8  -8 6.37470 2.82916   2
   3   8   8 8.19430 1.49119   3
  -3   8  -8 7.65712 1.95220   4
   3  -8  -8 8.20557 1.61814   3
   3   8   8 12.2111 2.73691   2
   4   8  -8 1.48307 1.38221   3
  -4   8   8 2.78333 2.19677   4
   4  -8   8 0.16072 1.41725   4
  -4  -8  -8 2.99745 2.08768   3
   4   8  -8 0.44878 1.50325   3
   4   8  -8 2.96020 2.59307   2
  -4   8  -8 -2.3950 1.42879   2
   4   8   8 4.86829 2.21341   2
  -4   8  -8 3.84275 1.53580   4
  -5  -8  -8 68.2923 6.00656   3
  -5   8   8 68.0814 6.51880   4
  -5   8  -8 61.7561 6.11231   2
  -5   8  -8 76.6974 5.36489   4
   5   8   8 61.0523 6.08186   2
  -6   8   8 18.1536 4.73990   4
  -6  -8  -8 15.6977 3.81571   3
   6   8  -8 14.1767 4.50672   2
  -6   8  -8 12.9810 2.75955   4
   6   8   8 6.77109 3.31880   2
  -7   8   8 94.5602 8.54536   4
   7   8  -8 91.4115 9.42414   2
  -7  -8  -8 89.1978 8.23189   3
   7   8   8 95.8185 8.00864   2
  -7   8  -8 90.3479 6.56778   4
   0  -9   8 803.735 30.2952   4
   0  -9  -8 911.879 31.1877   3
   0   9   8 849.171 31.0263   4
   0   9  -8 815.558 30.7618   2
   0   9  -8 883.161 31.3229   4
  -1  -9  -8 44.0435 4.39485   3
   1   9  -8 38.0912 4.46022   2
   1  -9   8 43.9967 3.84148   4
   1   9  -8 36.9957 4.44259   4
  -1   9   8 45.4128 4.29864   4
  -1   9  -8 40.2910 4.05057   4
  -1   9  -8 41.6522 4.05170   2
   1  -9  -8 42.1826 4.12728   3
   2   9  -8 201.717 11.4975   2
  -2  -9  -8 216.695 10.9508   3
   2   9  -8 204.954 10.1896   3
   2  -9   8 202.978 9.37905   4
  -2   9   8 207.511 10.8036   4
   2   9   8 182.411 10.4834   4
  -2   9  -8 227.092 10.4126   4
   2   9   8 213.309 9.55396   3
   2  -9  -8 196.707 9.67011   3
  -2   9  -8 194.344 9.77437   2
   3  -9   8 352.255 14.2378   4
  -3   9   8 360.059 16.2244   4
   3   9  -8 328.623 14.5131   3
   3   9  -8 347.121 17.1935   2
  -3  -9  -8 372.161 16.1311   3
   3  -9  -8 357.358 13.2893   3
   3   9   8 355.120 15.8612   2
   3   9   8 348.769 13.1864   3
   3   9   8 361.084 16.3432   4
  -3   9  -8 344.997 14.6653   4
   4  -9   8 139.590 8.09788   4
   4   9  -8 163.719 7.93801   3
  -4  -9  -8 153.409 9.39851   3
  -4   9   8 160.540 10.0546   4
   4   9  -8 154.040 8.34737   3
   4   9  -8 168.121 11.3221   2
  -4   9  -8 144.923 8.32972   2
   4   9   8 155.248 9.64725   2
  -4   9  -8 158.794 8.50302   4
  -5  -9  -8 276.357 14.1355   3
   5   9  -8 250.389 15.6976   2
  -5   9  -8 317.421 14.6668   4
   5   9   8 269.567 14.3813   2
   6   9  -8 38.9885 6.48770   2
  -6   9   8 40.0489 5.61104   4
  -6  -9  -8 39.4220 5.39665   3
   6   9   8 35.9823 5.54204   2
  -6   9  -8 43.0460 4.41505   4
   0  10  -8 0.67531 1.53602   4
   0  10  -8 1.63320 1.66604   2
   0  10   8 1.09577 1.61818   4
   0 -10  -8 2.41164 1.87697   3
  -1  10   8 4.00864 2.14782   4
   1  10  -8 10.8955 3.21402   4
   1  10  -8 8.96192 2.71997   2
  -1 -10  -8 10.1301 2.97000   3
   1  10   8 6.67896 2.67513   4
  -1  10  -8 8.24685 2.42826   4
   1 -10  -8 11.4287 2.90648   3
   2  10  -8 20.7083 4.32929   2
  -2 -10  -8 29.8951 3.97873   3
   2  10  -8 36.1100 4.00635   3
  -2  10   8 27.7945 3.62381   4
   2 -10   8 26.9343 3.18319   4
   2  10   8 23.0852 3.67686   4
   2  10   8 24.6097 3.60266   2
   2 -10  -8 28.1712 3.41246   3
  -2  10  -8 23.2808 3.75404   2
  -2  10  -8 26.8376 3.61419   4
  -3  10   8 64.1107 5.86413   4
   3  10  -8 43.7611 4.40846   3
   3  10  -8 47.3141 5.63324   2
  -3 -10  -8 66.0958 6.03618   3
   3 -10   8 54.9602 4.97431   4
  -3  10  -8 57.1113 4.84923   4
   3 -10  -8 59.4102 4.01720   3
   3  10   8 50.6887 5.23839   2
   3  10   8 50.1676 5.52383   4
   3  10   8 56.2165 4.55505   3
  -4 -10  -8 106.814 7.93752   3
   4  10  -8 86.2857 8.49131   2
  -4  10   8 94.5202 7.78500   4
   4  10  -8 99.7953 8.45535   3
  -4  10  -8 96.3607 6.72816   4
   4  10   8 102.006 8.01085   2
  -5  10   8 10.1762 3.10049   4
   5  10  -8 3.93358 1.58623   3
   5  10  -8 7.56886 3.39929   2
  -5 -10  -8 3.27098 2.32424   3
   5  10   8 11.0825 3.22765   2
  -5  10  -8 5.65982 2.27539   4
  -6  10   8 46.0084 6.18058   4
   6  10  -8 43.8683 6.98963   2
  -6  10  -8 45.4155 4.94065   4
   6  10   8 50.6603 6.40479   2
   0  11  -8 43.3647 4.60247   4
   0  11  -8 29.3163 4.19589   2
   0  11   8 30.9629 4.17574   4
   0 -11  -8 31.2704 4.26360   3
  -1  11   8 195.731 10.8267   4
   1  11  -8 172.401 10.6759   2
   1  11  -8 183.851 11.0886   4
  -1 -11  -8 184.914 10.6959   3
   1  11   8 174.505 10.5274   4
  -1  11  -8 163.956 10.0141   4
  -1  11  -8 207.333 10.7023   2
   1 -11  -8 183.824 10.1682   3
  -2  11   8 2.78162 1.92554   4
  -2 -11  -8 -2.4514 1.26572   3
   2  11  -8 1.69481 1.87935   3
   2  11  -8 2.63090 2.42641   2
   2  11   8 -2.0648 1.20017   2
   2  11   8 1.89100 1.76796   4
   2 -11  -8 1.05692 1.66024   3
  -2  11  -8 1.76580 1.58325   4
  -2  11  -8 5.33477 2.29631   2
   3  11  -8 -1.1842 1.59494   3
  -3 -11  -8 -1.3670 1.78337   3
   3  11  -8 -0.0285 2.11614   2
  -3  11   8 -2.0425 1.55727   4
   3  11   8 -2.3611 1.76741   2
   3  11   8 2.84177 1.60768   3
   3  11   8 0.39322 1.80895   4
  -3  11  -8 2.15234 1.56799   4
  -4 -11  -8 647.235 26.9688   3
   4  11  -8 606.884 31.0035   2
   4  11  -8 635.162 24.1550   3
  -4  11   8 691.138 27.5596   4
  -4  11  -8 686.837 25.6334   4
   4  11   8 657.477 27.0541   2
  -5 -11  -8 11.7612 3.39193   3
   5  11  -8 11.6836 4.32795   2
  -5  11   8 9.03262 3.44933   4
   5  11  -8 11.6261 2.11591   3
   5  11   8 15.5937 4.09696   2
  -5  11  -8 13.9561 3.25354   4
  -6  11   8 48.2539 6.41333   4
   6  11  -8 42.2857 7.22514   2
  -6 -11  -8 37.3840 6.11750   3
  -6  11  -8 46.5904 5.23174   4
   6  11   8 47.7034 7.41502   2
   0  12  -8 371.643 17.3689   2
   0 -12  -8 373.702 17.1234   3
   0  12  -8 367.804 17.5061   4
   0  12   8 362.054 17.3554   4
   1  12  -8 92.7400 7.72467   2
  -1  12   8 89.0611 7.36243   4
  -1 -12  -8 96.3691 7.59166   3
   1  12  -8 82.9055 7.46294   4
   1  12   8 93.4958 7.39712   4
   1 -12  -8 87.4298 6.99858   3
  -1  12  -8 79.6308 6.91192   4
  -1  12  -8 94.6916 7.22751   2
  -2  12   8 64.7288 6.26650   4
  -2 -12  -8 69.4135 6.84791   3
   2  12  -8 72.6400 7.26969   2
  -2  12  -8 72.6576 6.31816   4
  -2  12  -8 74.2672 6.41358   2
   2 -12  -8 76.2155 5.99656   3
   2  12   8 76.9394 6.72583   2
   2  12   8 74.9955 6.94641   4
  -3 -12  -8 9.08556 3.44912   3
  -3  12   8 3.62342 2.27771   4
   3  12  -8 6.20455 2.69425   3
   3  12  -8 7.18354 3.30379   2
   3  12   8 12.6093 3.76288   4
   3  12   8 11.0096 3.48671   2
  -3  12  -8 6.92019 2.53331   4
   4  12  -8 8.75409 2.65844   3
  -4  12   8 7.46380 3.57553   4
  -4 -12  -8 10.1724 3.89588   3
   4  12  -8 7.28624 3.65503   2
   4  12   8 10.4324 3.43272   2
   4  12   8 10.8173 1.92420   3
  -4  12  -8 13.0279 3.32863   4
   4  12   8 7.95230 1.81764   3
  -5 -12  -8 15.6868 4.34595   3
  -5  12   8 18.8827 4.57504   4
   5  12  -8 22.5041 5.86215   2
   5  12  -8 14.9341 2.68760   3
   5  12   8 20.8655 4.85104   2
  -5  12  -8 12.1541 3.31851   4
  -6  12   8 24.5875 5.51408   4
   6  12  -8 42.1363 6.95940   2
  -6 -12  -8 27.7521 5.75020   3
  -6  12  -8 40.7764 5.37703   4
   6  12   8 29.4827 5.92895   2
   0  13  -8 594.144 24.9535   2
   0  13  -8 582.885 25.0472   4
   0 -13  -8 562.241 24.2039   3
   0  13   8 604.001 25.1530   4
   1  13  -8 1.92581 2.13161   2
   1  13  -8 4.70366 2.32742   4
  -1  13   8 4.97436 2.60474   4
  -1 -13  -8 5.30332 2.79898   3
  -1  13  -8 1.82422 2.13284   4
   1 -13  -8 3.33860 2.58105   3
  -1  13  -8 3.98349 2.60914   2
   1  13   8 4.38636 2.59404   2
   1  13   8 -0.2080 2.27687   4
  -2 -13  -8 48.9618 5.95143   3
   2  13  -8 45.4493 6.11686   2
  -2  13   8 50.1350 5.81472   4
  -2  13  -8 57.2209 5.82113   4
   2  13   8 63.8756 6.31237   2
   2  13   8 56.7454 6.22306   4
   2 -13  -8 51.0643 5.16564   3
  -2  13  -8 56.6501 5.66394   2
  -3 -13  -8 792.840 32.3162   3
   3  13  -8 796.821 33.6162   2
   3  13  -8 814.958 30.4386   3
   3  13   8 825.562 33.0457   4
   3  13   8 779.838 32.0757   2
  -3  13  -8 775.396 30.6798   2
  -3  13  -8 819.258 31.2263   4
  -4  13   8 49.0069 6.23521   4
  -4 -13  -8 41.9603 6.32694   3
   4  13  -8 39.9315 4.74805   3
   4  13  -8 34.7852 6.68328   2
   4  13   8 39.0427 5.79988   2
   4  13   8 33.4370 3.79512   3
   4  13   8 40.2225 3.56419   3
   4  13   8 46.0586 7.33977   4
  -4  13  -8 51.9605 5.64989   4
  -5 -13  -8 0.03612 3.04776   3
   5  13  -8 0.15241 3.08574   2
  -5  13   8 -1.3959 2.30740   4
  -5  13  -8 -2.8293 2.38862   4
   5  13   8 -2.4111 2.75995   2
  -6 -13  -8 15.3403 4.94067   3
  -6  13   8 7.62041 3.75990   4
   6  13  -8 2.51872 4.20349   2
   6  13   8 12.2828 4.51801   2
  -6  13  -8 11.5679 3.79035   4
   0  14   8 437.455 20.5941   4
   0  14  -8 451.888 20.6798   2
   0 -14  -8 423.437 19.8621   3
   0  14  -8 402.109 20.0650   4
  -1 -14  -8 13.5523 3.87958   3
  -1  14   8 9.93587 3.20037   4
   1  14  -8 11.3569 3.78545   2
   1  14  -8 9.36591 3.24053   4
  -1  14  -8 10.7395 3.46593   4
   1 -14  -8 8.96729 3.56619   3
   1  14   8 11.8636 3.53640   2
  -1  14  -8 8.55604 3.40485   2
   1  14   8 15.2248 3.79948   4
  -2  14   8 37.9372 6.08415   4
   2  14   8 40.4977 5.37105   2
   2 -14  -8 40.5970 4.81262   3
  -2  14  -8 44.7797 5.37594   2
  -2  14  -8 33.7997 4.99778   4
   2  14   8 42.0236 5.84824   4
  -3 -14  -8 12.5617 3.92621   3
   3  14  -8 9.74483 3.54221   2
  -3  14   8 12.9585 4.12929   4
   3  14  -8 19.3970 4.27661   3
  -3  14  -8 6.50519 2.82609   2
  -3  14  -8 18.2669 4.23830   4
   3  14   8 15.4699 4.11454   2
   4  14  -8 31.7274 6.91417   2
  -4 -14  -8 15.2194 4.78714   3
   4  14  -8 17.5077 3.85382   3
  -4  14   8 23.4961 5.09509   4
   4  14   8 18.6636 3.67595   3
  -4  14  -8 26.1165 4.97294   4
   4  14   8 24.4173 5.36409   2
   4  14   8 22.8900 5.71707   4
  -5  14   8 11.3893 3.94264   4
  -5 -14  -8 2.45564 3.47037   3
   5  14  -8 0.77317 2.39789   3
   5  14  -8 2.46935 3.54853   2
   5  14   8 8.27476 3.64415   2
  -5  14  -8 6.24739 2.99172   4
   0 -15  -8 47.2832 6.02243   3
   0  15  -8 40.4014 5.79403   4
   0  15  -8 42.4630 6.02811   2
  -1  15   8 18.0903 4.61419   4
  -1 -15  -8 16.2509 4.24801   3
  -1  15  -8 18.3607 4.66443   2
   1  15   8 20.3101 5.31794   2
  -1  15  -8 27.9204 4.81086   4
   1 -15  -8 27.8056 5.27516   3
  -2  15   8 290.691 16.2517   4
   2  15  -8 302.435 17.2323   2
  -2 -15  -8 259.814 15.6575   3
  -2  15  -8 291.084 15.6051   2
   2 -15  -8 281.402 14.3371   3
   2  15   8 313.339 18.9129   2
  -2  15  -8 305.129 16.1022   4
   2  15   8 283.587 16.3708   4
   3  15  -8 2.35991 3.34229   2
  -3  15   8 2.94380 2.67845   4
   3  15  -8 -6.6243 2.51635   3
  -3 -15  -8 0.69439 2.26688   3
   3  15   8 0.19744 2.64786   4
  -3  15  -8 -1.5378 2.18431   4
   3  15   8 3.62641 3.06533   2
  -3  15  -8 0.47916 2.04618   2
  -4  15   8 3.42222 2.85583   4
  -4 -15  -8 4.73632 3.22132   3
   4  15  -8 2.82453 2.47039   3
   4  15  -8 3.92256 3.72239   2
   4  15   8 0.93029 2.88294   2
   4  15   8 4.14048 2.31946   3
   4  15   8 -2.9742 2.54790   4
  -4  15  -8 -0.4570 2.51198   4
   5  15  -8 18.0779 3.82851   3
  -5  15   8 20.2768 5.16588   4
  -5 -15  -8 20.4184 5.56988   3
   5  15   8 19.1341 5.35767   2
  -5  15  -8 27.3459 6.01909   4
   0  16  -8 11.5572 3.93500   2
   0  16   8 5.63880 3.41464   4
   0 -16  -8 5.90290 3.21070   3
   0  16  -8 9.63019 3.53696   4
   1  16  -8 152.472 11.5401   4
   1  16  -8 158.117 11.8353   2
  -1 -16  -8 150.397 11.2142   3
  -1  16   8 147.363 11.1124   4
   1 -16  -8 156.707 10.4905   3
   1  16   8 156.820 11.7396   4
   1  16   8 147.177 11.1124   2
  -1  16  -8 129.594 10.3421   2
  -2  16   8 6.58515 3.24376   4
  -2 -16  -8 9.10199 4.09245   3
   2  16  -8 7.82803 3.66352   2
   2  16   8 12.3473 4.04911   2
   2 -16  -8 6.85943 3.08589   3
  -2  16  -8 3.80316 3.48700   4
  -2  16  -8 15.6219 5.02259   2
   2  16   8 6.53086 3.22813   4
   3  16  -8 2.13470 2.93886   2
  -3 -16  -8 9.68066 4.17177   3
   3  16  -8 4.19259 3.25209   3
  -3  16   8 14.1307 4.60322   4
   3  16   8 6.41862 4.00053   4
   3  16   8 7.13088 3.43991   2
  -3  16  -8 9.14668 3.60000   2
  -4 -16  -8 35.4665 6.83937   3
  -4  16   8 36.7128 6.15822   4
   4  16  -8 48.3521 5.60961   3
   4  16  -8 51.2954 7.62181   2
   4  16   8 43.6321 6.64602   2
  -4  16  -8 38.6297 6.01809   2
   4  16   8 34.5381 4.55212   3
  -4  16  -8 38.1655 6.02012   4
   4  16   8 37.0686 7.17892   4
   0  17  -8 195.930 13.1903   2
   0  17   8 160.019 12.3658   4
   0  17  -8 157.183 12.3398   4
   0 -17  -8 192.296 12.6854   3
  -1  17   8 56.3024 7.38542   4
  -1 -17  -8 57.1596 7.56756   3
   1  17  -8 66.5096 7.83432   4
   1  17  -8 73.1742 8.19985   2
   1  17   8 57.0318 7.17950   2
  -1  17  -8 59.6482 7.37760   4
   1 -17  -8 60.4590 7.02964   3
  -1  17  -8 62.6181 7.38051   2
   1  17   8 57.3444 7.46452   4
  -2  17   8 1.59666 2.62196   4
   2  17  -8 3.89769 3.32414   2
  -2  17  -8 -2.0233 2.41251   4
   2  17   8 1.68976 3.10875   2
   2  17   8 2.63810 2.51965   4
  -2  17  -8 2.77943 2.76227   2
  -3 -17  -8 90.6980 9.35535   3
  -3  17   8 97.0684 9.14824   4
   3  17  -8 84.3842 9.77874   2
   3  17  -8 81.1305 7.95588   3
  -3  17  -8 80.3387 7.93511   2
  -3  17  -8 87.9970 8.71911   4
   3  17   8 82.0356 9.08354   2
   3  17   8 78.0592 9.04377   4
  -4  17   8 -0.7474 2.96765   4
   4  17  -8 4.01166 3.17841   3
   4  17  -8 0.15919 3.35954   2
  -4  17  -8 1.42721 2.92085   2
   4  17   8 -0.5135 2.64828   3
  -4  17  -8 0.24836 2.72499   4
   4  17   8 2.95915 3.46198   2
   4  17   8 3.36623 3.47844   4
   0  18  -8 3.66867 3.66724   4
   0  18  -8 3.28807 2.70192   2
   0  18   8 8.35976 3.95098   2
   0 -18  -8 4.22279 3.43100   3
   0  18   8 6.09735 3.07139   4
   1  18  -8 4.19208 3.21098   2
  -1  18   8 3.42555 2.84454   4
   1  18  -8 -2.3197 2.60169   4
  -1 -18  -8 -3.0343 2.81299   3
   1  18   8 3.56998 3.29141   4
  -1  18  -8 -4.9287 2.20896   4
   1  18   8 0.91589 1.75224   2
   1 -18  -8 -0.2588 2.94947   3
  -1  18  -8 0.00586 2.48374   2
  -2  18   8 27.0140 6.16717   4
  -2 -18  -8 43.4604 7.03988   3
   2  18  -8 46.2166 7.37305   2
  -2  18  -8 45.5495 6.63675   4
  -2  18  -8 41.6522 6.54329   2
   2  18   8 32.4621 5.83435   4
   2  18   8 41.7439 6.62877   2
  -3 -18  -8 2.10127 4.11354   3
  -3  18   8 -0.6774 2.88699   4
   3  18  -8 -0.2907 3.26049   3
   3  18  -8 3.54264 4.46394   2
   3  18   8 -3.2656 2.83890   4
  -3  18  -8 3.08084 3.42912   2
  -3  18  -8 2.61599 2.99182   4
   3  18   8 4.82905 3.62458   2
   0  19   8 164.317 13.1353   4
   0  19   8 184.542 13.4692   2
   0  19  -8 149.307 12.6044   4
   0  19  -8 191.249 14.0837   2
   0 -19  -8 161.578 12.2794   3
   1  19  -8 0.23268 3.28504   4
  -1 -19  -8 1.55596 3.45748   3
  -1  19   8 0.96133 2.98114   4
   1  19  -8 6.90006 3.67256   2
   1  19   8 -2.1647 3.48905   2
   1  19   8 -0.1960 2.76991   4
  -1  19  -8 -2.5817 2.54865   2
   1 -19  -8 -0.5690 2.75683   3
  -1  19  -8 0.22694 3.16724   4
   2  19  -8 6.41737 4.83491   2
  -2  19   8 10.2824 4.39174   4
   2  19   8 14.0248 4.77101   2
  -2  19  -8 5.00046 4.42508   2
  -2  19  -8 6.25108 3.99694   4
   2  19   8 8.27326 4.05844   4
  -3 -19  -8 17.4774 5.95352   3
  -3  19   8 14.8843 5.19558   4
   3  19  -8 15.0627 5.58859   2
   3  19  -8 4.79875 4.08261   3
   3  19   8 16.8893 6.18699   4
  -3  19  -8 20.2924 5.83517   4
  -3  19  -8 17.7286 5.08799   2
   0  20  -8 4.61648 4.24460   2
   0  20  -8 -1.0457 3.44286   4
   0  20   8 2.61679 4.50746   4
   0 -20  -8 11.7252 5.41621   3
   0  20   8 0.72036 4.57797   2
  -1  20   8 7.80364 4.60432   4
   1  20  -8 4.81933 4.20108   2
   1  20   8 5.74240 4.56890   2
   1  20   8 -2.5139 3.17546   4
  -1  20  -8 3.80314 4.01525   2
  -1  20  -8 1.36593 3.91721   4
  -2 -20  -8 25.5673 6.17223   3
  -2  20   8 30.7921 6.83748   4
  -2  20  -8 22.3411 5.88087   4
   2  20   8 28.9067 7.17050   4
   0   0   9 -0.0413 0.65584   2
   0   0  -9 1.63873 0.76829   2
   0   0  -9 0.45475 0.76146   3
   0   0   9 0.35876 0.73247   3
   0   0   9 -0.2869 0.49690   4
  -1   0   9 0.61609 0.86151   4
  -1   0  -9 -0.1160 0.55682   3
  -1   0   9 -0.4259 0.54861   2
   1   0   9 0.89155 0.38260   4
   1   0   9 -0.5010 0.33500   2
  -1   0   9 1.20143 0.79629   3
   1   0  -9 0.26880 0.82630   3
   1   0  -9 0.26388 0.88668   2
  -2   0   9 857.713 28.5763   3
  -2   0   9 782.554 29.7657   2
   2   0  -9 916.338 29.9623   2
  -2   0  -9 857.123 26.9591   3
   2   0  -9 848.771 28.1585   3
  -2   0   9 849.900 29.7375   4
   3   0  -9 -0.4655 0.64476   3
  -3   0  -9 0.00935 0.35325   2
   3   0  -9 1.01361 1.34340   2
  -3   0  -9 -0.1205 0.42244   4
  -3   0  -9 0.03423 0.40538   4
  -3   0   9 0.47019 1.04214   3
  -3   0   9 0.38015 1.16097   4
   3   0  -9 0.33356 0.67519   3
  -3   0   9 0.13885 0.76846   2
   3   0   9 -0.2518 0.36399   2
   4   0  -9 16.4157 3.58162   2
  -4   0   9 15.1254 2.68434   3
  -4   0   9 9.91762 2.83738   4
  -4   0  -9 14.6371 1.70098   4
   4   0   9 12.5140 1.51108   2
  -4   0  -9 14.8877 1.69668   2
  -4   0  -9 16.2174 1.72782   4
  -5   0  -9 1.30537 1.34427   2
   5   0  -9 -0.2998 2.01872   2
  -5   0   9 2.92548 2.57862   4
  -5   0  -9 1.53199 1.15374   4
  -5   0  -9 0.62201 1.31553   4
   5   0   9 1.84892 1.17660   2
  -6   0  -9 258.108 12.7820   4
  -6   0  -9 299.031 11.9185   4
  -6   0  -9 270.652 12.0103   2
  -7   0  -9 0.26604 1.80111   4
  -7   0   9 -1.8544 2.45862   4
   7   0  -9 -1.4403 2.92469   2
   0   1   9 -0.3045 0.51437   2
   0  -1  -9 0.29002 0.56717   4
   0   1   9 3.66913 1.07702   3
   0   1  -9 -0.0576 0.71540   3
   0  -1   9 0.63418 0.66920   3
   0  -1  -9 -0.0043 0.66218   3
   0   1  -9 -0.2091 0.63125   2
   0  -1   9 0.54442 0.63162   2
   0  -1  -9 0.55642 0.59786   2
   0   1   9 -0.2539 0.57924   4
   1   1  -9 5.82137 1.57253   2
   1  -1   9 3.89771 0.68943   2
  -1  -1  -9 4.53749 1.10179   3
  -1   1   9 7.98281 1.62559   3
   1  -1   9 5.20029 0.66048   4
   1   1  -9 4.74618 1.31510   3
  -1   1   9 6.34891 1.60622   2
  -1   1   9 5.87087 1.55020   4
  -1  -1  -9 4.58570 0.85300   4
   1  -1  -9 3.45126 1.17800   3
   1   1   9 4.84659 0.75435   2
   1  -1  -9 3.07492 1.25305   2
  -1  -1   9 5.23955 1.29302   3
   1   1   9 5.88315 0.95267   3
  -1   1  -9 5.89065 0.73186   2
  -1   1  -9 4.21742 1.03600   3
   1   1   9 4.58235 0.79256   4
  -1  -1   9 5.30176 1.47903   2
  -2   1   9 749.620 26.4636   2
  -2   1   9 761.284 25.2293   3
  -2   1   9 763.203 26.3481   4
   2   1  -9 733.431 24.8005   3
   2   1  -9 750.384 26.4434   2
  -2  -1  -9 724.692 23.1650   4
  -2  -1   9 726.122 26.4922   2
   2  -1  -9 760.026 24.8212   3
  -2  -1   9 707.392 25.1127   3
   2   1   9 728.472 23.0848   2
   2  -1  -9 744.827 26.1955   2
   3   1  -9 613.625 23.8945   2
  -3  -1  -9 633.998 20.9515   4
  -3   1   9 655.178 25.8663   2
   3   1  -9 638.795 21.0364   3
   3   1  -9 653.738 21.3782   3
  -3   1   9 602.496 23.6693   4
  -3   1   9 629.255 22.1401   3
  -3  -1  -9 640.471 19.9610   3
  -3  -1   9 628.387 25.8723   2
   3  -1  -9 607.933 20.6552   3
   3  -1  -9 640.377 23.8780   2
   3  -1  -9 642.794 20.9892   3
  -3   1  -9 637.154 19.8042   2
  -3   1  -9 604.787 19.8297   4
   3   1   9 624.292 20.2773   2
  -3   1  -9 640.894 19.7228   4
  -4   1   9 37.0804 3.42993   3
  -4   1   9 42.8633 4.65818   4
  -4  -1  -9 43.8319 2.99510   4
   4   1  -9 41.4339 4.65017   2
  -4  -1  -9 43.2305 2.85773   2
  -4  -1  -9 40.6976 2.95971   4
   4   1   9 40.3636 2.74239   2
  -4  -1   9 45.5882 3.81129   3
   4  -1  -9 39.1827 4.47070   2
  -4   1  -9 42.1411 2.73828   2
  -4  -1   9 39.9552 4.65708   4
  -4   1  -9 43.3373 2.60172   4
  -4   1  -9 45.6972 2.87155   4
  -5  -1  -9 1476.91 47.7010   4
  -5  -1  -9 1452.63 48.0061   4
  -5   1   9 1464.70 51.8355   4
  -5  -1  -9 1443.89 47.5943   2
   5   1  -9 1436.71 51.7735   2
  -5   1  -9 1492.98 47.7298   4
   5  -1  -9 1498.76 51.7444   2
  -5  -1   9 1431.58 52.0371   4
   5   1   9 1481.19 47.3361   2
  -5   1  -9 1547.04 47.6397   2
  -5   1  -9 1470.34 47.0890   4
  -6  -1  -9 100.815 7.00255   2
  -6  -1  -9 108.753 6.45017   4
  -6  -1  -9 118.879 9.65877   4
  -6  -1  -9 110.629 4.42719   3
  -6   1  -9 111.264 6.67272   4
   6   1   9 107.213 6.14078   2
  -6   1  -9 110.901 6.06807   4
  -6   1  -9 112.478 6.54617   2
   7   1  -9 3.40010 2.95129   2
  -7   1   9 5.75843 3.47398   4
  -7  -1   9 -4.2395 2.46125   4
   7  -1  -9 1.76606 2.53471   2
   7   1   9 4.10583 2.11075   2
  -7   1  -9 1.14827 1.69194   4
   0  -2   9 -0.7763 0.61296   2
   0  -2  -9 -0.6667 0.51346   4
   0   2   9 -0.2152 0.57733   4
   0   2   9 0.34053 0.68064   3
   0   2  -9 0.01999 0.75467   3
   0   2  -9 1.04835 0.81154   2
   0  -2  -9 -0.5106 0.61043   3
   0   2   9 0.16986 0.57029   2
  -1  -2  -9 2417.63 74.8605   3
  -1   2   9 2429.02 75.8359   2
   1  -2   9 2402.72 73.8020   2
  -1   2   9 2406.43 75.3321   3
   1   2  -9 2341.13 75.9790   2
   1  -2   9 2398.73 73.7667   4
   1   2   9 2333.69 74.8438   4
  -1  -2   9 2478.26 76.2488   2
  -1  -2   9 2378.56 75.3647   3
   1  -2  -9 2411.76 75.8454   4
   1   2   9 2386.01 74.3493   3
  -1   2  -9 2464.23 73.9375   2
   2   2  -9 31.1212 3.51542   2
  -2   2   9 40.7050 3.64460   4
  -2  -2  -9 36.7619 2.45225   3
  -2   2   9 33.2369 2.86171   3
   2   2  -9 41.2113 3.02103   3
  -2  -2   9 33.0261 3.02803   3
   2   2   9 38.2025 2.21444   2
  -2   2  -9 36.9986 1.39904   2
   2  -2  -9 37.1495 2.86276   3
   2  -2  -9 42.0769 3.68926   2
   2   2   9 36.7895 2.34931   4
  -2   2  -9 36.7906 1.43677   2
   3   2  -9 152.068 6.90381   3
   3   2  -9 153.269 6.62278   3
  -3   2   9 150.637 7.31913   3
   3   2  -9 158.589 10.1038   2
  -3   2   9 136.855 8.26379   4
  -3  -2  -9 159.161 6.43848   4
   3  -2  -9 163.846 6.55189   3
  -3   2  -9 157.478 5.36628   4
   3  -2  -9 151.024 8.56825   2
  -3   2  -9 152.521 5.58894   2
  -3  -2   9 145.284 7.41432   3
  -4   2   9 14.6488 3.32186   4
  -4  -2  -9 19.2510 2.16133   4
  -4   2   9 13.7894 2.35965   3
  -4  -2  -9 14.0995 2.05633   3
   4   2  -9 13.7886 3.29564   2
  -4  -2  -9 17.9454 1.97167   2
   4  -2  -9 17.2263 3.43548   2
  -4   2  -9 22.1488 1.91490   4
  -4  -2   9 16.1015 2.64814   3
  -4   2  -9 12.2954 1.67189   2
   4   2   9 19.0882 2.11382   2
  -5  -2  -9 18.6950 2.58360   2
  -5  -2  -9 19.9211 2.60082   4
  -5   2   9 16.7645 3.89544   4
   5   2  -9 21.7537 4.51271   2
  -5  -2  -9 18.3574 2.65982   4
   5  -2  -9 18.9919 4.01958   2
   5   2   9 24.5667 2.65002   2
  -5   2  -9 17.4873 2.22133   4
  -5   2  -9 24.0358 2.66501   2
  -5  -2   9 21.2289 4.59557   4
  -6  -2  -9 0.69228 1.01832   3
   6   2  -9 1.68307 2.65049   2
  -6  -2  -9 0.02308 1.97757   4
  -6  -2  -9 -0.1500 1.89527   2
  -6  -2  -9 2.06689 1.67424   4
   6   2   9 -0.4065 1.41066   2
  -6   2  -9 0.70406 1.20732   4
  -6   2  -9 0.90524 1.69958   4
  -6  -2   9 -2.2551 1.47371   4
  -6   2  -9 0.64702 1.71559   2
  -7  -2  -9 -4.8047 1.83311   4
   7   2  -9 0.55484 2.48524   2
  -7  -2  -9 -0.2603 1.35634   3
  -7   2   9 -2.7468 2.44909   4
   7  -2  -9 1.21609 2.52418   2
  -7  -2   9 0.35279 2.57321   4
  -7   2  -9 -2.2308 1.46638   4
   0   3   9 0.12128 0.62710   2
   0  -3  -9 -0.6683 0.63926   3
   0   3   9 0.13744 0.63288   4
   0  -3   9 0.13583 0.62739   4
   0   3   9 0.24361 0.75501   3
   0  -3  -9 -0.3869 0.56861   4
   0  -3   9 -0.0706 0.71250   2
   0   3  -9 -0.2920 0.65284   2
   0   3  -9 -0.1638 0.80001   3
  -1  -3  -9 15.9344 1.59325   4
  -1   3   9 14.1378 2.05761   2
   1   3  -9 12.4019 2.11453   2
  -1   3   9 8.94783 1.58294   4
  -1   3   9 13.4243 1.84948   3
  -1  -3  -9 13.1540 1.72566   3
   1   3  -9 14.1030 1.95825   3
   1  -3   9 11.6812 1.25506   4
  -1  -3   9 13.1121 2.14309   2
  -1  -3   9 15.4075 1.99601   3
   1  -3  -9 13.1789 2.00718   3
   1   3   9 13.7467 1.60442   3
   1  -3  -9 14.9608 2.08505   2
   1  -3  -9 20.7678 2.18678   4
   1   3   9 14.3678 1.57369   4
  -1   3  -9 14.3698 1.51673   2
  -2   3   9 802.035 28.7281   3
  -2  -3  -9 860.127 28.1242   3
  -2  -3  -9 880.232 27.8301   4
   2   3  -9 889.899 28.8094   3
   2   3  -9 886.941 30.6084   2
  -2   3   9 890.856 30.1563   2
  -2   3   9 792.554 29.5886   4
   2  -3   9 847.866 26.6290   4
  -2   3  -9 862.692 26.9875   2
  -2  -3   9 815.025 28.9878   3
  -2  -3   9 886.668 30.6439   2
  -2   3  -9 833.242 26.7891   4
   2  -3  -9 875.397 28.5947   3
   2   3   9 861.225 27.8119   2
   2  -3  -9 814.835 29.8785   4
   2   3   9 879.703 28.1641   4
   2  -3  -9 869.217 29.8945   2
  -3  -3  -9 257.256 9.75563   3
  -3  -3  -9 251.812 10.0229   4
  -3   3   9 248.482 13.3730   4
   3   3  -9 245.056 10.3884   3
   3   3  -9 275.928 12.9692   2
   3   3  -9 262.033 10.1339   3
  -3   3  -9 250.629 8.87152   4
  -3   3  -9 249.790 9.08134   2
   3  -3  -9 285.839 11.2292   3
  -3  -3   9 266.972 11.2265   3
   3  -3  -9 262.606 13.5576   2
   3   3   9 255.390 10.0559   2
  -4   3   9 11.3761 2.46876   3
  -4  -3  -9 16.5725 1.84110   3
   4   3  -9 17.4587 3.63450   2
  -4  -3  -9 11.8534 2.08698   4
  -4   3   9 21.0773 3.42474   4
   4  -3  -9 15.4362 3.27227   2
  -4   3  -9 16.9291 1.65110   4
   4   3   9 17.4999 2.27474   2
  -4   3  -9 14.4524 1.81021   2
  -5  -3  -9 274.841 10.6492   3
   5   3  -9 307.209 15.3292   2
  -5  -3  -9 271.826 12.1447   4
  -5  -3  -9 273.451 11.7040   2
  -5   3   9 279.704 14.4117   4
  -5   3  -9 284.035 10.8292   4
   5   3   9 279.668 11.6935   2
  -5   3  -9 276.412 11.3006   2
   5  -3  -9 269.686 14.1147   2
  -6  -3  -9 14.8995 3.03343   2
   6   3  -9 4.05156 3.57199   2
  -6  -3  -9 13.8842 2.28890   3
  -6  -3  -9 12.0488 2.84956   4
  -6   3   9 11.3892 4.56226   4
  -6  -3  -9 16.3285 3.25192   4
  -6  -3   9 12.6791 4.50158   4
   6   3   9 18.4144 2.92230   2
  -6   3  -9 9.09669 2.68306   2
   6  -3  -9 6.15791 3.49183   2
  -6   3  -9 20.2696 2.58522   4
   7   3  -9 66.1015 7.42582   2
  -7   3   9 60.8845 7.31083   4
  -7  -3  -9 59.0261 4.52971   3
  -7  -3  -9 60.9449 5.27546   4
  -7  -3   9 50.7416 7.11137   4
   7   3   9 56.2611 5.21699   2
  -7   3  -9 56.3943 4.45331   4
   7  -3  -9 61.6931 7.01587   2
   0   4   9 0.32262 0.73681   3
   0  -4   9 -0.5644 0.69540   4
   0  -4  -9 0.33164 0.74476   4
   0  -4   9 -0.9809 0.63333   2
   0   4  -9 -0.1879 0.76473   2
   0  -4  -9 -1.3505 0.70404   3
   0   4   9 -0.3444 0.73196   4
  -1  -4  -9 64.3678 3.74054   4
   1  -4   9 65.9949 3.46433   4
  -1   4   9 65.6669 4.14839   3
   1   4  -9 53.2109 3.89068   3
  -1   4   9 66.0210 4.29441   2
  -1  -4  -9 61.0205 3.98158   3
   1   4  -9 60.2094 4.52161   2
  -1   4   9 64.7976 4.32112   4
  -1   4  -9 64.9510 3.61541   4
   1  -4  -9 62.1778 4.14199   3
   1   4   9 63.2538 3.81248   4
   1   4   9 64.6694 3.72870   3
  -1  -4   9 54.4104 4.22113   2
  -1   4  -9 62.5505 3.62576   2
   1  -4  -9 61.8109 4.30321   4
  -2  -4  -9 71.9061 4.23034   4
  -2   4   9 91.3704 5.64482   4
   2   4  -9 77.8617 5.02100   3
   2   4  -9 81.6629 5.81836   2
  -2   4   9 79.6766 4.90590   3
   2   4  -9 91.8737 5.04797   3
  -2   4   9 90.9958 5.78485   2
  -2  -4  -9 80.8397 4.61493   3
   2   4   9 64.7559 4.48869   3
   2  -4  -9 82.3386 5.55573   4
   2   4   9 78.0743 4.37321   2
  -2   4  -9 76.6299 3.75706   4
  -2  -4   9 78.9120 5.78778   2
   2   4   9 90.7514 4.82677   4
  -2  -4   9 76.4423 5.00432   3
   2  -4  -9 92.5342 5.70872   2
   2  -4  -9 88.7650 4.86781   3
  -3   4   9 37.1635 4.00118   4
   3  -4   9 39.1763 2.65259   4
   3   4  -9 41.3544 3.19494   3
   3   4  -9 35.8215 3.34834   3
  -3  -4  -9 38.8891 3.04065   3
   3   4  -9 39.9757 4.50428   2
  -3  -4  -9 42.8871 3.21822   4
  -3   4   9 46.0930 3.59403   3
   3  -4  -9 42.0899 4.33639   2
  -3  -4   9 41.8862 3.79364   3
   3   4   9 38.7286 3.14128   2
  -3   4  -9 42.7641 2.61922   2
   3  -4  -9 41.1053 2.60693   3
  -4  -4  -9 6.65305 1.79927   4
   4   4  -9 4.94606 2.32408   2
  -4   4   9 6.78558 2.46052   4
  -4  -4  -9 10.4377 1.88571   3
  -4   4   9 7.16019 1.99603   3
  -4   4  -9 8.61592 1.71514   2
  -4   4  -9 8.70015 1.50773   4
   4  -4  -9 5.37081 2.30145   2
   4   4   9 10.7438 2.17443   2
   5   4  -9 1101.44 41.8293   2
  -5   4   9 1133.01 41.1352   4
  -5  -4  -9 1120.09 38.5275   4
  -5  -4  -9 1105.08 37.1228   3
  -5   4  -9 1143.76 36.7500   4
   5  -4  -9 1195.37 41.4796   2
  -5   4  -9 1093.44 37.2468   2
   5   4   9 1115.10 38.1024   2
  -6  -4  -9 159.695 9.95471   2
   6   4  -9 186.751 12.2352   2
  -6  -4  -9 182.159 8.60083   3
  -6   4   9 186.766 11.8391   4
   6   4   9 176.635 9.15149   2
  -6   4  -9 158.190 9.26328   2
   6  -4  -9 155.725 10.8454   2
  -6   4  -9 177.241 8.22113   4
   7   4  -9 142.473 11.1906   2
  -7  -4  -9 115.460 8.01280   4
  -7   4   9 151.996 10.7125   4
  -7   4  -9 131.009 7.16040   4
   7  -4  -9 131.301 10.5135   2
   7   4   9 136.353 8.16171   2
  -7  -4   9 158.345 11.9743   4
   0  -5   9 -0.6372 0.71991   2
   0   5  -9 1.90545 1.20587   2
   0   5   9 -0.2063 0.78307   4
   0  -5  -9 0.65544 1.03555   3
   0   5   9 -0.2207 0.91341   3
   0  -5   9 0.28077 0.84294   4
   0  -5  -9 -1.4480 0.62829   4
   1   5  -9 1112.50 36.0592   3
  -1   5   9 1084.55 35.9587   3
  -1  -5  -9 1105.16 36.0492   3
  -1  -5  -9 1074.66 35.3643   4
   1  -5   9 1075.71 34.9369   4
  -1   5   9 1068.01 36.1994   2
   1   5  -9 1083.62 36.8911   2
  -1   5   9 1086.17 36.2097   4
  -1   5  -9 1042.86 35.1823   4
  -1  -5   9 1049.90 36.7289   4
   1   5   9 1101.10 35.7226   4
  -1   5  -9 1040.37 35.2003   2
   1   5   9 1104.64 35.3482   3
   1  -5  -9 1089.47 36.3370   4
  -1  -5   9 1038.53 36.5902   2
   1  -5  -9 1076.87 35.9889   3
  -2   5   9 3.63924 1.74027   2
  -2   5   9 2.87081 1.33250   4
  -2  -5  -9 3.12649 1.39850   3
   2   5  -9 2.82812 1.41821   3
   2  -5   9 3.62273 0.97662   4
  -2   5   9 2.07688 1.39453   3
   2   5  -9 3.21356 1.79742   2
  -2  -5  -9 -0.3449 0.96059   4
  -2  -5   9 1.51934 1.21132   4
  -2   5  -9 4.07876 1.15417   4
   2   5   9 1.59015 0.88280   3
   2   5   9 4.77390 1.43753   2
  -2  -5   9 4.17939 1.65471   2
   2   5   9 1.70127 1.23721   4
  -2   5  -9 3.30468 1.03149   2
   2  -5  -9 2.33019 1.25379   3
   2  -5  -9 3.33755 1.52114   4
   3   5  -9 15.2595 3.24397   2
  -3   5   9 16.4498 3.21047   4
   3  -5   9 19.7087 1.90736   4
  -3  -5  -9 15.6544 2.25799   3
  -3   5   9 16.5173 2.34404   3
   3   5  -9 21.3440 2.58466   3
   3   5  -9 17.3765 2.35161   3
  -3  -5  -9 18.9281 2.28762   4
   3  -5  -9 17.6326 1.84244   3
   3   5   9 17.8936 2.41220   4
   3   5   9 19.3045 2.51095   2
   3  -5  -9 15.1951 2.58742   2
  -3   5  -9 15.0445 1.82911   2
  -3   5  -9 21.0216 1.95957   4
   4   5  -9 61.2250 3.47796   3
  -4   5   9 62.3038 5.60586   4
  -4  -5  -9 60.7808 4.31022   3
   4   5  -9 61.1387 3.64287   3
   4   5  -9 54.7142 5.91252   2
  -4   5  -9 64.5279 3.81338   4
  -4   5  -9 60.7963 3.94056   2
   4  -5  -9 61.3185 5.67254   2
   4   5   9 66.1184 4.83853   2
   5   5  -9 226.849 13.3925   2
  -5   5   9 222.023 12.5606   4
  -5  -5  -9 206.828 10.7327   4
  -5  -5  -9 223.660 10.2220   3
   5   5   9 232.529 10.9509   2
   5  -5  -9 236.986 12.8431   2
  -5   5  -9 234.980 9.59684   4
  -5   5  -9 226.158 10.0738   2
  -6   5   9 341.151 17.5730   4
   6   5  -9 374.394 18.9173   2
  -6  -5  -9 354.626 14.9333   3
  -6   5  -9 354.106 14.0108   4
   6   5   9 353.244 15.4016   2
  -7   5   9 4.09749 2.83868   4
  -7  -5  -9 1.24971 2.05758   3
  -7  -5  -9 -3.6297 2.18003   4
   7   5  -9 -1.3481 2.45153   2
  -7   5  -9 -2.8368 1.58864   4
  -7  -5   9 1.09162 2.61135   4
   7   5   9 -2.6918 2.22142   2
   0  -6   9 -0.7067 0.91042   4
   0  -6  -9 0.75906 1.07674   3
   0   6   9 -0.0097 0.71664   4
   0  -6   9 1.27339 0.90936   2
   0   6  -9 -0.0453 1.02071   2
   0  -6  -9 -0.3115 0.87820   4
   0   6  -9 1.49887 1.24290   4
  -1  -6  -9 316.661 12.5770   4
  -1   6   9 317.687 13.1808   2
  -1  -6  -9 306.561 13.0091   3
  -1   6   9 321.632 13.2109   4
  -1   6   9 320.632 12.9659   3
   1  -6   9 294.045 12.0236   4
   1   6  -9 320.680 12.9937   3
   1   6  -9 322.687 13.8262   2
  -1  -6   9 304.145 13.4119   2
  -1  -6   9 340.082 14.0160   4
  -1   6  -9 317.179 12.5310   2
  -1   6  -9 332.834 12.7009   4
   1  -6  -9 303.794 12.9023   3
   1  -6  -9 302.617 13.0068   4
   1   6   9 330.552 13.0531   4
   1   6   9 315.054 12.4028   3
   2  -6   9 46.1258 3.03555   4
  -2  -6  -9 50.4928 3.75775   4
   2   6  -9 40.8599 3.92904   3
  -2  -6  -9 51.0495 4.03492   3
  -2   6   9 46.2295 3.96657   3
   2   6  -9 45.3295 3.80953   3
   2   6  -9 39.6646 4.48305   2
  -2   6   9 42.8911 4.16657   4
  -2   6  -9 45.6509 3.37118   2
   2   6   9 50.1077 4.08641   4
   2   6   9 52.6694 3.95152   2
   2  -6  -9 43.0598 3.60352   3
   2   6   9 47.5350 3.19214   3
  -2   6  -9 48.4238 3.37652   4
  -3   6   9 4.33808 1.67953   3
   3   6  -9 6.26378 2.24909   2
   3   6  -9 4.21453 1.57693   3
   3   6  -9 5.90635 2.39493   3
   3  -6   9 3.99655 1.24008   4
  -3   6   9 5.82515 1.87081   4
  -3  -6  -9 4.70179 1.61382   3
  -3  -6  -9 3.57548 1.52032   4
   3  -6  -9 9.78064 1.62850   3
  -3   6  -9 7.31945 1.53911   4
   3   6   9 5.12692 1.69780   2
  -3   6  -9 5.03928 1.34480   2
   3   6   9 2.20927 1.59864   4
   4   6  -9 269.180 10.3073   3
   4   6  -9 253.495 14.0688   2
  -4  -6  -9 256.873 11.7940   4
  -4  -6  -9 256.367 11.5705   3
  -4   6   9 272.635 13.3766   4
   4   6  -9 259.455 10.5456   3
  -4   6  -9 259.552 10.7782   2
  -4   6  -9 263.974 10.6199   4
   4   6   9 264.529 12.0611   2
  -5   6   9 13.4056 3.71948   4
  -5  -6  -9 15.1027 3.14366   3
   5   6  -9 13.0899 3.91359   2
   5   6   9 14.5106 3.19797   2
  -5   6  -9 10.1670 2.58249   2
  -5   6  -9 14.8908 2.39311   4
  -6   6   9 115.568 8.99770   4
   6   6  -9 99.1967 9.06994   2
  -6  -6  -9 98.0175 6.86190   3
  -6   6  -9 100.190 6.03396   4
   6   6   9 106.142 7.37275   2
  -6   6  -9 81.6199 7.57528   2
  -7   6   9 85.3154 8.60581   4
   7   6  -9 110.739 10.0274   2
  -7  -6  -9 97.8086 7.46090   3
   7   6   9 97.3205 7.55733   2
   0  -7  -9 -0.7884 0.75225   4
   0   7  -9 0.59886 1.21640   4
   0  -7  -9 0.40600 1.06616   3
   0   7   9 1.16319 1.14646   4
   0  -7   9 1.26022 1.10388   4
   0  -7   9 0.61397 0.99256   2
   0   7   9 -2.1080 0.80819   3
   0   7  -9 -0.3951 1.11370   2
   1  -7   9 127.520 6.40901   4
   1   7  -9 118.696 7.15770   3
  -1  -7  -9 116.884 7.34944   4
  -1   7   9 115.004 6.89456   2
  -1  -7  -9 127.429 7.17188   3
   1   7  -9 133.641 7.81258   2
  -1   7   9 124.477 6.91567   3
  -1   7   9 130.889 7.29651   4
  -1   7  -9 123.172 6.70113   4
   1  -7  -9 114.765 6.88037   4
   1   7   9 121.230 7.10888   3
  -1   7  -9 129.101 6.78552   2
   1  -7  -9 124.894 7.04284   3
   1   7   9 125.975 7.07499   4
  -1  -7   9 131.675 7.39016   2
  -1  -7   9 120.066 7.38100   4
  -2  -7  -9 0.55790 1.42741   3
   2   7  -9 -3.3177 1.15862   3
  -2   7   9 3.11295 1.59151   3
   2   7  -9 2.60948 1.77935   3
   2   7  -9 2.26885 2.04943   2
   2  -7   9 1.17195 0.92947   4
  -2  -7  -9 2.39718 1.29612   4
  -2   7   9 0.30390 1.21160   4
  -2   7  -9 1.61009 1.17324   4
   2   7   9 0.25194 1.06852   2
   2   7   9 0.18060 1.02993   3
   2   7   9 0.39226 1.27691   4
  -2   7  -9 1.99106 1.25308   2
   2  -7  -9 0.22825 1.19914   3
  -3  -7  -9 10.9453 2.44739   4
  -3   7   9 5.11841 2.15369   4
   3   7  -9 6.23159 2.55953   2
  -3  -7  -9 8.70656 2.36005   3
   3   7  -9 11.7455 2.51854   3
   3  -7   9 9.10078 1.78370   4
   3   7  -9 10.5056 2.27485   3
   3  -7  -9 8.72356 1.73965   3
  -3   7  -9 10.1844 2.03442   4
   3   7   9 11.7422 1.17319   3
   3   7   9 6.40657 2.04733   4
   3   7   9 9.40294 0.99752   3
   3   7   9 11.0150 2.48432   2
   4  -7   9 11.9902 2.24784   4
   4   7  -9 9.38032 2.04032   3
  -4   7   9 9.07057 2.89020   4
   4   7  -9 9.61998 3.56295   2
   4   7  -9 10.5193 2.08953   3
   4   7   9 11.7044 2.70354   2
  -4   7  -9 9.07846 2.11648   2
  -4   7  -9 6.35503 1.81822   4
  -5   7   9 0.55107 2.13637   4
   5   7  -9 1.95737 2.74299   2
  -5  -7  -9 2.28517 1.74003   3
  -5   7  -9 0.12622 1.29641   4
   5   7   9 3.44375 2.05116   2
  -5   7  -9 6.31069 2.08172   2
  -6   7   9 35.7623 5.42426   4
  -6  -7  -9 28.3919 4.38134   3
   6   7  -9 49.9868 6.54545   2
   6   7   9 42.3727 5.11995   2
  -6   7  -9 31.3099 3.64754   4
  -7   7   9 -4.0937 2.50896   4
   7   7  -9 1.55286 3.08956   2
   7   7   9 -2.4727 2.64228   2
   0   8  -9 1.22119 1.50352   2
   0  -8  -9 0.98547 1.26500   3
   0  -8   9 0.03892 1.21682   4
   0   8   9 0.55677 1.17277   3
   0   8  -9 0.25579 1.18391   4
   0  -8  -9 0.15952 1.14113   4
   0   8   9 1.27782 1.30104   4
  -1   8   9 14.5951 3.21591   4
   1   8  -9 10.1646 2.64972   2
   1  -8   9 15.1665 2.13679   4
  -1  -8  -9 11.7959 2.45131   4
   1   8   9 14.0192 2.35723   3
   1   8   9 8.00821 2.26054   4
   1  -8  -9 13.0580 2.81060   3
  -1   8  -9 11.5399 2.44305   2
  -1   8  -9 11.3107 2.54396   4
   2  -8   9 31.8991 2.92531   4
   2   8  -9 37.0821 4.26238   2
  -2  -8  -9 28.7398 3.51341   3
  -2  -8  -9 33.2422 3.42871   4
   2   8  -9 35.9907 3.87555   3
  -2   8   9 30.7916 3.71078   4
   2   8   9 34.8869 4.63456   3
   2   8   9 43.4549 4.24570   4
  -2   8  -9 30.9641 3.32282   2
  -2   8  -9 30.5418 3.17774   4
   2   8   9 35.1871 3.82282   2
   2  -8  -9 33.1321 3.47692   3
   3   8  -9 129.568 8.17858   3
  -3   8   9 115.460 7.89347   4
  -3  -8  -9 131.505 7.78287   3
   3  -8   9 128.106 6.48270   4
   3   8  -9 118.057 8.62757   2
   3   8   9 119.166 8.72131   4
   3   8   9 125.485 5.49550   3
  -3   8  -9 131.201 6.94116   4
   3  -8  -9 115.119 5.98967   3
   3   8   9 117.542 7.54933   2
  -4  -8  -9 203.605 10.6837   3
   4   8  -9 211.458 12.7684   2
   4   8  -9 201.791 9.12871   3
  -4   8   9 206.715 11.5722   4
   4  -8   9 177.295 12.0545   4
   4   8   9 207.251 10.8528   2
  -4   8  -9 194.260 9.42495   2
  -4   8  -9 197.194 9.39366   4
  -5   8   9 114.719 8.83576   4
  -5  -8  -9 119.630 7.99231   3
   5   8  -9 132.186 10.3257   2
  -5   8  -9 104.740 6.53000   4
  -5   8  -9 118.998 7.18665   2
   5   8   9 117.437 8.20982   2
   6   8  -9 5.90827 3.52286   2
  -6   8   9 5.86792 3.44895   4
  -6  -8  -9 7.91733 2.99000   3
   6   8   9 2.77938 2.78056   2
   7   8  -9 41.9897 7.52969   2
  -7   8   9 56.0896 6.72482   4
  -7  -8  -9 47.6512 5.88259   3
   7   8   9 35.4131 5.64418   2
   0  -9  -9 -0.8008 1.14499   3
   0   9  -9 1.24338 1.47694   4
   0   9   9 0.61493 0.97004   4
   0   9  -9 -1.5709 1.24237   2
   0  -9   9 2.09680 1.56844   4
   1   9  -9 46.7294 4.75575   2
   1  -9   9 45.7228 4.00767   4
  -1   9   9 49.0995 4.58888   4
  -1  -9  -9 52.8071 4.90358   3
  -1   9  -9 45.0117 4.32397   4
  -1   9  -9 45.9733 4.27492   2
   1   9   9 45.8270 5.22042   4
   1  -9  -9 46.0562 5.09938   3
   2   9  -9 8.77494 2.54920   3
  -2  -9  -9 7.14422 2.28964   3
   2   9  -9 4.78608 2.44170   2
  -2   9   9 3.49706 1.66113   4
   2  -9   9 4.79810 1.61061   4
   2  -9  -9 4.61664 1.84191   3
   2   9   9 4.70543 1.63921   3
  -2   9  -9 3.94834 1.66931   2
   2   9   9 8.47898 2.57376   4
  -2   9  -9 3.47434 1.69626   4
  -3  -9  -9 197.823 10.6538   3
   3   9  -9 177.425 9.51626   3
  -3   9   9 204.806 11.0991   4
   3   9  -9 207.296 12.1615   2
   3  -9   9 188.729 9.02663   4
   3  -9  -9 193.246 8.62768   3
  -3   9  -9 200.811 9.69865   4
   3   9   9 175.222 10.1697   2
   3   9   9 197.570 10.9073   4
   3   9   9 195.563 8.29961   3
   4   9  -9 71.4010 6.20898   3
   4   9  -9 60.6278 5.24973   3
   4   9  -9 59.0211 6.59615   2
  -4   9   9 69.3295 6.51669   4
  -4  -9  -9 57.8707 5.81964   3
   4  -9   9 78.8042 5.38150   4
  -4   9  -9 72.9510 5.30064   2
   4   9   9 64.3789 6.96861   2
  -4   9  -9 71.6538 5.27138   4
  -5   9   9 60.0733 6.47119   4
   5   9  -9 69.7671 7.70701   2
  -5  -9  -9 61.9815 6.09450   3
  -5   9  -9 58.4227 4.95606   4
   5   9   9 64.6851 6.05197   2
   6   9  -9 140.168 11.4774   2
  -6  -9  -9 148.357 9.93781   3
  -6   9   9 126.793 10.0786   4
  -6   9  -9 136.117 7.96275   4
   6   9   9 118.200 9.22720   2
   0 -10  -9 0.45087 1.59582   3
   0  10  -9 0.79568 1.47333   4
   0  10   9 1.41707 1.45179   4
   0  10  -9 -1.0199 1.24150   2
  -1 -10  -9 861.733 30.9321   3
   1  10  -9 833.663 31.3624   2
  -1  10   9 836.722 30.7801   4
   1  10  -9 759.172 31.0930   4
  -1  10  -9 841.719 30.3834   4
   1 -10  -9 826.622 30.1967   3
   1  10   9 780.637 30.4872   4
   2  10  -9 60.7355 5.24225   3
  -2  10   9 48.8347 4.94533   4
   2  10  -9 46.4544 5.61730   2
  -2 -10  -9 58.3121 5.56744   3
   2 -10   9 62.4907 4.62265   4
   2  10   9 56.9756 5.55876   4
  -2  10  -9 60.4834 5.14588   2
   2  10   9 56.4315 5.24217   2
  -2  10  -9 63.4998 5.17130   4
   3  10  -9 67.9225 5.54573   3
   3  10  -9 64.5475 6.85442   2
  -3 -10  -9 73.3713 6.28215   3
  -3  10   9 78.0896 6.55810   4
   3 -10   9 69.4920 5.08105   4
  -3  10  -9 72.8119 5.56911   4
   3  10   9 74.2301 6.39830   4
   3  10   9 64.3253 5.90879   2
   3 -10  -9 68.5363 4.69788   3
   3  10   9 60.1583 4.89036   3
  -4 -10  -9 300.268 15.1427   3
   4  10  -9 313.337 13.2463   3
   4  10  -9 294.944 16.6418   2
  -4  10   9 292.467 15.3191   4
   4  10   9 305.936 15.1474   2
  -5  10   9 25.1784 4.88242   4
  -5 -10  -9 30.3733 4.58735   3
   5  10  -9 32.4248 6.47637   2
   5  10  -9 23.7122 2.44676   3
  -5  10  -9 27.0331 3.84015   4
   5  10   9 24.6894 5.10848   2
  -6  10   9 18.7624 4.70437   4
   6  10  -9 11.8039 4.82600   2
   6  10   9 23.6565 5.14234   2
  -6  10  -9 22.0005 3.88227   4
   0  11  -9 -0.5650 1.43986   2
   0  11   9 -0.0334 1.54125   4
   0  11  -9 1.01628 1.76472   4
   0 -11  -9 -1.0680 1.52949   3
  -1 -11  -9 20.8946 4.14606   3
   1  11  -9 15.4289 3.54978   4
  -1  11   9 15.0409 3.54898   4
   1  11  -9 13.3557 3.48918   2
   1  11   9 13.6451 3.23535   4
   1 -11  -9 21.4906 3.62175   3
  -1  11  -9 17.4868 3.58453   2
  -1  11  -9 11.5984 3.00731   4
  -2  11   9 28.1212 4.05528   4
  -2 -11  -9 22.1686 4.38324   3
   2  11  -9 28.0358 5.35077   2
   2  11  -9 25.5304 4.00504   3
  -2  11  -9 28.2691 3.87631   2
   2  11   9 28.2606 4.02375   2
  -2  11  -9 24.0424 3.54442   4
   2 -11  -9 25.5568 3.67840   3
   2  11   9 22.1009 3.78609   4
   3  11  -9 59.9232 5.31299   3
  -3 -11  -9 60.6443 6.05489   3
  -3  11   9 62.8882 6.14118   4
   3  11  -9 61.5353 6.83432   2
   3 -11  -9 56.3623 4.42413   3
   3  11   9 57.7652 5.97542   2
  -3  11  -9 64.0333 5.32636   2
   3  11   9 66.9332 6.52576   4
   3  11   9 42.6347 4.16796   3
  -3  11  -9 55.7729 5.27404   4
   4  11  -9 3.35268 2.09421   3
   4  11  -9 3.35302 3.11204   2
  -4 -11  -9 4.55997 2.86004   3
   4  11   9 3.51349 2.64793   2
  -4  11  -9 12.6719 3.03259   4
   5  11  -9 20.0912 2.84725   3
   5  11  -9 17.3841 5.13550   2
  -5  11   9 10.1467 3.47829   4
  -5 -11  -9 19.9809 5.10201   3
   5  11   9 23.5085 4.75363   2
  -5  11  -9 13.7406 3.15977   4
  -6 -11  -9 12.4966 3.98222   3
  -6  11   9 -2.4624 2.64715   4
   6  11  -9 6.69399 4.65791   2
  -6  11  -9 5.36275 2.66328   4
   0  12  -9 -0.2998 1.59523   4
   0  12  -9 1.35594 2.11227   2
   0 -12  -9 0.22927 1.82178   3
   0  12   9 4.47039 2.34146   4
  -1  12   9 284.898 14.5295   4
   1  12  -9 268.444 14.8158   4
   1  12  -9 280.542 14.9205   2
  -1 -12  -9 265.836 14.2724   3
   1  12   9 287.456 14.6999   4
   1 -12  -9 272.183 13.7077   3
  -1  12  -9 268.246 13.7617   2
  -1  12  -9 284.063 14.2253   4
  -2 -12  -9 32.4892 4.62228   3
  -2  12   9 26.0272 3.98728   4
   2  12  -9 26.1588 4.03454   3
   2  12  -9 23.1595 4.82210   2
   2  12   9 27.5519 4.40459   4
  -2  12  -9 29.0055 4.01277   2
  -2  12  -9 27.9684 3.99533   4
   2  12   9 22.5445 4.35189   2
   2 -12  -9 28.2208 4.03602   3
  -3 -12  -9 265.114 14.5089   3
   3  12  -9 260.181 15.4219   2
   3  12  -9 235.167 12.6045   3
  -3  12   9 252.833 14.0542   4
  -3  12  -9 252.636 13.0690   4
   3  12   9 261.120 14.5942   4
  -3  12  -9 264.271 13.2366   2
   3 -12  -9 263.096 11.6244   3
   3  12   9 260.273 14.1976   2
  -4  12   9 208.262 12.8353   4
   4  12  -9 212.589 10.8224   3
   4  12  -9 209.141 13.9963   2
  -4 -12  -9 195.170 12.6666   3
   4  12   9 224.119 13.4978   4
   4  12   9 213.124 8.11989   3
  -4  12  -9 216.439 11.5939   4
   4  12   9 206.290 8.08013   3
   4  12   9 188.601 12.1868   2
   5  12  -9 88.4250 5.72580   3
  -5 -12  -9 87.6462 8.32779   3
   5  12  -9 97.3248 9.78351   2
  -5  12   9 93.7785 8.32094   4
  -5  12  -9 94.6625 7.34339   4
   5  12   9 88.0053 8.06314   2
  -6 -12  -9 13.2820 4.40440   3
  -6  12   9 7.93817 3.83162   4
   6  12  -9 17.7613 5.56873   2
  -6  12  -9 17.4934 4.01955   4
   6  12   9 18.8087 4.67653   2
   0  13  -9 3.81832 2.68138   2
   0  13   9 1.62343 2.05842   4
   0 -13  -9 0.46067 2.04656   3
   0  13  -9 -1.8486 1.71346   4
   1  13  -9 44.9049 5.80629   2
  -1  13   9 40.1009 5.39682   4
  -1 -13  -9 53.3282 5.91197   3
   1  13  -9 37.8239 5.24254   4
  -1  13  -9 45.4904 5.42226   4
  -1  13  -9 43.1852 5.22129   2
   1 -13  -9 44.5429 5.16178   3
   1  13   9 50.1934 5.88316   4
   2  13  -9 -0.5674 1.35967   2
  -2  13   9 -1.1251 1.77584   4
  -2 -13  -9 -2.0925 1.92762   3
   2  13  -9 1.07852 1.93609   3
   2  13   9 5.38229 2.67061   2
  -2  13  -9 0.56855 1.85925   2
  -2  13  -9 1.08351 1.80559   4
   2 -13  -9 1.01351 1.82400   3
   2  13   9 -2.9670 1.65840   4
  -3 -13  -9 22.2423 5.41101   3
  -3  13   9 16.9450 4.89010   4
   3  13  -9 30.4948 6.27445   2
   3  13  -9 22.3595 4.32776   3
   3  13   9 24.2030 4.87123   2
   3  13   9 27.9783 5.41165   4
  -3  13  -9 16.3141 3.80633   2
  -3  13  -9 18.1638 4.23557   4
   4  13  -9 15.0795 4.55721   2
  -4  13   9 10.0136 3.45069   4
  -4 -13  -9 9.85203 4.14809   3
   4  13  -9 9.77184 2.89095   3
   4  13   9 14.0752 2.58305   3
  -4  13  -9 6.43764 3.15815   4
   4  13   9 14.5347 3.99886   2
   4  13   9 23.0368 4.96792   4
   4  13   9 16.7935 2.55009   3
   5  13  -9 8.04590 2.81638   3
  -5 -13  -9 2.56044 3.10709   3
  -5  13   9 6.75948 3.67352   4
   5  13  -9 7.30180 4.23495   2
  -5  13  -9 6.79999 2.93330   4
   5  13   9 6.34104 3.71536   2
   0 -14  -9 0.44681 2.13460   3
   0  14   9 0.02505 2.07659   4
   0  14  -9 0.26693 2.08376   2
  -1  14   9 96.3026 8.21377   4
   1  14  -9 109.243 9.29345   4
   1  14  -9 93.3939 8.62136   2
  -1 -14  -9 99.7934 8.48302   3
   1  14   9 116.547 9.26247   4
  -1  14  -9 115.172 8.89231   4
   1  14   9 114.824 8.62183   2
   1 -14  -9 103.174 8.12985   3
  -1  14  -9 107.138 8.53613   2
  -2 -14  -9 31.9989 6.57562   3
   2  14  -9 40.7573 6.95817   2
  -2  14   9 34.2607 5.81800   4
   2  14   9 44.2258 5.73892   2
  -2  14  -9 54.4567 5.86241   2
   2 -14  -9 41.1140 4.84734   3
   2  14   9 41.6318 5.79598   4
  -2  14  -9 41.2133 5.37573   4
   3  14  -9 124.445 8.59969   3
   3  14  -9 103.659 9.87892   2
  -3  14   9 113.672 9.36037   4
  -3 -14  -9 113.977 9.46686   3
  -3  14  -9 124.369 8.82637   4
  -3  14  -9 100.824 8.39365   2
   3  14   9 99.2616 8.87963   2
   4  14  -9 12.4215 3.31224   3
   4  14  -9 15.2776 5.15270   2
  -4 -14  -9 4.37282 3.52270   3
  -4  14   9 18.1468 4.76875   4
   4  14   9 15.7066 4.54499   4
   4  14   9 13.9996 4.18038   2
  -4  14  -9 14.3048 3.69965   4
  -4  14  -9 11.4695 3.17889   2
   4  14   9 18.3299 3.01261   3
  -5  14   9 22.2651 5.34762   4
   5  14  -9 17.5402 5.39297   2
  -5 -14  -9 16.8168 4.77827   3
   5  14  -9 18.9488 3.64921   3
   5  14   9 16.4671 5.08776   2
  -5  14  -9 21.5040 4.61029   4
   0 -15  -9 0.37372 2.41267   3
   0  15  -9 0.70527 2.22028   2
   0  15  -9 2.44308 2.75418   4
   0  15   9 1.32181 2.61372   4
  -1  15   9 49.6862 6.35085   4
   1  15  -9 57.3741 6.89874   2
  -1 -15  -9 49.9626 6.24091   3
   1 -15  -9 48.9640 5.81252   3
   1  15   9 47.1692 7.56529   4
  -1  15  -9 40.9713 5.79354   4
  -1  15  -9 58.5407 6.54259   2
   2  15  -9 38.5760 5.63157   2
  -2  15   9 29.9316 4.80121   4
  -2 -15  -9 23.3124 5.21042   3
   2 -15  -9 31.8197 4.71318   3
  -2  15  -9 17.2451 4.21082   4
   2  15   9 26.3386 5.40525   2
   2  15   9 30.0312 4.92348   4
  -2  15  -9 30.5783 5.15664   2
  -3 -15  -9 64.6170 7.34582   3
   3  15  -9 62.2554 6.49328   3
   3  15  -9 65.5722 8.02848   2
  -3  15   9 58.8014 6.93710   4
  -3  15  -9 59.4035 6.32244   2
   3  15   9 62.3053 7.36272   4
   3  15   9 63.6302 7.36993   2
  -3  15  -9 66.3505 7.09609   4
   4  15  -9 10.0283 4.68049   2
  -4 -15  -9 1.71291 3.56388   3
  -4  15   9 -0.6866 2.55739   4
   4  15  -9 2.68721 2.37856   3
   4  15   9 -2.9363 2.83295   4
   4  15   9 1.13543 2.06080   3
  -4  15  -9 -0.2191 2.40380   2
   4  15   9 -3.8426 2.93331   2
  -4  15  -9 -0.0360 2.03524   4
   5  15  -9 7.15577 4.17123   2
  -5  15   9 8.48707 3.69065   4
  -5 -15  -9 1.56252 3.49842   3
   5  15  -9 0.11346 2.75130   3
   5  15   9 -4.4705 2.86166   2
  -5  15  -9 -2.6661 2.73947   4
  -5  15  -9 1.59681 3.33226   2
   0  16   9 2.53357 2.79734   4
   0 -16  -9 -5.1039 1.82673   3
   0  16  -9 2.96510 2.72319   4
   0  16  -9 0.14092 2.61326   2
   1  16  -9 3.50492 3.38882   4
  -1 -16  -9 5.14816 3.51293   3
   1  16  -9 3.46538 3.16700   2
  -1  16   9 5.79748 3.02424   4
   1  16   9 4.26064 3.12020   4
  -1  16  -9 3.98306 2.99464   2
   1  16   9 5.55138 3.36964   2
   1 -16  -9 1.04393 2.49988   3
   2  16  -9 1.82688 2.87849   2
  -2 -16  -9 -1.2014 2.39287   3
  -2  16   9 0.94964 2.29699   4
  -2  16  -9 3.61257 2.71605   4
   2 -16  -9 1.37149 2.61326   3
  -2  16  -9 0.08161 3.41033   2
   2  16   9 -0.0998 2.44907   2
   2  16   9 0.65307 2.14940   4
  -3  16   9 41.9020 6.22061   4
   3  16  -9 52.0319 6.19236   3
  -3 -16  -9 28.5403 6.24654   3
   3  16  -9 61.9035 8.01838   2
  -3  16  -9 55.1580 6.78194   2
   3  16   9 47.7679 6.69814   2
   3  16   9 42.0509 6.66672   4
   4  16  -9 -1.2973 2.37409   3
   4  16  -9 -1.0099 3.59826   2
  -4 -16  -9 12.0098 4.26518   3
  -4  16   9 2.13000 2.78059   4
   4  16   9 5.24548 2.64712   3
   4  16   9 -0.2493 3.41881   4
  -4  16  -9 4.77786 3.22624   2
   4  16   9 3.43800 3.66663   2
  -4  16  -9 3.60260 2.83592   4
   0  17  -9 -1.0007 2.02636   2
   0  17  -9 -0.1466 2.58949   4
   0 -17  -9 -1.2009 2.30397   3
   0  17   9 4.78581 3.08054   4
   1  17  -9 0.99067 2.85050   4
  -1 -17  -9 2.11749 2.92933   3
  -1  17   9 -1.1938 2.25388   4
   1  17  -9 -5.1699 2.18619   2
  -1  17  -9 -2.3691 2.54742   4
   1 -17  -9 -0.0824 2.37780   3
   1  17   9 -0.8509 2.88495   2
  -1  17  -9 -0.3256 2.92989   2
   1  17   9 -0.4358 2.36549   4
   2  17  -9 -2.3002 2.50897   2
  -2  17   9 0.70544 2.88387   4
  -2 -17  -9 -0.9106 2.78389   3
  -2  17  -9 -0.1418 2.71253   2
   2  17   9 0.95797 3.12810   2
  -2  17  -9 4.07622 2.99105   4
   2 -17  -9 -4.1511 2.23175   3
   2  17   9 -2.5650 2.34447   4
   3  17  -9 66.9925 7.28722   3
   3  17  -9 61.4227 7.90073   2
  -3 -17  -9 79.9847 9.02052   3
  -3  17   9 70.1165 8.15560   4
  -3  17  -9 57.0212 7.72868   4
  -3  17  -9 78.4607 8.00919   2
   3  17   9 67.8646 8.32016   2
   3  17   9 71.7474 8.55285   4
   4  17  -9 -3.5702 2.69700   3
   4  17  -9 3.07749 3.99407   2
  -4  17  -9 -1.4193 2.32221   2
   4  17   9 1.06088 3.09595   2
  -4  17  -9 0.91341 3.36191   4
   4  17   9 1.82217 3.58297   4
   4  17   9 2.82368 2.75137   3
   0 -18  -9 6.59546 3.71220   3
   0  18   9 -0.2243 3.12033   4
   0  18   9 -1.7041 2.40080   2
   0  18  -9 -1.6881 2.62069   4
   0  18  -9 -0.9144 2.88474   2
   1  18  -9 20.1076 5.50044   2
   1  18  -9 31.6254 6.95519   4
  -1  18   9 37.3549 6.17684   4
  -1 -18  -9 27.1861 6.30725   3
   1 -18  -9 19.5195 4.64891   3
   1  18   9 31.2607 6.49792   2
   1  18   9 28.3212 6.05531   4
  -1  18  -9 37.7181 6.20419   2
  -1  18  -9 17.3251 5.22581   4
  -2  18   9 43.0252 6.93152   4
  -2 -18  -9 33.8184 7.00061   3
   2  18  -9 42.8839 7.24988   2
   2  18   9 40.0450 6.86973   2
  -2  18  -9 52.4511 6.94184   2
  -2  18  -9 53.4299 7.07660   4
   2  18   9 41.3588 7.14741   4
   3  18  -9 0.30634 3.31770   3
  -3  18   9 -0.8041 3.13603   4
   3  18   9 5.17106 3.95030   2
  -3  18  -9 5.15700 3.78120   4
  -3  18  -9 -2.8722 3.17562   2
   3  18   9 1.81400 3.33515   4
   0  19  -9 1.54473 3.57613   2
   0  19   9 -2.8906 1.83989   4
   0 -19  -9 1.22684 3.22081   3
   0  19  -9 0.96570 3.53297   4
   0  19   9 3.65055 3.31061   2
   1  19  -9 5.85323 4.80073   2
  -1  19   9 9.56672 4.45739   4
   1  19  -9 8.96518 4.80125   4
  -1 -19  -9 3.50381 3.95600   3
   1  19   9 13.6767 4.74034   2
   1  19   9 6.52015 4.01843   4
  -1  19  -9 0.57987 3.92624   2
  -1  19  -9 10.3716 4.62912   4
   1 -19  -9 -2.0655 3.08507   3
  -2  19  -9 13.4776 4.45529   2
   2  19   9 7.10694 4.27525   4
  -2  19  -9 4.89285 3.74103   4
   2  19   9 5.37062 3.66375   2
   0  20   9 -0.2424 2.64064   2
   0  20  -9 5.23547 4.26116   2
   0 -20  -9 2.54473 3.77751   3
   0  20  -9 1.82213 3.64574   4
   0  20   9 0.71470 3.63455   4
  -1  20   9 3.15069 3.59414   4
   1  20  -9 -0.6820 3.67502   4
   1  20  -9 -0.0778 3.57543   2
  -1 -20  -9 -0.3081 3.54562   3
  -1  20  -9 1.23791 3.47077   4
   1  20   9 -3.4897 3.26412   2
  -1  20  -9 1.82299 3.62815   2
   1  20   9 3.99250 3.43708   4
   1 -20  -9 -1.3028 3.12791   3
   0   0  10 3996.90 133.369   1
   0   0 -10 3599.58 130.447   1
  -1   0 -10 0.23761 0.64527   3
   1   0 -10 0.40173 0.88126   2
  -1   0  10 -0.1492 0.70656   3
  -1   0  10 -0.8245 0.81889   2
   1   0  10 0.05066 0.42252   2
   1   0  10 0.33702 0.41056   4
  -1   0  10 -0.0989 0.82745   4
   1   0 -10 0.75800 0.93142   3
  -2   0 -10 3367.55 102.917   3
  -2   0  10 3243.00 104.141   3
  -2   0  10 3422.54 107.764   2
   3   0 -10 -0.3659 0.78343   3
  -3   0 -10 0.04413 0.27444   4
  -3   0 -10 -0.0077 0.27458   4
  -3   0  10 -1.7125 0.97563   3
   4   0 -10 7.55781 2.70322   2
  -4   0  10 7.30657 2.14426   3
  -4   0 -10 7.50729 1.26710   4
  -4   0  10 6.00513 2.35159   4
  -5   0  10 0.67664 1.83634   4
   5   0 -10 -1.0403 2.02166   2
  -5   0 -10 0.44343 1.06538   4
  -5   0 -10 1.19921 1.07678   2
  -5   0 -10 -0.0198 1.02169   4
  -6   0 -10 777.986 27.4865   4
  -6   0 -10 773.487 27.0792   2
  -6   0 -10 805.410 27.0694   4
  -6   0  10 806.634 32.5637   4
  -7   0  10 -0.3604 2.62708   4
   7   0 -10 7.35839 3.68887   2
  -7   0 -10 -1.0956 1.61041   4
   0   1 -10 1061.94 35.3430   3
   0   1  10 1109.62 35.0747   4
   0  -1  10 1119.55 35.2981   3
   0  -1  10 1096.99 35.2303   2
   0  -1 -10 1065.31 35.1157   4
   0  -1 -10 1086.15 35.4065   3
   0  -1 -10 1085.61 35.0047   2
   0   1  10 1101.98 35.1469   2
   0   1  10 1093.24 35.2646   3
   0   1 -10 1066.84 35.0503   2
  -1   1  10 11.5969 1.76617   2
   1   1 -10 13.9949 1.93988   2
  -1  -1 -10 12.7888 1.26816   4
   1  -1  10 14.1304 1.12049   4
  -1  -1 -10 14.6869 1.73756   3
   1   1 -10 12.7439 1.82760   3
   1  -1  10 13.1309 1.17919   2
  -1   1  10 13.0958 1.89097   3
  -1   1  10 13.1407 1.79814   4
  -1  -1  10 14.0153 1.83024   3
   1  -1 -10 15.5143 2.08660   2
  -1   1 -10 12.9232 1.13257   2
   1  -1 -10 13.7826 1.83090   3
  -1   1 -10 12.3794 1.62396   3
   1   1  10 13.1832 1.40430   3
   1   1  10 13.1923 1.21912   4
   1   1  10 12.7520 1.22349   2
  -1  -1  10 20.9331 2.41041   2
   2   1 -10 112.487 6.63612   2
  -2  -1 -10 117.861 4.19944   4
  -2   1  10 117.217 5.97707   3
  -2   1  10 108.673 6.69993   2
  -2   1  10 105.332 6.46476   4
  -2  -1 -10 111.744 4.97222   3
   2   1 -10 110.218 5.65976   3
   2   1  10 117.805 3.96591   2
   2   1  10 113.155 4.03300   2
   2  -1 -10 127.091 6.86488   2
  -2  -1  10 110.076 5.92563   3
  -2  -1  10 111.856 7.75898   2
   2  -1 -10 117.725 5.73791   3
   3   1 -10 269.043 10.1239   3
   3   1 -10 254.006 13.7518   2
  -3  -1 -10 268.958 9.14973   3
  -3   1  10 255.092 10.8972   3
  -3  -1 -10 259.189 9.00219   4
   3   1 -10 265.053 10.4118   3
  -3   1  10 249.842 13.5882   4
   3   1  10 267.548 8.76670   2
  -3  -1  10 249.061 11.0984   3
   3  -1 -10 267.905 9.93632   3
   3  -1 -10 242.251 13.2972   2
  -4  -1 -10 54.6686 2.47622   3
  -4   1  10 50.5919 4.09902   3
  -4  -1 -10 54.3972 3.26378   4
   4   1 -10 59.5636 5.64228   2
  -4  -1 -10 58.7954 3.37637   4
  -4   1  10 61.5541 5.57691   4
   4  -1 -10 64.9490 5.67206   2
  -4   1 -10 57.8243 3.24944   4
  -4   1 -10 53.5652 2.81156   2
  -4   1 -10 56.5083 2.78105   4
  -4  -1  10 60.9834 5.53740   4
  -5  -1 -10 486.807 16.9413   4
   5   1 -10 481.122 21.1315   2
  -5  -1 -10 470.850 17.1034   4
  -5   1  10 459.908 20.8962   4
  -5  -1 -10 452.026 14.9548   3
  -5  -1 -10 474.237 16.7320   2
  -5   1 -10 480.163 16.7230   4
  -5  -1  10 450.737 20.9723   4
   5   1  10 462.329 16.4602   2
  -5   1 -10 455.812 16.4376   2
  -5   1 -10 461.055 16.2010   4
   5  -1 -10 484.529 20.9105   2
  -6  -1 -10 419.158 15.9174   4
   6   1 -10 404.870 20.0686   2
  -6  -1 -10 417.020 16.2933   4
  -6   1  10 405.767 20.0355   4
  -6  -1 -10 398.659 15.7402   2
  -6   1 -10 419.836 15.3424   4
  -6   1 -10 405.819 15.5905   2
  -6   1 -10 426.282 16.0012   4
   6   1  10 423.077 15.5140   2
   6  -1 -10 427.308 20.1704   2
  -6  -1  10 417.895 20.4179   4
   7   1 -10 1.19833 3.04305   2
  -7  -1 -10 0.44672 1.91988   4
  -7   1  10 6.10709 3.32307   4
   7  -1 -10 8.86861 3.48642   2
  -7   1 -10 6.38003 1.85417   4
  -7  -1  10 9.30111 3.94064   4
   0  -2  10 1018.07 32.6173   2
   0   2  10 980.862 32.5238   3
   0   2  10 1013.62 32.4395   2
   0  -2 -10 978.314 32.7105   3
   0   2  10 1015.59 32.3842   4
   0   2 -10 933.915 32.5408   3
   0  -2 -10 979.146 32.4323   4
   0   2 -10 1041.53 32.6494   2
  -1  -2 -10 912.371 29.3960   3
  -1   2  10 877.953 30.0543   4
   1   2 -10 879.945 30.4167   2
  -1  -2 -10 910.536 28.6146   4
  -1   2  10 871.019 29.7297   3
   1   2 -10 908.361 29.8427   3
   1  -2  10 879.057 28.2397   2
  -1   2  10 923.618 30.3278   2
   1  -2  10 897.805 28.2489   4
   1  -2 -10 883.076 30.0738   2
  -1  -2  10 851.566 30.3883   2
   1  -2 -10 934.197 30.4050   4
  -1   2 -10 888.615 28.3244   2
   1  -2 -10 872.374 29.7284   3
   1   2  10 899.527 28.8347   3
  -1  -2  10 871.638 29.7777   3
   1   2  10 889.950 28.4913   2
   1   2  10 918.897 28.7043   4
  -1   2 -10 875.342 29.0738   3
  -2   2  10 262.853 10.9631   3
   2   2 -10 262.299 12.0737   2
   2   2 -10 271.891 10.8048   3
  -2  -2 -10 266.473 10.0821   3
  -2   2  10 282.748 12.1348   2
  -2   2  10 271.515 11.8202   4
   2   2  10 274.175 9.73644   4
   2   2  10 267.344 9.44054   2
  -2  -2  10 274.227 11.9069   3
   2  -2 -10 279.877 11.9185   2
  -2  -2  10 259.861 12.0953   2
   2  -2 -10 270.249 10.7411   3
  -3   2  10 704.345 26.0656   4
   3   2 -10 696.587 26.4007   2
  -3  -2 -10 678.048 22.6748   4
  -3  -2 -10 692.099 22.7454   3
   3   2 -10 712.365 23.5522   3
   3   2 -10 706.678 23.9543   3
  -3   2  10 699.332 24.4033   3
   3  -2 -10 687.315 23.0618   3
  -3  -2  10 671.876 24.5221   3
   3  -2 -10 688.871 25.8934   2
   3   2  10 701.893 22.6291   2
   4   2 -10 227.862 12.0504   2
  -4  -2 -10 207.965 8.69736   4
  -4  -2 -10 215.596 8.04797   3
  -4   2  10 195.213 9.62963   3
  -4   2  10 237.216 11.9093   4
  -4   2 -10 212.152 7.90324   4
   4   2  10 211.938 8.45575   2
  -4   2 -10 213.076 8.35628   2
  -4   2 -10 216.795 7.63547   4
   4  -2 -10 217.909 11.5444   2
  -5  -2 -10 305.570 11.8178   4
   5   2 -10 280.633 14.9884   2
  -5  -2 -10 289.322 11.4088   2
  -5  -2 -10 272.055 11.6785   4
  -5   2  10 292.583 14.9704   4
  -5  -2 -10 289.184 10.3808   3
  -5  -2  10 315.322 15.8356   4
  -5   2 -10 275.051 10.5435   4
   5  -2 -10 286.458 14.8034   2
  -5   2 -10 287.574 11.0092   2
  -5   2 -10 291.388 11.0909   4
   5   2  10 271.291 11.1400   2
  -6  -2 -10 59.7777 3.56740   3
  -6  -2 -10 58.3451 4.53399   4
  -6  -2 -10 50.2634 4.45038   2
   6   2 -10 55.1096 6.54095   2
  -6   2  10 68.0693 6.87209   4
   6   2  10 59.5477 4.36410   2
  -6   2 -10 56.4404 3.80913   4
  -6   2 -10 48.7084 4.07976   2
   6  -2 -10 52.9735 6.26209   2
  -6  -2  10 50.5147 6.59555   4
  -6   2 -10 55.6424 4.34760   4
  -7  -2 -10 265.110 12.3996   3
   7   2 -10 295.355 16.9460   2
  -7   2  10 326.672 17.4857   4
  -7   2 -10 311.423 12.1990   4
  -7  -2  10 309.470 17.5676   4
   0   3  10 3.67479 1.19087   3
   0   3 -10 5.34284 1.44425   3
   0  -3  10 3.42993 1.11401   2
   0  -3 -10 2.04616 1.13305   3
   0   3 -10 3.01867 1.22288   2
   0  -3 -10 3.00114 1.11317   4
   0   3  10 3.07943 1.14251   2
   0   3  10 1.26753 0.85677   4
   1   3 -10 3.51720 1.48041   2
   1  -3  10 5.63815 1.10196   2
   1   3 -10 4.97941 1.53520   3
  -1   3  10 4.39387 1.44972   4
  -1  -3 -10 4.87410 1.19876   4
  -1   3  10 3.22263 1.30485   3
  -1   3  10 5.41867 1.63596   2
  -1  -3 -10 3.18273 1.21232   3
   1  -3 -10 6.03230 1.64281   4
   1   3  10 3.33653 1.04322   4
   1  -3 -10 5.12962 1.55161   3
   1  -3 -10 2.61566 1.26999   2
  -1  -3  10 5.72544 1.55657   3
  -1  -3  10 3.88254 1.47304   2
   1   3  10 2.75553 1.02765   3
   2  -3  10 3396.97 102.388   4
  -2   3  10 3445.12 105.904   3
  -2  -3 -10 3366.89 103.670   4
  -2   3  10 3395.36 106.221   4
  -2  -3 -10 3325.97 104.273   3
   2   3 -10 3472.67 106.930   2
[truncated: 5,031,511 more chars]
