# Supplementary material for: Syntheses and crystal structures of four 4-(4-meth­oxy­phen­yl)piperazin-1-ium salts: tri­fluoro­acetate, 2,3,4,5,6-penta­fluoro­benzoate, 4-iodo­benzoate, and a polymorph with 4-methyl­benzoate
Source: Acta Crystallogr E Crystallogr Commun. 2023 Mar 23;79(Pt 4):380–5. doi: 10.1107/S2056989023002529 (PMC10088318; doi:10.1107/S2056989023002529)
Supplement: Supplementary file 2 [file e-79-00380-Isup2.hkl]

data_I                                                                          
_shelx_title ' m22264 : space group Pbca'                                       
_shelx_refln_list_code          4                                               
_shelx_F_calc_maximum      191.32                                               
_exptl_crystal_F_000      1280.00                                               
_reflns_d_resolution_high  0.7678                                               
                                                                                
loop_                                                                           
 _space_group_symop_operation_xyz                                               
 'x, y, z'                                                                      
 '-x+1/2, -y, z+1/2'                                                            
 '-x, y+1/2, -z+1/2'                                                            
 'x+1/2, -y+1/2, -z'                                                            
 '-x, -y, -z'                                                                   
 'x-1/2, y, -z-1/2'                                                             
 'x, -y-1/2, z-1/2'                                                             
 '-x-1/2, y-1/2, z'                                                             
                                                                                
_cell_length_a    16.2967                                                       
_cell_length_b     6.0887                                                       
_cell_length_c    28.4139                                                       
_cell_angle_alpha  90.000                                                       
_cell_angle_beta   90.000                                                       
_cell_angle_gamma  90.000                                                       
                                                                                
_shelx_F_squared_multiplier     1.000                                           
                                                                                
loop_                                                                           
 _refln_index_h                                                                 
 _refln_index_k                                                                 
 _refln_index_l                                                                 
 _refln_F_squared_calc                                                          
 _refln_F_squared_meas                                                          
 _refln_F_squared_sigma                                                         
 _refln_observed_status                                                         
   2   0   0       1024.45        992.58        29.11 o                         
   6   0   0       1479.71       1345.63        25.89 o                         
   8   0   0         12.48          8.05         2.43 o                         
  10   0   0       7223.19       7286.54       172.86 o                         
  12   0   0        397.76        639.57        22.02 o                         
  14   0   0        115.84        185.93        12.58 o                         
  16   0   0        327.56        323.07        22.24 o                         
  18   0   0       1132.43       1193.20        51.49 o                         
  20   0   0       1544.66       1749.38        65.91 o                         
   4   1   0       6457.25       6683.00       112.48 o                         
   6   1   0      14312.77      14768.82       458.00 o                         
   8   1   0       4078.70       4018.82        52.16 o                         
  10   1   0       3393.61       3389.80        71.32 o                         
  12   1   0          7.42          6.13         3.48 o                         
  14   1   0        101.03        104.27        10.28 o                         
  16   1   0        131.19        103.02         9.13 o                         
  18   1   0        216.64        261.43        15.43 o                         
  20   1   0         84.36         80.43        11.24 o                         
   0   2   0      36602.58      38304.20      1183.24 o                         
   2   2   0         41.44         53.67         2.02 o                         
   4   2   0        504.70        473.39         8.02 o                         
   6   2   0       1240.65       1199.80        16.21 o                         
   8   2   0       1284.06       1099.29        18.48 o                         
  10   2   0       5000.69       5133.09        89.47 o                         
  12   2   0        185.43        194.80        10.79 o                         
  14   2   0          9.16         -0.32         4.32 o                         
  16   2   0       1052.60       1072.54        31.34 o                         
  18   2   0        122.00        161.59        16.65 o                         
  20   2   0         12.89         18.96         9.26 o                         
   2   3   0       3987.60       4342.55        58.25 o                         
   4   3   0        280.27        322.79         6.57 o                         
   6   3   0        188.34        308.70         6.11 o                         
   8   3   0        600.18        628.60        13.92 o                         
  10   3   0       1235.01       1239.61        24.76 o                         
  12   3   0        871.11        900.57        25.80 o                         
  14   3   0        650.31        626.41        30.59 o                         
  16   3   0        166.36        169.28        12.51 o                         
  18   3   0         19.93         -3.42         7.23 o                         
   0   4   0        679.37        537.46        17.00 o                         
   2   4   0        134.79        139.88         4.52 o                         
   4   4   0        138.86        159.26         4.85 o                         
   6   4   0       1541.51       1506.71        30.22 o                         
   8   4   0        246.94        277.60        12.39 o                         
  10   4   0        837.81        887.69        25.94 o                         
  12   4   0        432.54        430.15        13.16 o                         
  14   4   0        267.52        272.63        15.33 o                         
  16   4   0        145.54        107.27        10.37 o                         
  18   4   0        160.92        169.55        17.50 o                         
   2   5   0          0.08          8.93         1.98 o                         
   4   5   0         27.34         33.48         5.26 o                         
   6   5   0        156.16        137.14         8.01 o                         
   8   5   0        166.69        161.45         9.10 o                         
  10   5   0         14.60         12.54         7.66 o                         
  12   5   0         39.65         46.35         8.70 o                         
  14   5   0          1.70          1.63         9.52 o                         
  16   5   0          9.55         12.28         9.19 o                         
   0   6   0         22.54         35.29         6.45 o                         
   2   6   0          4.70          3.85         3.54 o                         
   4   6   0        265.85        241.59         9.33 o                         
   6   6   0         31.59         40.93         5.03 o                         
   8   6   0        178.34        169.77        11.85 o                         
  10   6   0         25.32         17.30         7.95 o                         
  12   6   0         57.50         52.82         9.43 o                         
   2   7   0        102.40        115.12         9.69 o                         
   4   7   0        647.62        716.09        30.76 o                         
   6   7   0          1.22          6.68         5.83 o                         
   8   7   0         79.10         98.83        14.46 o                         
   1   1   1        683.33        556.37         5.10 o                         
   2   1   1       4933.24       4640.64        47.48 o                         
   3   1   1       2323.96       2278.22        19.58 o                         
   4   1   1      26983.62      27078.38       481.73 o                         
   5   1   1       8135.84       8064.87        61.68 o                         
   6   1   1        526.45        542.96         6.44 o                         
   7   1   1       4885.62       5151.55        41.23 o                         
   8   1   1       3704.26       3671.11        32.92 o                         
   9   1   1       9022.07       9288.84        92.45 o                         
  10   1   1       1293.89       1377.06        20.34 o                         
  11   1   1         11.72         17.03         2.77 o                         
  12   1   1        452.86        472.97        11.58 o                         
  13   1   1         77.16         75.86         5.58 o                         
  14   1   1        429.57        443.86        12.18 o                         
  15   1   1          6.82         -0.49         2.49 o                         
  16   1   1          1.29         -0.35         4.35 o                         
  17   1   1        147.75        159.77         7.97 o                         
  18   1   1         65.87         79.91         7.08 o                         
  19   1   1        611.63        630.70        17.59 o                         
  20   1   1        135.15        143.39         9.91 o                         
  21   1   1        252.35        225.47        13.17 o                         
   0   2   1       7245.82       6960.44       154.98 o                         
   1   2   1       4496.86       4441.34        40.91 o                         
   2   2   1       3715.20       3759.38        31.35 o                         
   3   2   1       6335.74       6200.53        46.21 o                         
   4   2   1        149.28        162.92         3.49 o                         
   5   2   1        839.99        934.65         8.56 o                         
   6   2   1       7198.82       7358.49        55.64 o                         
   7   2   1        601.62        583.17         7.11 o                         
   8   2   1         23.00         39.06         2.31 o                         
   9   2   1        132.36        126.66         4.05 o                         
  10   2   1       2538.60       2669.12        36.50 o                         
  11   2   1          0.03         -1.39         2.08 o                         
  12   2   1          8.55          9.86         2.97 o                         
  13   2   1        219.87        222.11         8.50 o                         
  14   2   1        626.26        611.47        14.95 o                         
  15   2   1        136.81        150.59         8.40 o                         
  16   2   1         51.87         45.09         5.58 o                         
  17   2   1        145.31        123.54         8.91 o                         
  18   2   1          0.01         -0.23         4.17 o                         
  19   2   1         44.58         41.60         5.98 o                         
  20   2   1        134.40        173.70        10.99 o                         
   1   3   1       8178.69       8330.35        75.92 o                         
   2   3   1        416.04        398.31         5.90 o                         
   3   3   1       6191.61       6527.35        52.19 o                         
   4   3   1        331.19        388.16         6.22 o                         
   5   3   1       1990.95       2095.37        20.12 o                         
   6   3   1         70.72         56.60         2.07 o                         
   7   3   1       1214.93       1132.22        11.72 o                         
   8   3   1        407.28        441.43         7.55 o                         
   9   3   1        792.34        759.95        12.16 o                         
  10   3   1          0.77         -0.69         1.87 o                         
  11   3   1        225.92        215.88         7.66 o                         
  12   3   1        587.66        559.63        14.29 o                         
  13   3   1          1.96          5.70         3.77 o                         
  14   3   1        115.30        123.17         8.88 o                         
  15   3   1        234.85        251.91        10.28 o                         
  16   3   1        469.65        482.82        14.34 o                         
  17   3   1         31.32         39.13         5.67 o                         
  18   3   1         40.81         46.40         6.73 o                         
  19   3   1          7.67          9.32         6.08 o                         
   0   4   1        513.26        514.62         8.80 o                         
   1   4   1        266.05        285.37         3.82 o                         
   2   4   1        175.26        170.20         3.66 o                         
   3   4   1       4558.25       4763.42        39.65 o                         
   4   4   1         74.60         62.18         2.97 o                         
   5   4   1        895.09        886.97        13.22 o                         
   6   4   1        286.60        296.29         6.49 o                         
   7   4   1        652.18        692.19        14.52 o                         
   8   4   1          8.45          5.15         2.27 o                         
   9   4   1       1491.28       1487.14        17.07 o                         
  10   4   1          3.99          7.79         1.94 o                         
  11   4   1        414.07        438.48         9.47 o                         
  12   4   1         36.05         28.07         3.41 o                         
  13   4   1        367.73        360.70        11.08 o                         
  14   4   1        189.20        183.79        11.59 o                         
  15   4   1        398.16        442.21        12.35 o                         
  16   4   1        116.69        104.73         9.82 o                         
  17   4   1         47.18         36.18        10.29 o                         
  18   4   1        122.48        114.51         9.21 o                         
   1   5   1        224.15        237.76         4.88 o                         
   2   5   1        144.06        149.58         4.19 o                         
   3   5   1       1090.00       1160.40        15.99 o                         
   4   5   1       1523.30       1533.57        19.84 o                         
   5   5   1         15.68         21.07         3.17 o                         
   6   5   1         36.59         42.98         3.48 o                         
   7   5   1         22.17         16.21         2.72 o                         
   8   5   1        245.28        249.82         8.44 o                         
   9   5   1        365.06        369.05        10.70 o                         
  10   5   1         10.25         13.81         3.93 o                         
  11   5   1        141.90        160.59         8.89 o                         
  12   5   1         15.83         12.89         4.37 o                         
  13   5   1        125.49        113.15        10.08 o                         
  14   5   1         23.74         21.78         6.51 o                         
  15   5   1         33.87         37.97         6.35 o                         
  16   5   1          0.38          1.71        10.35 o                         
   0   6   1        230.54        225.29         6.21 o                         
   1   6   1         33.10         35.75         2.23 o                         
   2   6   1        220.64        223.68         6.59 o                         
   3   6   1        177.65        152.73         4.18 o                         
   4   6   1        268.00        264.31         6.87 o                         
   5   6   1         85.75         78.89         4.83 o                         
   6   6   1        158.53        177.11         7.00 o                         
   7   6   1         16.98         20.26         4.45 o                         
   8   6   1         14.66          8.97         4.23 o                         
   9   6   1        200.51        225.32        11.09 o                         
  10   6   1        142.51        104.63        10.23 o                         
  11   6   1         58.56         43.40         6.86 o                         
  12   6   1        171.48        176.93        14.33 o                         
  13   6   1        243.41        286.90        13.02 o                         
   1   7   1        810.44        774.04        17.02 o                         
   2   7   1         45.52         37.07         3.91 o                         
   3   7   1        560.89        559.83        16.91 o                         
   4   7   1          1.02         -3.53         3.53 o                         
   5   7   1        305.28        305.14        15.97 o                         
   6   7   1        204.54        212.66        12.12 o                         
   7   7   1        872.11        905.23        25.77 o                         
   8   7   1         37.23         32.26         7.15 o                         
   9   7   1         35.59         19.21         6.03 o                         
   1   0   2       1382.50       1158.12        46.66 o                         
   2   0   2       7143.47       6910.93       161.14 o                         
   3   0   2       1977.53       1850.24        25.49 o                         
   4   0   2        633.13        537.34         8.23 o                         
   5   0   2       4570.00       4281.71        49.30 o                         
   6   0   2      24296.43      24448.78      1076.22 o                         
   7   0   2       5826.76       5990.77        68.10 o                         
   8   0   2         21.69         53.12         3.19 o                         
   9   0   2        201.03        236.33         6.23 o                         
  10   0   2       2773.75       2762.87        61.40 o                         
  11   0   2         49.92         51.09         6.09 o                         
  12   0   2         11.20         28.63         5.07 o                         
  13   0   2       3715.07       3577.28        60.46 o                         
  14   0   2       1102.65       1049.61        25.21 o                         
  15   0   2         74.25         78.96         7.82 o                         
  16   0   2        325.00        305.85        13.52 o                         
  17   0   2        119.56        121.06         9.59 o                         
  18   0   2         60.24         66.49         9.17 o                         
  19   0   2       1715.15       1749.71        47.49 o                         
  20   0   2          8.50         34.53        10.56 o                         
  21   0   2        160.13        176.29        16.98 o                         
   1   1   2       3293.48       2929.31        23.78 o                         
   2   1   2      19012.33      19674.05       256.79 o                         
   3   1   2        368.96        307.09         3.71 o                         
   4   1   2       1524.56       1649.87        14.16 o                         
   5   1   2       3652.91       3625.94        28.31 o                         
   6   1   2         10.01         17.73         1.29 o                         
   7   1   2        932.57        856.77         9.30 o                         
   8   1   2        195.77        214.00         4.41 o                         
   9   1   2        741.93        695.26         8.76 o                         
  10   1   2       1534.17       1489.18        22.73 o                         
  11   1   2       1124.40       1125.78        19.30 o                         
  12   1   2          3.51          4.18         2.20 o                         
  13   1   2        278.71        267.19         8.32 o                         
  14   1   2        465.77        495.95        12.92 o                         
  15   1   2        398.05        414.78        12.20 o                         
  16   1   2        175.53        189.71         9.26 o                         
  17   1   2        541.36        560.06        14.48 o                         
  18   1   2          9.62          2.59         4.21 o                         
  19   1   2         89.51         93.85         7.62 o                         
  20   1   2        401.30        372.24        14.58 o                         
  21   1   2        604.51        594.05        26.07 o                         
   0   2   2       5000.97       4906.55        69.21 o                         
   1   2   2       2056.49       1851.94        19.03 o                         
   2   2   2        579.69        612.55         5.79 o                         
   3   2   2       2959.72       3106.14        24.87 o                         
   4   2   2         58.83         67.78         1.65 o                         
   5   2   2        158.92        167.58         3.01 o                         
   6   2   2          8.67         11.59         1.28 o                         
   7   2   2         72.33         56.48         2.24 o                         
   8   2   2        387.50        385.24         6.18 o                         
   9   2   2        510.56        542.92         8.76 o                         
  10   2   2        208.44        248.74         7.76 o                         
  11   2   2        111.91        109.79         5.80 o                         
  12   2   2        140.61        168.56         7.00 o                         
  13   2   2        147.21        135.33         6.86 o                         
  14   2   2        373.41        424.22        12.19 o                         
  15   2   2        348.58        337.33        12.24 o                         
  16   2   2        587.37        614.03        17.17 o                         
  17   2   2         18.75         30.78         5.02 o                         
  18   2   2         28.80         17.09         6.24 o                         
  19   2   2          6.57          2.49         4.53 o                         
  20   2   2          9.61          7.58         5.38 o                         
   1   3   2       1693.09       1722.67        17.11 o                         
   2   3   2       6740.48       7045.89        57.62 o                         
   3   3   2        194.94        203.01         3.73 o                         
   4   3   2          3.24          1.23         0.96 o                         
   5   3   2          0.01         -0.16         0.94 o                         
   6   3   2       2249.81       2401.36        19.10 o                         
   7   3   2        212.08        220.98         3.87 o                         
   8   3   2        599.95        599.04         8.51 o                         
   9   3   2        100.74         96.48         3.68 o                         
  10   3   2        101.54        106.95         4.65 o                         
  11   3   2        238.56        221.41         9.83 o                         
  12   3   2       2492.44       2528.87        44.73 o                         
  13   3   2        664.84        700.11        15.58 o                         
  14   3   2         51.61         48.65         6.18 o                         
  15   3   2         54.99         52.86         6.05 o                         
  16   3   2        437.48        422.01        15.34 o                         
  17   3   2        106.96        135.96         9.69 o                         
  18   3   2        131.15        134.45        15.21 o                         
  19   3   2         18.33         19.62         7.77 o                         
   0   4   2      20481.38      21259.25       328.34 o                         
   1   4   2        668.18        734.76         9.91 o                         
   2   4   2          0.56          0.24         1.00 o                         
   3   4   2        361.61        361.54         5.33 o                         
   4   4   2       3761.05       3915.76        38.81 o                         
   5   4   2        113.79         92.76         3.86 o                         
   6   4   2        172.94        178.73         4.82 o                         
   7   4   2        442.27        441.22         8.99 o                         
   8   4   2        474.39        468.50        10.27 o                         
   9   4   2        102.42        105.75         4.35 o                         
  10   4   2        253.46        261.36         6.05 o                         
  11   4   2        673.01        679.59        12.34 o                         
  12   4   2        358.55        368.36        10.41 o                         
  13   4   2         21.89         14.01         3.97 o                         
  14   4   2          6.94         11.25         4.62 o                         
  15   4   2        562.49        549.97        17.66 o                         
  16   4   2          6.84          5.49         4.06 o                         
  17   4   2        114.94        110.37         9.61 o                         
  18   4   2          0.00          0.54         5.02 o                         
   1   5   2         16.51         21.85         1.69 o                         
   2   5   2       2195.28       2177.92        23.12 o                         
   3   5   2        168.27        145.70         4.03 o                         
   4   5   2         79.39         87.57         4.03 o                         
   5   5   2          0.32          0.07         1.69 o                         
   6   5   2       1281.65       1218.57        18.78 o                         
   7   5   2         19.28         23.35         3.07 o                         
   8   5   2        147.80        146.02         6.11 o                         
   9   5   2        106.19        108.98         6.27 o                         
  10   5   2        570.47        566.07        15.72 o                         
  11   5   2         81.17         75.44         6.82 o                         
  12   5   2        145.33        152.12        12.34 o                         
  13   5   2        340.23        366.01        13.75 o                         
  14   5   2         39.54         58.37         7.55 o                         
  15   5   2         28.89         24.44         6.75 o                         
  16   5   2         11.03         13.56         8.40 o                         
   0   6   2         13.17         13.87         2.44 o                         
   1   6   2         18.59         21.85         1.81 o                         
   2   6   2          9.53         10.41         1.94 o                         
   3   6   2        298.98        297.99         7.98 o                         
   4   6   2        748.55        726.14        19.96 o                         
   5   6   2         27.25         28.80         3.26 o                         
   6   6   2         21.90         22.91         3.10 o                         
   7   6   2        470.21        480.77        13.46 o                         
   8   6   2        392.28        397.24        12.82 o                         
   9   6   2         54.26         45.61         5.76 o                         
  10   6   2        225.08        231.19        14.30 o                         
  11   6   2         65.08         92.12         8.65 o                         
  12   6   2         10.99         12.42         8.29 o                         
  13   6   2         51.18         50.47         7.49 o                         
   1   7   2         19.72         17.90         3.33 o                         
   2   7   2        289.67        286.46         9.57 o                         
   3   7   2        210.67        186.51         7.99 o                         
   4   7   2         28.59         38.72         4.61 o                         
   5   7   2          1.06          1.24         4.34 o                         
   6   7   2         99.99        113.40        10.64 o                         
   7   7   2         20.14         16.44         5.61 o                         
   8   7   2         21.26         15.10         5.38 o                         
   9   7   2         24.94          5.95         7.21 o                         
   2   1   3      17214.71      16695.38       212.13 o                         
   3   1   3      16637.82      15980.96       200.60 o                         
   4   1   3       7534.17       7413.24        77.60 o                         
   5   1   3         33.42         14.76         1.17 o                         
   6   1   3       2863.73       2979.95        24.15 o                         
   7   1   3       1518.72       1649.28        15.05 o                         
   8   1   3        727.92        853.89        10.02 o                         
   9   1   3       3384.33       3475.14        34.49 o                         
  10   1   3        114.55         97.22         4.67 o                         
  11   1   3        901.32        927.24        16.03 o                         
  12   1   3        197.00        167.92         7.51 o                         
  13   1   3        741.03        722.87        14.47 o                         
  14   1   3         79.17         69.83         5.33 o                         
  15   1   3         33.86         40.22         4.58 o                         
  16   1   3          1.63          1.80         3.17 o                         
  17   1   3        207.21        219.19        11.70 o                         
  18   1   3        332.81        321.57        11.34 o                         
  19   1   3         81.98         90.67         7.41 o                         
  20   1   3        353.82        340.40        17.11 o                         
   0   2   3       9436.03       9272.94       204.50 o                         
   1   2   3       1718.26       1809.93        17.26 o                         
   2   2   3       1941.54       2010.30        16.07 o                         
   3   2   3       1970.73       2124.05        17.73 o                         
   4   2   3          4.68          2.23         0.63 o                         
   5   2   3       3347.26       3396.31        27.00 o                         
   6   2   3       3167.84       3398.77        29.14 o                         
   7   2   3          2.55          3.11         0.98 o                         
   8   2   3       3211.71       3239.38        30.78 o                         
   9   2   3       9163.50       9229.20        83.81 o                         
  10   2   3        240.99        270.24         8.31 o                         
  11   2   3         19.04         21.68         3.28 o                         
  12   2   3        515.84        549.82        13.03 o                         
  13   2   3       2475.07       2500.32        36.88 o                         
  14   2   3        216.09        214.40        10.31 o                         
  15   2   3          1.81          1.82         3.16 o                         
  16   2   3        142.24        149.55         8.15 o                         
  17   2   3        298.23        305.26        11.41 o                         
  18   2   3         55.12         48.61         7.56 o                         
  19   2   3         67.38         50.07         6.47 o                         
  20   2   3        449.49        444.12        16.20 o                         
   1   3   3        159.68        178.63         3.69 o                         
   2   3   3       2985.71       3018.54        26.25 o                         
   3   3   3        329.57        375.36         5.94 o                         
   4   3   3        139.79        205.04         3.32 o                         
   5   3   3          4.66          5.11         0.99 o                         
   6   3   3        104.94        121.79         2.77 o                         
   7   3   3       5488.50       5457.95        46.48 o                         
   8   3   3        974.70       1035.90        12.14 o                         
   9   3   3        307.40        328.59         6.45 o                         
  10   3   3       1049.64       1067.24        18.96 o                         
  11   3   3       1151.02       1140.07        25.88 o                         
  12   3   3         48.34         74.02         5.42 o                         
  13   3   3         86.68         89.46         6.18 o                         
  14   3   3          0.17         -3.73         3.73 o                         
  15   3   3          0.34         -2.94         3.87 o                         
  16   3   3        318.63        305.48        13.14 o                         
  17   3   3          0.66          4.62         4.50 o                         
  18   3   3          2.86          6.18         5.31 o                         
  19   3   3         42.80         30.21         6.47 o                         
   0   4   3       1499.71       1625.19        23.73 o                         
   1   4   3       1397.17       1482.84        16.02 o                         
   2   4   3         40.19         42.40         1.69 o                         
   3   4   3        840.42        879.85        10.77 o                         
   4   4   3        244.86        229.15         5.61 o                         
   5   4   3         94.54         79.86         3.46 o                         
   6   4   3         65.76         69.97         4.81 o                         
   7   4   3         15.93          7.73         2.26 o                         
   8   4   3         63.76         69.06         3.46 o                         
   9   4   3        819.66        845.06        13.81 o                         
  10   4   3          1.26          2.94         2.24 o                         
  11   4   3        338.65        341.00         7.58 o                         
  12   4   3          0.83         -2.25         2.52 o                         
  13   4   3         27.50         31.81         4.09 o                         
  14   4   3         13.05         11.99         3.85 o                         
  15   4   3         84.46        117.12        11.04 o                         
  16   4   3        148.38        157.26         8.51 o                         
  17   4   3        182.95        146.05         9.94 o                         
  18   4   3          1.50         12.31         6.10 o                         
   1   5   3        463.67        448.27         6.32 o                         
   2   5   3        211.69        227.60         8.00 o                         
   3   5   3        117.55        121.61         3.83 o                         
   4   5   3         49.11         35.01         3.27 o                         
   5   5   3        526.43        534.02        12.43 o                         
   6   5   3          0.89          0.91         1.85 o                         
   7   5   3         29.83         28.91         3.15 o                         
   8   5   3         33.54         60.13         6.08 o                         
   9   5   3          8.69          4.32         3.93 o                         
  10   5   3        272.83        297.16        12.10 o                         
  11   5   3         28.84         24.74         5.53 o                         
  12   5   3         69.39         82.25         7.59 o                         
  13   5   3         44.17         69.59         7.75 o                         
  14   5   3         43.82         43.65         6.25 o                         
  15   5   3          6.04          3.83         5.41 o                         
  16   5   3         70.33         89.77        12.25 o                         
   0   6   3        583.29        611.09        14.30 o                         
   1   6   3        124.53         99.19         3.56 o                         
   2   6   3         46.21         36.86         2.66 o                         
   3   6   3         67.55         56.47         4.25 o                         
   4   6   3        290.41        277.95         9.71 o                         
   5   6   3          1.90          3.43         3.20 o                         
   6   6   3          0.57         -0.80         2.46 o                         
   7   6   3         57.82         54.76         5.20 o                         
   8   6   3         72.71         77.59        12.43 o                         
   9   6   3        454.41        504.04        18.56 o                         
  10   6   3          6.42         15.59         6.17 o                         
  11   6   3        161.16        153.69        10.01 o                         
  12   6   3        184.09        214.98        15.56 o                         
  13   6   3         45.02         84.08         9.04 o                         
   1   7   3        130.26        131.98         5.70 o                         
   2   7   3          0.11          0.21         3.75 o                         
   3   7   3        219.67        190.14         8.19 o                         
   4   7   3         45.98         37.97         4.67 o                         
   5   7   3         95.83        104.85         7.78 o                         
   6   7   3         29.74         43.72         9.08 o                         
   7   7   3         63.78         45.21         6.39 o                         
   8   7   3         13.91         17.67         5.64 o                         
   9   7   3          0.40          0.89         5.17 o                         
   0   0   4       8208.12       8360.55       359.46 o                         
   1   0   4        704.63        739.37         8.70 o                         
   2   0   4        135.31        139.34         3.21 o                         
   3   0   4        289.95        292.64         5.52 o                         
   4   0   4      15984.53      15939.51       382.45 o                         
   5   0   4        321.26        267.57         5.64 o                         
   6   0   4      32585.77      36602.17      1705.44 o                         
   7   0   4       5063.65       5038.13        92.80 o                         
   8   0   4        800.64        844.27        13.94 o                         
   9   0   4        825.11        846.32        14.74 o                         
  10   0   4       3784.17       4146.73        74.07 o                         
  11   0   4       9048.20       9651.48       251.82 o                         
  12   0   4        384.82        358.25        13.90 o                         
  13   0   4       2052.89       2034.26        43.73 o                         
  14   0   4        937.08        922.63        26.11 o                         
  15   0   4       2506.09       2440.15        46.66 o                         
  16   0   4          1.59         -0.05         3.60 o                         
  17   0   4         47.04         33.53         6.43 o                         
  18   0   4         21.61         18.96         5.86 o                         
  19   0   4        909.53        909.84        30.41 o                         
  20   0   4          6.62          8.56         6.77 o                         
  21   0   4         44.51         38.27         9.05 o                         
   1   1   4         71.22         68.73         1.26 o                         
   2   1   4        131.42        122.85         1.89 o                         
   3   1   4        237.54        221.99         3.04 o                         
   4   1   4       2798.54       2824.33        24.36 o                         
   5   1   4         26.80         24.39         1.45 o                         
   6   1   4       1291.43       1337.73        13.09 o                         
   7   1   4       1247.23       1233.01        13.48 o                         
   8   1   4        196.48        206.99         4.18 o                         
   9   1   4       2000.73       2054.52        34.42 o                         
  10   1   4        580.77        546.33        11.59 o                         
  11   1   4        176.68        198.57         6.57 o                         
  12   1   4        396.07        399.15         9.88 o                         
  13   1   4       2670.72       2698.36        36.19 o                         
  14   1   4        633.03        661.98        14.24 o                         
  15   1   4         11.27         10.12         3.07 o                         
  16   1   4         11.20         16.94         4.10 o                         
  17   1   4        976.53       1006.42        21.67 o                         
  18   1   4         72.38         89.08         7.32 o                         
  19   1   4         28.22         26.90         5.38 o                         
  20   1   4         32.77         35.32         8.82 o                         
   0   2   4       1225.35       1358.94        21.54 o                         
   1   2   4          2.15          3.74         0.62 o                         
   2   2   4       3932.45       3989.43        31.24 o                         
   3   2   4       3522.44       3667.19        28.21 o                         
   4   2   4       1002.95        877.80         7.86 o                         
   5   2   4          2.45          7.48         1.19 o                         
   6   2   4         72.85         75.53         2.19 o                         
   7   2   4        100.18         84.13         2.46 o                         
   8   2   4       1293.52       1242.71        14.76 o                         
   9   2   4         11.22         12.37         1.98 o                         
  10   2   4         52.90         69.00         4.70 o                         
  11   2   4        574.47        600.35        12.19 o                         
  12   2   4        231.94        213.63         8.44 o                         
  13   2   4       1108.80       1070.90        21.83 o                         
  14   2   4          0.70          1.30         3.29 o                         
  15   2   4         39.72         54.66         7.18 o                         
  16   2   4        321.43        313.18        12.05 o                         
  17   2   4        180.24        205.27         9.98 o                         
  18   2   4         52.03         43.72         5.99 o                         
  19   2   4        225.38        241.70        11.21 o                         
  20   2   4         18.58         24.16         5.59 o                         
   1   3   4        607.27        689.68         8.75 o                         
   2   3   4        187.47        193.28         3.15 o                         
   3   3   4        955.76       1030.43        11.79 o                         
   4   3   4       1056.99       1096.41        10.46 o                         
   5   3   4        604.99        589.66         7.04 o                         
   6   3   4       4467.90       4401.30        42.52 o                         
   7   3   4         58.56         76.22         2.96 o                         
   8   3   4        134.23        138.40         3.76 o                         
   9   3   4        102.76        117.69         4.03 o                         
  10   3   4       4263.39       4349.34        51.47 o                         
  11   3   4         26.67         24.19         3.34 o                         
  12   3   4        128.75        123.85         6.41 o                         
  13   3   4        358.51        329.26        13.26 o                         
  14   3   4         55.69         54.01         6.23 o                         
  15   3   4          0.57         -2.33         3.23 o                         
  16   3   4         11.09          5.65         4.16 o                         
  17   3   4         24.66         36.64         5.74 o                         
  18   3   4        354.94        341.34        12.66 o                         
  19   3   4          5.17          6.73         5.62 o                         
   0   4   4       1997.76       2003.74        30.21 o                         
   1   4   4       3120.63       3220.63        35.24 o                         
   2   4   4        167.24        170.95         3.80 o                         
   3   4   4        476.31        473.79         7.74 o                         
   4   4   4        550.34        544.74         8.33 o                         
   5   4   4        497.31        569.08         9.59 o                         
   6   4   4         21.74         17.56         2.33 o                         
   7   4   4       1291.82       1184.13        16.07 o                         
   8   4   4        294.83        301.83         8.70 o                         
   9   4   4         45.47         42.16         3.35 o                         
  10   4   4        455.67        488.84         9.43 o                         
  11   4   4         63.33         57.80         3.69 o                         
  12   4   4       1590.79       1606.54        30.91 o                         
  13   4   4        710.35        677.56        17.27 o                         
  14   4   4        219.06        218.71         8.91 o                         
  15   4   4        172.42        179.90         8.88 o                         
  16   4   4        183.89        170.24        10.80 o                         
  17   4   4          0.58         -0.12         4.38 o                         
  18   4   4          4.38         -2.93         4.76 o                         
   1   5   4        290.71        260.68         5.62 o                         
   2   5   4       1173.03       1110.14        14.46 o                         
   3   5   4        202.32        188.88         5.14 o                         
   4   5   4         77.27        105.45         4.81 o                         
   5   5   4        851.23        852.64        15.76 o                         
   6   5   4         33.89         38.63         8.05 o                         
   7   5   4        215.10        207.71         7.31 o                         
   8   5   4          0.13          0.96         3.13 o                         
   9   5   4       1035.43        949.28        20.05 o                         
  10   5   4        142.98        147.48         9.07 o                         
  11   5   4        256.32        277.24        13.85 o                         
  12   5   4        181.54        183.09        11.05 o                         
  13   5   4         22.81         16.63         4.12 o                         
  14   5   4         46.33         50.22         6.26 o                         
  15   5   4         90.84         93.76         9.81 o                         
  16   5   4         13.80          9.82         7.15 o                         
   0   6   4         72.17         69.84         5.84 o                         
   1   6   4        181.88        199.56         8.34 o                         
   2   6   4        236.55        230.91         5.69 o                         
   3   6   4        133.92        126.82         5.11 o                         
   4   6   4          8.19         14.61         3.88 o                         
   5   6   4         23.14         23.79         3.58 o                         
   6   6   4         54.06         45.72         4.20 o                         
   7   6   4        167.61        133.85         6.78 o                         
   8   6   4          6.94          9.26         5.49 o                         
   9   6   4        612.92        617.04        20.09 o                         
  10   6   4        101.51        103.78         9.27 o                         
  11   6   4        160.95        150.74        14.60 o                         
  12   6   4        158.77        154.97        11.00 o                         
  13   6   4          0.09          3.46         5.57 o                         
   1   7   4         15.66         18.96         3.27 o                         
   2   7   4        124.34        121.97         6.48 o                         
   3   7   4         27.10         21.15         3.78 o                         
   4   7   4         24.54         21.00         4.21 o                         
   5   7   4          2.54          6.24         4.33 o                         
   6   7   4         71.20         78.19         7.45 o                         
   7   7   4         16.32          5.40         8.59 o                         
   8   7   4         26.66         22.05         5.62 o                         
   9   7   4          3.31          2.16         5.25 o                         
   1   1   5       4106.03       3824.14        32.43 o                         
   2   1   5      12975.11      11851.24       158.27 o                         
   3   1   5          8.40          9.46         0.88 o                         
   4   1   5       1846.79       1841.25        16.21 o                         
   5   1   5       5064.71       5052.10        43.85 o                         
   6   1   5          4.12          5.63         1.14 o                         
   7   1   5        317.88        328.67         5.54 o                         
   8   1   5       1674.31       1806.33        17.09 o                         
   9   1   5        264.72        261.51         6.63 o                         
  10   1   5          6.31          5.88         2.12 o                         
  11   1   5        825.24        847.23        15.01 o                         
  12   1   5       1491.34       1476.92        22.57 o                         
  13   1   5        105.37         92.06         5.79 o                         
  14   1   5         12.26          7.84         2.89 o                         
  15   1   5        941.30        988.95        18.89 o                         
  16   1   5       2094.02       1938.73        32.49 o                         
  17   1   5        133.87        131.38         8.90 o                         
  18   1   5        234.48        235.68        10.28 o                         
  19   1   5          1.79         -3.26         3.26 o                         
  20   1   5         45.19         40.51        10.58 o                         
   0   2   5        327.94        306.97         5.42 o                         
   1   2   5         49.30         52.44         1.35 o                         
   2   2   5       1032.29       1087.43         9.72 o                         
   3   2   5         29.68         24.26         1.20 o                         
   4   2   5       4576.34       4600.96        38.62 o                         
   5   2   5       1085.22       1205.82        12.13 o                         
   6   2   5       3899.97       4061.72        33.09 o                         
   7   2   5        911.72        926.34        11.09 o                         
   8   2   5        394.15        381.58         6.51 o                         
   9   2   5       1399.31       1427.04        20.45 o                         
  10   2   5        280.27        244.24         7.20 o                         
  11   2   5        962.39        966.49        17.57 o                         
  12   2   5        777.39        781.77        17.28 o                         
  13   2   5        619.85        638.67        14.60 o                         
  14   2   5       3935.71       3824.04        56.84 o                         
  15   2   5         17.54         13.18         4.08 o                         
  16   2   5        572.41        542.39        15.96 o                         
  17   2   5        221.83        231.60        10.14 o                         
  18   2   5        405.92        389.42        13.51 o                         
  19   2   5        258.99        256.68        11.71 o                         
  20   2   5        220.31        206.62        11.30 o                         
   1   3   5        529.63        611.88         7.71 o                         
   2   3   5       1471.78       1457.53        14.33 o                         
   3   3   5         81.10         70.18         2.03 o                         
   4   3   5        304.78        351.79         4.79 o                         
   5   3   5         94.27         92.94         2.65 o                         
   6   3   5       1457.85       1455.49        17.97 o                         
   7   3   5        857.56        831.20        10.73 o                         
   8   3   5        276.60        272.87         5.77 o                         
   9   3   5         34.91         53.50         3.80 o                         
  10   3   5        123.99        122.39         6.21 o                         
  11   3   5       2720.42       2620.29        36.28 o                         
  12   3   5         97.79         98.11         6.35 o                         
  13   3   5        174.09        154.67         8.23 o                         
  14   3   5         11.20         16.47         4.79 o                         
  15   3   5       1625.81       1596.29        29.91 o                         
  16   3   5         28.09         37.16         6.83 o                         
  17   3   5        101.65         92.97         7.33 o                         
  18   3   5         20.61         15.60         5.63 o                         
  19   3   5        231.46        248.10        13.27 o                         
   0   4   5        469.11        482.57        10.40 o                         
   1   4   5          1.53          1.02         1.24 o                         
   2   4   5        115.53        118.19         2.68 o                         
   3   4   5         33.51         34.39         2.34 o                         
   4   4   5        635.28        684.86        10.10 o                         
   5   4   5        905.83        836.58        13.06 o                         
   6   4   5        517.18        508.69        10.57 o                         
   7   4   5        116.46        112.08         4.65 o                         
   8   4   5          3.97          6.49         1.84 o                         
   9   4   5       2252.39       2198.24        32.61 o                         
  10   4   5         45.12         43.32         4.46 o                         
  11   4   5         20.05         24.67         3.76 o                         
  12   4   5        820.88        766.79        15.68 o                         
  13   4   5       1114.06       1033.37        20.31 o                         
  14   4   5        273.83        270.11        10.32 o                         
  15   4   5         37.49         34.77         5.40 o                         
  16   4   5        621.69        569.53        15.77 o                         
  17   4   5         18.96         12.76         4.77 o                         
  18   4   5          6.64         -3.18         4.66 o                         
   1   5   5       1325.43       1315.11        16.89 o                         
   2   5   5        118.87         97.33         3.16 o                         
   3   5   5        497.23        494.07         9.87 o                         
   4   5   5         61.61         61.66         3.70 o                         
   5   5   5       2474.47       2416.44        34.55 o                         
   6   5   5         13.89         19.51         3.40 o                         
   7   5   5        248.13        264.56        15.53 o                         
   8   5   5          1.42          2.91         2.60 o                         
   9   5   5          0.03          0.47         2.80 o                         
  10   5   5       2136.32       2050.89        39.83 o                         
  11   5   5         95.69        110.91        10.98 o                         
  12   5   5        149.23        128.82         7.17 o                         
  13   5   5        101.96         96.04         7.18 o                         
  14   5   5        507.21        469.04        15.16 o                         
  15   5   5         11.28         16.45         5.25 o                         
  16   5   5        171.32        196.81        14.43 o                         
   0   6   5        616.12        627.02        17.97 o                         
   1   6   5         51.50         45.42         2.81 o                         
   2   6   5        585.04        560.27        10.37 o                         
   3   6   5        131.18        134.77         5.36 o                         
   4   6   5         78.66         76.80         4.95 o                         
   5   6   5         40.71         35.58         4.75 o                         
   6   6   5        629.77        652.48        26.87 o                         
   7   6   5         50.74         55.93         4.85 o                         
   8   6   5         35.22         26.14         5.03 o                         
   9   6   5        104.07         76.45         7.43 o                         
  10   6   5         34.81         36.71         6.77 o                         
  11   6   5        141.05        130.17         9.67 o                         
  12   6   5          8.23          3.79         5.12 o                         
  13   6   5          8.24          9.03         5.51 o                         
   1   7   5        204.24        172.72         6.78 o                         
   2   7   5         18.49         10.74         4.09 o                         
   3   7   5         93.09        109.14         6.23 o                         
   4   7   5        176.77        151.43         8.18 o                         
   5   7   5          0.21          6.78         4.03 o                         
   6   7   5         32.30         25.09         5.39 o                         
   7   7   5         54.62         64.52        12.73 o                         
   8   7   5          2.32         -1.00         4.45 o                         
   9   7   5         27.84         20.83         6.05 o                         
   0   0   6        178.08        260.51         5.57 o                         
   1   0   6       7360.92       7157.97       147.22 o                         
   2   0   6          5.15         10.29         1.19 o                         
   3   0   6         58.35         57.52         2.36 o                         
   4   0   6       2433.72       2292.04        33.10 o                         
   5   0   6          3.77          2.41         1.05 o                         
   6   0   6        354.43        486.07         9.93 o                         
   7   0   6          0.22          4.84         1.67 o                         
   8   0   6       5006.78       5365.74        63.30 o                         
   9   0   6       3036.21       3056.65        67.59 o                         
  10   0   6       1197.56       1125.55        26.36 o                         
  11   0   6       3862.44       3953.07        71.65 o                         
  12   0   6       3128.33       3296.30        62.59 o                         
  13   0   6        310.90        306.28        13.51 o                         
  14   0   6        610.38        698.54        22.17 o                         
  15   0   6         54.23         65.24         8.69 o                         
  16   0   6        221.89        249.24        16.41 o                         
  17   0   6        149.34        168.96        11.87 o                         
  18   0   6         95.30        129.03        10.27 o                         
  19   0   6         36.16         36.75         6.90 o                         
  20   0   6        132.80        120.60        14.58 o                         
   1   1   6       3755.24       3594.84        29.67 o                         
   2   1   6        224.29        230.15         2.92 o                         
   3   1   6       2858.37       2688.37        23.03 o                         
   4   1   6       1198.69       1145.79        10.91 o                         
   5   1   6         54.85         39.18         1.75 o                         
   6   1   6       2844.92       2870.15        25.74 o                         
   7   1   6       1009.24       1006.54        10.95 o                         
   8   1   6       2287.54       2264.88        20.53 o                         
   9   1   6        654.89        615.44        10.20 o                         
  10   1   6       7843.42       7963.49       107.92 o                         
  11   1   6          5.93          6.28         2.22 o                         
  12   1   6         60.79         87.74         4.94 o                         
  13   1   6        710.71        663.81        13.88 o                         
  14   1   6        818.73        787.99        15.99 o                         
  15   1   6        395.03        396.93        11.73 o                         
  16   1   6          4.10          3.54         3.45 o                         
  17   1   6          0.25         -0.21         3.34 o                         
  18   1   6          9.60          8.20         3.97 o                         
  19   1   6          4.01          5.23         4.77 o                         
  20   1   6          8.55         -2.22        11.83 o                         
   0   2   6      27629.18      27768.30       441.49 o                         
   1   2   6       1129.71       1152.50        10.70 o                         
   2   2   6       2738.78       2734.83        24.46 o                         
   3   2   6      11370.46      11259.43        93.57 o                         
   4   2   6       3216.82       3109.90        26.09 o                         
   5   2   6         94.84         88.14         2.28 o                         
   6   2   6        811.08        719.53         8.13 o                         
   7   2   6       1222.88       1213.24        12.41 o                         
   8   2   6        330.44        320.93         5.96 o                         
   9   2   6       1045.34       1096.44        15.53 o                         
  10   2   6        353.79        318.52         8.57 o                         
  11   2   6       1120.04       1172.35        21.23 o                         
  12   2   6        957.22        908.97        17.83 o                         
  13   2   6       1209.87       1148.24        19.72 o                         
  14   2   6          0.77          3.05         3.04 o                         
  15   2   6         26.10         28.47         4.80 o                         
  16   2   6         78.59         77.92         7.24 o                         
  17   2   6          1.48          6.16         3.83 o                         
  18   2   6         59.43         67.90         6.87 o                         
  19   2   6         60.69         58.78         6.97 o                         
  20   2   6        158.30        163.60         9.97 o                         
   1   3   6          0.29          0.86         0.85 o                         
   2   3   6        426.20        499.98         5.85 o                         
   3   3   6        494.13        486.12         6.78 o                         
   4   3   6        242.31        262.55         4.26 o                         
   5   3   6        156.48        187.19         4.34 o                         
   6   3   6         98.16        111.03         3.65 o                         
   7   3   6        605.85        633.32         9.35 o                         
   8   3   6        579.24        611.30        10.12 o                         
   9   3   6          0.13          1.19         1.72 o                         
  10   3   6       2895.95       2851.71        44.86 o                         
  11   3   6         32.97         33.13         3.83 o                         
  12   3   6        665.83        706.41        16.30 o                         
  13   3   6        288.95        275.18        10.29 o                         
  14   3   6        775.36        746.77        18.21 o                         
  15   3   6          0.03         -4.14         4.14 o                         
  16   3   6         31.52         34.41         5.11 o                         
  17   3   6         11.20         11.46         4.05 o                         
  18   3   6          3.99          4.13         4.30 o                         
  19   3   6         41.20         48.97         8.03 o                         
   0   4   6       3981.03       3700.41        51.28 o                         
   1   4   6       2968.65       2940.87        30.78 o                         
   2   4   6        590.47        561.04         7.53 o                         
   3   4   6        288.62        253.84         5.18 o                         
   4   4   6        746.97        653.73         9.79 o                         
   5   4   6       1377.31       1369.58        19.97 o                         
   6   4   6          1.59         -1.02         1.37 o                         
   7   4   6         98.99         69.52         3.48 o                         
   8   4   6        987.17        982.54        15.07 o                         
   9   4   6        187.53        191.44         6.51 o                         
  10   4   6        114.50        106.72         5.85 o                         
  11   4   6        139.01        171.17         6.80 o                         
  12   4   6        113.52        128.55         6.63 o                         
  13   4   6        534.74        556.95        14.12 o                         
  14   4   6        146.45        140.76         8.69 o                         
  15   4   6         20.18          8.62         3.99 o                         
  16   4   6        288.80        278.15        11.21 o                         
  17   4   6        174.84        154.85         8.77 o                         
  18   4   6        106.17        142.43        31.86 o                         
   1   5   6        408.16        404.92         7.63 o                         
   2   5   6        485.40        542.70         8.67 o                         
   3   5   6       1771.18       1725.06        22.94 o                         
   4   5   6         41.13         33.85         2.99 o                         
   5   5   6         34.04         30.28         4.44 o                         
   6   5   6         86.37         70.92         5.08 o                         
   7   5   6        445.01        421.19        13.09 o                         
   8   5   6        144.79        146.89         6.83 o                         
   9   5   6        154.82        173.77         8.38 o                         
  10   5   6        604.10        551.26        17.28 o                         
  11   5   6         47.71         61.58         7.07 o                         
  12   5   6         17.48         21.53         4.45 o                         
  13   5   6        471.39        491.05        14.48 o                         
  14   5   6        145.94        156.19        11.10 o                         
  15   5   6        136.09        182.06        12.04 o                         
  16   5   6         41.31         29.78         7.75 o                         
   0   6   6        291.20        288.86        10.70 o                         
   1   6   6        118.68        139.18         4.83 o                         
   2   6   6        116.44        111.99         5.13 o                         
   3   6   6        136.55        163.49         6.66 o                         
   4   6   6         41.28         41.67         5.19 o                         
   5   6   6        106.57         99.40         8.64 o                         
   6   6   6          0.40         -0.45         3.22 o                         
   7   6   6        350.53        360.17        15.71 o                         
   8   6   6        671.17        682.63        19.30 o                         
   9   6   6        184.07        185.51        10.17 o                         
  10   6   6        169.53        193.26        11.29 o                         
  11   6   6        123.19        151.54        14.26 o                         
  12   6   6        476.80        494.37        17.64 o                         
  13   6   6         17.53         12.81         6.45 o                         
   1   7   6          0.61          1.70         2.56 o                         
   2   7   6        110.58        113.15         7.54 o                         
   3   7   6        249.63        267.65         8.60 o                         
   4   7   6         13.51         11.54         3.89 o                         
   5   7   6         32.99         36.97         4.69 o                         
   6   7   6         38.80         33.92         7.88 o                         
   7   7   6          5.40         11.57         6.60 o                         
   8   7   6        119.81        117.47        12.54 o                         
   9   7   6        212.15        245.99        12.19 o                         
   1   1   7       3103.50       3151.22        24.56 o                         
   2   1   7        230.14        288.31         3.79 o                         
   3   1   7       2646.47       2632.30        21.38 o                         
   4   1   7      10833.57      11023.45       121.35 o                         
   5   1   7        181.47        212.73         3.54 o                         
   6   1   7       1171.02       1182.49        12.82 o                         
   7   1   7         15.55         20.80         1.70 o                         
   8   1   7        203.93        226.02         4.46 o                         
   9   1   7        810.87        798.81        14.35 o                         
  10   1   7        894.03        861.28        18.76 o                         
  11   1   7         17.91         16.58         2.70 o                         
  12   1   7        344.44        304.64         8.67 o                         
  13   1   7       1219.75       1075.04        18.82 o                         
  14   1   7       2520.79       2673.70        36.84 o                         
  15   1   7          0.79          1.11         3.22 o                         
  16   1   7         59.14         64.55         6.02 o                         
  17   1   7          0.70         -3.31         4.01 o                         
  18   1   7        141.97        172.30         8.35 o                         
  19   1   7          5.19         -2.90         4.54 o                         
  20   1   7         47.91         48.38         8.10 o                         
   0   2   7       2613.02       2456.05        31.14 o                         
   1   2   7        154.95        148.52         2.20 o                         
   2   2   7        781.37        738.50         7.33 o                         
   3   2   7        789.69        794.90         7.70 o                         
   4   2   7        135.55        132.59         2.79 o                         
   5   2   7        149.16        130.27         2.77 o                         
   6   2   7        984.83        969.18        10.52 o                         
   7   2   7         51.32         59.39         2.68 o                         
   8   2   7         14.16         16.58         1.84 o                         
   9   2   7       1029.76       1024.36        14.82 o                         
  10   2   7        458.93        455.46        10.68 o                         
  11   2   7        613.20        600.53        13.02 o                         
  12   2   7        124.63        146.20         6.40 o                         
  13   2   7        699.24        682.08        18.13 o                         
  14   2   7        127.10        128.92         6.98 o                         
  15   2   7          1.31          1.66         2.97 o                         
  16   2   7        240.96        258.72        10.76 o                         
  17   2   7       1020.52       1030.90        24.00 o                         
  18   2   7         32.78         26.25         4.97 o                         
  19   2   7        121.70        131.09         9.55 o                         
  20   2   7        167.01        187.62        11.19 o                         
   1   3   7        474.63        523.53         7.16 o                         
   2   3   7         64.24         88.52         2.47 o                         
   3   3   7         69.67         69.75         2.07 o                         
   4   3   7       4368.08       4291.95        37.07 o                         
   5   3   7       1327.56       1260.91        15.12 o                         
   6   3   7        529.75        518.02         8.19 o                         
   7   3   7         13.73         22.15         2.03 o                         
   8   3   7        158.11        141.68         4.70 o                         
   9   3   7       2325.15       2259.25        29.17 o                         
  10   3   7          7.23          8.56         2.73 o                         
  11   3   7        432.78        400.62        10.23 o                         
  12   3   7       1407.37       1415.99        25.51 o                         
  13   3   7        214.33        224.57        17.88 o                         
  14   3   7        418.23        407.97        12.02 o                         
  15   3   7        776.31        696.71        16.76 o                         
  16   3   7         67.79         74.86         6.66 o                         
  17   3   7         21.92         18.82         4.51 o                         
  18   3   7          0.42         -3.99         3.99 o                         
  19   3   7         30.97         31.06         6.56 o                         
   0   4   7       1315.79       1141.88        17.49 o                         
   1   4   7        504.23        494.66         7.44 o                         
   2   4   7        116.37        120.54         3.22 o                         
   3   4   7        795.22        806.85        10.91 o                         
   4   4   7        355.85        349.77         6.89 o                         
   5   4   7         11.56         17.36         2.21 o                         
   6   4   7        264.81        279.25         5.55 o                         
   7   4   7       1255.42       1274.38        18.25 o                         
   8   4   7        134.72        133.74         4.86 o                         
   9   4   7       2060.21       1948.36        44.60 o                         
  10   4   7          2.03          4.99         2.91 o                         
  11   4   7        223.06        225.26         9.32 o                         
  12   4   7         86.90         71.88         4.86 o                         
  13   4   7       1737.45       1586.95        27.32 o                         
  14   4   7         63.93         62.27         5.90 o                         
  15   4   7         35.58         35.17         4.56 o                         
  16   4   7        129.85        121.66         9.80 o                         
  17   4   7        103.92         70.85         6.41 o                         
   1   5   7         98.08         94.13         3.74 o                         
   2   5   7        787.94        728.05        11.26 o                         
   3   5   7         28.38         12.70         2.14 o                         
   4   5   7        622.77        567.84        11.29 o                         
   5   5   7        727.34        729.38        14.56 o                         
   6   5   7         22.41         19.21         3.71 o                         
   7   5   7       3147.19       2927.80        45.08 o                         
   8   5   7          3.95          5.51         3.30 o                         
   9   5   7         21.92         15.02         5.28 o                         
  10   5   7        175.15        195.16         9.99 o                         
  11   5   7       2015.61       1940.26        33.51 o                         
  12   5   7        462.29        463.77        13.50 o                         
  13   5   7        602.92        605.93        16.57 o                         
  14   5   7        122.09        135.16         9.66 o                         
  15   5   7        136.27        106.98         8.60 o                         
   0   6   7        592.70        581.08        13.86 o                         
   1   6   7       2605.36       2605.72        30.47 o                         
   2   6   7         61.88         58.41         3.69 o                         
   3   6   7       2297.78       2286.29        31.95 o                         
   4   6   7        126.62        157.04         6.91 o                         
   5   6   7         55.19         42.93         4.73 o                         
   6   6   7         80.16        100.35        11.40 o                         
   7   6   7         36.10         32.94         5.20 o                         
   8   6   7         22.78         10.07         4.48 o                         
   9   6   7         82.71        103.51         8.08 o                         
  10   6   7          7.89          3.72         4.61 o                         
  11   6   7          3.20          0.01         4.81 o                         
  12   6   7         18.46         28.62         7.57 o                         
  13   6   7        183.29        188.75        15.20 o                         
   1   7   7        422.36        426.63        10.27 o                         
   2   7   7          1.70          0.39         2.78 o                         
   3   7   7        196.79        205.94         7.54 o                         
   4   7   7          7.61          2.48         3.24 o                         
   5   7   7        156.28        168.52         7.82 o                         
   6   7   7         10.59          1.56         4.64 o                         
   7   7   7          5.57         18.19         7.97 o                         
   8   7   7         85.92         93.35         8.10 o                         
   9   7   7          1.67         -3.49         4.76 o                         
   0   0   8         27.52         29.79         2.81 o                         
   1   0   8      16149.54      15923.69       268.67 o                         
   2   0   8         91.82         92.56         2.77 o                         
   3   0   8       4245.65       4044.32        43.74 o                         
   4   0   8       4939.71       4953.12        60.53 o                         
   5   0   8       8777.68       8367.51       108.18 o                         
   6   0   8       1366.06       1340.89        18.77 o                         
   7   0   8       4254.17       4516.34        53.73 o                         
   8   0   8       3535.72       3626.82        77.43 o                         
   9   0   8       3274.68       3269.02        69.06 o                         
  10   0   8          4.70          5.37         3.17 o                         
  11   0   8        109.83        130.46        11.11 o                         
  12   0   8       1313.56       1409.36        33.12 o                         
  13   0   8       2250.25       2239.47        47.46 o                         
  14   0   8       1523.24       1639.12        38.76 o                         
  15   0   8        235.79        166.04        13.10 o                         
  16   0   8         14.87         30.60         6.67 o                         
  17   0   8        732.60        677.02        39.14 o                         
  18   0   8         24.28         19.04         5.59 o                         
  19   0   8        607.47        650.12        27.06 o                         
  20   0   8         33.86         12.23         7.33 o                         
   1   1   8          4.84          1.86         0.45 o                         
   2   1   8       6137.68       5817.17        51.15 o                         
   3   1   8       8209.61       8292.69        69.50 o                         
   4   1   8       3824.23       3801.93        31.42 o                         
   5   1   8        628.88        570.85         6.84 o                         
   6   1   8        859.39        965.27        12.70 o                         
   7   1   8       4254.45       4339.42        40.83 o                         
   8   1   8       1638.12       1611.34        18.33 o                         
   9   1   8        200.66        159.83         5.66 o                         
  10   1   8         39.78         32.55         3.84 o                         
  11   1   8        701.91        701.93        14.27 o                         
  12   1   8        338.09        342.27         9.88 o                         
  13   1   8          7.03         12.37         3.08 o                         
  14   1   8         31.75         42.55         4.48 o                         
  15   1   8        102.66         84.08         7.62 o                         
  16   1   8        576.06        572.12        15.03 o                         
  17   1   8        231.00        233.66         9.51 o                         
  18   1   8          0.78         -0.19         3.40 o                         
  19   1   8          2.14          1.15         3.89 o                         
  20   1   8         32.57         11.76         6.21 o                         
   0   2   8       6940.31       6864.33        81.85 o                         
   1   2   8        698.78        828.24         9.65 o                         
   2   2   8        143.29        159.03         2.51 o                         
   3   2   8      17159.34      17103.68       236.21 o                         
   4   2   8        426.62        410.46         5.02 o                         
   5   2   8        309.01        350.14         4.90 o                         
   6   2   8       1342.02       1311.40        12.86 o                         
   7   2   8       6367.78       6074.78        55.30 o                         
   8   2   8        700.12        756.44        11.64 o                         
   9   2   8        818.82        783.92        12.33 o                         
  10   2   8        110.97        104.15         4.44 o                         
  11   2   8          6.07          3.53         2.56 o                         
  12   2   8        281.43        278.34         8.86 o                         
  13   2   8        199.49        206.51         7.90 o                         
  14   2   8        131.97        153.20         8.35 o                         
  15   2   8       1161.30       1108.67        21.84 o                         
  16   2   8         38.15         31.27         4.87 o                         
  17   2   8          0.02          6.20         4.27 o                         
  18   2   8        153.64        153.23         9.45 o                         
  19   2   8         30.74         31.67         6.82 o                         
  20   2   8         89.80        102.45        12.32 o                         
   1   3   8        125.94        113.19         2.28 o                         
   2   3   8        256.93        218.78         3.17 o                         
   3   3   8         60.04         63.61         1.96 o                         
   4   3   8        282.23        290.74         5.09 o                         
   5   3   8         32.12         32.77         2.04 o                         
   6   3   8          1.93          1.53         1.40 o                         
   7   3   8         20.69         20.67         1.74 o                         
   8   3   8         22.24         31.86         2.48 o                         
   9   3   8       1405.89       1346.85        18.11 o                         
  10   3   8        223.59        211.52         7.13 o                         
  11   3   8          1.31         -0.66         2.30 o                         
  12   3   8         28.53         29.47         4.23 o                         
  13   3   8       3151.35       3063.24        46.05 o                         
  14   3   8         61.75         52.19         5.57 o                         
  15   3   8          0.01          0.32         3.37 o                         
  16   3   8         31.01         27.11         5.20 o                         
  17   3   8        319.07        325.50        11.89 o                         
  18   3   8          0.16          4.72         4.50 o                         
  19   3   8         73.03         56.93         7.61 o                         
   0   4   8       1383.34       1500.77        21.69 o                         
   1   4   8        172.86        181.54         4.45 o                         
   2   4   8          0.44          1.29         1.10 o                         
   3   4   8         43.90         68.10         2.77 o                         
   4   4   8        143.89        154.14         4.27 o                         
   5   4   8        457.38        471.23         8.92 o                         
   6   4   8        162.80        159.28         4.43 o                         
   7   4   8        226.62        195.77         6.88 o                         
   8   4   8          2.79          6.11         2.42 o                         
   9   4   8        624.20        591.54        11.33 o                         
  10   4   8        344.91        374.47        12.20 o                         
  11   4   8       2620.18       2510.73        41.88 o                         
  12   4   8         52.59         36.66         3.63 o                         
  13   4   8        156.95        157.65         6.50 o                         
  14   4   8         82.03         84.19         6.45 o                         
  15   4   8          1.35          7.40         3.68 o                         
  16   4   8        165.81        154.73         7.76 o                         
  17   4   8         10.20          4.77         4.11 o                         
   1   5   8       1298.71       1297.89        16.51 o                         
   2   5   8         66.81         68.06         3.52 o                         
   3   5   8         46.13         44.32         3.02 o                         
   4   5   8         19.33         20.94         2.64 o                         
   5   5   8       2579.26       2525.53        32.03 o                         
   6   5   8        274.55        287.89        15.36 o                         
   7   5   8          1.48          7.76         2.88 o                         
   8   5   8        283.49        260.41        10.21 o                         
   9   5   8       1165.86       1074.21        46.10 o                         
  10   5   8         25.75         24.60         4.54 o                         
  11   5   8         50.83         46.78         4.92 o                         
  12   5   8         83.63         63.71         6.02 o                         
  13   5   8          0.04         -4.54         4.54 o                         
  14   5   8         18.08         18.52         5.75 o                         
  15   5   8         87.09         79.22         8.53 o                         
   0   6   8        732.39        799.12        20.29 o                         
   1   6   8        157.30        161.77         5.77 o                         
   2   6   8         31.06         33.38         3.03 o                         
   3   6   8        670.26        620.36        13.30 o                         
   4   6   8        290.56        295.75        10.07 o                         
   5   6   8        150.14        173.12        11.29 o                         
   6   6   8         40.37         40.74         4.70 o                         
   7   6   8        411.99        422.32        14.81 o                         
   8   6   8         49.03         51.26         6.15 o                         
   9   6   8        133.55        152.88         9.16 o                         
  10   6   8        195.81        177.61        11.41 o                         
  11   6   8        174.16        171.12        10.80 o                         
  12   6   8        119.90        129.77        13.39 o                         
  13   6   8         35.56         37.00         7.39 o                         
   1   7   8         53.93         56.87         5.04 o                         
   2   7   8         17.37         10.68         3.27 o                         
   3   7   8         13.14         16.58         3.81 o                         
   4   7   8          0.84          3.82         3.99 o                         
   5   7   8         99.30        110.15         6.76 o                         
   6   7   8         11.42         11.92         5.49 o                         
   7   7   8         39.72         26.39         5.47 o                         
   8   7   8        342.63        351.86        13.63 o                         
   1   1   9         23.13         19.32         0.89 o                         
   2   1   9       9359.18       9312.18        83.84 o                         
   3   1   9         38.88         53.62         1.68 o                         
   4   1   9        275.05        239.46         3.90 o                         
   5   1   9       3939.97       4133.34        34.43 o                         
   6   1   9       1181.11       1210.37        12.38 o                         
   7   1   9        468.88        474.40         6.74 o                         
   8   1   9         51.89         47.89         3.17 o                         
   9   1   9        229.65        179.94         6.20 o                         
  10   1   9       3007.03       3143.32        44.46 o                         
  11   1   9         63.54         62.37         4.70 o                         
  12   1   9       1121.34       1056.16        19.38 o                         
  13   1   9        174.74        171.97         7.40 o                         
  14   1   9        421.40        405.99        11.00 o                         
  15   1   9        213.48        193.21         9.21 o                         
  16   1   9         12.01         15.21         4.17 o                         
  17   1   9          1.48         -3.23         3.23 o                         
  18   1   9         98.65        108.77         8.10 o                         
  19   1   9         26.57         21.93         5.35 o                         
  20   1   9          0.95          1.64         4.41 o                         
   0   2   9       3304.27       3272.58        45.06 o                         
   1   2   9       2725.33       2836.41        29.10 o                         
   2   2   9        134.00        141.47         2.76 o                         
   3   2   9       3114.94       3281.79        26.61 o                         
   4   2   9        296.63        312.14         6.02 o                         
   5   2   9         14.74         10.44         1.15 o                         
   6   2   9        165.58        178.69         3.78 o                         
   7   2   9          3.09          3.20         1.26 o                         
   8   2   9        142.97        128.21         3.98 o                         
   9   2   9         10.43         19.89         2.29 o                         
  10   2   9        241.63        221.02         6.63 o                         
  11   2   9         87.65         98.73         5.09 o                         
  12   2   9        109.56        104.31         5.37 o                         
  13   2   9          0.02          0.08         2.38 o                         
  14   2   9        205.31        161.59         7.80 o                         
  15   2   9        103.81        111.23         6.68 o                         
  16   2   9          2.73          3.29         3.43 o                         
  17   2   9          0.01         -2.97         3.57 o                         
  18   2   9        167.79        170.99        10.14 o                         
  19   2   9         34.46         28.56         7.62 o                         
   1   3   9       2417.28       2414.89        20.67 o                         
   2   3   9        602.09        587.54         7.91 o                         
   3   3   9        943.99        987.45        11.68 o                         
   4   3   9        141.50        155.64         3.43 o                         
   5   3   9         55.21         68.85         2.32 o                         
   6   3   9          0.96         21.22         1.71 o                         
   7   3   9         34.11         37.44         1.89 o                         
   8   3   9        465.63        471.98         8.60 o                         
   9   3   9        752.28        738.89        11.86 o                         
  10   3   9        260.01        264.03         6.82 o                         
  11   3   9        218.12        221.72         6.53 o                         
  12   3   9       1063.43        982.09        17.27 o                         
  13   3   9         94.71         84.62         6.40 o                         
  14   3   9        418.13        429.35        13.41 o                         
  15   3   9        276.08        239.47         9.53 o                         
  16   3   9        215.06        183.60        12.67 o                         
  17   3   9        267.38        265.06        10.90 o                         
  18   3   9          8.31          4.68         5.32 o                         
   0   4   9         63.74         55.23         2.84 o                         
   1   4   9        154.23        161.61         3.45 o                         
   2   4   9         63.94         65.57         3.09 o                         
   3   4   9         67.10         60.68         3.08 o                         
   4   4   9         48.63         31.46         2.48 o                         
   5   4   9        245.97        235.92         5.51 o                         
   6   4   9        967.94       1000.91        14.64 o                         
   7   4   9         41.81         37.41         3.09 o                         
   8   4   9        794.37        764.34        14.20 o                         
   9   4   9        283.08        261.63         8.05 o                         
  10   4   9       1134.45       1155.65        25.58 o                         
  11   4   9         16.65         21.95         5.78 o                         
  12   4   9        786.54        797.66        13.84 o                         
  13   4   9         72.94         52.91         5.04 o                         
  14   4   9         55.95         54.09         4.77 o                         
  15   4   9          0.00          1.78         3.56 o                         
  16   4   9          5.09         11.00         3.99 o                         
  17   4   9          1.28          1.62         4.30 o                         
   1   5   9       5771.92       5648.60        56.63 o                         
   2   5   9         76.93         78.14         3.56 o                         
   3   5   9       1044.76       1065.34        15.51 o                         
   4   5   9       4331.78       4308.40        52.61 o                         
   5   5   9        861.02        865.06        14.95 o                         
   6   5   9         51.53         52.37         4.69 o                         
   7   5   9          6.98          8.63         2.89 o                         
   8   5   9        432.90        445.17        12.35 o                         
   9   5   9        221.53        237.82        10.36 o                         
  10   5   9         84.68        100.00         6.14 o                         
  11   5   9         72.78         68.38         6.35 o                         
  12   5   9        368.67        347.95        11.85 o                         
  13   5   9         17.91         23.96         5.15 o                         
  14   5   9         88.24         73.18         7.29 o                         
  15   5   9          4.31          4.29         5.50 o                         
   0   6   9       1061.89       1061.07        43.30 o                         
   1   6   9        423.06        419.46         8.42 o                         
   2   6   9          0.04          1.29         1.83 o                         
   3   6   9         67.93         54.91         4.80 o                         
   4   6   9        713.81        661.93        16.10 o                         
   5   6   9       1416.12       1356.13        27.13 o                         
   6   6   9        393.01        382.98        12.33 o                         
   7   6   9        152.47        139.38        12.75 o                         
   8   6   9         36.15         21.15         5.99 o                         
   9   6   9        502.15        512.48        17.34 o                         
  10   6   9         87.83         76.38         8.70 o                         
  11   6   9         29.91         18.00         9.69 o                         
  12   6   9         39.54         58.07         7.49 o                         
   1   7   9         11.49          6.75         4.15 o                         
   2   7   9          1.05         -2.88         2.88 o                         
   3   7   9        226.55        224.43         7.65 o                         
   4   7   9        511.65        518.75        16.81 o                         
   5   7   9          0.06         -3.31         3.58 o                         
   6   7   9        399.76        372.72        15.73 o                         
   7   7   9          0.17         -5.98         5.98 o                         
   8   7   9        167.12        175.62        14.51 o                         
   0   0  10      14495.21      14870.45       776.55 o                         
   1   0  10       4207.42       4185.40        42.77 o                         
   2   0  10       3846.15       3825.08        44.17 o                         
   3   0  10         17.28         11.56         1.51 o                         
   4   0  10        369.41        328.79         6.25 o                         
   5   0  10        124.26        152.11         4.78 o                         
   6   0  10         17.38         41.12         3.06 o                         
   7   0  10        390.88        502.75        11.34 o                         
   8   0  10         63.00         78.13         4.27 o                         
   9   0  10        138.05        166.08        10.58 o                         
  10   0  10        211.80        262.61        11.29 o                         
  11   0  10        195.33        212.43        10.65 o                         
  12   0  10       1457.71       1388.07        33.07 o                         
  13   0  10       1059.58       1106.06        29.17 o                         
  14   0  10         28.93         61.14         8.00 o                         
  15   0  10          0.82         10.66         5.66 o                         
  16   0  10         73.47        102.95        11.26 o                         
  17   0  10        235.67        221.71        14.04 o                         
  18   0  10         81.16         91.67        10.87 o                         
  19   0  10        107.57        161.74        12.04 o                         
  20   0  10         26.57         52.28         9.34 o                         
   1   1  10         69.86         51.80         1.35 o                         
   2   1  10       3695.11       3424.58        25.86 o                         
   3   1  10         21.46         16.61         1.30 o                         
   4   1  10       4794.10       4954.56        44.76 o                         
   5   1  10       3572.47       3747.45        31.79 o                         
   6   1  10         49.90         81.57         3.06 o                         
   7   1  10        282.67        239.46         4.39 o                         
   8   1  10        257.36        281.27         7.21 o                         
   9   1  10       2855.31       2927.59        38.22 o                         
  10   1  10          1.98          2.70         2.17 o                         
  11   1  10        182.44        171.78         7.22 o                         
  12   1  10          7.50          8.13         3.01 o                         
  13   1  10        248.76        267.65         9.17 o                         
  14   1  10        102.40        102.93         6.57 o                         
  15   1  10         16.11         23.26         4.21 o                         
  16   1  10         22.42         21.67         4.73 o                         
  17   1  10          3.98          2.52         3.53 o                         
  18   1  10          1.65          4.12         3.80 o                         
  19   1  10        112.66        104.02         7.66 o                         
  20   1  10          0.30         -0.74         4.42 o                         
   0   2  10      12527.12      12961.84       234.68 o                         
   1   2  10        392.15        437.51         5.71 o                         
   2   2  10       1073.59       1032.88        12.15 o                         
   3   2  10      13026.83      13047.53       108.65 o                         
   4   2  10       2492.45       2712.07        22.94 o                         
   5   2  10       1235.09       1284.11        14.35 o                         
   6   2  10       1576.19       1629.99        16.72 o                         
   7   2  10       7107.40       7026.81        68.85 o                         
   8   2  10        837.81        790.70        11.65 o                         
   9   2  10        150.35        137.40         4.50 o                         
  10   2  10        175.78        154.51         5.24 o                         
  11   2  10        214.22        188.91         6.59 o                         
  12   2  10         23.94         21.01         3.30 o                         
  13   2  10          6.52          8.56         3.02 o                         
  14   2  10        839.21        854.05        16.98 o                         
  15   2  10         15.05         25.37         4.01 o                         
  16   2  10         79.50         86.49        10.27 o                         
  17   2  10          0.01          3.57         3.77 o                         
  18   2  10        332.28        324.69        12.21 o                         
  19   2  10        237.17        254.97        12.20 o                         
   1   3  10       1032.50        997.94        12.12 o                         
   2   3  10       2440.85       2657.20        27.76 o                         
   3   3  10         90.08         86.37         2.53 o                         
   4   3  10        328.06        344.00         5.98 o                         
   5   3  10        124.17        151.83         3.48 o                         
   6   3  10        908.38        975.25        12.15 o                         
   7   3  10        391.93        391.45         5.98 o                         
   8   3  10         57.59         65.15         3.29 o                         
   9   3  10        170.08        181.36         5.10 o                         
  10   3  10        435.90        394.65         8.04 o                         
  11   3  10        355.64        344.63         8.86 o                         
  12   3  10          5.84          8.94         2.87 o                         
  13   3  10        389.29        400.45        12.19 o                         
  14   3  10         75.04         76.63         6.59 o                         
  15   3  10         14.39         11.57         3.69 o                         
  16   3  10        185.90        214.59        11.57 o                         
  17   3  10         27.13         27.69         5.05 o                         
  18   3  10         20.34         20.26         5.77 o                         
   0   4  10         30.81         27.69         3.55 o                         
   1   4  10        191.63        215.37         4.14 o                         
   2   4  10        845.38        818.97        10.92 o                         
   3   4  10        494.46        468.41         9.53 o                         
   4   4  10        471.09        462.11         7.54 o                         
   5   4  10        268.25        251.90         5.51 o                         
   6   4  10        883.68        841.94        12.97 o                         
   7   4  10        538.26        509.34        11.80 o                         
   8   4  10         41.69         49.02         3.78 o                         
   9   4  10        791.46        817.82        15.75 o                         
  10   4  10        921.51        862.06        21.51 o                         
  11   4  10          0.13         -2.71         2.71 o                         
  12   4  10         56.44         48.42         4.40 o                         
  13   4  10        353.49        355.23        11.03 o                         
  14   4  10          0.36          2.52         3.01 o                         
  15   4  10          9.15         10.32         4.63 o                         
  16   4  10         39.06         29.21         4.62 o                         
  17   4  10         22.78         25.10         5.64 o                         
   1   5  10       1804.24       1788.30        19.40 o                         
   2   5  10       1076.07       1096.82        13.31 o                         
   3   5  10       1974.56       2036.17        27.25 o                         
   4   5  10         98.13         82.53         4.89 o                         
   5   5  10         51.31         61.38         3.98 o                         
   6   5  10        623.08        630.83        15.46 o                         
   7   5  10        369.98        382.65        13.08 o                         
   8   5  10         87.25         73.86         6.76 o                         
   9   5  10         12.10         14.52         3.34 o                         
  10   5  10          2.39          1.66         3.09 o                         
  11   5  10          0.03         -3.25         3.48 o                         
  12   5  10          1.69          6.23         3.97 o                         
  13   5  10         21.63         18.82         4.89 o                         
  14   5  10          2.51          9.76         4.33 o                         
  15   5  10         14.31          2.86         4.84 o                         
   0   6  10       3072.16       3020.56        54.10 o                         
   1   6  10       1583.72       1586.96        19.60 o                         
   2   6  10        219.41        214.58         5.37 o                         
   3   6  10        737.62        709.53        11.07 o                         
   4   6  10        800.60        800.83        15.40 o                         
   5   6  10        590.23        625.37        16.37 o                         
   6   6  10         21.07         16.99         3.90 o                         
   7   6  10         10.39         19.74         4.22 o                         
   8   6  10        160.87        178.92        10.01 o                         
   9   6  10         64.01         55.34         7.97 o                         
  10   6  10          4.69          4.46         4.79 o                         
  11   6  10         12.01         29.52         6.05 o                         
  12   6  10          2.10         -5.16         5.16 o                         
   1   7  10         15.14         18.70         5.47 o                         
   2   7  10       1211.89       1144.06        33.43 o                         
   3   7  10         16.82         16.33         3.44 o                         
   4   7  10         52.88         54.09         6.14 o                         
   5   7  10        115.45        124.60         8.94 o                         
   6   7  10        508.92        519.00        18.69 o                         
   7   7  10          6.86          0.49         5.44 o                         
   8   7  10          3.22         -3.82         5.83 o                         
   1   1  11         13.60          8.11         0.85 o                         
   2   1  11       4974.71       5203.70        38.40 o                         
   3   1  11          1.72          2.72         0.78 o                         
   4   1  11       5066.38       5133.19        43.35 o                         
   5   1  11       1248.95       1234.90        13.31 o                         
   6   1  11        339.48        382.88         5.71 o                         
   7   1  11        376.65        425.82         7.38 o                         
   8   1  11       1896.38       1950.76        22.94 o                         
   9   1  11        417.90        377.34         9.18 o                         
  10   1  11       1480.11       1618.57        26.76 o                         
  11   1  11        744.02        775.37        16.52 o                         
  12   1  11        176.61        165.32         7.51 o                         
  13   1  11        225.72        223.51         8.99 o                         
  14   1  11        211.21        185.45         9.47 o                         
  15   1  11         78.99         94.81         6.59 o                         
  16   1  11         44.12         41.02         5.51 o                         
  17   1  11          3.77          0.45         3.77 o                         
  18   1  11         13.41         -1.09         3.95 o                         
  19   1  11        189.89        186.64        10.26 o                         
  20   1  11         18.18         10.83         5.28 o                         
   0   2  11        145.15        163.87         5.91 o                         
   1   2  11         53.51         47.25         1.42 o                         
   2   2  11        243.03        271.44         4.89 o                         
   3   2  11        303.77        319.49         4.42 o                         
   4   2  11        233.03        234.98         3.94 o                         
   5   2  11       1293.89       1297.73        14.04 o                         
   6   2  11          0.68         11.73         1.45 o                         
   7   2  11        322.95        348.69         6.37 o                         
   8   2  11         77.27         77.65         3.45 o                         
   9   2  11        106.67        120.21         4.72 o                         
  10   2  11         14.86         23.71         3.18 o                         
  11   2  11         15.16         19.54         3.10 o                         
  12   2  11         19.58         10.60         3.34 o                         
  13   2  11         79.64         78.75         5.57 o                         
  14   2  11        134.04        131.90         7.10 o                         
  15   2  11         66.74        104.43         6.72 o                         
  16   2  11         10.57         -0.18         3.30 o                         
  17   2  11        111.83        109.15         7.67 o                         
  18   2  11          9.68         12.08         4.08 o                         
  19   2  11          0.30          3.62         4.37 o                         
   1   3  11        429.06        416.90         6.40 o                         
   2   3  11        898.16        960.45        12.08 o                         
   3   3  11          4.97          7.74         1.07 o                         
   4   3  11        111.92        103.44         3.13 o                         
   5   3  11       1148.53       1158.08        13.03 o                         
   6   3  11       1300.51       1226.47        14.31 o                         
   7   3  11        101.06        107.86         3.36 o                         
   8   3  11        428.59        427.01         7.58 o                         
   9   3  11        448.80        447.43         8.76 o                         
  10   3  11        164.62        167.95         5.26 o                         
  11   3  11        480.98        493.27        10.16 o                         
  12   3  11        138.64        129.34        10.22 o                         
  13   3  11         24.40         32.27         3.96 o                         
  14   3  11         32.13         32.71         4.65 o                         
  15   3  11          8.98          7.61         3.24 o                         
  16   3  11         73.22         64.00         6.27 o                         
  17   3  11        249.81        218.51        10.15 o                         
  18   3  11         88.04         94.48         7.94 o                         
   0   4  11       2391.07       2334.54        41.32 o                         
   1   4  11        322.54        326.78         6.19 o                         
   2   4  11        569.53        563.66         7.95 o                         
   3   4  11          8.06          9.38         1.25 o                         
   4   4  11        507.15        514.01         8.73 o                         
   5   4  11        189.10        176.12         4.58 o                         
   6   4  11        976.57       1036.35        15.12 o                         
   7   4  11         15.41         18.01         2.42 o                         
   8   4  11        248.24        218.82         9.26 o                         
   9   4  11         20.88         19.68         3.38 o                         
  10   4  11        209.75        200.23         7.67 o                         
  11   4  11         13.11          8.89         3.02 o                         
  12   4  11        584.32        583.19        15.57 o                         
  13   4  11         22.08         20.77         3.82 o                         
  14   4  11         14.80          7.64         3.76 o                         
  15   4  11         71.87         77.03         6.78 o                         
  16   4  11          0.47         -4.03         4.03 o                         
  17   4  11          2.45         -4.57         4.57 o                         
   1   5  11       1731.64       1680.61        20.27 o                         
   2   5  11         21.52         22.62         2.68 o                         
   3   5  11         34.88         37.34         2.84 o                         
   4   5  11         26.24         23.42         2.51 o                         
   5   5  11          0.40         -0.93         2.03 o                         
   6   5  11         37.65         39.07         5.18 o                         
   7   5  11        430.31        452.84        13.75 o                         
   8   5  11         40.58         46.90         6.14 o                         
   9   5  11        176.05        184.11         6.27 o                         
  10   5  11        137.93        125.96         7.11 o                         
  11   5  11          0.04         -1.83         3.71 o                         
  12   5  11        227.23        235.13         9.14 o                         
  13   5  11          1.94          2.39         4.08 o                         
  14   5  11          0.20         -2.63         4.52 o                         
  15   5  11         88.66         95.84        11.18 o                         
   0   6  11        245.57        242.58         8.18 o                         
   1   6  11        147.37        155.56         4.37 o                         
   2   6  11          1.71          5.65         2.09 o                         
   3   6  11        274.71        273.24        11.19 o                         
   4   6  11          0.00         -1.10         2.50 o                         
   5   6  11        110.33        100.01         6.71 o                         
   6   6  11          2.79          6.86         3.36 o                         
   7   6  11         25.86         26.44         5.78 o                         
   8   6  11         25.46         31.29         5.05 o                         
   9   6  11       1514.80       1556.00        32.51 o                         
  10   6  11         14.85         11.04         7.02 o                         
  11   6  11        134.26        140.43        10.04 o                         
  12   6  11         79.31         77.35         8.79 o                         
   1   7  11         80.82         82.72        11.71 o                         
   2   7  11        297.14        309.34        12.81 o                         
   3   7  11        172.98        181.18        10.65 o                         
   4   7  11        634.16        627.09        17.60 o                         
   5   7  11        343.60        326.20        14.26 o                         
   6   7  11          9.78          5.85         5.03 o                         
   7   7  11         72.75         70.96         8.82 o                         
   0   0  12       3122.59       3054.94        45.78 o                         
   1   0  12        776.68        775.27         9.82 o                         
   2   0  12       7337.90       7640.18        80.62 o                         
   3   0  12      11852.23      11959.20       152.56 o                         
   4   0  12         99.57        117.04         3.72 o                         
   5   0  12       2098.39       1985.73        24.49 o                         
   6   0  12       1256.74       1336.01        19.26 o                         
   7   0  12       2229.88       2311.77        55.87 o                         
   8   0  12        162.44        165.85         7.49 o                         
   9   0  12         86.86         95.47        12.00 o                         
  10   0  12          3.69         -2.85         2.96 o                         
  11   0  12        377.99        325.19        13.43 o                         
  12   0  12       2207.10       2292.47        47.95 o                         
  13   0  12         78.68        106.24         8.76 o                         
  14   0  12        115.36        131.44        10.29 o                         
  15   0  12         50.07         92.30        12.14 o                         
  16   0  12        274.06        278.78        15.11 o                         
  17   0  12         60.36         60.17         9.07 o                         
  18   0  12          4.79         31.88         7.90 o                         
  19   0  12        143.88        136.78        18.39 o                         
  20   0  12        153.73        188.21        25.65 o                         
   1   1  12       2007.01       1991.29        16.97 o                         
   2   1  12      12226.03      12809.73       133.30 o                         
   3   1  12        306.55        310.86         4.15 o                         
   4   1  12        118.86        100.22         2.62 o                         
   5   1  12         21.56         27.77         1.78 o                         
   6   1  12        898.53        920.27        11.19 o                         
   7   1  12        197.66        206.48         5.19 o                         
   8   1  12         43.16         35.99         3.10 o                         
   9   1  12        359.51        359.73         8.48 o                         
  10   1  12          0.38          2.86         2.62 o                         
  11   1  12         20.86         20.22         4.26 o                         
  12   1  12         35.76         43.79         4.94 o                         
  13   1  12        598.84        600.20        15.29 o                         
  14   1  12          1.10          6.13         3.62 o                         
  15   1  12        110.22        102.55         9.29 o                         
  16   1  12          6.14          9.43         4.13 o                         
  17   1  12          9.81          4.01         4.66 o                         
  18   1  12         90.09         93.29         7.77 o                         
  19   1  12         51.31         45.27         6.70 o                         
   0   2  12       4844.63       5205.50        70.19 o                         
   1   2  12       2480.03       2462.46        21.88 o                         
   2   2  12        544.43        535.60         7.19 o                         
   3   2  12        399.06        372.62         4.67 o                         
   4   2  12       5083.33       5339.23        45.16 o                         
   5   2  12        131.34        121.41         3.61 o                         
   6   2  12        772.31        833.97        10.84 o                         
   7   2  12        163.56        183.92         5.00 o                         
   8   2  12       1525.72       1622.93        20.83 o                         
   9   2  12          5.92          7.99         1.97 o                         
  10   2  12          6.26          9.06         2.24 o                         
  11   2  12        456.40        416.72        10.03 o                         
  12   2  12        216.15        220.86         9.58 o                         
  13   2  12         44.66         46.81         4.88 o                         
  14   2  12       1318.02       1313.65        22.37 o                         
  15   2  12         64.08         61.83         5.45 o                         
  16   2  12          7.76          6.70         3.54 o                         
  17   2  12        352.36        383.00        11.99 o                         
  18   2  12         69.05         68.28         6.74 o                         
  19   2  12         14.53         15.17         5.53 o                         
   1   3  12       1150.27       1135.95        15.46 o                         
   2   3  12       5092.06       5471.37        63.80 o                         
   3   3  12        531.47        550.49         9.24 o                         
   4   3  12         73.83         90.80         2.63 o                         
   5   3  12          4.58          3.97         1.20 o                         
   6   3  12        625.65        636.19         8.90 o                         
   7   3  12       2643.70       2681.84        29.29 o                         
   8   3  12         22.26         22.01         2.70 o                         
   9   3  12        112.44        109.26         4.17 o                         
  10   3  12         33.81         40.92         3.26 o                         
  11   3  12        523.69        527.39        12.15 o                         
  12   3  12          0.12         -2.03         2.71 o                         
  13   3  12         50.77         53.10         4.71 o                         
  14   3  12         66.75         94.45         6.11 o                         
  15   3  12         52.50         44.79         4.87 o                         
  16   3  12         19.58         18.75         4.48 o                         
  17   3  12         87.98         85.34         7.45 o                         
  18   3  12        287.09        279.26        14.71 o                         
   0   4  12       1209.28       1224.53        24.11 o                         
   1   4  12         80.10         84.59         3.06 o                         
   2   4  12        305.57        304.47         6.25 o                         
   3   4  12          5.29          9.23         1.91 o                         
   4   4  12        679.00        713.16        10.16 o                         
   5   4  12        716.47        708.27         9.93 o                         
   6   4  12        139.14        153.34         4.58 o                         
   7   4  12        692.72        709.63        10.54 o                         
   8   4  12        555.48        542.96        10.66 o                         
   9   4  12          5.02          1.93         2.10 o                         
  10   4  12         98.70         96.20         4.74 o                         
  11   4  12        162.69        143.63         7.19 o                         
  12   4  12        665.89        655.06        14.79 o                         
  13   4  12        701.05        667.72        13.46 o                         
  14   4  12        144.57        150.90         6.91 o                         
  15   4  12          3.48          0.11         4.65 o                         
  16   4  12         13.52          9.88         4.47 o                         
   1   5  12        419.07        412.71         7.05 o                         
   2   5  12        697.17        729.12        11.61 o                         
   3   5  12        156.74        150.85         3.44 o                         
   4   5  12         36.19         31.15         2.32 o                         
   5   5  12        689.37        690.79        14.41 o                         
   6   5  12        119.61        134.31         5.66 o                         
   7   5  12         29.36         28.88         3.28 o                         
   8   5  12         35.87         45.25         3.55 o                         
   9   5  12        288.68        286.23         8.68 o                         
  10   5  12       1421.53       1401.51        26.36 o                         
  11   5  12          1.43         -4.17         4.17 o                         
  12   5  12        242.40        260.52         9.54 o                         
  13   5  12         66.54         72.85         6.33 o                         
  14   5  12        698.89        652.14        16.97 o                         
   0   6  12       1633.18       1646.06        28.36 o                         
   1   6  12          0.65         -0.47         2.06 o                         
   2   6  12        176.99        179.06         5.84 o                         
   3   6  12        930.84        911.05        15.94 o                         
   4   6  12        478.89        481.27        10.83 o                         
   5   6  12        229.23        212.01         9.75 o                         
   6   6  12          9.29          3.32         3.24 o                         
   7   6  12        286.73        274.48        10.34 o                         
   8   6  12         13.19          6.38         5.54 o                         
   9   6  12         21.40         22.23         5.27 o                         
  10   6  12          2.00          1.06         3.98 o                         
  11   6  12         52.35         65.77         8.07 o                         
  12   6  12         42.40         30.99        16.03 o                         
   1   7  12         63.51         75.50         9.60 o                         
   2   7  12        106.41        123.60        20.08 o                         
   3   7  12         11.32         18.08         6.38 o                         
   4   7  12        205.11        221.92        13.06 o                         
   5   7  12         16.29         19.84         6.51 o                         
   6   7  12        166.07        145.41        11.49 o                         
   7   7  12         36.74         34.47        10.77 o                         
   1   1  13       6447.94       6851.62        50.13 o                         
   2   1  13        258.66        299.22         4.17 o                         
   3   1  13       6505.03       6559.18        48.50 o                         
   4   1  13        413.33        374.00         5.15 o                         
   5   1  13        885.74        849.13         9.61 o                         
   6   1  13        180.89        219.93         5.02 o                         
   7   1  13        124.58        118.47         4.31 o                         
   8   1  13        266.87        260.75         7.95 o                         
   9   1  13          3.60          1.55         1.81 o                         
  10   1  13        131.90        126.77         6.24 o                         
  11   1  13        329.86        327.43         9.54 o                         
  12   1  13        274.71        327.89        10.65 o                         
  13   1  13          2.35          0.91         3.13 o                         
  14   1  13         86.44         91.25         7.21 o                         
  15   1  13        159.17        165.61         8.83 o                         
  16   1  13         28.13         33.63         5.13 o                         
  17   1  13         37.14         41.12         5.36 o                         
  18   1  13         44.90         26.75         5.43 o                         
  19   1  13         57.72         64.77         8.51 o                         
   0   2  13        721.75        779.89        14.90 o                         
   1   2  13       2063.23       2043.69        18.86 o                         
   2   2  13        119.97        128.99         2.97 o                         
   3   2  13       2773.81       2842.57        25.98 o                         
   4   2  13        106.11        119.53         3.77 o                         
   5   2  13        360.25        377.37         6.98 o                         
   6   2  13         53.27         55.16         2.85 o                         
   7   2  13        343.35        383.78         7.39 o                         
   8   2  13         81.83         84.13         3.40 o                         
   9   2  13        313.91        306.03         6.94 o                         
  10   2  13        178.44        170.01         5.68 o                         
  11   2  13        183.70        182.31         6.72 o                         
  12   2  13         56.18         58.59         4.75 o                         
  13   2  13         56.99         54.39         6.04 o                         
  14   2  13        251.40        263.67         9.09 o                         
  15   2  13         76.99         76.23         5.90 o                         
  16   2  13          0.65         -1.05         3.71 o                         
  17   2  13         76.53         78.91         6.64 o                         
  18   2  13        182.10        218.64        18.45 o                         
  19   2  13         95.19         72.71         7.53 o                         
   1   3  13        128.33        141.40         4.59 o                         
   2   3  13       1893.89       1784.08        23.32 o                         
   3   3  13       2364.39       2351.60        32.67 o                         
   4   3  13       2079.27       2022.06        21.14 o                         
   5   3  13        779.31        754.51        12.27 o                         
   6   3  13          0.43         -0.84         1.24 o                         
   7   3  13         72.87         71.19         3.13 o                         
   8   3  13        243.24        255.32         5.72 o                         
   9   3  13          0.19          1.27         1.67 o                         
  10   3  13         32.99         38.48         3.31 o                         
  11   3  13         15.58         12.97         2.91 o                         
  12   3  13        365.77        385.29        10.14 o                         
  13   3  13         13.09          8.46         3.08 o                         
  14   3  13        337.02        392.79        12.05 o                         
  15   3  13          3.34          1.39         3.29 o                         
  16   3  13         15.86          8.34         3.99 o                         
  17   3  13          6.40         11.38         4.86 o                         
  18   3  13         31.26         24.13         5.95 o                         
   0   4  13        114.27        110.81         4.80 o                         
   1   4  13       3702.38       3759.46        40.21 o                         
   2   4  13         80.39         71.43         4.23 o                         
   3   4  13       1340.78       1341.62        17.64 o                         
   4   4  13         59.93         64.74         4.20 o                         
   5   4  13       1402.32       1451.53        19.21 o                         
   6   4  13         33.25         35.71         2.84 o                         
   7   4  13         29.29         34.01         3.74 o                         
   8   4  13        802.30        756.85        12.66 o                         
   9   4  13         30.01         35.27         3.46 o                         
  10   4  13          6.67          0.36         2.15 o                         
  11   4  13        151.67        145.96         7.71 o                         
  12   4  13         95.91        103.07         6.29 o                         
  13   4  13          9.04          6.66         2.89 o                         
  14   4  13         94.89         83.10         5.86 o                         
  15   4  13          0.51          6.10         3.85 o                         
  16   4  13         45.50         31.95         6.05 o                         
   1   5  13        499.38        500.31        11.48 o                         
   2   5  13        419.24        413.11         9.44 o                         
   3   5  13        519.79        490.81        10.90 o                         
   4   5  13        440.84        456.45        12.16 o                         
   5   5  13          0.12          2.10         2.34 o                         
   6   5  13         75.89         64.43         4.80 o                         
   7   5  13       1314.88       1298.62        19.03 o                         
   8   5  13         47.48         39.62         3.25 o                         
   9   5  13        100.18        100.90         5.63 o                         
  10   5  13        283.61        279.12        10.15 o                         
  11   5  13         83.51        100.46         9.76 o                         
  12   5  13         27.28         38.89         4.83 o                         
  13   5  13        125.23        143.94         9.05 o                         
  14   5  13        254.49        271.06        11.68 o                         
   0   6  13          6.78          9.86         2.59 o                         
   1   6  13         50.38         54.89         5.58 o                         
   2   6  13        285.29        278.84         8.99 o                         
   3   6  13        626.98        627.84        13.33 o                         
   4   6  13         80.57         81.71         5.59 o                         
   5   6  13         96.64        100.76        11.21 o                         
   6   6  13        496.59        530.80        17.66 o                         
   7   6  13        151.94        175.06         8.27 o                         
   8   6  13          5.70          0.95         3.78 o                         
   9   6  13          0.06         -1.46         6.15 o                         
  10   6  13         10.07         -5.18         5.18 o                         
  11   6  13          6.81         10.56         6.32 o                         
   1   7  13        299.79        321.68        16.81 o                         
   2   7  13         77.81         81.11        10.24 o                         
   3   7  13        138.04        147.45        12.25 o                         
   4   7  13         27.51         32.43         6.10 o                         
   5   7  13         22.16         20.86         6.89 o                         
   6   7  13         14.06         24.24         8.66 o                         
   0   0  14       4783.38       5389.44        78.14 o                         
   1   0  14       2784.54       2840.13        30.86 o                         
   2   0  14         15.62         21.11         1.95 o                         
   3   0  14       3099.10       2882.37        39.03 o                         
   4   0  14       1637.94       1797.26        22.62 o                         
   5   0  14         43.65         61.83         3.29 o                         
   6   0  14        378.26        329.78         9.63 o                         
   7   0  14        155.09        137.51         5.59 o                         
   8   0  14       1667.77       1514.53        35.37 o                         
   9   0  14       1453.90       1452.23        57.36 o                         
  10   0  14        471.35        498.49        31.04 o                         
  11   0  14       1540.15       1432.30        38.80 o                         
  12   0  14       1620.51       1620.33       103.04 o                         
  13   0  14         41.74         54.91         8.64 o                         
  14   0  14        460.10        507.67        30.34 o                         
  15   0  14          2.66         -3.15         4.96 o                         
  16   0  14        102.37        106.93        12.41 o                         
  17   0  14        134.97        133.11        14.33 o                         
  18   0  14        155.43        204.74        16.78 o                         
  19   0  14         17.32         17.15         9.66 o                         
   1   1  14        185.96        195.53         3.43 o                         
   2   1  14          4.91         32.97         1.59 o                         
   3   1  14        693.36        643.60         6.96 o                         
   4   1  14        227.38        216.22         3.82 o                         
   5   1  14       1397.81       1435.05        16.13 o                         
   6   1  14        204.26        179.31         5.05 o                         
   7   1  14        365.20        343.93         7.30 o                         
   8   1  14       1796.03       1743.41        27.01 o                         
   9   1  14         86.00        100.43         4.97 o                         
  10   1  14          5.32          7.56         2.65 o                         
  11   1  14          7.61          9.22         2.86 o                         
  12   1  14         54.78         52.91         4.96 o                         
  13   1  14         90.88        105.55         6.57 o                         
  14   1  14        213.06        224.12        10.76 o                         
  15   1  14          0.69         -2.35         3.41 o                         
  16   1  14          1.24          2.80         3.65 o                         
  17   1  14         81.06         84.06        10.00 o                         
  18   1  14         20.45         19.14         4.92 o                         
  19   1  14         29.43         31.16         7.04 o                         
   0   2  14       1126.08       1334.74        22.98 o                         
   1   2  14        453.82        430.33         6.09 o                         
   2   2  14         74.07         74.96         3.18 o                         
   3   2  14          1.78          2.59         0.83 o                         
   4   2  14        893.64        770.75        10.63 o                         
   5   2  14          6.88          4.92         1.49 o                         
   6   2  14        114.34        101.54         3.77 o                         
   7   2  14        595.05        637.65        10.47 o                         
   8   2  14         31.19         33.20         2.77 o                         
   9   2  14         90.92         90.63         4.24 o                         
  10   2  14         30.55         45.49         3.57 o                         
  11   2  14         36.24         23.57         3.56 o                         
  12   2  14          9.03          7.65         2.81 o                         
  13   2  14         21.96         32.47         4.33 o                         
  14   2  14        616.59        617.70        15.08 o                         
  15   2  14          0.94         -0.30         3.35 o                         
  16   2  14         85.51        104.74         7.24 o                         
  17   2  14         26.06         17.27         4.43 o                         
  18   2  14        141.53        147.36         9.56 o                         
   1   3  14         37.78         31.48         2.84 o                         
   2   3  14       1552.00       1507.31        18.70 o                         
   3   3  14         87.77         87.30         4.11 o                         
   4   3  14        449.58        469.71         8.31 o                         
   5   3  14        540.10        532.72         8.17 o                         
   6   3  14        197.55        184.75         5.13 o                         
   7   3  14        725.25        711.96        10.59 o                         
   8   3  14        528.78        538.40         8.97 o                         
   9   3  14        722.83        706.95        11.70 o                         
  10   3  14         15.38         16.64         3.21 o                         
  11   3  14          9.74          8.44         2.75 o                         
  12   3  14        112.33        110.89         6.21 o                         
  13   3  14        359.12        379.23        10.53 o                         
  14   3  14        104.20        113.78         6.65 o                         
  15   3  14        366.37        370.39        11.15 o                         
  16   3  14         31.61         26.69         4.74 o                         
  17   3  14        254.69        274.93        13.63 o                         
   0   4  14      12150.57      11847.75       167.82 o                         
   1   4  14        310.30        310.37         8.14 o                         
   2   4  14         17.77         20.40         1.90 o                         
   3   4  14       1525.98       1513.03        19.70 o                         
   4   4  14       1273.54       1267.47        18.57 o                         
   5   4  14          5.71          6.40         2.03 o                         
   6   4  14         11.03          4.90         2.59 o                         
   7   4  14        829.51        844.42        12.15 o                         
   8   4  14        297.69        284.32         6.30 o                         
   9   4  14        246.63        265.00         6.14 o                         
  10   4  14        225.79        234.64         6.52 o                         
  11   4  14          1.91          3.15         2.83 o                         
  12   4  14         67.43         51.74         4.91 o                         
  13   4  14        183.20        226.95         8.93 o                         
  14   4  14         86.71         87.87         6.71 o                         
  15   4  14        286.29        307.33        14.01 o                         
  16   4  14        319.53        339.50        14.32 o                         
   1   5  14          6.58          7.33         2.78 o                         
   2   5  14       2325.44       2279.46        42.69 o                         
   3   5  14         17.12         23.36         3.88 o                         
   4   5  14        167.17        150.46         6.47 o                         
   5   5  14        110.59        135.85         7.96 o                         
   6   5  14        403.57        394.12         8.05 o                         
   7   5  14         62.33         70.51         3.77 o                         
   8   5  14          5.69          2.67         2.13 o                         
   9   5  14         11.64          7.21         3.01 o                         
  10   5  14        473.41        472.23        13.40 o                         
  11   5  14         42.43         48.87         6.62 o                         
  12   5  14        105.57        106.21         7.26 o                         
  13   5  14         18.75         14.73         4.70 o                         
  14   5  14        268.76        271.84        12.49 o                         
   0   6  14          5.88          6.60         5.34 o                         
   1   6  14          0.45         -2.89         2.89 o                         
   2   6  14          3.88          5.26         2.74 o                         
   3   6  14         80.94         97.34         6.00 o                         
   4   6  14        685.75        667.80        19.33 o                         
   5   6  14          9.76         11.77         5.37 o                         
   6   6  14         81.39         77.68         7.87 o                         
   7   6  14        162.29        164.58        17.92 o                         
   8   6  14        415.26        385.78        20.21 o                         
   9   6  14         52.13         55.36        11.87 o                         
  10   6  14          0.43         -5.89         5.89 o                         
  11   6  14          0.83          5.17         7.78 o                         
   1   7  14         53.86         55.65         8.89 o                         
   2   7  14        149.78        138.06        12.87 o                         
   3   7  14          3.35          4.02         7.45 o                         
   4   7  14         81.68         96.93         9.51 o                         
   5   7  14        247.50        276.97        19.76 o                         
   1   1  15          0.58          0.57         0.76 o                         
   2   1  15         68.39         93.48         2.57 o                         
   3   1  15       1268.08       1254.64        11.88 o                         
   4   1  15       2449.62       2363.14        22.08 o                         
   5   1  15          9.44          4.32         1.22 o                         
   6   1  15       1244.58       1347.87        16.66 o                         
   7   1  15        519.68        519.20        10.01 o                         
   8   1  15         80.78         94.90         4.80 o                         
   9   1  15        165.47        137.23         5.73 o                         
  10   1  15        277.16        256.45         8.77 o                         
  11   1  15        641.57        623.07        14.92 o                         
  12   1  15        849.50        788.58        17.71 o                         
  13   1  15        290.84        259.70        10.45 o                         
  14   1  15        173.22        185.40         9.58 o                         
  15   1  15        410.74        380.73        12.17 o                         
  16   1  15        785.15        805.73        21.53 o                         
  17   1  15         26.42         25.35         4.77 o                         
  18   1  15         27.82         36.57         5.34 o                         
  19   1  15         48.24         42.70         6.61 o                         
   0   2  15         10.85          7.13         2.52 o                         
   1   2  15        130.73        146.97         3.75 o                         
   2   2  15        368.40        355.08        11.08 o                         
   3   2  15        162.29        203.25         3.35 o                         
   4   2  15        482.03        489.91         7.23 o                         
   5   2  15          9.52         15.46         1.80 o                         
   6   2  15        349.07        369.09         7.14 o                         
   7   2  15         74.09         76.28         3.87 o                         
   8   2  15          5.35          3.23         1.90 o                         
   9   2  15        581.16        599.44        12.59 o                         
  10   2  15        182.93        185.36         6.02 o                         
  11   2  15        121.76        124.19         5.67 o                         
  12   2  15        378.96        377.86        10.83 o                         
  13   2  15         50.15         55.62         6.05 o                         
  14   2  15        259.09        238.43         9.34 o                         
  15   2  15        377.29        372.50        11.65 o                         
  16   2  15          0.31         -3.41         3.41 o                         
  17   2  15          0.00         -4.44         4.44 o                         
  18   2  15          2.37          1.31         4.16 o                         
   1   3  15        114.91        135.58         4.89 o                         
   2   3  15       1689.52       1619.80        22.21 o                         
   3   3  15         70.70         49.44         3.16 o                         
   4   3  15         18.02         11.59         1.91 o                         
   5   3  15        698.27        709.10        10.54 o                         
   6   3  15        143.20        182.83         5.33 o                         
   7   3  15       1217.92       1232.81        17.72 o                         
   8   3  15         47.36         43.41         2.93 o                         
   9   3  15        601.42        607.51        10.17 o                         
  10   3  15       1649.91       1602.47        20.90 o                         
  11   3  15         71.18         72.14         4.27 o                         
  12   3  15          1.47          0.36         2.60 o                         
  13   3  15         20.90         22.91         3.79 o                         
  14   3  15        454.01        436.01        12.47 o                         
  15   3  15         19.67         15.77         4.36 o                         
  16   3  15         99.02        106.97         7.29 o                         
  17   3  15         47.19         36.91         6.35 o                         
   0   4  15        518.69        557.12        13.27 o                         
   1   4  15        775.08        814.77        12.14 o                         
   2   4  15       1379.68       1337.53        20.32 o                         
   3   4  15         57.58         50.23         2.76 o                         
   4   4  15        757.88        779.69        12.36 o                         
   5   4  15       1476.60       1419.31        24.40 o                         
   6   4  15       2812.65       2706.03        37.86 o                         
   7   4  15        132.25        136.23         4.61 o                         
   8   4  15        200.44        216.57         5.39 o                         
   9   4  15         26.75         18.95         2.40 o                         
  10   4  15         88.65         91.87         4.27 o                         
  11   4  15        102.86        115.92         7.22 o                         
  12   4  15          4.92          6.32         3.15 o                         
  13   4  15         11.24         14.71         4.26 o                         
  14   4  15        559.73        609.26        15.22 o                         
  15   4  15        517.27        553.68        15.96 o                         
  16   4  15          9.27         13.21         5.00 o                         
   1   5  15        577.60        581.03        15.14 o                         
   2   5  15        136.55        131.45         8.43 o                         
   3   5  15       1844.89       1787.43        27.59 o                         
   4   5  15          3.77          3.89         2.73 o                         
   5   5  15       1041.47       1087.06        16.99 o                         
   6   5  15        589.45        579.63        13.25 o                         
   7   5  15          0.04         -1.88         2.64 o                         
   8   5  15         35.95         34.30         4.28 o                         
   9   5  15        285.74        280.96         9.26 o                         
  10   5  15          0.01          0.37         3.08 o                         
  11   5  15         20.00         12.49         3.89 o                         
  12   5  15          3.78          3.90         3.72 o                         
  13   5  15          0.00         -1.06         5.05 o                         
  14   5  15         13.70         11.67         7.03 o                         
   0   6  15          0.41          1.34         4.53 o                         
   1   6  15         33.16         36.90         5.48 o                         
   2   6  15        303.57        313.57         9.67 o                         
   3   6  15          3.81          0.42         3.79 o                         
   4   6  15          0.74          6.81         4.72 o                         
   5   6  15        359.07        350.57        11.50 o                         
   6   6  15        385.59        405.73        18.68 o                         
   7   6  15         37.87         17.32         7.27 o                         
   8   6  15        136.71        156.05        11.33 o                         
   9   6  15        582.61        566.51        20.78 o                         
  10   6  15        336.01        336.56        16.78 o                         
   1   7  15        134.50        138.42        12.77 o                         
   2   7  15        278.48        260.70        16.72 o                         
   3   7  15         33.52         36.95        12.44 o                         
   4   7  15       1221.13       1251.63        60.63 o                         
   0   0  16      14559.85      15592.12       280.71 o                         
   1   0  16        548.80        602.20         9.33 o                         
   2   0  16        104.20        106.96         3.41 o                         
   3   0  16      13852.79      13782.45       176.50 o                         
   4   0  16       3286.58       3491.56        45.77 o                         
   5   0  16        755.67        661.53        12.81 o                         
   6   0  16       1422.93       1507.57        22.00 o                         
   7   0  16       5213.48       5245.59        72.91 o                         
   8   0  16       8205.24       8581.15       141.08 o                         
   9   0  16       1881.43       1922.57        40.10 o                         
  10   0  16          6.91          9.39         4.04 o                         
  11   0  16        262.36        242.53        29.71 o                         
  12   0  16       3592.59       3341.92       157.40 o                         
  13   0  16        424.90        470.02        25.96 o                         
  14   0  16        122.94        103.24        11.88 o                         
  15   0  16        613.98        671.54        27.42 o                         
  16   0  16         57.79         42.10         9.07 o                         
  17   0  16        138.35        174.57        15.21 o                         
  18   0  16        111.21         96.25        17.83 o                         
  19   0  16        511.19        488.26        27.17 o                         
   1   1  16       1167.71       1142.52        11.67 o                         
   2   1  16       4847.96       5142.86        45.06 o                         
   3   1  16         79.53        107.80         2.74 o                         
   4   1  16        130.92        125.94         3.43 o                         
   5   1  16         89.93         83.51         2.95 o                         
   6   1  16       3167.08       3240.96        32.97 o                         
   7   1  16        333.88        340.23         7.46 o                         
   8   1  16         59.63         59.91         4.27 o                         
   9   1  16        167.77        170.68         6.40 o                         
  10   1  16       1442.23       1330.82        23.78 o                         
  11   1  16         44.25         35.78         4.57 o                         
  12   1  16         51.06         59.40         5.75 o                         
  13   1  16        164.43        161.52         8.32 o                         
  14   1  16        224.61        247.58        10.35 o                         
  15   1  16          0.01         -2.97         3.52 o                         
  16   1  16         22.13         27.88         5.43 o                         
  17   1  16        179.51        186.93         9.65 o                         
  18   1  16          0.00          1.28         5.85 o                         
   0   2  16       1129.23       1033.20        21.08 o                         
   1   2  16        111.35        133.62         4.75 o                         
   2   2  16          7.66         10.09         1.54 o                         
   3   2  16       1865.37       1871.25        18.00 o                         
   4   2  16        635.77        621.16         8.65 o                         
   5   2  16        123.42        132.55         3.69 o                         
   6   2  16        338.11        350.80         8.36 o                         
   7   2  16       1805.17       1777.84        22.44 o                         
   8   2  16         10.51          8.29         2.33 o                         
   9   2  16          1.36          0.18         2.26 o                         
  10   2  16         42.54         38.27         4.18 o                         
  11   2  16        628.41        639.43        14.21 o                         
  12   2  16          4.89          3.39         3.29 o                         
  13   2  16        618.71        640.60        14.17 o                         
  14   2  16         13.33         11.08         3.50 o                         
  15   2  16         59.77         43.36         4.95 o                         
  16   2  16         88.12        109.40         7.56 o                         
  17   2  16          0.04         -0.04         3.86 o                         
  18   2  16         20.58         22.62         7.98 o                         
   1   3  16         22.49         28.54         3.36 o                         
   2   3  16          8.80         11.19         1.71 o                         
   3   3  16        447.11        430.31         7.51 o                         
   4   3  16       1778.60       1789.53        23.22 o                         
   5   3  16       1609.74       1469.47        17.60 o                         
   6   3  16         61.22         63.42         3.00 o                         
   7   3  16        134.15        143.60         4.85 o                         
   8   3  16       1000.20        985.13        15.88 o                         
   9   3  16        545.31        490.31         9.47 o                         
  10   3  16        144.19        124.05         5.49 o                         
  11   3  16         49.90         42.10         3.55 o                         
  12   3  16          3.36          1.85         3.90 o                         
  13   3  16        370.63        350.75        10.28 o                         
  14   3  16          1.75         -3.11         3.11 o                         
  15   3  16        135.41        129.19         9.27 o                         
  16   3  16        236.88        215.96         9.42 o                         
  17   3  16         41.90         20.52         5.39 o                         
   0   4  16        611.13        559.32        13.76 o                         
   1   4  16         89.21         85.93         4.80 o                         
   2   4  16        358.47        355.59         7.94 o                         
   3   4  16        844.97        903.74        16.62 o                         
   4   4  16          2.39          2.42         2.13 o                         
   5   4  16        812.25        787.99        13.78 o                         
   6   4  16       1064.54       1056.72        18.28 o                         
   7   4  16          6.02          2.00         2.73 o                         
   8   4  16        213.93        228.30         5.84 o                         
   9   4  16          1.64          0.33         2.18 o                         
  10   4  16        620.92        684.16        12.44 o                         
  11   4  16          0.13          0.49         2.45 o                         
  12   4  16         16.13         13.57         3.61 o                         
  13   4  16        384.02        382.63        12.19 o                         
  14   4  16         30.54         22.74         4.70 o                         
  15   4  16          0.08          8.20         4.36 o                         
   1   5  16        708.55        700.65        15.89 o                         
   2   5  16        200.49        216.11         9.00 o                         
   3   5  16       1470.96       1485.62        26.62 o                         
   4   5  16        432.95        446.21        15.27 o                         
   5   5  16         15.15         19.22         2.70 o                         
   6   5  16        114.98        108.78         6.95 o                         
   7   5  16         47.02         54.94         4.96 o                         
   8   5  16        165.06        200.38        16.34 o                         
   9   5  16         70.38         47.31         4.82 o                         
  10   5  16        806.96        857.15        19.23 o                         
  11   5  16        178.49        179.26         7.85 o                         
  12   5  16         85.06         91.93         7.55 o                         
  13   5  16          1.09         11.10         6.97 o                         
   0   6  16        217.56        221.69        11.88 o                         
   1   6  16         51.91         55.67         5.02 o                         
   2   6  16        312.27        322.84        10.31 o                         
   3   6  16        349.49        335.41        15.07 o                         
   4   6  16        127.16        140.35         7.09 o                         
   5   6  16          2.41          0.25         4.10 o                         
   6   6  16        544.24        566.01        24.47 o                         
   7   6  16          1.76         -2.51         4.56 o                         
   8   6  16        320.12        360.29        19.80 o                         
   9   6  16          0.61          3.69         6.85 o                         
  10   6  16        274.20        268.53        19.42 o                         
   2   7  16       1305.61       1446.73        86.11 o                         
   3   7  16        230.72        249.39        16.21 o                         
   1   1  17        373.71        368.12         5.40 o                         
   2   1  17        832.52        928.44        10.13 o                         
   3   1  17         48.39         60.75         2.34 o                         
   4   1  17        607.13        590.03         8.24 o                         
   5   1  17       1827.76       1828.48        20.44 o                         
   6   1  17        429.64        477.91         8.06 o                         
   7   1  17       3497.09       3488.13        41.87 o                         
   8   1  17          2.65          0.97         2.19 o                         
   9   1  17        234.42        261.24         8.70 o                         
  10   1  17       3241.54       3096.08        45.11 o                         
  11   1  17       1436.19       1442.23        25.92 o                         
  12   1  17          2.94          0.66         5.01 o                         
  13   1  17        257.86        245.95        10.76 o                         
  14   1  17       1342.75       1346.76        26.54 o                         
  15   1  17         15.44         10.40         4.49 o                         
  16   1  17        366.41        330.51        12.78 o                         
  17   1  17         96.87         86.47         8.19 o                         
  18   1  17        166.25        189.04        10.24 o                         
   0   2  17       1091.85       1041.05        17.03 o                         
   1   2  17        185.80        168.39         4.29 o                         
   2   2  17         55.26         58.98         2.69 o                         
   3   2  17          2.24          2.18         1.08 o                         
   4   2  17        156.50        165.78         3.62 o                         
   5   2  17        715.88        686.99         9.52 o                         
   6   2  17        604.45        623.66         9.73 o                         
   7   2  17         73.54         93.57         3.94 o                         
   8   2  17       2658.41       2606.72        32.98 o                         
   9   2  17       6850.12       6679.71        99.93 o                         
  10   2  17        220.56        232.73         8.00 o                         
  11   2  17          5.81          0.99         3.78 o                         
  12   2  17       1448.51       1436.35        24.66 o                         
  13   2  17       1802.13       1725.30        28.72 o                         
  14   2  17         10.61          6.24         4.28 o                         
  15   2  17          6.68          1.34         3.62 o                         
  16   2  17        106.10        115.34         7.92 o                         
  17   2  17         10.82          0.51         4.92 o                         
  18   2  17         19.16         11.25         7.48 o                         
   1   3  17       1680.35       1716.29        25.01 o                         
   2   3  17        703.47        716.68        13.52 o                         
   3   3  17       1030.25       1010.26        13.61 o                         
   4   3  17       3870.54       3873.24        40.61 o                         
   5   3  17       1293.01       1250.58        18.10 o                         
   6   3  17       1511.24       1552.26        20.69 o                         
   7   3  17        272.63        254.49         6.01 o                         
   8   3  17       1670.54       1700.66        25.98 o                         
   9   3  17        462.67        440.68         8.92 o                         
  10   3  17        316.99        330.58         9.54 o                         
  11   3  17        757.01        720.06        14.44 o                         
  12   3  17         26.44         41.43         4.60 o                         
  13   3  17          0.05          2.52         3.13 o                         
  14   3  17         44.23         39.98         4.93 o                         
  15   3  17        154.25        137.90         7.65 o                         
  16   3  17          2.11          5.42         5.96 o                         
  17   3  17        140.42        144.93         8.79 o                         
   0   4  17         85.71         69.78         6.16 o                         
   1   4  17        960.93        921.68        17.42 o                         
   2   4  17         51.59         46.03         3.48 o                         
   3   4  17        295.72        264.36         8.72 o                         
   4   4  17         48.60         54.97         3.40 o                         
   5   4  17          3.89          3.59         3.70 o                         
   6   4  17        214.90        201.83         7.57 o                         
   7   4  17         74.92         67.05         3.59 o                         
   8   4  17         27.67         38.26         4.02 o                         
   9   4  17        106.57        101.13         4.34 o                         
  10   4  17         41.72         34.76         3.63 o                         
  11   4  17         24.58         28.88         3.98 o                         
  12   4  17         40.00         38.86         4.72 o                         
  13   4  17        185.66        188.45         8.90 o                         
  14   4  17         23.98         15.95         5.63 o                         
  15   4  17         20.01         11.07         5.00 o                         
   1   5  17        310.23        290.69         9.65 o                         
   2   5  17         75.72         64.21         4.40 o                         
   3   5  17        150.79        136.02         5.78 o                         
   4   5  17          1.51          2.50         2.13 o                         
   5   5  17          7.53          8.99         3.21 o                         
   6   5  17        372.65        354.00        13.51 o                         
   7   5  17         22.29         26.83         5.49 o                         
   8   5  17        267.80        304.38        11.53 o                         
   9   5  17          6.26          6.26         4.22 o                         
  10   5  17          5.30          3.23         4.30 o                         
  11   5  17         46.34         40.76         6.84 o                         
  12   5  17        398.19        467.18        19.03 o                         
  13   5  17          7.62         -3.31         5.93 o                         
   0   6  17          0.22          5.71         4.47 o                         
   1   6  17         48.68         45.26         4.63 o                         
   2   6  17         24.40         36.58         4.52 o                         
   3   6  17        161.52        179.78        10.18 o                         
   4   6  17         45.15         55.13         6.81 o                         
   5   6  17         16.61         25.21         5.64 o                         
   6   6  17        139.85        160.40        13.37 o                         
   7   6  17        668.27        713.72        30.33 o                         
   8   6  17        269.11        242.84        30.60 o                         
   9   6  17        182.80        217.70        16.89 o                         
   1   7  17         79.42         57.05         9.84 o                         
   0   0  18       5089.34       4773.31        88.17 o                         
   1   0  18       1819.00       1819.80        25.33 o                         
   2   0  18         24.70         24.00         2.58 o                         
   3   0  18        821.45        856.31        20.67 o                         
   4   0  18       1037.00        987.60        17.03 o                         
   5   0  18       2875.42       2744.69        35.67 o                         
   6   0  18        129.08        123.61         5.87 o                         
   7   0  18         81.82         75.41         6.79 o                         
   8   0  18        761.05        821.67        21.90 o                         
   9   0  18         32.25         49.47         6.36 o                         
  10   0  18        166.01        188.76        10.64 o                         
  11   0  18        544.66        451.19        16.81 o                         
  12   0  18        499.98        516.05        32.05 o                         
  13   0  18        574.64        553.05        32.53 o                         
  14   0  18          1.93         -1.48         4.75 o                         
  15   0  18        692.05        667.66        27.42 o                         
  16   0  18         39.62         57.89        10.73 o                         
  17   0  18        259.94        297.20        19.79 o                         
  18   0  18        140.86        198.65        28.64 o                         
   1   1  18       3015.00       3022.05        27.45 o                         
   2   1  18       1205.71       1150.97        15.95 o                         
   3   1  18        699.56        708.14         8.87 o                         
   4   1  18        331.47        343.95         6.61 o                         
   5   1  18       1475.42       1460.53        16.74 o                         
   6   1  18        492.96        474.82         8.16 o                         
   7   1  18        139.83        132.58         5.27 o                         
   8   1  18         42.18         40.85         4.15 o                         
   9   1  18        134.49        116.46         6.03 o                         
  10   1  18        852.40        926.91        18.99 o                         
  11   1  18        231.78        222.26         9.20 o                         
  12   1  18         74.14         74.02         7.00 o                         
  13   1  18       1182.73       1102.80        24.73 o                         
  14   1  18         12.15         12.03         4.37 o                         
  15   1  18          5.74          1.08         4.51 o                         
  16   1  18         97.08        106.84         8.40 o                         
  17   1  18        275.75        261.11        14.96 o                         
  18   1  18        119.95        133.57         9.88 o                         
   0   2  18        312.44        323.38         7.26 o                         
   1   2  18          3.43          2.19         0.93 o                         
   2   2  18          6.48          7.12         0.97 o                         
   3   2  18        155.50        167.04         4.58 o                         
   4   2  18          9.81          8.62         1.43 o                         
   5   2  18        242.50        235.50         5.00 o                         
   6   2  18        129.97        125.95         4.33 o                         
   7   2  18         90.23         70.37         3.51 o                         
   8   2  18        803.34        838.44        14.71 o                         
   9   2  18         49.31         44.76         4.20 o                         
  10   2  18         53.80         47.46         4.94 o                         
  11   2  18        203.35        230.37        13.55 o                         
  12   2  18        468.03        527.94        13.39 o                         
  13   2  18       1846.58       1800.75        29.75 o                         
  14   2  18         69.28         91.44         7.02 o                         
  15   2  18        176.15        172.40         8.82 o                         
  16   2  18        150.99        171.94         9.22 o                         
  17   2  18         64.69         36.10         6.09 o                         
   1   3  18         51.31         56.67         4.05 o                         
   2   3  18       1007.29       1045.12        17.54 o                         
   3   3  18          7.32          8.40         1.65 o                         
   4   3  18         64.50         63.76         2.99 o                         
   5   3  18        690.25        680.34        11.02 o                         
   6   3  18        500.62        531.55         9.82 o                         
   7   3  18         33.32         66.46         3.89 o                         
   8   3  18         62.05         70.24         3.72 o                         
   9   3  18         69.93         60.64         5.27 o                         
  10   3  18         19.01         23.43         4.31 o                         
  11   3  18         40.89         61.04         4.81 o                         
  12   3  18         46.91         57.19         5.32 o                         
  13   3  18        767.42        769.01        17.08 o                         
  14   3  18        807.25        860.58        20.38 o                         
  15   3  18         22.60         28.04         5.28 o                         
  16   3  18          6.09          8.84         5.50 o                         
   0   4  18       3065.02       3119.91        67.93 o                         
   1   4  18         11.37         13.83         3.06 o                         
   2   4  18          0.16         -0.31         2.14 o                         
   3   4  18       1050.46       1076.78        19.77 o                         
   4   4  18       2718.05       2788.94        31.52 o                         
   5   4  18         63.00         60.07         5.42 o                         
   6   4  18        760.57        766.89        14.92 o                         
   7   4  18         22.31         32.16         3.68 o                         
   8   4  18        328.07        333.78        11.82 o                         
   9   4  18         87.23        100.82         5.13 o                         
  10   4  18        660.07        691.46        15.84 o                         
  11   4  18        386.13        361.02        14.45 o                         
  12   4  18         54.08         70.09         5.85 o                         
  13   4  18        326.90        346.92        13.82 o                         
  14   4  18        129.92        134.27         9.96 o                         
  15   4  18        721.74        699.29        22.11 o                         
   1   5  18        439.42        480.67        13.09 o                         
   2   5  18        120.46        130.85         5.22 o                         
   3   5  18          6.09          1.63         2.42 o                         
   4   5  18        145.85        131.14         5.95 o                         
   5   5  18        483.79        510.20        11.09 o                         
   6   5  18         88.50         84.20         6.28 o                         
   7   5  18          4.36          6.44         3.79 o                         
   8   5  18          0.04          2.92         3.62 o                         
   9   5  18        148.75        140.29         9.21 o                         
  10   5  18          0.02         -4.42         4.42 o                         
  11   5  18         23.17         31.93         6.41 o                         
  12   5  18          1.87          0.75         5.91 o                         
   0   6  18         18.84         53.95        11.11 o                         
   1   6  18          7.63         11.70         4.45 o                         
   2   6  18        106.50        111.38         9.91 o                         
   3   6  18        695.56        753.36        18.21 o                         
   4   6  18        117.00        130.15         7.70 o                         
   5   6  18         61.73         59.23         7.50 o                         
   6   6  18        395.11        371.65        17.50 o                         
   7   6  18        135.62        141.87        13.92 o                         
   8   6  18        108.86        115.84        14.55 o                         
   9   6  18          0.47         -2.27        10.29 o                         
   1   1  19        366.96        448.24         7.33 o                         
   2   1  19          0.66          4.74         1.55 o                         
   3   1  19        507.62        451.47         6.61 o                         
   4   1  19         22.04         31.27         2.29 o                         
   5   1  19       1682.06       1737.23        19.97 o                         
   6   1  19        695.18        679.76        10.39 o                         
   7   1  19        946.83        956.26        14.76 o                         
   8   1  19         96.29        104.15         5.08 o                         
   9   1  19       1364.31       1360.69        22.55 o                         
  10   1  19        936.58        840.26        16.82 o                         
  11   1  19       2186.65       2155.14        41.41 o                         
  12   1  19         74.44         65.49         6.33 o                         
  13   1  19          0.32         -1.23         3.90 o                         
  14   1  19         27.56         48.82         6.11 o                         
  15   1  19        656.45        665.46        18.20 o                         
  16   1  19          4.95          4.22         4.62 o                         
  17   1  19          0.17         10.43         6.42 o                         
  18   1  19          0.12          4.67        11.38 o                         
   0   2  19          1.84          0.24         1.39 o                         
   1   2  19        101.91        117.34         3.30 o                         
   2   2  19         23.67         35.23         2.47 o                         
   3   2  19        561.72        570.10         7.78 o                         
   4   2  19        485.37        431.56         6.68 o                         
   5   2  19        115.25        114.73         3.82 o                         
   6   2  19        178.76        195.49         6.80 o                         
   7   2  19       1332.55       1250.18        15.87 o                         
   8   2  19         88.10         86.32         4.92 o                         
   9   2  19        707.45        627.35        14.16 o                         
  10   2  19        194.99        167.13         7.49 o                         
  11   2  19        353.10        284.18        12.27 o                         
  12   2  19         76.97         88.59         6.78 o                         
  13   2  19       1497.88       1406.29        25.32 o                         
  14   2  19       1100.69       1032.73        21.22 o                         
  15   2  19         15.93         23.76         4.91 o                         
  16   2  19          6.50          4.09         4.20 o                         
  17   2  19        262.32        270.88        12.25 o                         
   1   3  19        263.61        267.22        11.07 o                         
   2   3  19         57.57         42.74         3.94 o                         
   3   3  19        348.69        335.50         6.26 o                         
   4   3  19       1366.82       1291.99        16.27 o                         
   5   3  19        154.62        186.83         5.06 o                         
   6   3  19        159.17        148.60         4.39 o                         
   7   3  19        423.12        400.16         8.74 o                         
   8   3  19        273.85        220.40        10.30 o                         
   9   3  19         83.36        111.57         5.23 o                         
  10   3  19        919.67        910.05        18.82 o                         
  11   3  19       1038.79        992.49        20.71 o                         
  12   3  19        134.07        124.72         7.03 o                         
  13   3  19         26.45         27.29         4.48 o                         
  14   3  19         19.51         13.82         4.25 o                         
  15   3  19        814.36        812.97        30.11 o                         
  16   3  19        133.90        121.76         8.54 o                         
   0   4  19       1840.63       1755.12        37.02 o                         
   1   4  19          0.05          0.27         2.31 o                         
   2   4  19         23.64         29.55         4.31 o                         
   3   4  19          0.34         -2.30         2.30 o                         
   4   4  19        371.45        384.91        20.90 o                         
   5   4  19        201.15        187.75         8.42 o                         
   6   4  19         18.29         15.31         3.20 o                         
   7   4  19         28.19         33.42         4.25 o                         
   8   4  19        105.54         99.02         4.87 o                         
   9   4  19        159.39        167.92         5.78 o                         
  10   4  19          0.01          6.00         3.06 o                         
  11   4  19         13.49         17.64         3.88 o                         
  12   4  19         45.88         55.88         5.89 o                         
  13   4  19          0.00          1.01         3.72 o                         
  14   4  19          1.50          0.93         5.67 o                         
   1   5  19        479.08        440.88        10.93 o                         
   2   5  19        198.86        183.85         7.24 o                         
   3   5  19         14.37          7.54         2.79 o                         
   4   5  19         46.65         37.77         4.28 o                         
   5   5  19        108.66        100.34         9.89 o                         
   6   5  19          2.85         11.19         3.75 o                         
   7   5  19         77.01         88.54         6.95 o                         
   8   5  19        277.62        297.88        16.22 o                         
   9   5  19         59.31         57.72         8.02 o                         
  10   5  19         40.16         41.96         6.49 o                         
  11   5  19        317.26        307.74        19.22 o                         
  12   5  19         56.14         44.30         7.41 o                         
   0   6  19          4.51          6.60         7.80 o                         
   1   6  19        200.08        234.30        11.14 o                         
   2   6  19         93.47         98.65         8.90 o                         
   3   6  19        108.89        133.00         7.79 o                         
   4   6  19        292.56        314.35        13.80 o                         
   5   6  19        184.47        211.09        12.78 o                         
   6   6  19         13.35          9.75         9.52 o                         
   7   6  19          1.91          4.83         8.79 o                         
   8   6  19        446.24        484.34        26.19 o                         
   0   0  20       2988.16       2886.93        51.84 o                         
   1   0  20       4084.00       3967.06        48.37 o                         
   2   0  20       1329.84       1284.06        19.23 o                         
   3   0  20        116.74        129.64         6.67 o                         
   4   0  20          6.99          5.14         2.64 o                         
   5   0  20       3625.95       3375.25        52.11 o                         
   6   0  20        259.47        241.43        13.10 o                         
   7   0  20        224.89        222.59        10.46 o                         
   8   0  20       1017.71       1000.18        25.54 o                         
   9   0  20         93.53         93.45         8.03 o                         
  10   0  20         12.85         11.46         5.47 o                         
  11   0  20       1591.03       1594.85        84.35 o                         
  12   0  20        874.32        767.82        24.21 o                         
  13   0  20        871.53        759.39        30.18 o                         
  14   0  20        939.74        975.70        42.93 o                         
  15   0  20       1900.60       1908.05        83.36 o                         
  16   0  20        331.24        352.50        18.03 o                         
  17   0  20        493.14        497.61        45.33 o                         
   1   1  20       1842.52       1881.15        19.26 o                         
   2   1  20          4.65          5.35         1.40 o                         
   3   1  20       1017.04        981.40        11.36 o                         
   4   1  20        343.52        321.75         6.67 o                         
   5   1  20       1450.84       1429.68        17.35 o                         
   6   1  20        285.47        304.18         7.29 o                         
   7   1  20          0.08          2.64         1.84 o                         
   8   1  20         86.41         95.46         5.03 o                         
   9   1  20         56.91         60.78         5.13 o                         
  10   1  20       1029.53       1001.52        18.96 o                         
  11   1  20         17.93         21.75         4.23 o                         
  12   1  20        660.90        721.97        16.35 o                         
  13   1  20         16.46         17.11         4.15 o                         
  14   1  20         84.16         82.52         7.49 o                         
  15   1  20        482.65        480.65        15.42 o                         
  16   1  20        855.47        862.51        23.83 o                         
  17   1  20        574.73        559.73        19.01 o                         
   0   2  20        581.86        508.67        10.70 o                         
   1   2  20        646.56        624.19         8.13 o                         
   2   2  20         24.00         13.15         1.43 o                         
   3   2  20         19.83         29.91         2.53 o                         
   4   2  20        121.99        152.73         3.87 o                         
   5   2  20        309.20        347.43         6.02 o                         
   6   2  20         27.80         34.26         2.64 o                         
   7   2  20        109.98        107.53         4.26 o                         
   8   2  20          0.66          5.05         2.44 o                         
   9   2  20        641.28        644.36        13.64 o                         
  10   2  20        362.54        365.95        12.04 o                         
  11   2  20         25.42         16.50         3.90 o                         
  12   2  20         11.58          3.24         3.85 o                         
  13   2  20         86.17         68.88         6.62 o                         
  14   2  20         78.65         78.57         6.56 o                         
  15   2  20         16.85         23.50         4.70 o                         
  16   2  20          1.31          4.36         5.05 o                         
  17   2  20        120.15        127.98        11.43 o                         
   1   3  20         92.34         90.42         6.80 o                         
   2   3  20        214.63        216.42         7.92 o                         
   3   3  20          0.44          1.13         1.22 o                         
   4   3  20        209.04        189.09         4.78 o                         
   5   3  20         22.19         17.58         2.48 o                         
   6   3  20        387.35        376.38         7.04 o                         
   7   3  20          4.71         -0.28         1.57 o                         
   8   3  20         30.72         32.13         2.94 o                         
   9   3  20          0.14         -2.05         2.05 o                         
  10   3  20        540.11        491.00        10.99 o                         
  11   3  20          7.83         12.57         3.97 o                         
  12   3  20         71.59         66.99         5.69 o                         
  13   3  20          2.71          2.64         4.06 o                         
  14   3  20         90.43         85.10         7.54 o                         
  15   3  20         46.64         52.29         7.07 o                         
   0   4  20       1604.34       1555.27        64.10 o                         
   1   4  20        149.90        152.99         7.80 o                         
   2   4  20         39.90         41.22         4.19 o                         
   3   4  20         44.81         25.53         3.47 o                         
   4   4  20       1990.49       1935.24        31.50 o                         
   5   4  20          9.69          7.95         3.19 o                         
   6   4  20        263.75        273.26         6.91 o                         
   7   4  20        181.81        173.74         6.37 o                         
   8   4  20        450.31        430.94        12.77 o                         
   9   4  20        229.23        231.34         7.74 o                         
  10   4  20         13.03         18.19         3.88 o                         
  11   4  20        293.32        274.47         9.29 o                         
  12   4  20         48.13         42.21         5.00 o                         
  13   4  20         61.06         57.00         6.77 o                         
  14   4  20          1.09          0.85         4.33 o                         
   1   5  20        725.63        706.27        12.74 o                         
   2   5  20        542.76        543.82        12.89 o                         
   3   5  20          0.62          3.60         2.59 o                         
   4   5  20         79.88         70.05         7.71 o                         
   5   5  20        586.88        608.13        14.93 o                         
   6   5  20        115.38        102.20         8.58 o                         
   7   5  20         40.30         21.87         4.52 o                         
   8   5  20        249.10        274.05        19.12 o                         
   9   5  20        134.14        143.92        11.36 o                         
  10   5  20        286.74        293.79        14.52 o                         
  11   5  20          4.70         -4.64         6.75 o                         
   0   6  20         67.70         82.44        10.40 o                         
   1   6  20         88.20         92.81         8.18 o                         
   2   6  20          0.17         -1.54         5.09 o                         
   3   6  20        221.03        248.16        13.50 o                         
   4   6  20          0.10          1.71         5.75 o                         
   5   6  20          6.57         10.97         7.11 o                         
   6   6  20        290.79        311.78        13.64 o                         
   7   6  20         35.44         32.38         9.54 o                         
   1   1  21        188.93        216.63         4.66 o                         
   2   1  21        168.43        172.13         5.36 o                         
   3   1  21        147.73        140.12         3.79 o                         
   4   1  21       1428.17       1452.34        16.70 o                         
   5   1  21       1419.46       1347.57        16.79 o                         
   6   1  21        340.33        344.91         8.53 o                         
   7   1  21         57.49         60.43         3.94 o                         
   8   1  21        503.74        517.06        12.06 o                         
   9   1  21        448.28        480.75        12.01 o                         
  10   1  21        355.02        371.81        11.64 o                         
  11   1  21        136.87        150.29         9.23 o                         
  12   1  21       1146.60       1169.53        23.59 o                         
  13   1  21         68.42         57.70         6.19 o                         
  14   1  21         26.82         21.97         4.48 o                         
  15   1  21        172.78        160.69         8.91 o                         
  16   1  21          2.13          0.58         5.98 o                         
  17   1  21         44.62         49.76         6.81 o                         
   0   2  21        164.30        160.86         8.79 o                         
   1   2  21        201.97        196.31         4.24 o                         
   2   2  21        784.68        778.81        10.47 o                         
   3   2  21        535.17        497.88         8.51 o                         
   4   2  21          7.65          4.85         1.75 o                         
   5   2  21        205.41        200.74         6.05 o                         
   6   2  21       2473.30       2393.96        26.18 o                         
   7   2  21          0.01         -2.09         2.91 o                         
   8   2  21        197.51        215.48         6.87 o                         
   9   2  21        122.46        137.04         6.64 o                         
  10   2  21       1156.61       1121.25        20.07 o                         
  11   2  21          3.95          6.53         3.99 o                         
  12   2  21         80.32        109.59         7.89 o                         
  13   2  21        669.10        615.34        15.58 o                         
  14   2  21        198.45        177.68         8.82 o                         
  15   2  21        436.69        423.17        13.59 o                         
  16   2  21         64.57         57.27         7.18 o                         
   1   3  21          4.52          4.45         2.49 o                         
   2   3  21          1.66          2.29         2.37 o                         
   3   3  21        101.94        117.64         3.81 o                         
   4   3  21         31.76         26.86         2.34 o                         
   5   3  21          0.02          0.59         1.74 o                         
   6   3  21        118.82        108.01         5.38 o                         
   7   3  21         67.73         44.15         4.05 o                         
   8   3  21        324.78        290.14         7.63 o                         
   9   3  21         28.47         19.36         2.97 o                         
  10   3  21        553.86        498.18        11.12 o                         
  11   3  21         61.06         79.21         6.54 o                         
  12   3  21        127.92         90.87         7.11 o                         
  13   3  21         26.11         15.08         4.53 o                         
  14   3  21        177.44        166.93         8.94 o                         
  15   3  21          0.69         -3.13         4.48 o                         
   0   4  21         58.67         48.24         6.90 o                         
   1   4  21          1.07         -0.26         2.36 o                         
   2   4  21          0.80          0.59         2.46 o                         
   3   4  21          8.47          1.80         2.38 o                         
   4   4  21          1.84          2.91         2.87 o                         
   5   4  21          7.92         14.02         2.12 o                         
   6   4  21          2.76          7.35         2.34 o                         
   7   4  21          9.93          8.50         2.62 o                         
   8   4  21          5.18          6.30         3.28 o                         
   9   4  21         67.51         94.14         8.12 o                         
  10   4  21         12.85         18.46         5.65 o                         
  11   4  21          1.60         -2.49         3.44 o                         
  12   4  21         63.05         65.13         5.82 o                         
  13   4  21        108.42        112.24         8.03 o                         
   1   5  21          7.93          1.38         2.76 o                         
   2   5  21        930.42        920.21        17.02 o                         
   3   5  21        338.73        343.29        10.13 o                         
   4   5  21        131.40        139.67         6.21 o                         
   5   5  21        308.64        317.75        10.73 o                         
   6   5  21          9.08         16.66         4.48 o                         
   7   5  21         27.85         38.64         5.77 o                         
   8   5  21        488.48        513.72        18.98 o                         
   9   5  21        208.00        204.73        12.80 o                         
  10   5  21        225.10        289.53        22.16 o                         
  11   5  21          3.03         -3.62         6.06 o                         
   0   6  21         41.39         34.74         7.32 o                         
   1   6  21        206.93        211.72         9.68 o                         
   2   6  21        111.04        114.82         7.94 o                         
   3   6  21        158.50        157.16        17.98 o                         
   4   6  21          0.50          3.28         5.17 o                         
   5   6  21         16.52         18.47         6.98 o                         
   6   6  21        183.77        196.58        12.81 o                         
   0   0  22          4.23          5.15         3.07 o                         
   1   0  22        828.68        822.86        16.03 o                         
   2   0  22         70.96         71.71         4.78 o                         
   3   0  22       1752.98       1744.89        32.78 o                         
   4   0  22       3064.73       3111.76        51.74 o                         
   5   0  22       4070.27       3968.04       104.91 o                         
   6   0  22        133.33        110.92        10.68 o                         
   7   0  22       4009.63       3965.34        72.31 o                         
   8   0  22       1862.94       1817.22        39.53 o                         
   9   0  22        237.36        218.22        11.79 o                         
  10   0  22        818.58        809.56        23.96 o                         
  11   0  22       3795.65       3655.85        70.77 o                         
  12   0  22         42.26         56.01        10.00 o                         
  13   0  22          3.33         10.07         8.34 o                         
  14   0  22        779.36        803.30        30.43 o                         
  15   0  22        456.21        492.70        20.86 o                         
  16   0  22        132.19        164.58        15.56 o                         
  17   0  22         15.78          7.51         7.50 o                         
   1   1  22        707.30        695.41         9.48 o                         
   2   1  22       3627.14       3669.16        35.82 o                         
   3   1  22       1365.06       1302.18        15.59 o                         
   4   1  22         60.36         67.72         3.20 o                         
   5   1  22       1940.96       1847.41        26.70 o                         
   6   1  22       1952.52       1880.46        24.41 o                         
   7   1  22       1897.50       1829.96        29.94 o                         
   8   1  22        271.88        282.13         8.57 o                         
   9   1  22        847.05        806.24        18.81 o                         
  10   1  22        192.97        195.71         8.68 o                         
  11   1  22         26.47         32.74         4.57 o                         
  12   1  22          4.02          9.49         3.72 o                         
  13   1  22         15.94         12.34         4.12 o                         
  14   1  22         21.45         28.10         4.83 o                         
  15   1  22         40.08         38.33         5.54 o                         
  16   1  22        135.69        128.32         9.52 o                         
   0   2  22       3536.90       3365.81        66.75 o                         
   1   2  22        216.22        216.55         5.11 o                         
   2   2  22         48.34         73.57         3.19 o                         
   3   2  22        682.67        666.13        10.56 o                         
   4   2  22        435.65        416.97         6.92 o                         
   5   2  22        567.24        535.83         8.49 o                         
   6   2  22         51.85         58.46         3.29 o                         
   7   2  22         16.27         18.50         2.88 o                         
   8   2  22         72.56         85.34         6.57 o                         
   9   2  22          1.51          1.61         2.55 o                         
  10   2  22        164.50        175.01         8.51 o                         
  11   2  22          7.43         15.13         3.76 o                         
  12   2  22        244.69        220.46         9.15 o                         
  13   2  22          1.34          1.23         4.53 o                         
  14   2  22          0.16          2.31         3.68 o                         
  15   2  22        563.20        598.62        19.06 o                         
  16   2  22         11.55          7.05         5.07 o                         
   1   3  22         49.37         69.64         5.10 o                         
   2   3  22       1615.98       1536.97        24.44 o                         
   3   3  22        700.12        565.08        12.83 o                         
   4   3  22        410.94        400.67        10.13 o                         
   5   3  22          0.33          4.07         1.89 o                         
   6   3  22         97.37         66.17         4.35 o                         
   7   3  22        788.45        727.47        14.74 o                         
   8   3  22       1162.85       1197.26        18.53 o                         
   9   3  22         80.89         66.84         3.87 o                         
  10   3  22        186.01        216.55         8.17 o                         
  11   3  22         53.61         62.32         5.60 o                         
  12   3  22        117.91        142.23        10.48 o                         
  13   3  22          2.21          4.41         5.10 o                         
  14   3  22        205.48        216.39        10.78 o                         
  15   3  22          0.34          2.84         5.59 o                         
   0   4  22       1150.00       1126.03        27.94 o                         
   1   4  22       1135.08       1026.71        18.65 o                         
   2   4  22          2.96         -0.55         2.46 o                         
   3   4  22         30.85         29.53         3.86 o                         
   4   4  22        393.86        362.41        10.25 o                         
   5   4  22       1415.38       1281.05        22.37 o                         
   6   4  22         36.16         33.89         3.09 o                         
   7   4  22         38.28         48.83         4.76 o                         
   8   4  22        244.09        232.05         8.30 o                         
   9   4  22        539.01        542.08        15.57 o                         
  10   4  22         24.65         30.41         5.03 o                         
  11   4  22        196.95        204.22        13.49 o                         
  12   4  22         60.94         62.97         7.26 o                         
  13   4  22         63.84         71.39        11.92 o                         
   1   5  22        458.23        421.86        11.82 o                         
   2   5  22          2.50          4.99         3.09 o                         
   3   5  22        515.61        507.68        12.03 o                         
   4   5  22         71.06         63.34         5.02 o                         
   5   5  22        446.26        437.46        12.97 o                         
   6   5  22        321.72        343.77        12.24 o                         
   7   5  22         10.11         12.37         4.60 o                         
   8   5  22        111.51        115.39         9.33 o                         
   9   5  22         91.33        109.62        11.57 o                         
  10   5  22        106.78        113.63        13.73 o                         
   0   6  22         48.85         81.57        13.48 o                         
   1   6  22         13.03         34.66         6.00 o                         
   2   6  22         93.79         91.72        10.37 o                         
   3   6  22        293.24        306.59        12.12 o                         
   4   6  22          1.34         -2.82         4.12 o                         
   5   6  22          6.77          9.00         4.63 o                         
   1   1  23       7908.92       7672.53        69.70 o                         
   2   1  23       3334.47       3248.44        33.82 o                         
   3   1  23       2132.75       2103.67        21.88 o                         
   4   1  23        816.13        765.74        10.59 o                         
   5   1  23       2690.95       2562.23        32.74 o                         
   6   1  23        875.27        859.74        16.29 o                         
   7   1  23        333.12        350.59         8.66 o                         
   8   1  23        676.41        648.54        15.34 o                         
   9   1  23        527.78        517.92        13.03 o                         
  10   1  23        272.77        263.30         9.57 o                         
  11   1  23        371.99        397.85        11.97 o                         
  12   1  23         49.90         39.08         5.50 o                         
  13   1  23         49.73         51.62         5.60 o                         
  14   1  23        102.21        107.57         8.30 o                         
  15   1  23          0.40         -2.93         4.27 o                         
  16   1  23        424.06        438.03        14.66 o                         
   0   2  23        415.23        381.53        11.19 o                         
   1   2  23       1140.77       1098.02        14.04 o                         
   2   2  23        144.39        115.86         6.83 o                         
   3   2  23        403.98        430.03         9.03 o                         
   4   2  23       1186.96       1091.50        13.13 o                         
   5   2  23        626.88        610.71         9.35 o                         
   6   2  23          4.75          1.04         2.23 o                         
   7   2  23         84.46         78.14         4.98 o                         
   8   2  23        383.67        381.19        10.39 o                         
   9   2  23        212.43        226.81         8.10 o                         
  10   2  23        164.83        163.52         7.05 o                         
  11   2  23         65.11         71.81         5.96 o                         
  12   2  23         17.55         20.33         4.35 o                         
  13   2  23        108.80        117.66         7.78 o                         
  14   2  23        149.80        150.59        11.51 o                         
  15   2  23         47.39         44.77         7.70 o                         
   1   3  23         21.46         15.26         3.32 o                         
   2   3  23        128.05         91.92         5.86 o                         
   3   3  23          6.36          3.69         2.57 o                         
   4   3  23        311.40        300.32         7.88 o                         
   5   3  23         38.85         28.70         2.78 o                         
   6   3  23          0.85         -1.54         2.32 o                         
   7   3  23        563.44        563.94        12.03 o                         
   8   3  23         50.59         59.69         3.85 o                         
   9   3  23        271.24        269.21         9.40 o                         
  10   3  23         57.95         54.87         4.92 o                         
  11   3  23        142.90        163.75         7.25 o                         
  12   3  23        147.46        134.43        10.82 o                         
  13   3  23         65.30         45.84         7.07 o                         
  14   3  23         16.52          4.32         4.91 o                         
   0   4  23        247.79        292.16        12.88 o                         
   1   4  23        108.43        115.76         6.47 o                         
   2   4  23         32.10         41.52         4.40 o                         
   3   4  23         39.28         48.99         4.67 o                         
   4   4  23         49.74         51.75         4.85 o                         
   5   4  23          7.66          5.72         2.62 o                         
   6   4  23         42.86         50.67         6.36 o                         
   7   4  23         62.80         64.19         5.71 o                         
   8   4  23          1.55          8.37         3.37 o                         
   9   4  23        185.69        176.53         8.57 o                         
  10   4  23         34.24         36.52         5.71 o                         
  11   4  23         21.72         17.26         5.04 o                         
  12   4  23         77.61         69.66         6.87 o                         
   1   5  23        110.03        120.07         7.16 o                         
   2   5  23         30.77         30.48         4.33 o                         
   3   5  23         52.80         36.80         4.47 o                         
   4   5  23        175.92        168.46         7.41 o                         
   5   5  23          3.67         -0.99         3.01 o                         
   6   5  23          0.00         -3.54         4.13 o                         
   7   5  23          3.38          6.42         5.70 o                         
   8   5  23         11.73          3.26         7.62 o                         
   9   5  23        126.94        119.72        11.18 o                         
   0   6  23         79.28         84.65        10.55 o                         
   1   6  23        111.84        118.25        13.65 o                         
   2   6  23         27.10         43.31         5.79 o                         
   3   6  23          7.14          3.32         4.46 o                         
   4   6  23         16.24         15.79         5.21 o                         
   0   0  24       5352.93       5137.92       179.68 o                         
   1   0  24        728.01        705.53        17.73 o                         
   2   0  24        117.83        122.19        14.01 o                         
   3   0  24         36.37         42.42         5.46 o                         
   4   0  24       7345.95       7217.63       125.94 o                         
   5   0  24       1762.42       1765.79        37.58 o                         
   6   0  24       1444.93       1401.56        32.26 o                         
   7   0  24        232.56        226.42        11.38 o                         
   8   0  24       1060.45       1061.94        40.65 o                         
   9   0  24       2968.93       3048.81        89.18 o                         
  10   0  24       1322.99       1313.73        33.38 o                         
  11   0  24         87.53         90.22         9.40 o                         
  12   0  24         36.90         39.62         7.62 o                         
  13   0  24         55.25         60.23        12.15 o                         
  14   0  24        167.20        198.65        13.57 o                         
  15   0  24          9.78          0.45         8.30 o                         
  16   0  24        140.61        125.61        13.84 o                         
   1   1  24       1627.93       1636.37        19.55 o                         
   2   1  24        616.60        637.73         9.71 o                         
   3   1  24       1034.03       1075.76        13.36 o                         
   4   1  24        318.77        336.00         6.95 o                         
   5   1  24         17.70         27.26         2.88 o                         
   6   1  24        317.76        313.87         9.88 o                         
   7   1  24        103.79         98.81         6.28 o                         
   8   1  24          0.59          3.58         2.91 o                         
   9   1  24        126.11        125.23         6.65 o                         
  10   1  24          8.28          4.06         3.35 o                         
  11   1  24         85.93         82.77         6.29 o                         
  12   1  24         25.74         34.36         6.73 o                         
  13   1  24         22.11         21.98         4.74 o                         
  14   1  24         52.86         54.19         6.69 o                         
  15   1  24        174.16        183.66         9.99 o                         
   0   2  24        559.54        481.29        11.19 o                         
   1   2  24        228.89        272.32         5.74 o                         
   2   2  24         28.26         37.94         2.55 o                         
   3   2  24         36.30         47.59         3.19 o                         
   4   2  24        626.32        573.17         8.67 o                         
   5   2  24        613.33        627.51         9.67 o                         
   6   2  24       1205.98       1230.75        17.23 o                         
   7   2  24        151.25        166.89         6.42 o                         
   8   2  24        115.48        110.62         6.18 o                         
   9   2  24          1.94          0.04         3.09 o                         
  10   2  24        217.05        196.72         8.21 o                         
  11   2  24         47.56         65.46         6.05 o                         
  12   2  24          7.00         -2.01         3.58 o                         
  13   2  24         20.26         10.43         4.33 o                         
  14   2  24         53.72         56.18         6.15 o                         
  15   2  24        111.75        101.54         8.15 o                         
   1   3  24        387.16        458.12        11.75 o                         
   2   3  24        336.17        350.74        14.33 o                         
   3   3  24         66.20         61.62         5.21 o                         
   4   3  24        510.44        468.29         9.59 o                         
   5   3  24       1961.87       1943.35        24.57 o                         
   6   3  24         30.46         25.96         3.54 o                         
   7   3  24         12.00          4.60         3.33 o                         
   8   3  24         35.33         39.87         3.80 o                         
   9   3  24        502.71        520.76        14.96 o                         
  10   3  24         77.90         83.98         5.59 o                         
  11   3  24          0.17          6.72         3.40 o                         
  12   3  24          2.53          2.30         3.67 o                         
  13   3  24          0.08          1.83         4.07 o                         
  14   3  24        125.73        109.98         9.97 o                         
   0   4  24        626.78        660.80        20.73 o                         
   1   4  24          0.27         -0.36         2.62 o                         
   2   4  24         17.72         13.63         3.55 o                         
   3   4  24        152.63        157.21         7.17 o                         
   4   4  24         30.53         35.05         4.31 o                         
   5   4  24         10.71          4.88         3.31 o                         
   6   4  24          1.23          1.78         3.94 o                         
   7   4  24        591.71        545.11        15.61 o                         
   8   4  24         16.35          9.04         3.54 o                         
   9   4  24         33.57         36.17         5.84 o                         
  10   4  24         43.00         54.00         5.45 o                         
  11   4  24        739.08        686.56        17.59 o                         
  12   4  24        147.63        139.34         8.49 o                         
   1   5  24          2.23          3.54         3.01 o                         
   2   5  24         69.63         38.58         5.08 o                         
   3   5  24          4.27          5.61         4.00 o                         
   4   5  24        138.79        133.12         8.06 o                         
   5   5  24         11.63          7.57         4.37 o                         
   6   5  24         16.09         11.78         5.08 o                         
   7   5  24         87.90         91.93        10.39 o                         
   8   5  24        375.18        427.21        18.46 o                         
   9   5  24        177.20        223.65        14.27 o                         
   0   6  24        799.60        814.40        33.45 o                         
   1   6  24         44.95         53.77         7.67 o                         
   1   1  25       1767.82       1674.12        20.11 o                         
   2   1  25        908.92        845.44        12.42 o                         
   3   1  25        778.84        700.33        10.67 o                         
   4   1  25        269.80        281.17         7.00 o                         
   5   1  25        473.11        450.30         9.70 o                         
   6   1  25        206.83        174.98         6.04 o                         
   7   1  25       1452.22       1347.96        22.77 o                         
   8   1  25         17.33         16.27         3.64 o                         
   9   1  25       1299.29       1311.11        23.22 o                         
  10   1  25          2.78          7.07         3.55 o                         
  11   1  25        105.84        105.64         7.14 o                         
  12   1  25         93.45         97.46         7.78 o                         
  13   1  25         15.74          4.98         4.22 o                         
  14   1  25          0.51         -3.29         4.71 o                         
  15   1  25          6.29          6.14         5.40 o                         
   0   2  25       1660.48       1436.23        24.64 o                         
   1   2  25       3327.57       3102.08        31.04 o                         
   2   2  25          2.38          4.93         1.73 o                         
   3   2  25        495.91        473.48         8.96 o                         
   4   2  25       1416.56       1368.19        16.30 o                         
   5   2  25       2164.45       1992.63        23.46 o                         
   6   2  25         12.63         20.38         4.21 o                         
   7   2  25          7.25          5.97         2.38 o                         
   8   2  25         48.98         60.78         7.08 o                         
   9   2  25        183.71        187.43         9.32 o                         
  10   2  25          8.08          7.01         3.67 o                         
  11   2  25          8.09          9.36         3.78 o                         
  12   2  25         86.05         93.91         7.24 o                         
  13   2  25        427.66        404.10        14.94 o                         
  14   2  25         35.45         43.44         6.93 o                         
   1   3  25       1806.20       1587.44        26.23 o                         
   2   3  25        242.09        231.00         8.50 o                         
   3   3  25       1248.70       1208.26        19.17 o                         
   4   3  25        166.92        155.76         6.66 o                         
   5   3  25        118.37         89.97         4.67 o                         
   6   3  25        622.00        606.50        15.42 o                         
   7   3  25        274.85        290.00        10.81 o                         
   8   3  25         21.22         36.41         5.11 o                         
   9   3  25        266.07        280.90         8.50 o                         
  10   3  25        101.21         99.64         7.54 o                         
  11   3  25         10.03          8.86         3.78 o                         
  12   3  25         42.33         53.76         5.58 o                         
  13   3  25          1.42          2.59         4.12 o                         
   0   4  25        632.96        662.25        29.33 o                         
   1   4  25         90.54         88.18         6.02 o                         
   2   4  25         22.21         12.65         3.41 o                         
   3   4  25          1.03         -1.39         2.78 o                         
   4   4  25        111.83        122.44         6.99 o                         
   5   4  25          1.32          1.54         3.75 o                         
   6   4  25         84.48         75.98         6.46 o                         
   7   4  25          0.00         -3.99         3.99 o                         
   8   4  25          0.39         -3.74         3.74 o                         
   9   4  25        330.81        316.50        11.31 o                         
  10   4  25         11.38         13.12         4.75 o                         
  11   4  25        140.65        149.93         9.56 o                         
   1   5  25        307.05        294.12        14.40 o                         
   2   5  25          8.43         -3.15         3.15 o                         
   3   5  25         34.38         21.47         4.37 o                         
   4   5  25         21.95         24.07         5.19 o                         
   5   5  25        116.05        106.08         8.39 o                         
   6   5  25          3.02         -0.18         4.38 o                         
   7   5  25          5.40         -0.29         4.49 o                         
   8   5  25         59.47         67.10        10.37 o                         
   0   0  26       2669.44       2610.42        57.69 o                         
   1   0  26         72.66         79.97         5.64 o                         
   2   0  26        697.56        683.38        17.26 o                         
   3   0  26        110.79        116.57         7.16 o                         
   4   0  26       3192.15       3123.15        59.22 o                         
   5   0  26       1574.50       1524.46        38.52 o                         
   6   0  26         42.82         47.06         6.29 o                         
   7   0  26        677.99        624.55        19.93 o                         
   8   0  26        728.40        738.33        22.61 o                         
   9   0  26         41.60         44.56         7.04 o                         
  10   0  26         55.74         61.54         8.68 o                         
  11   0  26        143.82        135.40        11.34 o                         
  12   0  26        200.94        187.16        13.18 o                         
  13   0  26         19.69         21.96         7.34 o                         
  14   0  26          2.73         13.60         8.88 o                         
  15   0  26        589.46        623.89        24.15 o                         
   1   1  26        381.84        363.43         8.30 o                         
   2   1  26         53.99         41.80         2.93 o                         
   3   1  26        239.60        232.34         5.74 o                         
   4   1  26        465.44        418.51         8.70 o                         
   5   1  26        914.46        850.47        13.56 o                         
   6   1  26         42.72         45.43         4.30 o                         
   7   1  26          2.83          0.47         2.80 o                         
   8   1  26        584.09        578.89        14.66 o                         
   9   1  26        170.89        176.76         8.36 o                         
  10   1  26         86.38         98.89         6.88 o                         
  11   1  26          1.00          3.30         3.74 o                         
  12   1  26        178.71        183.34         8.95 o                         
  13   1  26          0.00          4.80         4.10 o                         
  14   1  26        159.04        160.51        10.12 o                         
   0   2  26       1720.08       1859.41        30.46 o                         
   1   2  26        145.89        126.42         3.83 o                         
   2   2  26        138.99        149.50         4.16 o                         
   3   2  26         29.77         22.48         2.49 o                         
   4   2  26       1061.12       1071.66        18.00 o                         
   5   2  26        143.32        156.08         6.79 o                         
   6   2  26        208.02        199.30         5.88 o                         
   7   2  26          0.65         -0.38         2.44 o                         
   8   2  26          0.06          3.91         3.19 o                         
   9   2  26         52.27         51.25         5.14 o                         
  10   2  26         28.43         17.09         4.09 o                         
  11   2  26        286.65        320.44        11.22 o                         
  12   2  26          0.54         -2.60         3.96 o                         
  13   2  26         14.21         22.06         5.49 o                         
  14   2  26          0.17          5.00         4.36 o                         
   1   3  26        530.76        541.22        13.26 o                         
   2   3  26          6.57         -1.67         3.20 o                         
   3   3  26        100.51        116.51         5.35 o                         
   4   3  26       2384.38       2286.99        31.67 o                         
   5   3  26        100.53         77.22         4.72 o                         
   6   3  26          3.70          4.70         3.06 o                         
   7   3  26         79.53         63.04         5.55 o                         
   8   3  26       1879.08       1979.51        36.75 o                         
   9   3  26        314.62        290.61         8.70 o                         
  10   3  26        172.29        203.05         7.96 o                         
  11   3  26        119.17        120.45         7.70 o                         
  12   3  26         91.49         87.86         8.05 o                         
   0   4  26        254.07        260.83        13.04 o                         
   1   4  26          1.54          0.86         3.18 o                         
   2   4  26         14.27         19.88         4.09 o                         
   3   4  26          1.74         -1.55         2.85 o                         
   4   4  26        218.94        191.72         9.23 o                         
   5   4  26         16.94         11.56         4.00 o                         
   6   4  26        541.26        498.31        14.30 o                         
   7   4  26        113.41        126.39        10.20 o                         
   8   4  26         32.23         33.43         5.27 o                         
   9   4  26        115.12         90.83         8.71 o                         
  10   4  26        276.83        251.73        11.87 o                         
   1   5  26        197.09        235.15        10.07 o                         
   2   5  26        246.84        276.03         9.94 o                         
   3   5  26         19.53          9.51         5.59 o                         
   4   5  26        342.92        364.37        19.00 o                         
   5   5  26         54.54         63.45         7.05 o                         
   6   5  26          0.00         -4.95         4.95 o                         
   1   1  27       2183.18       2042.94        24.62 o                         
   2   1  27          7.95          8.23         2.07 o                         
   3   1  27        426.41        353.35         7.92 o                         
   4   1  27       1138.64       1111.06        15.64 o                         
   5   1  27       1023.61        992.35        16.21 o                         
   6   1  27         90.69         99.29         5.45 o                         
   7   1  27        235.69        239.50        10.19 o                         
   8   1  27         19.77         21.33         4.05 o                         
   9   1  27        495.35        472.54        14.14 o                         
  10   1  27          0.11          1.90         5.33 o                         
  11   1  27        413.46        384.57        12.13 o                         
  12   1  27         62.55         61.85         6.22 o                         
  13   1  27          5.38         14.16         5.75 o                         
  14   1  27        487.30        495.85        15.34 o                         
   0   2  27        714.40        681.26        14.77 o                         
   1   2  27        236.62        215.29         4.96 o                         
   2   2  27         14.43          6.90         1.79 o                         
   3   2  27        118.04        130.47         4.36 o                         
   4   2  27         35.53         38.86         3.67 o                         
   5   2  27        410.15        406.98         8.21 o                         
   6   2  27         22.55         26.57         4.02 o                         
   7   2  27         27.17         31.49         3.58 o                         
   8   2  27          1.76          4.23         3.40 o                         
   9   2  27         17.73         17.08         4.09 o                         
  10   2  27          4.99          5.57         3.82 o                         
  11   2  27          0.14          2.46         5.82 o                         
  12   2  27         12.65         19.39         4.65 o                         
  13   2  27         82.33         74.70         7.37 o                         
   1   3  27        125.18        140.38         7.11 o                         
   2   3  27        766.03        814.19        17.14 o                         
   3   3  27        263.77        280.25        10.47 o                         
   4   3  27        132.13        134.65         6.60 o                         
   5   3  27         25.38         20.33         3.37 o                         
   6   3  27        342.19        348.30        10.27 o                         
   7   3  27         73.92         73.30         8.02 o                         
   8   3  27        151.39        156.42        10.23 o                         
   9   3  27        271.15        271.28        11.05 o                         
  10   3  27        101.47        107.73         7.27 o                         
  11   3  27          3.68         -0.18         6.54 o                         
  12   3  27        202.82        231.04        11.96 o                         
   0   4  27        330.71        287.45        14.58 o                         
   1   4  27         18.94         24.75         5.49 o                         
   2   4  27          3.22          7.11         3.81 o                         
   3   4  27          3.91          5.40         3.48 o                         
   4   4  27         84.01         86.53         6.60 o                         
   5   4  27        302.71        326.21        11.88 o                         
   6   4  27         34.77         36.46         5.93 o                         
   7   4  27         57.14         78.89         8.47 o                         
   8   4  27       1442.34       1529.38        43.32 o                         
   9   4  27        341.89        346.71        13.90 o                         
   1   5  27        354.55        394.05        14.27 o                         
   2   5  27          0.36         -2.52         3.86 o                         
   3   5  27        107.26        122.31         7.58 o                         
   4   5  27          0.82          0.57         4.27 o                         
   5   5  27         43.52         44.14         8.65 o                         
   0   0  28       1048.86       1156.39        31.74 o                         
   1   0  28        146.69        156.84         8.81 o                         
   2   0  28        273.32        259.07        13.65 o                         
   3   0  28       1641.86       1537.10        30.80 o                         
   4   0  28         13.68         26.70         4.58 o                         
   5   0  28        630.82        635.66        17.65 o                         
   6   0  28        530.84        508.62        15.82 o                         
   7   0  28        632.50        606.74        20.06 o                         
   8   0  28         42.07         39.12         6.59 o                         
   9   0  28         28.05         34.41         8.06 o                         
  10   0  28        464.11        345.16        16.17 o                         
  11   0  28         32.73         46.43        18.20 o                         
  12   0  28          7.34         -0.57         5.20 o                         
  13   0  28        447.14        482.23        24.33 o                         
   1   1  28         54.39         77.36         5.02 o                         
   2   1  28          0.39          5.84         2.29 o                         
   3   1  28          2.31         -0.68         2.06 o                         
   4   1  28        564.53        552.41        10.05 o                         
   5   1  28          8.30          9.14         2.68 o                         
   6   1  28          6.45          4.86         2.78 o                         
   7   1  28         46.89         61.55         4.92 o                         
   8   1  28         38.81         19.93         3.97 o                         
   9   1  28         51.67         41.33         5.01 o                         
  10   1  28         85.47         84.54         6.72 o                         
  11   1  28         96.65        104.77         7.48 o                         
  12   1  28          0.15         -1.30         4.49 o                         
  13   1  28          1.26         -3.07         5.62 o                         
   0   2  28        355.35        301.80         9.67 o                         
   1   2  28         92.46        101.25         4.25 o                         
   2   2  28          0.72          2.26         1.87 o                         
   3   2  28        375.82        370.36         8.65 o                         
   4   2  28          1.70         -0.29         2.31 o                         
   5   2  28         34.84         38.26         2.97 o                         
   6   2  28          6.87          0.54         2.40 o                         
   7   2  28        269.40        287.90         8.32 o                         
   8   2  28        151.23        158.42         6.76 o                         
   9   2  28         50.01         43.17         4.96 o                         
  10   2  28         14.15         20.72         4.52 o                         
  11   2  28        404.50        428.72        13.76 o                         
  12   2  28        161.11        172.65        10.14 o                         
   1   3  28        561.56        533.87        17.42 o                         
   2   3  28        558.21        539.88        14.84 o                         
   3   3  28          0.90         -1.89         3.52 o                         
   4   3  28          0.00          2.64         2.32 o                         
   5   3  28       1057.53       1061.62        18.00 o                         
   6   3  28        253.67        237.95        10.20 o                         
   7   3  28        148.51        152.01         8.10 o                         
   8   3  28        421.15        467.03        14.25 o                         
   9   3  28         56.86         49.10         5.52 o                         
  10   3  28          0.08         -2.87         5.12 o                         
  11   3  28          0.01          0.57         5.23 o                         
   0   4  28          1.25         13.36         6.72 o                         
   1   4  28         30.57         36.84         5.13 o                         
   2   4  28         59.06         47.16         5.73 o                         
   3   4  28          8.27          7.74         4.27 o                         
   4   4  28        219.89        208.26         9.26 o                         
   5   4  28        162.75        169.87         9.17 o                         
   6   4  28          2.64          6.86         5.32 o                         
   7   4  28         82.90         63.91         8.80 o                         
   8   4  28        629.69        643.78        20.96 o                         
   1   5  28         41.95         38.13         5.40 o                         
   2   5  28         12.93          5.01         4.25 o                         
   3   5  28         54.17         49.49         6.59 o                         
   1   1  29          9.05          1.49         2.54 o                         
   2   1  29         17.89         17.97         2.65 o                         
   3   1  29        181.56        158.86         5.42 o                         
   4   1  29        258.95        266.08         7.84 o                         
   5   1  29        427.60        417.25        10.02 o                         
   6   1  29          4.64         -0.21         2.60 o                         
   7   1  29         87.25        105.04         5.65 o                         
   8   1  29         47.02         48.03         4.72 o                         
   9   1  29         48.72         38.91         5.06 o                         
  10   1  29         51.52         48.09         5.62 o                         
  11   1  29        198.27        199.95         9.53 o                         
  12   1  29          3.48          7.80         7.17 o                         
   0   2  29        234.39        213.42         9.53 o                         
   1   2  29         33.25         42.07         2.96 o                         
   2   2  29         65.95         70.99         3.48 o                         
   3   2  29        177.86        162.20         5.50 o                         
   4   2  29         13.27         18.73         3.12 o                         
   5   2  29        451.12        431.87         9.95 o                         
   6   2  29          1.06          4.39         2.55 o                         
   7   2  29         38.51         31.93         3.68 o                         
   8   2  29         20.04         12.57         3.47 o                         
   9   2  29        156.53        156.78         9.08 o                         
  10   2  29          0.93          2.71         3.93 o                         
  11   2  29          7.54          6.97         4.84 o                         
  12   2  29          4.46          5.96         5.87 o                         
   1   3  29        306.69        337.44        10.99 o                         
   2   3  29        271.62        306.06        10.44 o                         
   3   3  29          0.44          1.34         3.39 o                         
   4   3  29        485.02        511.16        12.58 o                         
   5   3  29         67.34         93.22         6.50 o                         
   6   3  29          2.70          2.02         3.38 o                         
   7   3  29        144.68        170.23         8.30 o                         
   8   3  29         18.34         15.26         4.81 o                         
   9   3  29          0.36         -0.81         5.12 o                         
  10   3  29        348.54        383.25        19.79 o                         
   0   4  29         59.45         65.83         8.78 o                         
   1   4  29         95.33        112.10         7.32 o                         
   2   4  29        273.56        275.85        10.29 o                         
   3   4  29          4.97          5.50         4.05 o                         
   4   4  29         15.59         11.50         4.91 o                         
   5   4  29        221.81        220.14        10.41 o                         
   6   4  29        697.14        747.19        23.14 o                         
   7   4  29          0.70          5.18         4.86 o                         
   0   0  30        162.96        173.47        11.08 o                         
   1   0  30        476.74        487.86        14.95 o                         
   2   0  30         32.77         35.95         5.23 o                         
   3   0  30          7.76          8.00         4.17 o                         
   4   0  30          2.45          0.03         3.47 o                         
   5   0  30          3.48         11.85         5.90 o                         
   6   0  30          2.27          2.94         4.44 o                         
   7   0  30         19.91         13.61         4.67 o                         
   8   0  30        458.47        483.84        16.70 o                         
   9   0  30       1097.61       1090.26        30.63 o                         
  10   0  30        149.92        145.78        14.22 o                         
  11   0  30          6.18         11.18         8.25 o                         
  12   0  30        274.92        311.60        17.14 o                         
   1   1  30         64.79         67.35         4.64 o                         
   2   1  30        136.33        147.90         5.88 o                         
   3   1  30         33.75         35.23         3.94 o                         
   4   1  30         51.48         50.69         4.44 o                         
   5   1  30          0.08         -1.22         2.93 o                         
   6   1  30        176.59        201.44         7.11 o                         
   7   1  30         37.37         36.45         4.20 o                         
   8   1  30         69.63         85.54         5.85 o                         
   9   1  30          0.70         -0.74         3.39 o                         
  10   1  30        145.09        147.73         8.51 o                         
  11   1  30        415.19        444.04        14.73 o                         
  12   1  30         64.09         64.70         6.87 o                         
   0   2  30          2.98          0.76         3.89 o                         
   1   2  30         41.98         34.09         3.38 o                         
   2   2  30         63.21         59.77         4.13 o                         
   3   2  30         48.76         61.72         4.20 o                         
   4   2  30        663.61        743.50        15.33 o                         
   5   2  30        135.93        139.04         5.50 o                         
   6   2  30          8.85         14.23         2.97 o                         
   7   2  30         31.44         23.27         3.59 o                         
   8   2  30        348.82        365.86        11.14 o                         
   9   2  30        361.37        445.01        14.27 o                         
  10   2  30         11.66         10.24         4.71 o                         
  11   2  30        577.24        584.57        19.53 o                         
   1   3  30        125.43        109.69         7.20 o                         
   2   3  30        747.16        723.32        17.93 o                         
   3   3  30          1.77          2.51         3.23 o                         
   4   3  30         25.21         24.61         5.35 o                         
   5   3  30        999.20       1058.65        23.00 o                         
   6   3  30        170.06        188.13         9.95 o                         
   7   3  30         23.41         18.77         4.99 o                         
   8   3  30         32.55         34.03         6.40 o                         
   9   3  30        356.72        399.78        15.01 o                         
   0   4  30        291.96        261.48        14.50 o                         
   1   4  30          5.07          5.64         3.80 o                         
   2   4  30          4.34          8.66         3.93 o                         
   3   4  30         33.03         44.69         5.65 o                         
   4   4  30          7.15          8.94         5.19 o                         
   5   4  30         27.32         24.21         5.71 o                         
   6   4  30        669.99        756.20        21.17 o                         
   1   1  31         89.45         78.64         5.38 o                         
   2   1  31        118.73        114.80         6.64 o                         
   3   1  31         80.98         86.40         7.93 o                         
   4   1  31        160.79        163.51         7.32 o                         
   5   1  31        293.63        285.26         8.34 o                         
   6   1  31         53.42         74.86         6.02 o                         
   7   1  31          0.01         -2.85         2.85 o                         
   8   1  31        643.53        726.53        15.82 o                         
   9   1  31        409.62        467.96        13.73 o                         
  10   1  31        835.03        851.98        24.43 o                         
  11   1  31          6.16          8.53         4.66 o                         
   0   2  31        346.13        362.77        12.51 o                         
   1   2  31        112.65        112.34         5.38 o                         
   2   2  31         12.23         11.14         2.82 o                         
   3   2  31        348.98        357.31        13.20 o                         
   4   2  31        100.02        120.52         6.94 o                         
   5   2  31          2.25         -3.26         3.26 o                         
   6   2  31         83.45         89.72         5.76 o                         
   7   2  31        559.52        588.92        13.81 o                         
   8   2  31          9.63          7.67         4.21 o                         
   9   2  31        725.72        757.33        22.61 o                         
  10   2  31         35.78         41.47         6.50 o                         
   1   3  31        391.41        398.41        12.28 o                         
   2   3  31         37.00         50.21         5.73 o                         
   3   3  31        238.38        249.27        10.04 o                         
   4   3  31          0.80          1.17         3.98 o                         
   5   3  31         36.41         41.19         5.93 o                         
   6   3  31          4.67          1.71         4.52 o                         
   7   3  31          5.13          0.27         4.46 o                         
   8   3  31         19.11         19.01         6.24 o                         
   0   4  31         44.27         43.48        10.62 o                         
   1   4  31         86.01         99.03         9.87 o                         
   2   4  31         62.82         53.55         7.55 o                         
   3   4  31          0.04          2.18         4.47 o                         
   4   4  31         72.85         90.39         7.76 o                         
   0   0  32          5.32         17.44         6.75 o                         
   1   0  32          1.33          2.89         3.56 o                         
   2   0  32         31.36         38.18         5.61 o                         
   3   0  32         99.65         80.82         8.04 o                         
   4   0  32        174.18        174.07        10.64 o                         
   5   0  32         17.18          9.43         4.61 o                         
   6   0  32         66.21         74.89         9.69 o                         
   7   0  32        143.45        152.00        13.80 o                         
   8   0  32        175.49        205.85        11.23 o                         
   9   0  32         97.72        121.08        17.13 o                         
  10   0  32          4.49         -2.93         5.55 o                         
   1   1  32          5.46         10.59         2.91 o                         
   2   1  32        552.31        562.34        13.71 o                         
   3   1  32          4.81          3.02         2.88 o                         
   4   1  32         25.40         23.90         3.66 o                         
   5   1  32         11.43         11.97         3.39 o                         
   6   1  32          7.04          6.18         3.20 o                         
   7   1  32        103.60        104.61         6.20 o                         
   8   1  32         35.10         26.11         4.30 o                         
   9   1  32          4.80         -0.76         3.80 o                         
  10   1  32        266.47        269.23        11.09 o                         
   0   2  32        243.21        290.50        11.47 o                         
   1   2  32         94.04         97.57         5.95 o                         
   2   2  32        494.99        549.32        12.88 o                         
   3   2  32        565.50        543.04        14.89 o                         
   4   2  32        154.93        163.45         9.12 o                         
   5   2  32         25.05         22.12         4.62 o                         
   6   2  32        369.90        382.84        14.08 o                         
   7   2  32         50.69         48.17         5.93 o                         
   8   2  32         65.04         75.75         7.64 o                         
   9   2  32          0.05          1.67         5.29 o                         
   1   3  32         78.31        102.06         7.33 o                         
   2   3  32          0.11          0.45         3.81 o                         
   3   3  32         85.24        101.97         9.32 o                         
   4   3  32          0.95          5.24         4.38 o                         
   5   3  32          1.17         -0.52         4.39 o                         
   6   3  32         10.29         23.46         5.67 o                         
   7   3  32        162.07        180.06        27.03 o                         
   1   1  33         90.03        114.84         6.98 o                         
   2   1  33         29.72         30.26         4.30 o                         
   3   1  33          0.67         12.64         3.12 o                         
   4   1  33        281.97        311.10         9.64 o                         
   5   1  33        199.93        212.35         7.65 o                         
   6   1  33         42.82         48.83         6.29 o                         
   7   1  33         19.77         28.30         4.45 o                         
   8   1  33         51.29         51.63         5.77 o                         
   9   1  33         24.07         22.25         4.42 o                         
   0   2  33          2.15         -4.89         4.89 o                         
   1   2  33        177.39        154.64         8.09 o                         
   2   2  33          0.14         -3.18         3.45 o                         
   3   2  33        272.42        323.29        10.97 o                         
   4   2  33        209.73        232.06        10.65 o                         
   5   2  33         11.58         22.46         5.05 o                         
   6   2  33        280.65        269.12        16.06 o                         
   7   2  33         10.35          6.06         4.53 o                         
   1   3  33        363.33        420.75        13.52 o                         
   2   3  33          5.19          9.16         4.54 o                         
   3   3  33          3.80          2.12         4.12 o                         
   4   3  33          4.37          2.32         4.64 o                         
   5   3  33        560.20        570.49        21.17 o                         
   0   0  34        156.68        191.07        16.94 o                         
   1   0  34        270.05        322.58        12.78 o                         
   2   0  34          2.36          1.43         4.29 o                         
   3   0  34        199.17        222.54        10.99 o                         
   4   0  34        126.92        137.99         9.47 o                         
   5   0  34          7.60         14.24         4.93 o                         
   6   0  34         13.41         16.04        10.87 o                         
   7   0  34          1.97          2.32         5.23 o                         
   8   0  34         22.03         11.95         5.92 o                         
   1   1  34          0.21         -3.05         3.34 o                         
   2   1  34        391.86        434.98        12.38 o                         
   3   1  34         17.79         21.46         4.04 o                         
   4   1  34        169.07        184.28         8.66 o                         
   5   1  34          0.17         -3.27         3.27 o                         
   6   1  34         25.20         26.44         4.55 o                         
   7   1  34          6.88          1.84         3.66 o                         
   0   2  34        226.76        248.18        20.34 o                         
   1   2  34         30.11         40.90         5.42 o                         
   2   2  34          3.14          5.81         5.79 o                         
   3   2  34        901.93        976.94        26.53 o                         
   4   2  34        197.92        210.14        12.72 o                         
   5   2  34        685.10        780.53        22.45 o                         
   6   2  34         21.48          4.13         7.72 o                         
   1   3  34        152.63        144.37         8.61 o                         
   2   3  34        294.47        285.85        12.93 o                         
   1   1  35         19.93         22.93         5.79 o                         
   2   1  35        126.65        139.74         8.01 o                         
   3   1  35         92.32        128.52        13.74 o                         
   4   1  35         11.44         26.25         4.81 o                         
   5   1  35        188.21        217.39        13.65 o                         
   6   1  35        118.27        117.96         8.43 o                         
   0   2  35         95.81        132.34        21.66 o                         
   1   2  35         13.57         10.53         5.22 o                         
   2   2  35        114.97        114.34        10.00 o                         
   3   2  35        233.33        240.52        12.57 o                         
   4   2  35          8.63         11.46         6.60 o                         
   0   0  36        427.82        556.26        28.92 o                         
   1   0  36        627.60        741.94        51.84 o                         
   2   0  36         26.25         16.97         6.92 o                         
   3   0  36          1.14         12.45         5.15 o                         
   4   0  36         44.74         50.51         6.98 o                         
   1   1  36         39.30         31.22         4.84 o                         
   2   1  36        131.54        167.22         9.25 o                         
   3   1  36        570.54        604.93        22.42 o                         
   4   1  36        166.08        164.87         9.51 o                         
                                                                                
