# Supplementary material for: Syntheses and crystal structures of four 4-(4-meth­oxy­phen­yl)piperazin-1-ium salts: tri­fluoro­acetate, 2,3,4,5,6-penta­fluoro­benzoate, 4-iodo­benzoate, and a polymorph with 4-methyl­benzoate
Source: Acta Crystallogr E Crystallogr Commun. 2023 Mar 23;79(Pt 4):380–5. doi: 10.1107/S2056989023002529 (PMC10088318; doi:10.1107/S2056989023002529)
Supplement: Supplementary file 3 [file e-79-00380-IIsup3.hkl]

data_II                                                                         
_shelx_title ' m22265 : space group P21/c'                                      
_shelx_refln_list_code          4                                               
_shelx_F_calc_maximum      167.70                                               
_exptl_crystal_F_000       872.00                                               
_reflns_d_resolution_high  0.7695                                               
                                                                                
loop_                                                                           
 _space_group_symop_operation_xyz                                               
 'x, y, z'                                                                      
 '-x, y+1/2, -z+1/2'                                                            
 '-x, -y, -z'                                                                   
 'x, -y-1/2, z-1/2'                                                             
                                                                                
_cell_length_a    16.9733                                                       
_cell_length_b     8.3512                                                       
_cell_length_c    13.2980                                                       
_cell_angle_alpha  90.000                                                       
_cell_angle_beta  101.494                                                       
_cell_angle_gamma  90.000                                                       
                                                                                
_shelx_F_squared_multiplier     1.000                                           
                                                                                
loop_                                                                           
 _refln_index_h                                                                 
 _refln_index_k                                                                 
 _refln_index_l                                                                 
 _refln_F_squared_calc                                                          
 _refln_F_squared_meas                                                          
 _refln_F_squared_sigma                                                         
 _refln_observed_status                                                         
   3   0   0          4.08          9.16         0.66 o                         
   4   0   0        904.73        914.42        12.70 o                         
   5   0   0        731.33        755.37        11.11 o                         
   6   0   0      15245.28      15982.70       295.51 o                         
   7   0   0        512.75        470.01         7.91 o                         
   8   0   0       1153.24       1212.60        14.44 o                         
   9   0   0       1101.61       1033.91        13.69 o                         
  10   0   0        330.47        350.44         5.53 o                         
  11   0   0        621.87        570.77         8.00 o                         
  12   0   0         18.96         23.80         2.01 o                         
  13   0   0       1126.40       1050.89        13.22 o                         
  14   0   0        950.61        906.14        14.26 o                         
  15   0   0        866.92        921.05        14.65 o                         
  16   0   0         18.53         28.92         2.98 o                         
  17   0   0         57.56         79.89         4.25 o                         
  18   0   0          4.61         15.85         2.49 o                         
  19   0   0        222.41        242.02         7.59 o                         
  20   0   0        869.96        982.40        26.44 o                         
  21   0   0          2.55          4.43         2.73 o                         
   3   1   0       2068.78       2055.58        16.88 o                         
   4   1   0         96.07         67.80         1.11 o                         
   5   1   0          2.44          1.10         0.36 o                         
   6   1   0        599.14        638.94         6.32 o                         
   7   1   0        854.87        839.83         8.54 o                         
   8   1   0       2243.07       2291.32        19.76 o                         
   9   1   0        819.19        844.28         9.02 o                         
  10   1   0        983.76       1045.22         9.85 o                         
  11   1   0        236.37        260.12         3.77 o                         
  12   1   0         35.89         37.92         1.77 o                         
  13   1   0       1574.99       1505.75        13.41 o                         
  14   1   0         16.35         17.05         1.76 o                         
  15   1   0         63.01         53.71         2.82 o                         
  16   1   0        164.21        163.80         3.84 o                         
  17   1   0         15.44         14.44         1.80 o                         
  18   1   0          0.67          2.03         1.39 o                         
  19   1   0         40.92         46.14         2.78 o                         
  20   1   0         45.08         54.86         4.55 o                         
  21   1   0        262.57        288.08         7.77 o                         
   0   2   0         74.39         61.22         2.61 o                         
   1   2   0          6.17          7.60         0.55 o                         
   2   2   0       1036.98        949.09         7.92 o                         
   3   2   0        144.73        126.69         1.86 o                         
   4   2   0       3017.97       2958.59        23.37 o                         
   5   2   0       2886.85       2883.21        21.88 o                         
   6   2   0          4.37          3.79         0.48 o                         
   7   2   0       3298.01       3436.00        26.11 o                         
   8   2   0        527.08        525.61         6.15 o                         
   9   2   0          0.31          0.07         0.59 o                         
  10   2   0       1361.71       1304.59        13.54 o                         
  11   2   0        245.95        238.96         4.33 o                         
  12   2   0         76.99         72.52         2.53 o                         
  13   2   0        967.60        849.50        11.77 o                         
  14   2   0        575.05        569.97        10.81 o                         
  15   2   0        715.95        627.53        11.50 o                         
  16   2   0        204.57        207.08         5.33 o                         
  17   2   0          8.75          8.01         1.77 o                         
  18   2   0          6.25          3.74         1.93 o                         
  19   2   0         75.00         77.58         3.92 o                         
  20   2   0        105.86        107.43         4.68 o                         
  21   2   0        175.93        199.55         7.90 o                         
   1   3   0        939.48        944.98         9.24 o                         
   2   3   0          0.57          1.58         0.43 o                         
   3   3   0        184.38        188.14         2.73 o                         
   4   3   0        164.24        159.58         2.58 o                         
   5   3   0        246.95        315.67         4.09 o                         
   6   3   0        398.40        437.56         5.76 o                         
   7   3   0        266.63        255.37         3.41 o                         
   8   3   0        130.76        149.79         2.70 o                         
   9   3   0         52.58         53.95         1.76 o                         
  10   3   0          0.27          2.92         0.74 o                         
  11   3   0        629.69        648.45         8.85 o                         
  12   3   0        314.87        314.02         5.47 o                         
  13   3   0          9.87         10.20         1.89 o                         
  14   3   0          0.80          2.82         1.63 o                         
  15   3   0         34.76         36.86         3.31 o                         
  16   3   0         26.95         22.86         2.49 o                         
  17   3   0         58.51         47.95         4.64 o                         
  18   3   0        101.66        101.75         4.57 o                         
  19   3   0        130.29        129.99         4.93 o                         
  20   3   0          2.10          2.78         2.06 o                         
   0   4   0        484.28        433.68         7.17 o                         
   1   4   0       4160.27       4359.81        40.73 o                         
   2   4   0       1455.17       1565.49        14.06 o                         
   3   4   0       5163.80       5408.73        62.12 o                         
   4   4   0        111.26        135.75         2.56 o                         
   5   4   0         36.52         24.73         1.23 o                         
   6   4   0         63.77         52.31         1.82 o                         
   7   4   0         72.24         61.02         1.93 o                         
   8   4   0        313.96        323.33         4.35 o                         
   9   4   0        146.01        153.30         3.11 o                         
  10   4   0       1045.01       1064.63        10.60 o                         
  11   4   0         18.02         18.45         1.43 o                         
  12   4   0        196.80        223.82         5.75 o                         
  13   4   0         35.73         35.43         2.75 o                         
  14   4   0        151.46        153.13         5.58 o                         
  15   4   0        138.46        140.06         4.62 o                         
  16   4   0        234.82        227.55         5.98 o                         
  17   4   0        253.17        259.92         6.73 o                         
  18   4   0         77.05         86.23         4.18 o                         
  19   4   0          2.78          0.80         2.17 o                         
  20   4   0         52.48         59.23         3.82 o                         
   1   5   0        213.29        280.37         4.20 o                         
   2   5   0          3.61          7.46         0.97 o                         
   3   5   0          4.89          5.34         0.88 o                         
   4   5   0       1274.82       1419.39        13.58 o                         
   5   5   0        141.69        130.86         2.93 o                         
   6   5   0        290.32        286.45         4.62 o                         
   7   5   0         11.75         12.13         1.33 o                         
   8   5   0         36.75         39.14         1.87 o                         
   9   5   0        416.40        389.39         6.73 o                         
  10   5   0       1251.33       1218.46        14.26 o                         
  11   5   0        103.62         91.62         3.32 o                         
  12   5   0          1.34          1.53         1.39 o                         
  13   5   0        198.87        172.38         5.46 o                         
  14   5   0        129.08        116.27         4.70 o                         
  15   5   0         63.28         63.48         3.73 o                         
  16   5   0         40.11         34.56         3.16 o                         
  17   5   0         37.89         34.32         2.95 o                         
  18   5   0        162.77        206.82         7.23 o                         
  19   5   0         11.92         12.11         2.60 o                         
   0   6   0        406.14        423.56         8.29 o                         
   1   6   0        222.00        219.32         4.04 o                         
   2   6   0        153.65        139.18         3.23 o                         
   3   6   0        537.27        545.43         7.77 o                         
   4   6   0       2065.20       2034.46        21.23 o                         
   5   6   0       1640.99       1631.27        15.83 o                         
   6   6   0        536.03        531.22         7.17 o                         
   7   6   0       1810.63       1765.05        21.16 o                         
   8   6   0          1.72          0.86         1.38 o                         
   9   6   0       1608.61       1591.25        19.88 o                         
  10   6   0        224.49        183.58         4.81 o                         
  11   6   0         61.96         62.11         3.61 o                         
  12   6   0        822.86        797.10        12.65 o                         
  13   6   0         43.17         38.52         2.96 o                         
  14   6   0          3.18          1.50         1.76 o                         
  15   6   0         23.23         16.54         2.79 o                         
  16   6   0          0.09          1.96         2.21 o                         
  17   6   0         27.92         23.72         2.81 o                         
  18   6   0        139.69        125.45         7.74 o                         
   1   7   0         38.46         30.32         2.15 o                         
   2   7   0         90.92         83.50         3.09 o                         
   3   7   0       2360.11       2194.72        22.82 o                         
   4   7   0         19.59         21.72         2.04 o                         
   5   7   0        298.62        298.39         7.41 o                         
   6   7   0        571.98        557.54         9.17 o                         
   7   7   0        305.26        319.77         8.75 o                         
   8   7   0          2.13          2.42         1.59 o                         
   9   7   0          9.34          5.75         2.04 o                         
  10   7   0        332.88        303.51         8.65 o                         
  11   7   0        219.60        213.93         6.03 o                         
  12   7   0        235.00        231.10         7.73 o                         
  13   7   0          4.52          4.95         2.03 o                         
  14   7   0         48.52         66.78         4.25 o                         
  15   7   0        181.45        198.64         6.80 o                         
  16   7   0        176.73        200.24         7.81 o                         
   0   8   0        593.67        510.13        14.85 o                         
   1   8   0        248.45        242.56         7.28 o                         
   2   8   0        701.00        631.93        16.60 o                         
   3   8   0          2.73          2.19         1.45 o                         
   4   8   0         31.86         28.39         2.84 o                         
   5   8   0        338.89        289.65         7.04 o                         
   6   8   0         26.66         21.14         2.99 o                         
   7   8   0        187.42        202.99         7.89 o                         
   8   8   0          5.20          5.36         2.23 o                         
   9   8   0        203.84        217.72         8.44 o                         
  10   8   0         84.66         87.40         5.09 o                         
  11   8   0         71.97         89.74         4.16 o                         
  12   8   0          9.85         11.70         3.78 o                         
  13   8   0          8.81          9.12         2.76 o                         
  14   8   0        229.89        228.79         8.80 o                         
   1   9   0         30.39         36.90         3.98 o                         
   2   9   0        310.93        296.76        10.12 o                         
   3   9   0          9.77         15.15         5.12 o                         
   4   9   0         82.82         74.87         6.71 o                         
   5   9   0        220.81        259.84        12.12 o                         
   6   9   0        298.02        311.86        11.29 o                         
   7   9   0         64.92         60.93         4.64 o                         
   8   9   0         30.93         25.18         3.44 o                         
   9   9   0         38.59         51.82         5.08 o                         
  10   9   0         10.49         25.18         5.92 o                         
  11   9   0        464.11        495.55        17.56 o                         
  12   9   0        409.94        449.95        12.12 o                         
   0  10   0         36.65         44.17         6.92 o                         
   1  10   0          9.58         11.02         3.03 o                         
   2  10   0          8.21         12.32         3.11 o                         
   3  10   0         56.80         33.56         4.41 o                         
   4  10   0         60.81         70.01         7.58 o                         
   5  10   0         57.21         67.69         7.55 o                         
   6  10   0          0.73         -1.08         2.64 o                         
   7  10   0         40.42         48.50         6.51 o                         
   8  10   0        591.36        645.85        19.20 o                         
 -21   1   1        210.57        219.98         6.87 o                         
 -20   1   1        104.36        123.68         4.62 o                         
 -19   1   1        138.93        141.76         4.89 o                         
 -18   1   1         53.58         51.11         2.55 o                         
 -17   1   1         46.24         45.20         2.57 o                         
 -16   1   1        223.00        211.76         4.55 o                         
 -15   1   1       4038.21       3927.79        33.93 o                         
 -14   1   1       1865.47       1817.70        17.20 o                         
 -13   1   1       1410.81       1379.75        11.91 o                         
 -12   1   1        969.12        971.64         9.62 o                         
 -11   1   1         79.84         74.06         1.84 o                         
 -10   1   1        291.70        288.18         3.83 o                         
  -9   1   1         31.15         23.99         1.06 o                         
  -8   1   1       4010.16       4187.85        34.27 o                         
  -7   1   1       2929.55       2699.75        21.50 o                         
  -6   1   1       1049.20       1123.72         9.74 o                         
  -5   1   1          1.34          2.82         0.42 o                         
  -4   1   1        235.26        229.71         2.73 o                         
  -3   1   1        175.80        178.57         2.17 o                         
  -2   1   1       4891.87       4947.10        91.21 o                         
  -1   1   1       3942.44       3775.04       147.39 o                         
   0   1   1        425.09        385.54         3.06 o                         
   1   1   1        881.39        892.24         6.96 o                         
   2   1   1       3072.85       2896.28        36.73 o                         
   3   1   1       2934.76       2917.10        28.21 o                         
   4   1   1          2.32          2.06         0.47 o                         
   5   1   1       7378.72       7505.99       133.09 o                         
   6   1   1       4917.41       4974.47        35.21 o                         
   7   1   1       3522.90       3516.85        25.45 o                         
   8   1   1         15.44         10.41         0.87 o                         
   9   1   1        135.21        163.59         2.61 o                         
  10   1   1         28.50         20.53         1.10 o                         
  11   1   1        822.17        796.95         7.93 o                         
  12   1   1        679.11        675.34         7.52 o                         
  13   1   1        158.89        165.79         3.83 o                         
  14   1   1       1845.41       1847.04        20.04 o                         
  15   1   1         71.60         66.76         2.77 o                         
  16   1   1         55.57         63.85         3.02 o                         
  17   1   1          0.93          0.94         1.17 o                         
  18   1   1         23.40         29.24         2.27 o                         
  19   1   1         68.00         75.99         3.32 o                         
  20   1   1        486.47        557.99         9.49 o                         
  21   1   1          3.07          6.56         2.62 o                         
 -21   2   1         52.47         66.27         4.19 o                         
 -20   2   1         30.99         21.36         2.51 o                         
 -19   2   1        334.34        328.57        11.64 o                         
 -18   2   1         14.04          8.34         1.73 o                         
 -17   2   1         15.98         10.67         1.72 o                         
 -16   2   1         93.22        101.21         3.49 o                         
 -15   2   1        382.91        347.01         6.71 o                         
 -14   2   1        354.32        359.22         6.75 o                         
 -13   2   1       2854.83       2843.92        27.04 o                         
 -12   2   1        273.22        276.77         5.17 o                         
 -11   2   1         91.13         89.76         2.55 o                         
 -10   2   1       1014.69       1151.39        13.21 o                         
  -9   2   1       1523.20       1763.87        15.43 o                         
  -8   2   1       1441.81       1377.65        13.18 o                         
  -7   2   1      13113.16      13725.74       216.95 o                         
  -6   2   1        309.99        342.42         4.77 o                         
  -5   2   1        271.64        243.64         3.10 o                         
  -4   2   1        183.62        159.03         2.28 o                         
  -3   2   1        261.43        263.13         2.92 o                         
  -2   2   1       3199.62       3013.27        29.49 o                         
  -1   2   1         16.66         15.59         0.80 o                         
   0   2   1        719.75        697.78         5.85 o                         
   1   2   1          8.75         11.20         0.59 o                         
   2   2   1        322.97        310.91         3.30 o                         
   3   2   1        136.47        158.23         2.25 o                         
   4   2   1         51.68         45.36         1.20 o                         
   5   2   1          5.36          8.71         0.94 o                         
   6   2   1       2875.57       3075.35        24.49 o                         
   7   2   1        158.08        128.47         2.57 o                         
   8   2   1        526.08        575.96         6.50 o                         
   9   2   1         64.54         66.39         1.94 o                         
  10   2   1        557.78        576.71         6.99 o                         
  11   2   1        196.04        201.09         4.20 o                         
  12   2   1        222.43        226.27         4.18 o                         
  13   2   1       1835.69       1858.99        21.34 o                         
  14   2   1        281.15        251.53         6.09 o                         
  15   2   1        329.97        290.70         6.90 o                         
  16   2   1         22.57         16.17         2.28 o                         
  17   2   1        298.14        299.89         7.50 o                         
  18   2   1         60.87         61.47         3.54 o                         
  19   2   1          0.24         -1.04         1.87 o                         
  20   2   1         18.90         14.72         2.66 o                         
 -20   3   1         65.72         68.55         4.53 o                         
 -19   3   1          0.20          0.23         1.91 o                         
 -18   3   1         60.28         44.85         3.78 o                         
 -17   3   1         12.11         11.34         1.89 o                         
 -16   3   1         20.64         11.15         1.91 o                         
 -15   3   1        752.00        711.41        14.80 o                         
 -14   3   1        429.86        424.68         9.19 o                         
 -13   3   1        306.13        327.23         8.81 o                         
 -12   3   1        647.51        662.92         8.72 o                         
 -11   3   1         88.50         78.31         2.23 o                         
 -10   3   1        463.28        451.51         5.51 o                         
  -9   3   1          3.77          6.96         0.90 o                         
  -8   3   1       2136.97       2375.91        20.12 o                         
  -7   3   1        819.25        902.72        10.32 o                         
  -6   3   1         25.65         58.68         1.70 o                         
  -5   3   1         34.80         62.42         1.67 o                         
  -4   3   1       2544.62       2414.86        19.84 o                         
  -3   3   1       4723.41       4546.43        46.00 o                         
  -2   3   1          1.90          1.00         0.43 o                         
  -1   3   1       3991.85       4031.46        33.25 o                         
   0   3   1       5898.06       5969.21       107.62 o                         
   1   3   1          9.15         16.83         0.89 o                         
   2   3   1       1096.76        983.90         8.73 o                         
   3   3   1       7362.36       6957.56        79.24 o                         
   4   3   1       1659.97       1567.77        13.05 o                         
   5   3   1       1080.78       1104.51        10.29 o                         
   6   3   1        298.34        325.93         4.21 o                         
   7   3   1        177.89        213.97         3.01 o                         
   8   3   1          1.56          3.81         0.60 o                         
   9   3   1         73.31         60.08         1.76 o                         
  10   3   1         63.54         66.86         1.90 o                         
  11   3   1          2.07          7.79         1.13 o                         
  12   3   1          0.78          1.75         0.94 o                         
  13   3   1         62.74         87.77         3.61 o                         
  14   3   1          2.35          0.89         1.44 o                         
  15   3   1        714.46        663.43        12.55 o                         
  16   3   1         41.95         47.64         3.48 o                         
  17   3   1        389.75        369.88         8.52 o                         
  18   3   1        133.29        161.76         5.74 o                         
  19   3   1         17.29         14.82         2.54 o                         
  20   3   1          1.69          1.44         2.00 o                         
 -20   4   1         91.09        103.82         6.76 o                         
 -19   4   1         40.70         37.47         3.19 o                         
 -18   4   1         41.05         50.11         3.32 o                         
 -17   4   1         28.46         26.63         3.26 o                         
 -16   4   1          2.15          4.37         1.74 o                         
 -15   4   1         10.32         15.73         2.18 o                         
 -14   4   1        307.07        296.89         6.97 o                         
 -13   4   1       1008.80        969.43        14.49 o                         
 -12   4   1         32.93         24.98         2.08 o                         
 -11   4   1         26.04         37.83         1.77 o                         
 -10   4   1        709.20        716.72         8.71 o                         
  -9   4   1        512.95        497.39         6.38 o                         
  -8   4   1         27.00         26.51         1.58 o                         
  -7   4   1        144.47        193.60         3.40 o                         
  -6   4   1        400.54        419.56         5.36 o                         
  -5   4   1        305.19        279.02         4.23 o                         
  -4   4   1       3148.18       3424.07        31.74 o                         
  -3   4   1       3816.93       4115.42        35.56 o                         
  -2   4   1        984.01       1114.83        10.24 o                         
  -1   4   1        167.68        198.42         3.10 o                         
   0   4   1       2137.06       2281.24        20.52 o                         
   1   4   1        602.56        653.64         7.16 o                         
   2   4   1         83.49         70.50         1.93 o                         
   3   4   1         22.57         24.01         1.31 o                         
   4   4   1         41.56         32.90         1.33 o                         
   5   4   1        240.93        293.88         4.25 o                         
   6   4   1        388.72        412.57         6.07 o                         
   7   4   1          0.55          1.05         0.71 o                         
   8   4   1       2352.89       2247.65        18.77 o                         
   9   4   1        279.99        266.69         4.00 o                         
  10   4   1        461.46        479.76         5.83 o                         
  11   4   1         21.13         24.82         2.18 o                         
  12   4   1         17.93         15.56         1.94 o                         
  13   4   1        521.61        447.95         8.62 o                         
  14   4   1         96.76         96.65         3.79 o                         
  15   4   1        364.71        330.74         9.10 o                         
  16   4   1        497.14        524.20         9.71 o                         
  17   4   1        334.76        333.99         7.66 o                         
  18   4   1        248.12        268.07         7.03 o                         
  19   4   1         85.37         95.08         4.55 o                         
 -19   5   1         46.31         40.95         3.45 o                         
 -18   5   1         48.69         54.23         4.22 o                         
 -17   5   1          7.17          5.08         2.02 o                         
 -16   5   1         98.11         93.12         4.37 o                         
 -15   5   1         40.95         57.28         3.53 o                         
 -14   5   1        157.99        160.26         5.30 o                         
 -13   5   1       1331.47       1237.22        18.08 o                         
 -12   5   1        866.04        795.08        13.28 o                         
 -11   5   1        756.05        707.25        12.89 o                         
 -10   5   1        329.70        316.64         6.12 o                         
  -9   5   1        486.05        459.19         6.69 o                         
  -8   5   1        105.09        107.24         2.96 o                         
  -7   5   1       1056.93       1047.84        12.77 o                         
  -6   5   1         53.75         60.18         2.04 o                         
  -5   5   1        960.61        941.48         9.93 o                         
  -4   5   1       1110.09       1156.47        11.57 o                         
  -3   5   1        163.81        181.48         3.28 o                         
  -2   5   1          1.09          0.62         0.63 o                         
  -1   5   1        674.16        768.94         8.08 o                         
   0   5   1        272.91        267.24         4.25 o                         
   1   5   1       1905.66       2078.90        18.48 o                         
   2   5   1         48.03         49.66         1.91 o                         
   3   5   1         13.28         32.59         1.56 o                         
   4   5   1        194.17        184.30         3.34 o                         
   5   5   1       1410.76       1396.97        12.97 o                         
   6   5   1        473.03        453.09         6.09 o                         
   7   5   1       1261.46       1169.99        12.09 o                         
   8   5   1        840.94        791.58         9.12 o                         
   9   5   1       2056.47       1986.73        22.01 o                         
  10   5   1        442.04        435.15         7.00 o                         
  11   5   1        169.65        172.98         3.89 o                         
  12   5   1         90.69         77.98         3.80 o                         
  13   5   1        278.15        279.33         6.56 o                         
  14   5   1          1.00         -0.71         1.66 o                         
  15   5   1         42.43         41.73         3.52 o                         
  16   5   1        179.24        175.29         5.64 o                         
  17   5   1        103.10        116.48         4.87 o                         
  18   5   1        115.26        129.57         5.21 o                         
 -18   6   1         39.05         33.81         3.55 o                         
 -17   6   1          2.28          7.45         2.87 o                         
 -16   6   1          1.81         -0.88         1.76 o                         
 -15   6   1          0.09          1.77         1.75 o                         
 -14   6   1          7.22          5.10         1.93 o                         
 -13   6   1          0.52         -0.85         1.44 o                         
 -12   6   1        348.15        351.57         8.75 o                         
 -11   6   1        119.53        134.55         5.00 o                         
 -10   6   1        301.10        326.79         7.09 o                         
  -9   6   1         22.43         25.19         2.63 o                         
  -8   6   1        790.84        782.76        14.36 o                         
  -7   6   1         56.83         57.73         2.73 o                         
  -6   6   1        317.70        304.74         5.12 o                         
  -5   6   1         36.86         40.21         2.15 o                         
  -4   6   1        450.69        446.45         6.33 o                         
  -3   6   1        263.66        248.94         4.53 o                         
  -2   6   1       1304.13       1265.33        12.55 o                         
  -1   6   1         27.94         41.61         1.92 o                         
   0   6   1         58.49         51.65         2.10 o                         
   1   6   1        113.95        111.09         2.95 o                         
   2   6   1       1032.61       1042.63        11.24 o                         
   3   6   1        133.31        109.24         3.07 o                         
   4   6   1        805.99        827.48        10.54 o                         
   5   6   1       2596.89       2576.29        22.01 o                         
   6   6   1        119.24        125.64         3.10 o                         
   7   6   1        743.40        736.62        10.55 o                         
   8   6   1       3160.04       3114.60        34.89 o                         
   9   6   1          1.74          3.56         1.46 o                         
  10   6   1        256.76        216.37         4.89 o                         
  11   6   1        178.09        165.97         4.23 o                         
  12   6   1        165.30        192.08         5.99 o                         
  13   6   1          0.36          2.59         1.88 o                         
  14   6   1        118.34        110.67         5.10 o                         
  15   6   1         57.11         53.71         4.42 o                         
  16   6   1        133.26        169.11         6.82 o                         
  17   6   1         73.55         66.30         4.33 o                         
 -16   7   1        106.83        115.11         6.06 o                         
 -15   7   1         34.60         40.01         5.06 o                         
 -14   7   1        138.18        132.21         5.53 o                         
 -13   7   1         46.64         49.25         3.81 o                         
 -12   7   1         76.97         78.89         4.71 o                         
 -11   7   1         72.51         64.75         2.93 o                         
 -10   7   1        107.80        106.28         5.81 o                         
  -9   7   1          3.71          1.77         1.66 o                         
  -8   7   1        107.91        104.17         5.25 o                         
  -7   7   1        118.38        104.00         5.33 o                         
  -6   7   1        538.91        556.79         9.70 o                         
  -5   7   1       2811.71       2893.80        44.65 o                         
  -4   7   1        753.00        707.83        10.03 o                         
  -3   7   1        834.46        850.48        10.33 o                         
  -2   7   1        228.04        237.21         6.00 o                         
  -1   7   1        204.86        204.76         5.93 o                         
   0   7   1          0.85          3.02         1.21 o                         
   1   7   1          2.51          0.20         1.05 o                         
   2   7   1        306.24        318.04         6.10 o                         
   3   7   1        260.96        289.57         5.90 o                         
   4   7   1        463.50        464.31         7.94 o                         
   5   7   1        672.90        674.13        11.03 o                         
   6   7   1        342.34        335.21         7.23 o                         
   7   7   1        419.43        420.87        10.24 o                         
   8   7   1          6.95          5.99         1.76 o                         
   9   7   1          6.34          6.09         1.65 o                         
  10   7   1         23.91         20.69         2.21 o                         
  11   7   1        189.81        201.70         5.38 o                         
  12   7   1          4.86          5.51         1.40 o                         
  13   7   1         13.93         15.00         2.57 o                         
  14   7   1        351.28        417.68         9.59 o                         
  15   7   1        390.99        439.73        21.72 o                         
  16   7   1         41.79         57.63         6.45 o                         
 -14   8   1          0.19         -1.58         2.33 o                         
 -13   8   1         19.85         11.55         3.09 o                         
 -12   8   1          2.69          3.80         2.42 o                         
 -11   8   1         10.39         10.07         2.74 o                         
 -10   8   1         12.82         15.15         2.14 o                         
  -9   8   1        152.26        162.72         6.50 o                         
  -8   8   1         60.26         59.76         4.63 o                         
  -7   8   1         85.01         81.68         4.53 o                         
  -6   8   1         20.31         25.43         2.98 o                         
  -5   8   1         48.51         24.56         2.70 o                         
  -4   8   1         66.26         77.47         4.03 o                         
  -3   8   1        945.98        848.49        19.18 o                         
  -2   8   1        418.43        401.28         8.40 o                         
  -1   8   1        327.23        303.07         7.20 o                         
   0   8   1          2.54         -1.28         1.51 o                         
   1   8   1         18.53         19.02         2.55 o                         
   2   8   1         69.69         72.94         4.47 o                         
   3   8   1        173.20        178.78         6.32 o                         
   4   8   1         28.47         41.20         3.50 o                         
   5   8   1         83.91         74.31         5.71 o                         
   6   8   1        150.79        160.71         5.71 o                         
   7   8   1         16.37         16.43         2.75 o                         
   8   8   1          0.62         -1.14         1.84 o                         
   9   8   1        140.52        136.29         6.16 o                         
  10   8   1        316.70        351.93        11.16 o                         
  11   8   1          0.82          0.50         1.88 o                         
  12   8   1          1.95          3.54         2.18 o                         
  13   8   1         13.23         13.99         3.72 o                         
  14   8   1          8.75          7.76         3.00 o                         
 -12   9   1         17.57         10.81         4.06 o                         
 -11   9   1        168.42        184.37         9.06 o                         
 -10   9   1        554.00        589.85        13.40 o                         
  -9   9   1         11.70         13.38         2.52 o                         
  -8   9   1         61.40         58.57         6.92 o                         
  -7   9   1         44.44         42.86         4.13 o                         
  -6   9   1         14.62         14.09         2.75 o                         
  -5   9   1        154.90        185.73         9.99 o                         
  -4   9   1         26.10         21.74         3.43 o                         
  -3   9   1        158.05        183.97         8.78 o                         
  -2   9   1         48.82         43.27         6.10 o                         
  -1   9   1         41.71         54.81         5.61 o                         
   0   9   1          2.73          2.76         2.11 o                         
   1   9   1         14.54         15.68         2.99 o                         
   2   9   1         41.54         46.09         4.70 o                         
   3   9   1         17.81         19.77         3.28 o                         
   4   9   1        123.66        127.86         6.69 o                         
   5   9   1          6.04          5.75         2.79 o                         
   6   9   1        142.29        138.23         7.04 o                         
   7   9   1          0.07          1.76         2.64 o                         
   8   9   1         79.54         94.27         8.09 o                         
   9   9   1         40.28         46.98         4.95 o                         
  10   9   1          9.30          5.40         5.14 o                         
  11   9   1         18.57         18.76         3.41 o                         
  -8  10   1         64.25         65.72         5.81 o                         
  -7  10   1          2.59          8.81         3.67 o                         
  -6  10   1         32.32         41.94         5.94 o                         
  -5  10   1         53.77         46.86         5.37 o                         
  -4  10   1          0.44          0.71         2.45 o                         
  -3  10   1         71.87         77.40         6.21 o                         
  -2  10   1        173.17        199.39         8.56 o                         
  -1  10   1          1.77         -2.21         2.21 o                         
   0  10   1          1.70         -0.45         2.22 o                         
   1  10   1         10.84          6.87         2.99 o                         
   2  10   1        205.83        230.06        10.71 o                         
   3  10   1        223.33        254.19         9.88 o                         
   4  10   1         27.13         30.69         6.09 o                         
   5  10   1          2.31          1.30         3.66 o                         
   6  10   1        136.26        144.00         8.62 o                         
   7  10   1          0.33          3.65         4.45 o                         
   8  10   1        116.51        132.39         8.68 o                         
 -21   0   2        116.48        124.77        12.96 o                         
 -20   0   2        122.54        141.64         6.52 o                         
 -19   0   2        250.21        272.03         7.77 o                         
 -18   0   2          0.04         -1.18         1.55 o                         
 -17   0   2        312.99        307.00         7.79 o                         
 -16   0   2       1433.45       1427.15        20.41 o                         
 -15   0   2        861.26        838.23        13.33 o                         
 -14   0   2        246.97        253.53         5.88 o                         
 -13   0   2       1259.69       1234.30        15.94 o                         
 -12   0   2        714.80        657.99         9.88 o                         
 -11   0   2        390.29        430.86         7.69 o                         
 -10   0   2        447.02        492.07         7.56 o                         
  -9   0   2       2528.49       2356.24        26.28 o                         
  -8   0   2        106.69        156.09         3.85 o                         
  -7   0   2      13664.26      13892.77       258.74 o                         
  -6   0   2       3078.56       3067.53        29.94 o                         
  -5   0   2       3145.04       3046.53        27.59 o                         
  -4   0   2        149.85        144.75         2.03 o                         
  -3   0   2       1547.37       1331.94        14.21 o                         
  -2   0   2       1201.12       1169.34        15.35 o                         
  -1   0   2         47.19         45.79         1.34 o                         
   0   0   2       2691.20       2665.44        49.84 o                         
   1   0   2        543.05        388.38         8.11 o                         
   2   0   2       4200.52       3827.75        75.17 o                         
   3   0   2        252.92        285.89         3.96 o                         
   4   0   2        350.95        286.84         4.17 o                         
   5   0   2       4825.26       4740.08        53.72 o                         
   6   0   2       3495.04       3071.52        35.80 o                         
   7   0   2         18.61         41.21         2.06 o                         
   8   0   2        721.65        736.00        10.77 o                         
   9   0   2       1020.44        952.10        14.78 o                         
  10   0   2        179.22        210.60         4.93 o                         
  11   0   2        381.24        341.47         6.89 o                         
  12   0   2       1829.61       1907.57        26.49 o                         
  13   0   2        631.02        624.84         9.40 o                         
  14   0   2       1313.92       1327.56        19.72 o                         
  15   0   2         25.73         22.05         3.21 o                         
  16   0   2         66.34         65.16         3.94 o                         
  17   0   2          1.19         -0.54         2.35 o                         
  18   0   2         38.46         46.84         3.99 o                         
  19   0   2        142.40        162.86         6.70 o                         
  20   0   2         70.80         74.49         5.24 o                         
 -21   1   2         17.80         18.96         2.94 o                         
 -20   1   2          3.87          3.72         1.77 o                         
 -19   1   2          6.77          5.86         1.68 o                         
 -18   1   2         20.29         15.16         1.79 o                         
 -17   1   2        278.08        262.19         4.71 o                         
 -16   1   2        150.14        145.21         3.20 o                         
 -15   1   2       2804.99       2850.41        26.91 o                         
 -14   1   2         48.11         51.66         2.77 o                         
 -13   1   2         56.13         50.79         1.77 o                         
 -12   1   2          8.77         10.30         0.91 o                         
 -11   1   2         70.83         67.82         1.65 o                         
 -10   1   2        784.20        830.30         7.72 o                         
  -9   1   2        780.95        799.08         7.46 o                         
  -8   1   2       2483.99       2799.60        21.64 o                         
  -7   1   2        820.90        878.70         7.67 o                         
  -6   1   2       2281.97       2330.55        17.01 o                         
  -5   1   2        170.59        127.65         1.65 o                         
  -4   1   2        392.78        380.59         3.45 o                         
  -3   1   2        931.62        905.80         7.54 o                         
  -2   1   2       4620.53       4459.97        45.79 o                         
  -1   1   2       3932.61       3667.00        46.84 o                         
   0   1   2       8283.64       8018.12       121.80 o                         
   1   1   2       3427.13       3304.85        48.18 o                         
   2   1   2       4481.33       4458.25        65.09 o                         
   3   1   2      11429.91      10890.18       203.44 o                         
   4   1   2          0.61          0.97         0.53 o                         
   5   1   2        988.90       1071.73         9.26 o                         
   6   1   2         22.26         33.23         1.05 o                         
   7   1   2       2665.54       2855.02        21.12 o                         
   8   1   2        983.82       1106.22         9.33 o                         
   9   1   2         68.70         77.63         1.83 o                         
  10   1   2         35.58         49.74         1.65 o                         
  11   1   2         17.39         23.54         1.43 o                         
  12   1   2        108.91        114.36         2.61 o                         
  13   1   2       3643.81       3652.71        30.49 o                         
  14   1   2       1429.41       1374.26        18.71 o                         
  15   1   2        879.90        865.62        13.21 o                         
  16   1   2         22.56         28.79         2.15 o                         
  17   1   2         62.90         67.40         2.97 o                         
  18   1   2          2.20          0.95         1.58 o                         
  19   1   2         67.34         74.33         4.22 o                         
  20   1   2         35.39         28.80         2.73 o                         
 -21   2   2          3.98          2.90         2.27 o                         
 -20   2   2          0.15         -1.80         1.80 o                         
 -19   2   2        125.89        144.37         4.48 o                         
 -18   2   2         83.33         89.24         3.50 o                         
 -17   2   2        416.04        399.04         7.10 o                         
 -16   2   2        610.34        592.47         9.57 o                         
 -15   2   2        110.34        102.81         3.42 o                         
 -14   2   2        156.36        154.03         3.70 o                         
 -13   2   2       1544.70       1515.86        14.31 o                         
 -12   2   2        117.20        119.48         2.92 o                         
 -11   2   2         34.35         28.07         1.34 o                         
 -10   2   2        842.64        838.88         8.59 o                         
  -9   2   2       2060.99       2198.28        18.66 o                         
  -8   2   2        175.83        176.10         2.86 o                         
  -7   2   2         35.71         39.59         1.36 o                         
  -6   2   2        445.25        426.69         5.35 o                         
  -5   2   2       3766.88       3705.89        30.34 o                         
  -4   2   2        302.93        289.80         3.27 o                         
  -3   2   2        433.03        426.71         3.91 o                         
  -2   2   2       3392.61       3185.46        29.18 o                         
  -1   2   2       1546.00       1473.87        11.18 o                         
   0   2   2       2492.27       2321.72        19.37 o                         
   1   2   2       1898.40       1913.24        14.14 o                         
   2   2   2       1475.34       1518.42        11.57 o                         
   3   2   2       8239.62       8447.16       211.53 o                         
   4   2   2       2496.95       2489.74        19.21 o                         
   5   2   2        288.03        333.56         3.97 o                         
   6   2   2        997.01       1010.85         9.29 o                         
   7   2   2        152.85        163.13         2.67 o                         
   8   2   2        571.27        556.55         6.14 o                         
   9   2   2       1150.16       1228.96        11.45 o                         
  10   2   2       1112.09       1099.66        10.65 o                         
  11   2   2       1043.67        991.61        11.43 o                         
  12   2   2        142.18        127.85         3.83 o                         
  13   2   2       1050.48       1084.06        15.35 o                         
  14   2   2        456.94        475.35         9.28 o                         
  15   2   2         55.39         55.67         3.68 o                         
  16   2   2        207.33        228.15         6.82 o                         
  17   2   2         60.13         64.29         3.76 o                         
  18   2   2         12.57         13.13         2.20 o                         
  19   2   2          4.97          6.72         2.05 o                         
  20   2   2         20.77         19.18         2.84 o                         
 -21   3   2        143.33        155.26         5.87 o                         
 -20   3   2          1.81         -2.07         2.13 o                         
 -19   3   2          0.06          1.27         1.57 o                         
 -18   3   2          2.57          1.27         1.39 o                         
 -17   3   2        126.33        110.59         4.06 o                         
 -16   3   2        435.93        401.76         7.59 o                         
 -15   3   2         43.90         36.17         3.22 o                         
 -14   3   2          0.38          1.74         1.24 o                         
 -13   3   2        603.71        581.32        11.08 o                         
 -12   3   2        287.64        287.14         4.70 o                         
 -11   3   2         30.90         31.83         1.82 o                         
 -10   3   2       1108.95       1116.38        10.50 o                         
  -9   3   2        126.48        145.88         2.79 o                         
  -8   3   2       2059.07       2062.72        18.71 o                         
  -7   3   2       2256.08       2404.47        20.15 o                         
  -6   3   2         23.57         31.73         1.11 o                         
  -5   3   2        493.77        482.39         6.45 o                         
  -4   3   2       1366.40       1389.27        11.57 o                         
  -3   3   2          0.56          0.38         0.41 o                         
  -2   3   2       9763.37      10157.20       373.56 o                         
  -1   3   2       1715.38       1691.31        14.42 o                         
   0   3   2       3019.95       2939.39        22.58 o                         
   1   3   2        646.90        758.54         7.34 o                         
   2   3   2       1680.96       1809.51        14.66 o                         
   3   3   2        968.80       1008.72         9.08 o                         
   4   3   2       2974.85       3057.08        24.74 o                         
   5   3   2       5991.08       6409.59        58.79 o                         
   6   3   2         10.39         21.62         1.08 o                         
   7   3   2         88.58        102.22         2.21 o                         
   8   3   2        798.06        835.71         8.32 o                         
   9   3   2        706.70        697.65         7.33 o                         
  10   3   2         44.97         45.88         1.73 o                         
  11   3   2        576.92        574.05         6.90 o                         
  12   3   2        121.80        131.79         4.79 o                         
  13   3   2          4.10         12.23         1.90 o                         
  14   3   2        445.38        434.45         8.73 o                         
  15   3   2        659.03        602.55        11.95 o                         
  16   3   2          1.58          3.91         1.71 o                         
  17   3   2         57.66         42.00         3.48 o                         
  18   3   2         70.30         96.16         4.80 o                         
  19   3   2          2.38          3.24         2.21 o                         
  20   3   2        274.95        324.47         9.85 o                         
 -20   4   2          2.18          2.06         1.94 o                         
 -19   4   2         72.45         63.14         3.50 o                         
 -18   4   2         33.67         36.54         2.96 o                         
 -17   4   2        118.93        126.21         4.26 o                         
 -16   4   2         70.75         63.02         3.28 o                         
 -15   4   2        179.50        177.05         5.36 o                         
 -14   4   2         36.50         31.45         2.70 o                         
 -13   4   2        371.32        373.10         7.07 o                         
 -12   4   2         14.49         21.74         1.68 o                         
 -11   4   2        304.88        325.91         4.80 o                         
 -10   4   2       3433.17       3398.58        31.62 o                         
  -9   4   2        422.00        432.13         5.72 o                         
  -8   4   2         49.95         42.19         1.35 o                         
  -7   4   2        220.13        230.16         3.54 o                         
  -6   4   2        691.70        738.59         8.17 o                         
  -5   4   2        861.97        913.49         9.57 o                         
  -4   4   2       1210.19       1224.02        11.06 o                         
  -3   4   2         94.37         66.53         1.83 o                         
  -2   4   2        245.86        247.86         3.92 o                         
  -1   4   2        342.64        319.73         4.32 o                         
   0   4   2         23.13         14.60         1.06 o                         
   1   4   2       3676.39       3670.96        34.13 o                         
   2   4   2       1969.85       1964.09        17.49 o                         
   3   4   2         21.73         30.59         1.31 o                         
   4   4   2         19.94         32.30         1.42 o                         
   5   4   2         61.20         56.47         1.85 o                         
   6   4   2         50.58         69.58         2.01 o                         
   7   4   2        575.67        563.66         6.67 o                         
   8   4   2       1586.54       1572.28        14.10 o                         
   9   4   2        332.28        327.05         4.82 o                         
  10   4   2        367.68        398.94         5.32 o                         
  11   4   2        108.46        101.15         3.25 o                         
  12   4   2         45.49         42.01         2.10 o                         
  13   4   2          2.57          1.31         1.29 o                         
  14   4   2         90.58         77.62         3.64 o                         
  15   4   2         58.58         67.45         3.82 o                         
  16   4   2          4.96          1.09         1.75 o                         
  17   4   2        141.40        132.96         4.99 o                         
  18   4   2         77.01         83.97         4.32 o                         
  19   4   2          0.69          2.33         2.40 o                         
 -19   5   2          2.28          4.22         2.27 o                         
 -18   5   2         14.15         15.89         2.43 o                         
 -17   5   2         31.74         32.58         3.65 o                         
 -16   5   2          0.43         -1.32         1.59 o                         
 -15   5   2          1.04         -0.17         1.52 o                         
 -14   5   2        409.99        369.74         8.22 o                         
 -13   5   2         44.53         38.97         3.93 o                         
 -12   5   2        184.63        154.62         4.65 o                         
 -11   5   2        694.32        672.09        10.60 o                         
 -10   5   2       1804.88       1800.50        19.87 o                         
  -9   5   2        886.90        871.50         9.44 o                         
  -8   5   2        393.72        383.54         5.56 o                         
  -7   5   2          0.03          1.31         0.74 o                         
  -6   5   2        178.25        182.84         3.64 o                         
  -5   5   2       1017.19       1072.26        10.69 o                         
  -4   5   2        373.33        354.46         4.93 o                         
  -3   5   2        355.64        390.32         5.46 o                         
  -2   5   2       1008.71       1031.10        10.58 o                         
  -1   5   2          2.13          0.89         0.64 o                         
   0   5   2        720.20        683.72         7.84 o                         
   1   5   2       1808.19       1842.91        18.93 o                         
   2   5   2        761.72        822.28         8.94 o                         
   3   5   2       1806.98       1816.48        17.49 o                         
   4   5   2        279.76        312.37         5.92 o                         
   5   5   2        413.34        398.27         5.31 o                         
   6   5   2         64.77         56.41         2.13 o                         
   7   5   2          4.35          2.32         0.88 o                         
   8   5   2       3160.63       3067.94        25.20 o                         
   9   5   2        146.71        130.77         3.24 o                         
  10   5   2        207.81        238.34         4.99 o                         
  11   5   2        128.87        127.33         3.99 o                         
  12   5   2       1418.46       1265.84        15.25 o                         
  13   5   2         25.69         15.01         2.13 o                         
  14   5   2         17.53         23.03         2.58 o                         
  15   5   2        106.23         93.93         4.29 o                         
  16   5   2         85.14        102.19         4.49 o                         
  17   5   2         37.47         33.49         3.25 o                         
  18   5   2          8.27          3.70         2.64 o                         
 -18   6   2         34.89         25.58         4.14 o                         
 -17   6   2          8.87          6.48         3.69 o                         
 -16   6   2         97.10         91.28         5.12 o                         
 -15   6   2          0.70          3.00         1.87 o                         
 -14   6   2         14.87         15.50         2.37 o                         
 -13   6   2        194.17        170.32         6.86 o                         
 -12   6   2       1161.46       1138.77        18.92 o                         
 -11   6   2         95.68         76.35         5.14 o                         
 -10   6   2        510.36        497.25        15.76 o                         
  -9   6   2        876.84        892.06        13.26 o                         
  -8   6   2        368.65        387.19         6.58 o                         
  -7   6   2       2182.12       2180.47        23.93 o                         
  -6   6   2        752.18        733.03         9.37 o                         
  -5   6   2        272.44        249.68         4.56 o                         
  -4   6   2        142.48        157.75         3.52 o                         
  -3   6   2       1547.38       1553.11        16.71 o                         
  -2   6   2        112.58        107.11         2.78 o                         
  -1   6   2         93.72         88.79         2.54 o                         
   0   6   2        621.26        622.07         8.17 o                         
   1   6   2       1389.77       1354.18        14.16 o                         
   2   6   2       1495.92       1584.46        15.38 o                         
   3   6   2       2464.04       2414.11        21.74 o                         
   4   6   2         61.06         61.59         2.43 o                         
   5   6   2          0.30         -0.34         0.84 o                         
   6   6   2        546.17        541.50         8.40 o                         
   7   6   2       3118.71       3087.88        31.69 o                         
   8   6   2         87.73         91.34         3.52 o                         
   9   6   2         39.15         42.00         3.39 o                         
  10   6   2       2538.88       2335.86        25.00 o                         
  11   6   2         30.12         20.80         2.04 o                         
  12   6   2          7.26          5.46         1.31 o                         
  13   6   2         55.63         58.01         4.65 o                         
  14   6   2          7.60         10.74         2.14 o                         
  15   6   2         26.96         22.23         2.69 o                         
  16   6   2          1.23          2.33         2.28 o                         
  17   6   2          9.78          9.15         2.39 o                         
 -16   7   2         76.35         75.54         4.78 o                         
 -15   7   2          1.71          0.62         2.04 o                         
 -14   7   2          0.01         -1.76         1.76 o                         
 -13   7   2         60.18         54.30         4.20 o                         
 -12   7   2        195.75        193.40         6.77 o                         
 -11   7   2        150.75        147.83         5.82 o                         
 -10   7   2          2.80          6.52         2.31 o                         
  -9   7   2         95.50         92.95         3.72 o                         
  -8   7   2        209.89        213.20         6.14 o                         
  -7   7   2         63.86         60.78         3.50 o                         
  -6   7   2        195.18        185.52         5.17 o                         
  -5   7   2        692.73        635.51        10.88 o                         
  -4   7   2         11.12         14.96         1.82 o                         
  -3   7   2        669.16        537.40         7.90 o                         
  -2   7   2        142.50        155.72         3.96 o                         
  -1   7   2        292.66        245.93         4.75 o                         
   0   7   2        338.87        297.43         5.34 o                         
   1   7   2        626.34        538.67         9.92 o                         
   2   7   2       1474.09       1418.15        22.17 o                         
   3   7   2        375.94        319.33         6.13 o                         
   4   7   2        167.11        173.19         4.60 o                         
   5   7   2        603.39        597.85        15.30 o                         
   6   7   2        482.06        503.64         9.02 o                         
   7   7   2          8.51          5.17         1.54 o                         
   8   7   2          3.54          7.88         1.80 o                         
   9   7   2         20.62         16.28         2.16 o                         
  10   7   2         38.72         44.97         3.02 o                         
  11   7   2         12.49          9.67         1.71 o                         
  12   7   2         28.69         32.48         2.82 o                         
  13   7   2         29.60         36.68         3.54 o                         
  14   7   2        124.22        126.87         5.15 o                         
  15   7   2          0.00         -0.85         2.19 o                         
 -14   8   2        103.30        126.81         6.02 o                         
 -13   8   2        219.48        232.81         8.07 o                         
 -12   8   2          1.48          1.30         2.10 o                         
 -11   8   2         49.75         39.98         3.40 o                         
 -10   8   2         19.44         24.79         2.48 o                         
  -9   8   2        408.19        422.17         8.92 o                         
  -8   8   2         64.23         58.33         3.40 o                         
  -7   8   2          3.86          2.93         1.56 o                         
  -6   8   2          3.96          3.35         1.99 o                         
  -5   8   2        745.68        660.27        11.45 o                         
  -4   8   2        193.68        209.38         6.32 o                         
  -3   8   2         82.23         82.79         4.42 o                         
  -2   8   2        333.74        296.96         8.11 o                         
  -1   8   2         78.22         76.66         4.54 o                         
   0   8   2        815.50        729.29        11.86 o                         
   1   8   2        581.95        534.78        10.53 o                         
   2   8   2        603.33        566.72        17.28 o                         
   3   8   2         47.80         38.78         3.13 o                         
   4   8   2         10.77          5.36         3.40 o                         
   5   8   2         29.38         24.21         3.17 o                         
   6   8   2         30.36         35.04         3.76 o                         
   7   8   2        345.41        375.34         9.00 o                         
   8   8   2        104.79         98.81         4.73 o                         
   9   8   2        144.47        150.95         7.36 o                         
  10   8   2         20.18         16.00         2.31 o                         
  11   8   2        273.29        274.69         8.95 o                         
  12   8   2         88.05         99.64         4.21 o                         
  13   8   2         57.48         67.02         4.62 o                         
 -12   9   2         59.67         74.19         7.46 o                         
 -11   9   2         11.97          9.26         2.95 o                         
 -10   9   2          0.07         -1.11         1.87 o                         
  -9   9   2          9.20         11.13         2.43 o                         
  -8   9   2         39.10         39.93         3.58 o                         
  -7   9   2        173.53        152.53         6.77 o                         
  -6   9   2         85.53         90.90         4.93 o                         
  -5   9   2        188.59        208.44         8.14 o                         
  -4   9   2          2.36          5.90         2.34 o                         
  -3   9   2        338.81        303.36        11.42 o                         
  -2   9   2         82.92         93.74         6.32 o                         
  -1   9   2         80.79         72.37         4.66 o                         
   0   9   2        438.33        447.29        12.41 o                         
   1   9   2         51.14         69.39         4.50 o                         
   2   9   2         27.98         38.10         3.64 o                         
   3   9   2          0.20          0.60         1.94 o                         
   4   9   2        469.90        482.78        12.57 o                         
   5   9   2         52.20         43.99         4.01 o                         
   6   9   2         10.62         13.77         3.19 o                         
   7   9   2          8.67          3.54         2.40 o                         
   8   9   2         72.81         78.98         5.42 o                         
   9   9   2          0.42         -2.81         2.81 o                         
  10   9   2         77.33        108.41        10.14 o                         
  11   9   2         32.71         40.35         5.85 o                         
  -8  10   2         88.27        111.07         9.67 o                         
  -7  10   2        150.87        173.78         8.81 o                         
  -6  10   2          8.75          7.81         2.61 o                         
  -5  10   2         63.78         70.78         5.10 o                         
  -4  10   2          3.06          2.96         3.31 o                         
  -3  10   2          0.67          6.39         2.77 o                         
  -2  10   2         69.28         71.46         5.64 o                         
  -1  10   2          2.04          6.41         2.64 o                         
   0  10   2          0.64          5.17         2.57 o                         
   1  10   2          2.33          4.17         2.63 o                         
   2  10   2        270.21        304.68        14.85 o                         
   3  10   2          0.78          0.71         3.83 o                         
   4  10   2         40.19         35.98         6.40 o                         
   5  10   2          4.57          9.85         3.41 o                         
   6  10   2          0.52         -0.92         2.48 o                         
   7  10   2          3.79          4.80         3.40 o                         
 -21   1   3         58.81         70.94         8.14 o                         
 -20   1   3        172.65        197.98         5.45 o                         
 -19   1   3         41.68         46.06         3.18 o                         
 -18   1   3        240.12        244.30         5.34 o                         
 -17   1   3         28.30         30.50         2.08 o                         
 -16   1   3        674.37        687.18         9.75 o                         
 -15   1   3        299.84        276.49         4.73 o                         
 -14   1   3       2679.81       2653.34        22.56 o                         
 -13   1   3         11.41         12.49         1.06 o                         
 -12   1   3        376.57        376.86         5.50 o                         
 -11   1   3        233.51        218.92         3.38 o                         
 -10   1   3        590.31        618.48         6.03 o                         
  -9   1   3       1335.24       1342.56        10.90 o                         
  -8   1   3        436.37        465.12         4.96 o                         
  -7   1   3       1191.23       1120.33         8.60 o                         
  -6   1   3       1139.44       1101.15         8.72 o                         
  -5   1   3        462.58        470.57         4.12 o                         
  -4   1   3         27.60         31.30         0.69 o                         
  -3   1   3       1005.16        977.26         7.14 o                         
  -2   1   3       4319.23       4325.61        49.24 o                         
  -1   1   3       2978.18       2898.09        26.17 o                         
   0   1   3      15364.26      15642.73       403.27 o                         
   1   1   3       1153.79       1189.42        10.65 o                         
   2   1   3          9.18          8.69         0.46 o                         
   3   1   3       2275.37       2136.96        16.25 o                         
   4   1   3         21.78         31.19         0.90 o                         
   5   1   3       1392.92       1305.02        10.72 o                         
   6   1   3       6056.99       6089.86        46.65 o                         
   7   1   3          0.08          1.66         0.60 o                         
   8   1   3        351.84        424.84         5.22 o                         
   9   1   3         80.75         96.42         2.06 o                         
  10   1   3        197.10        203.46         3.09 o                         
  11   1   3       1618.03       1558.97        14.41 o                         
  12   1   3        344.00        330.13         5.25 o                         
  13   1   3       3856.40       3766.83        34.56 o                         
  14   1   3        388.37        372.18         6.59 o                         
  15   1   3        146.20        148.71         4.96 o                         
  16   1   3         10.12         10.07         1.76 o                         
  17   1   3        136.92        133.65         4.16 o                         
  18   1   3         32.12         34.40         2.75 o                         
  19   1   3         71.98         87.02         4.54 o                         
  20   1   3         40.91         38.35         3.23 o                         
 -21   2   3          2.43          2.38         1.95 o                         
 -20   2   3        156.69        161.52         6.89 o                         
 -19   2   3          0.01         -0.59         1.47 o                         
 -18   2   3          6.55          4.83         1.64 o                         
 -17   2   3        500.19        465.38         8.26 o                         
 -16   2   3        415.27        374.22         7.05 o                         
 -15   2   3       1449.25       1440.56        17.55 o                         
 -14   2   3          0.03          0.04         1.05 o                         
 -13   2   3        723.98        705.82         8.35 o                         
 -12   2   3        984.28        949.01         8.92 o                         
 -11   2   3        237.89        238.57         3.39 o                         
 -10   2   3        487.94        547.31         5.64 o                         
  -9   2   3       1061.12       1069.04         9.57 o                         
  -8   2   3        548.29        637.27         6.80 o                         
  -7   2   3       4060.41       4270.87        34.80 o                         
  -6   2   3       1240.38       1317.81        12.37 o                         
  -5   2   3       1488.71       1553.69        12.41 o                         
  -4   2   3       1052.01       1075.82        10.92 o                         
  -3   2   3       1201.95       1189.92         9.68 o                         
  -2   2   3       3807.35       3795.39        34.72 o                         
  -1   2   3      12933.27      13400.68       176.82 o                         
   0   2   3        868.76        702.08         7.39 o                         
   1   2   3        835.73        941.84         7.65 o                         
   2   2   3         45.60         49.77         1.25 o                         
   3   2   3       2176.33       2034.35        15.90 o                         
   4   2   3        326.44        384.17         4.51 o                         
   5   2   3       4413.17       4639.40        37.85 o                         
   6   2   3       4072.08       4326.48        35.79 o                         
   7   2   3       6767.84       7293.31        56.04 o                         
   8   2   3        933.90        887.15         8.85 o                         
   9   2   3        656.78        611.13         6.87 o                         
  10   2   3        289.35        285.78         4.50 o                         
  11   2   3         74.35         76.77         2.30 o                         
  12   2   3        648.01        658.81         9.42 o                         
  13   2   3         58.12         51.04         3.04 o                         
  14   2   3        604.09        555.39        10.99 o                         
  15   2   3         94.18         83.18         4.80 o                         
  16   2   3          2.20          1.61         1.86 o                         
  17   2   3        395.61        396.85         8.88 o                         
  18   2   3        511.76        521.76        10.69 o                         
  19   2   3         40.92         49.13         4.54 o                         
  20   2   3        347.08        386.08         9.85 o                         
 -21   3   3         39.33         42.06         4.89 o                         
 -20   3   3          0.03          0.80         1.87 o                         
 -19   3   3          5.51          2.22         1.74 o                         
 -18   3   3        150.17        124.77         4.33 o                         
 -17   3   3        256.54        232.67         5.57 o                         
 -16   3   3          1.15          1.38         1.25 o                         
 -15   3   3          0.01          1.89         1.82 o                         
 -14   3   3         38.84         33.55         3.26 o                         
 -13   3   3         63.22         60.16         2.09 o                         
 -12   3   3         72.83         82.94         2.23 o                         
 -11   3   3          1.81          1.57         0.78 o                         
 -10   3   3       1785.63       1685.09        14.53 o                         
  -9   3   3         81.25        102.82         2.24 o                         
  -8   3   3        970.67       1017.95        10.36 o                         
  -7   3   3         19.73         13.07         1.07 o                         
  -6   3   3       1300.56       1236.01        11.16 o                         
  -5   3   3       3159.43       3058.82        24.63 o                         
  -4   3   3       6601.26       6253.78        53.51 o                         
  -3   3   3       1119.42       1119.57         9.77 o                         
  -2   3   3       5621.54       5688.85        55.42 o                         
  -1   3   3         34.35         25.04         0.89 o                         
   0   3   3          4.36          4.25         0.53 o                         
   1   3   3        197.86        160.75         2.42 o                         
   2   3   3        163.18        171.68         3.02 o                         
   3   3   3        266.66        191.16         2.78 o                         
   4   3   3       1876.37       1803.30        17.69 o                         
   5   3   3       1319.49       1553.88        13.70 o                         
   6   3   3        469.56        537.64         5.86 o                         
   7   3   3        346.87        358.42         4.52 o                         
   8   3   3         98.76        116.71         2.56 o                         
   9   3   3        731.97        723.18         8.11 o                         
  10   3   3       1103.49       1144.25        11.72 o                         
  11   3   3        512.74        512.15         6.57 o                         
  12   3   3        704.07        663.59         9.74 o                         
  13   3   3         35.74         39.71         3.09 o                         
  14   3   3        126.37        125.36         4.60 o                         
  15   3   3          1.78         -2.07         2.07 o                         
  16   3   3         28.34         20.11         2.76 o                         
  17   3   3          1.27         -0.28         1.71 o                         
  18   3   3          3.11         -2.13         2.13 o                         
  19   3   3         51.19         51.60         7.65 o                         
 -20   4   3        300.51        305.09         8.58 o                         
 -19   4   3          0.36          1.85         1.69 o                         
 -18   4   3         43.93         46.62         3.09 o                         
 -17   4   3         21.15         17.58         2.03 o                         
 -16   4   3        296.39        264.74         7.17 o                         
 -15   4   3         20.63         13.30         1.59 o                         
 -14   4   3          9.79          4.49         1.23 o                         
 -13   4   3        194.85        187.38         4.62 o                         
 -12   4   3        485.32        498.44         7.17 o                         
 -11   4   3          1.82          0.22         0.92 o                         
 -10   4   3       1787.57       1757.89        17.99 o                         
  -9   4   3        580.10        549.69         6.99 o                         
  -8   4   3         58.98         60.41         1.68 o                         
  -7   4   3         21.22         17.27         1.13 o                         
  -6   4   3        328.72        305.77         4.01 o                         
  -5   4   3        211.37        209.92         2.99 o                         
  -4   4   3         78.63         69.32         1.71 o                         
  -3   4   3        229.17        238.76         3.85 o                         
  -2   4   3        626.77        736.39         7.36 o                         
  -1   4   3        114.37        115.53         2.15 o                         
   0   4   3       6286.69       6766.13        57.99 o                         
   1   4   3         38.39         28.28         1.23 o                         
   2   4   3       1154.67       1280.12        11.43 o                         
   3   4   3       1743.20       1740.85        14.18 o                         
   4   4   3        226.70        253.23         3.53 o                         
   5   4   3        303.77        337.72         4.46 o                         
   6   4   3        655.93        655.38         7.04 o                         
   7   4   3          0.72          0.62         0.65 o                         
   8   4   3        307.38        286.85         4.29 o                         
   9   4   3        194.34        198.02         3.67 o                         
  10   4   3          0.19          0.07         0.87 o                         
  11   4   3        896.33        875.41        11.04 o                         
  12   4   3          1.58          5.37         1.35 o                         
  13   4   3         31.22         24.00         1.94 o                         
  14   4   3         51.91         49.52         3.04 o                         
  15   4   3          0.32          3.26         1.74 o                         
  16   4   3         17.86         16.84         2.34 o                         
  17   4   3        129.44        117.80         4.88 o                         
  18   4   3         94.21        112.26         5.41 o                         
 -19   5   3          2.62          0.92         3.07 o                         
 -18   5   3         86.40         86.99         4.70 o                         
 -17   5   3         87.01         82.35         3.91 o                         
 -16   5   3         21.78         25.15         3.17 o                         
 -15   5   3         72.50         78.83         4.40 o                         
 -14   5   3          3.44          4.80         1.98 o                         
 -13   5   3          2.97         -1.35         1.35 o                         
 -12   5   3        845.42        822.06        14.22 o                         
 -11   5   3         34.09         42.45         3.83 o                         
 -10   5   3       1329.82       1306.06        19.74 o                         
  -9   5   3        204.33        201.34         3.54 o                         
  -8   5   3          0.79          1.18         0.72 o                         
  -7   5   3        114.94        116.33         2.57 o                         
  -6   5   3          6.87          4.89         0.81 o                         
  -5   5   3        197.70        221.22         3.40 o                         
  -4   5   3        161.97        172.83         2.97 o                         
  -3   5   3        736.72        780.66         8.09 o                         
  -2   5   3        507.87        528.68         6.13 o                         
  -1   5   3        361.81        398.28         5.49 o                         
   0   5   3         30.90         26.31         1.46 o                         
   1   5   3          0.20          1.73         0.65 o                         
   2   5   3        246.95        261.00         4.03 o                         
   3   5   3        473.84        458.65         5.77 o                         
   4   5   3        873.53        886.71         8.71 o                         
   5   5   3         12.04         10.21         1.17 o                         
   6   5   3         17.33         20.63         1.46 o                         
   7   5   3        613.26        605.57         7.44 o                         
   8   5   3        342.55        326.63         5.09 o                         
   9   5   3        153.34        140.45         3.65 o                         
  10   5   3       1627.04       1474.10        17.22 o                         
  11   5   3         41.26         31.23         2.24 o                         
  12   5   3        211.03        172.40         4.61 o                         
  13   5   3        190.61        179.53         4.49 o                         
  14   5   3         18.40         16.09         2.61 o                         
  15   5   3         64.95         74.16         3.87 o                         
  16   5   3         21.35         15.93         2.50 o                         
  17   5   3          8.61          7.89         2.68 o                         
  18   5   3        237.83        285.88        11.12 o                         
 -18   6   3        338.61        355.45        10.90 o                         
 -17   6   3         71.15         61.21         9.03 o                         
 -16   6   3          0.56         -0.22         2.54 o                         
 -15   6   3         65.68         65.21         3.89 o                         
 -14   6   3          0.94         -0.83         1.51 o                         
 -13   6   3         40.97         28.06         3.87 o                         
 -12   6   3          0.25         -1.48         1.48 o                         
 -11   6   3        979.44        975.93        20.03 o                         
 -10   6   3       1074.29       1055.48        28.68 o                         
  -9   6   3        749.82        734.56        10.67 o                         
  -8   6   3        132.79        128.51         3.60 o                         
  -7   6   3       1785.20       1834.75        16.99 o                         
  -6   6   3        309.61        311.22         4.94 o                         
  -5   6   3       1745.50       1754.30        16.48 o                         
  -4   6   3        327.44        315.04         5.44 o                         
  -3   6   3        130.65        135.81         3.13 o                         
  -2   6   3         41.60         45.06         1.89 o                         
  -1   6   3         59.62         68.28         2.41 o                         
   0   6   3        227.95        221.10         4.33 o                         
   1   6   3       1004.28        996.64        11.31 o                         
   2   6   3        249.28        251.46         4.49 o                         
   3   6   3         67.04         73.77         2.50 o                         
   4   6   3        527.85        512.56         8.13 o                         
   5   6   3        211.27        199.68         4.27 o                         
   6   6   3        305.55        305.34         5.51 o                         
   7   6   3          0.45          0.02         1.15 o                         
   8   6   3       1063.98       1100.53        14.35 o                         
   9   6   3        116.42        108.83         4.19 o                         
  10   6   3        402.32        427.29         7.56 o                         
  11   6   3         49.80         44.02         2.66 o                         
  12   6   3         33.07         26.15         2.20 o                         
  13   6   3          1.35          1.29         1.47 o                         
  14   6   3          0.02          1.76         1.84 o                         
  15   6   3        127.92        150.96         5.51 o                         
  16   6   3          0.35         -1.99         1.99 o                         
 -16   7   3         66.68        101.20         9.65 o                         
 -15   7   3          4.32          2.22         3.88 o                         
 -14   7   3         26.63         25.92         4.66 o                         
 -13   7   3        895.91        868.09        19.14 o                         
 -12   7   3        268.32        271.75         9.66 o                         
 -11   7   3        188.67        205.75         8.16 o                         
 -10   7   3         57.70         51.88         3.21 o                         
  -9   7   3         73.68         74.71         7.78 o                         
  -8   7   3        177.29        175.51         5.19 o                         
  -7   7   3       1137.22       1165.52        15.37 o                         
  -6   7   3        161.94        157.59         4.61 o                         
  -5   7   3         15.57         28.68         2.29 o                         
  -4   7   3         11.25         11.90         1.43 o                         
  -3   7   3        150.13        161.97         4.87 o                         
  -2   7   3         89.34         96.41         3.19 o                         
  -1   7   3          5.96          7.34         1.32 o                         
   0   7   3         21.09         25.47         2.07 o                         
   1   7   3        152.33        169.18         4.60 o                         
   2   7   3       2056.91       1991.61        22.19 o                         
   3   7   3        490.43        526.28         8.65 o                         
   4   7   3       2179.01       2099.76        23.94 o                         
   5   7   3         62.73         67.01         3.68 o                         
   6   7   3         71.35         70.45         3.93 o                         
   7   7   3        179.56        180.73         4.64 o                         
   8   7   3        161.37        158.15         4.62 o                         
   9   7   3         49.52         45.80         2.95 o                         
  10   7   3          0.48          3.18         1.45 o                         
  11   7   3         90.69         88.12         4.30 o                         
  12   7   3         26.84         24.08         2.48 o                         
  13   7   3        273.30        286.30         6.30 o                         
  14   7   3          9.43          6.38         3.59 o                         
  15   7   3         13.63          6.47         2.79 o                         
 -14   8   3          6.79          3.00         2.67 o                         
 -13   8   3         63.72         74.68         4.82 o                         
 -12   8   3        206.02        247.06         7.82 o                         
 -11   8   3        475.24        496.49         9.82 o                         
 -10   8   3         80.46         82.97         3.80 o                         
  -9   8   3        252.95        251.34         6.53 o                         
  -8   8   3         23.78         25.48         2.73 o                         
  -7   8   3        344.50        315.84         7.26 o                         
  -6   8   3        282.40        279.61         6.87 o                         
  -5   8   3        102.60        122.14         4.07 o                         
  -4   8   3         19.18         26.34         2.45 o                         
  -3   8   3          2.69          5.06         1.76 o                         
  -2   8   3         22.21         28.99         2.36 o                         
  -1   8   3         28.72         30.01         2.66 o                         
   0   8   3       1690.35       1600.25        21.83 o                         
   1   8   3         39.93         33.95         3.14 o                         
   2   8   3         60.67         41.36         3.35 o                         
   3   8   3        116.46         82.98         4.36 o                         
   4   8   3         56.91         62.87         3.60 o                         
   5   8   3          2.86          1.57         1.61 o                         
   6   8   3         80.39         74.23         3.56 o                         
   7   8   3         30.09         33.28         3.32 o                         
   8   8   3          0.02         -0.97         1.73 o                         
   9   8   3        125.54        132.67         5.60 o                         
  10   8   3          5.93          5.30         1.96 o                         
  11   8   3        225.72        219.69         6.62 o                         
  12   8   3          3.41          4.67         2.24 o                         
  13   8   3          4.15          4.57         2.49 o                         
 -12   9   3          3.44          7.90         3.80 o                         
 -11   9   3         14.11         18.20         2.48 o                         
 -10   9   3          0.00         -0.24         2.20 o                         
  -9   9   3         36.30         44.23         3.81 o                         
  -8   9   3         16.85         16.62         2.57 o                         
  -7   9   3        176.34        171.81         5.37 o                         
  -6   9   3        248.79        275.11         8.33 o                         
  -5   9   3        157.45        158.41         5.58 o                         
  -4   9   3        399.73        380.20         8.20 o                         
  -3   9   3        178.74        167.58         5.93 o                         
  -2   9   3         14.90         15.73         2.66 o                         
  -1   9   3         38.61         45.25         3.58 o                         
   0   9   3        183.13        181.39         9.05 o                         
   1   9   3          2.22          5.18         1.93 o                         
   2   9   3          1.30          4.37         2.05 o                         
   3   9   3         25.98         27.23         3.10 o                         
   4   9   3          5.06          1.15         1.90 o                         
   5   9   3          1.51          6.10         2.26 o                         
   6   9   3        212.02        222.05         6.90 o                         
   7   9   3          0.79         -0.58         2.05 o                         
   8   9   3        218.43        232.98         8.36 o                         
   9   9   3         63.71         59.06         6.23 o                         
  10   9   3          4.83          6.76         3.37 o                         
  -8  10   3         42.17         44.19         4.44 o                         
  -7  10   3         51.09         56.32         4.42 o                         
  -6  10   3         45.85         37.89         5.03 o                         
  -5  10   3        239.58        250.80        11.58 o                         
  -4  10   3         48.55         57.72         4.65 o                         
  -3  10   3          6.90          8.40         2.46 o                         
  -2  10   3         60.61         74.41         4.84 o                         
  -1  10   3          0.02         -2.02         2.02 o                         
   0  10   3        341.86        403.93        11.55 o                         
   1  10   3          0.28          1.08         2.25 o                         
   2  10   3        102.91        106.03         8.30 o                         
   3  10   3         26.88         16.85         3.59 o                         
   4  10   3        212.77        236.26         9.77 o                         
   5  10   3         15.80         25.30         4.18 o                         
   6  10   3         16.59         13.59         6.23 o                         
 -22   0   4        287.80        298.22        11.57 o                         
 -21   0   4        370.06        376.45        17.64 o                         
 -20   0   4         33.49         34.82         3.42 o                         
 -19   0   4        278.14        260.70         7.89 o                         
 -18   0   4          1.19          1.59         1.57 o                         
 -17   0   4          8.87          9.79         1.83 o                         
 -16   0   4        364.33        380.28         9.29 o                         
 -15   0   4       1688.63       1576.66        25.95 o                         
 -14   0   4       1954.91       1856.02        24.78 o                         
 -13   0   4         13.64         19.96         1.92 o                         
 -12   0   4        454.91        440.60         9.33 o                         
 -11   0   4        210.43        222.89         5.45 o                         
 -10   0   4       1632.26       1690.28        21.44 o                         
  -9   0   4       2368.38       2124.00        25.82 o                         
  -8   0   4       3338.79       3472.09        36.72 o                         
  -7   0   4       1544.64       1359.00        15.65 o                         
  -6   0   4       3099.02       3222.22        34.03 o                         
  -5   0   4       1846.25       1953.03        21.12 o                         
  -4   0   4        720.39        607.31         7.71 o                         
   1   0   4         87.23         96.33         2.19 o                         
   2   0   4       1190.02       1208.27        13.55 o                         
   3   0   4         68.63         47.04         1.47 o                         
   4   0   4       4281.99       4232.95        44.39 o                         
   5   0   4       2124.09       2256.51        25.21 o                         
   6   0   4          3.82          1.68         0.78 o                         
   7   0   4       2684.08       2663.75        29.38 o                         
   8   0   4        392.11        397.98         6.54 o                         
   9   0   4        516.37        504.69         7.93 o                         
  10   0   4       1023.05        990.00        14.65 o                         
  11   0   4          7.37          5.70         1.89 o                         
  12   0   4        395.52        356.40         8.66 o                         
  13   0   4       1602.91       1587.68        25.06 o                         
  14   0   4         15.93          7.27         2.63 o                         
  15   0   4        397.71        378.80         9.72 o                         
  16   0   4        334.29        360.36         9.72 o                         
  17   0   4        268.54        290.48         8.96 o                         
  18   0   4        502.21        572.46        14.10 o                         
  19   0   4        339.92        378.24        11.04 o                         
  20   0   4        532.50        624.50        15.04 o                         
 -21   1   4        215.66        240.77         7.00 o                         
 -20   1   4        190.79        194.64         4.95 o                         
 -19   1   4          0.25          0.79         1.41 o                         
 -18   1   4          5.07          4.52         1.60 o                         
 -17   1   4         15.00         13.40         1.88 o                         
 -16   1   4        191.29        187.54         3.90 o                         
 -15   1   4        971.99        924.30        10.03 o                         
 -14   1   4         12.21         11.21         1.67 o                         
 -13   1   4         21.95         20.72         1.33 o                         
 -12   1   4        491.81        493.54         6.06 o                         
 -11   1   4         55.22         68.20         1.70 o                         
 -10   1   4        425.61        491.29         4.76 o                         
  -9   1   4       1379.79       1404.55        11.31 o                         
  -8   1   4          2.13          1.98         0.43 o                         
  -7   1   4        132.29        141.78         1.84 o                         
  -6   1   4       2435.97       2351.46        17.13 o                         
  -5   1   4       1283.87       1326.24        10.48 o                         
  -4   1   4          6.10          1.86         0.34 o                         
  -3   1   4         31.72         32.14         0.83 o                         
  -2   1   4       3267.55       3102.64        28.21 o                         
   0   1   4       4277.45       3975.68        41.31 o                         
   1   1   4         75.85         92.13         1.60 o                         
   2   1   4        243.94        242.61         2.62 o                         
   3   1   4       1199.64       1137.16         9.31 o                         
   4   1   4         67.76         67.91         1.41 o                         
   5   1   4         30.29         38.88         1.16 o                         
   6   1   4       3431.63       3400.06        27.02 o                         
   7   1   4        123.00        116.80         2.15 o                         
   8   1   4        552.59        589.09         6.40 o                         
   9   1   4         22.27         21.46         1.26 o                         
  10   1   4         11.45         12.62         1.11 o                         
  11   1   4        146.82        129.19         2.72 o                         
  12   1   4         75.49         74.35         2.51 o                         
  13   1   4         36.36         35.66         2.27 o                         
  14   1   4        378.84        343.51         6.35 o                         
  15   1   4        161.56        163.64         4.74 o                         
  16   1   4          7.60          8.23         1.75 o                         
  17   1   4          0.66         -0.96         1.50 o                         
  18   1   4          2.24          2.90         1.75 o                         
  19   1   4         26.33         27.06         2.81 o                         
 -21   2   4         22.65         30.42         2.81 o                         
 -20   2   4          0.02          0.31         1.76 o                         
 -19   2   4        107.46        121.89         4.87 o                         
 -18   2   4        378.35        377.93         8.20 o                         
 -17   2   4         54.27         42.46         4.02 o                         
 -16   2   4         85.03         68.59         2.78 o                         
 -15   2   4       1950.47       1917.16        23.37 o                         
 -14   2   4         16.23         11.29         1.44 o                         
 -13   2   4          8.36         12.74         1.04 o                         
 -12   2   4        770.63        733.71         7.61 o                         
 -11   2   4        221.79        206.10         3.01 o                         
 -10   2   4         80.80         85.71         1.94 o                         
  -9   2   4       2640.04       2724.16        20.53 o                         
  -8   2   4        730.99        772.31         6.70 o                         
  -7   2   4        584.06        602.35         5.85 o                         
  -6   2   4        588.18        586.06         5.37 o                         
  -5   2   4          1.88          6.98         0.92 o                         
  -4   2   4        400.64        430.26         4.29 o                         
  -3   2   4        314.07        340.08         3.23 o                         
  -2   2   4        159.20        169.06         1.95 o                         
  -1   2   4        347.51        362.50         3.56 o                         
   0   2   4       2590.52       2505.69        20.11 o                         
   1   2   4         52.90         52.09         1.00 o                         
   2   2   4          7.12          2.36         0.39 o                         
   3   2   4       1751.75       1668.22        13.38 o                         
   4   2   4          7.88          9.28         0.68 o                         
   5   2   4       1791.31       1857.45        15.09 o                         
   6   2   4        902.75        977.90         9.26 o                         
   7   2   4         82.21         81.80         1.96 o                         
   8   2   4          2.73          1.78         0.71 o                         
   9   2   4        833.14        831.28         9.21 o                         
  10   2   4        225.70        216.54         3.70 o                         
  11   2   4        160.68        170.26         3.39 o                         
  12   2   4       1134.02       1075.36        12.29 o                         
  13   2   4        321.35        283.38         7.53 o                         
  14   2   4          0.54         -0.51         1.47 o                         
  15   2   4        212.37        193.18         5.91 o                         
  16   2   4         19.17         12.98         2.32 o                         
  17   2   4        291.06        284.67         7.50 o                         
  18   2   4         42.05         49.57         3.79 o                         
  19   2   4         16.62         17.78         3.09 o                         
 -21   3   4        158.77        161.81         6.15 o                         
 -20   3   4         10.95          9.24         2.69 o                         
 -19   3   4         44.58         35.44         3.30 o                         
 -18   3   4          0.62         -1.85         1.85 o                         
 -17   3   4         93.34         93.02         3.44 o                         
 -16   3   4         61.49         61.78         2.82 o                         
 -15   3   4        125.35        111.79         3.27 o                         
 -14   3   4          1.79          3.50         0.88 o                         
 -13   3   4        279.50        283.88         4.48 o                         
 -12   3   4          0.14          0.18         0.67 o                         
 -11   3   4        463.27        461.12         5.41 o                         
 -10   3   4        628.20        662.57         7.25 o                         
  -9   3   4        275.04        281.13         4.11 o                         
  -8   3   4        351.76        389.50         5.24 o                         
  -7   3   4        261.55        270.30         3.90 o                         
  -6   3   4         64.42         66.01         1.71 o                         
  -5   3   4         79.94         80.22         1.63 o                         
  -4   3   4          2.53          2.02         0.52 o                         
  -3   3   4       1006.36       1020.02         9.05 o                         
  -2   3   4       2259.77       2278.19        19.86 o                         
  -1   3   4        313.05        315.08         3.49 o                         
   0   3   4        829.83        837.61         7.57 o                         
   1   3   4        443.43        460.74         5.27 o                         
   2   3   4       1936.50       1997.39        16.86 o                         
   3   3   4        555.27        535.02         6.41 o                         
   4   3   4       3195.03       3170.22        25.69 o                         
   5   3   4        971.56        969.66         9.89 o                         
   6   3   4          7.29          5.22         0.71 o                         
   7   3   4        179.15        181.00         3.04 o                         
   8   3   4        216.75        217.11         3.71 o                         
   9   3   4          0.45          1.21         0.77 o                         
  10   3   4          0.43         -0.60         0.73 o                         
  11   3   4         48.73         43.06         2.03 o                         
  12   3   4          2.46          9.40         1.53 o                         
  13   3   4          6.68         15.14         1.98 o                         
  14   3   4         72.40         60.49         3.43 o                         
  15   3   4         17.75         13.44         2.23 o                         
  16   3   4          0.82         -0.05         1.84 o                         
  17   3   4        346.46        355.45         8.65 o                         
  18   3   4        167.04        175.85         8.10 o                         
  19   3   4          4.78          4.57         2.71 o                         
 -20   4   4          1.25         -0.28         2.28 o                         
 -19   4   4        157.40        149.27         9.74 o                         
 -18   4   4          0.13         -0.49         1.64 o                         
 -17   4   4        174.86        174.17         4.74 o                         
 -16   4   4         13.61         10.36         1.73 o                         
 -15   4   4         13.45         13.17         1.55 o                         
 -14   4   4         86.59         82.78         3.46 o                         
 -13   4   4         39.17         44.29         2.16 o                         
 -12   4   4        147.46        152.19         3.16 o                         
 -11   4   4          0.94          1.87         0.87 o                         
 -10   4   4         52.88         55.20         2.28 o                         
  -9   4   4          0.14          1.50         0.62 o                         
  -8   4   4        268.04        259.70         3.59 o                         
  -7   4   4        301.10        307.72         3.99 o                         
  -6   4   4        428.97        451.90         5.44 o                         
  -5   4   4        748.94        831.75         7.75 o                         
  -4   4   4          1.26          2.44         0.56 o                         
  -3   4   4       1604.89       1745.59        14.68 o                         
  -2   4   4          1.81          1.65         0.54 o                         
  -1   4   4          3.13          4.85         0.80 o                         
   0   4   4       1659.66       1717.67        17.37 o                         
   1   4   4       4089.23       4092.94        30.24 o                         
   2   4   4        988.61       1023.91         9.69 o                         
   3   4   4          0.58          0.76         0.54 o                         
   4   4   4        424.54        435.31         5.83 o                         
   5   4   4        239.45        241.10         3.91 o                         
   6   4   4         56.36         46.32         1.65 o                         
   7   4   4          0.94          3.28         0.91 o                         
   8   4   4        105.28        113.60         2.73 o                         
   9   4   4          1.38          0.71         0.86 o                         
  10   4   4       1270.96       1291.09        14.32 o                         
  11   4   4         70.74         64.33         2.69 o                         
  12   4   4        374.16        344.61         6.37 o                         
  13   4   4         12.80         16.80         1.79 o                         
  14   4   4        200.55        196.38         4.84 o                         
  15   4   4        141.56        139.74         5.05 o                         
  16   4   4        572.39        582.02        10.77 o                         
  17   4   4        186.39        219.45         6.50 o                         
  18   4   4          9.42         -0.69         2.25 o                         
 -19   5   4         32.88         25.70         4.08 o                         
 -18   5   4         79.07         88.28         4.42 o                         
 -17   5   4          0.33          1.67         1.63 o                         
 -16   5   4        180.35        175.68         4.28 o                         
 -15   5   4         67.70         64.97         2.76 o                         
 -14   5   4         72.89         60.24         2.59 o                         
 -13   5   4        158.75        157.19         4.73 o                         
 -12   5   4       1575.10       1529.04        24.18 o                         
 -11   5   4        157.48        152.18         3.99 o                         
 -10   5   4          4.05          5.46         1.19 o                         
  -9   5   4         68.45         71.58         2.05 o                         
  -8   5   4        657.64        672.00         7.36 o                         
  -7   5   4        385.29        371.18         4.91 o                         
  -6   5   4        573.82        590.32         6.67 o                         
  -5   5   4        343.61        359.09         4.53 o                         
  -4   5   4        531.92        553.87         6.12 o                         
  -3   5   4        162.70        182.44         3.21 o                         
  -2   5   4         12.82         10.60         1.00 o                         
  -1   5   4         93.47        144.60         2.77 o                         
   0   5   4        360.97        371.71         4.96 o                         
   1   5   4         12.83         20.32         1.22 o                         
   2   5   4       1283.17       1374.73        12.55 o                         
   3   5   4        535.68        522.71         6.31 o                         
   4   5   4          2.64          2.25         0.75 o                         
   5   5   4        753.41        758.13         8.60 o                         
   6   5   4       1298.96       1271.57        12.83 o                         
   7   5   4        253.67        246.35         5.58 o                         
   8   5   4         38.66         49.28         2.57 o                         
   9   5   4         15.86         16.19         1.82 o                         
  10   5   4          7.90         18.18         2.01 o                         
  11   5   4        174.25        161.19         4.31 o                         
  12   5   4         92.04        100.14         4.28 o                         
  13   5   4        489.13        507.25         8.46 o                         
  14   5   4         20.42         20.47         2.20 o                         
  15   5   4        230.54        247.08         7.84 o                         
  16   5   4          0.03          4.12         2.03 o                         
  17   5   4          4.57         -1.35         2.23 o                         
 -18   6   4         15.46         15.32         3.06 o                         
 -17   6   4          8.90          9.05         2.01 o                         
 -16   6   4         51.70         45.55         4.10 o                         
 -15   6   4         22.29         16.83         1.95 o                         
 -14   6   4        215.09        211.70         6.05 o                         
 -13   6   4        742.70        756.92        13.61 o                         
 -12   6   4         39.91         33.95         2.76 o                         
 -11   6   4        714.06        717.33        12.91 o                         
 -10   6   4       1719.64       1726.89        22.01 o                         
  -9   6   4        548.46        546.11         8.07 o                         
  -8   6   4         10.33         10.16         1.31 o                         
  -7   6   4       3517.96       3555.10        40.19 o                         
  -6   6   4        354.10        369.29         5.33 o                         
  -5   6   4       1057.79       1027.83        12.24 o                         
  -4   6   4          6.41          9.36         1.05 o                         
  -3   6   4         29.38         35.31         1.60 o                         
  -2   6   4        705.79        688.75         8.08 o                         
  -1   6   4        225.78        224.73         3.89 o                         
   0   6   4         41.98         41.07         1.80 o                         
   1   6   4        228.87        240.83         3.92 o                         
   2   6   4       1960.74       1966.30        17.44 o                         
   3   6   4        848.87        812.47         8.66 o                         
   4   6   4       3087.22       3116.89        31.28 o                         
   5   6   4         53.56         64.14         2.51 o                         
   6   6   4       1299.42       1333.12        17.20 o                         
   7   6   4        339.34        332.19         6.60 o                         
   8   6   4        209.90        192.15         4.68 o                         
   9   6   4        252.15        232.54         5.36 o                         
  10   6   4         89.13         86.50         3.39 o                         
  11   6   4          0.10          0.64         1.37 o                         
  12   6   4          6.04          6.69         1.88 o                         
  13   6   4         48.51         50.93         3.19 o                         
  14   6   4         80.16        101.74         5.41 o                         
  15   6   4        377.57        410.90        10.60 o                         
  16   6   4          0.75         -0.83         2.60 o                         
 -16   7   4         32.12         24.52         4.90 o                         
 -15   7   4         23.84         24.76         2.81 o                         
 -14   7   4         10.42          8.43         1.99 o                         
 -13   7   4          1.32          1.64         1.63 o                         
 -12   7   4          4.63          5.10         3.32 o                         
 -11   7   4         15.43         16.24         2.31 o                         
 -10   7   4          5.16          6.39         1.87 o                         
  -9   7   4        290.07        289.79         6.47 o                         
  -8   7   4        631.77        643.05        10.91 o                         
  -7   7   4         19.19         21.14         2.05 o                         
  -6   7   4       1674.72       1703.69        22.19 o                         
  -5   7   4        906.59        851.57        12.05 o                         
  -4   7   4          3.50          4.99         1.21 o                         
  -3   7   4        206.22        204.68         4.41 o                         
  -2   7   4         79.94         73.71         2.75 o                         
  -1   7   4        446.32        405.57         6.96 o                         
   0   7   4        139.54        135.78         4.10 o                         
   1   7   4        388.65        388.72         7.37 o                         
   2   7   4        403.37        424.28         7.34 o                         
   3   7   4        844.68        859.32        11.71 o                         
   4   7   4         11.43         11.47         1.90 o                         
   5   7   4         16.00         15.22         1.84 o                         
   6   7   4        181.35        178.90         4.87 o                         
   7   7   4         70.88         68.08         3.52 o                         
   8   7   4        184.66        173.79         6.33 o                         
   9   7   4        203.54        210.93         5.36 o                         
  10   7   4        125.62        129.18         5.69 o                         
  11   7   4          0.00         -1.31         1.48 o                         
  12   7   4         10.94          5.01         1.95 o                         
  13   7   4        187.91        179.08         6.69 o                         
  14   7   4        502.68        561.33        12.79 o                         
 -14   8   4         15.99         19.60         2.81 o                         
 -13   8   4         67.05         68.92         4.46 o                         
 -12   8   4          3.94          7.23         2.14 o                         
 -11   8   4        213.07        226.36         7.21 o                         
 -10   8   4          3.78          4.84         1.92 o                         
  -9   8   4        218.61        219.53         5.98 o                         
  -8   8   4         28.64         33.38         2.96 o                         
  -7   8   4         47.10         39.52         2.94 o                         
  -6   8   4        108.44         93.82         3.90 o                         
  -5   8   4         11.33         16.99         2.07 o                         
  -4   8   4        120.59        109.39         3.87 o                         
  -3   8   4        725.54        663.42        10.02 o                         
  -2   8   4        269.57        255.85         5.71 o                         
  -1   8   4         24.45         21.94         2.11 o                         
   0   8   4        735.41        699.03        12.54 o                         
   1   8   4        124.09        114.63         4.40 o                         
   2   8   4        156.98        158.73         4.88 o                         
   3   8   4         91.56         82.96         3.71 o                         
   4   8   4         31.49         30.17         2.54 o                         
   5   8   4        123.07        120.10         4.85 o                         
   6   8   4        162.45        168.89         5.02 o                         
   7   8   4         47.52         47.83         3.28 o                         
   8   8   4         15.42         25.17         2.75 o                         
   9   8   4        112.26        132.71         4.77 o                         
  10   8   4         21.48         28.36         2.66 o                         
  11   8   4        100.44        113.04         6.12 o                         
  12   8   4         33.65         44.89         4.07 o                         
 -11   9   4          6.70          6.61         2.26 o                         
 -10   9   4          0.28          0.45         1.97 o                         
  -9   9   4        122.25        136.61         5.36 o                         
  -8   9   4        114.93        119.57         5.14 o                         
  -7   9   4        222.20        254.58         7.36 o                         
  -6   9   4         63.39         66.97         3.72 o                         
  -5   9   4          2.96          5.13         1.75 o                         
  -4   9   4        446.08        439.60         9.41 o                         
  -3   9   4         69.40         58.09         3.49 o                         
  -2   9   4        154.69        160.46         5.92 o                         
  -1   9   4          9.96         15.96         2.51 o                         
   0   9   4         23.90         12.49         2.74 o                         
   1   9   4          8.64          9.24         2.37 o                         
   2   9   4        238.74        224.24         6.66 o                         
   3   9   4         43.34         52.85         3.76 o                         
   4   9   4         76.24         89.41         5.07 o                         
   5   9   4         43.90         48.79         4.68 o                         
   6   9   4         51.81         44.80         5.26 o                         
   7   9   4         69.06         88.42         5.25 o                         
   8   9   4        102.68        115.09        11.52 o                         
   9   9   4         76.98         90.92         5.97 o                         
  -7  10   4         24.51         18.46         3.16 o                         
  -6  10   4        123.26        152.38         6.50 o                         
  -5  10   4          2.55          5.06         2.71 o                         
  -4  10   4          0.40          2.22         3.14 o                         
  -3  10   4          1.55         -1.98         1.98 o                         
  -2  10   4         48.56         56.67         5.43 o                         
  -1  10   4         17.13         11.90         2.75 o                         
   0  10   4        316.65        349.15        10.77 o                         
   1  10   4          2.55          4.99         2.82 o                         
   2  10   4          1.09          1.71         2.69 o                         
   3  10   4        100.48        139.69         7.05 o                         
   4  10   4          5.09          2.69         3.03 o                         
   5  10   4        185.83        210.26         9.30 o                         
 -21   1   5          5.27          1.69         1.91 o                         
 -20   1   5         26.22         30.50         2.33 o                         
 -19   1   5        121.22        121.43         3.94 o                         
 -18   1   5        160.43        168.76         4.79 o                         
 -17   1   5        285.31        254.78         4.79 o                         
 -16   1   5       2352.74       2328.76        22.56 o                         
 -15   1   5        155.53        142.17         2.87 o                         
 -14   1   5        764.53        697.40         7.58 o                         
 -13   1   5         61.98         52.69         2.10 o                         
 -12   1   5        221.34        217.80         3.17 o                         
 -11   1   5        952.52        987.95         8.79 o                         
 -10   1   5         57.04         63.94         1.38 o                         
  -9   1   5        130.35        127.67         2.22 o                         
  -8   1   5        523.69        589.13         6.04 o                         
  -7   1   5        111.66        105.56         1.67 o                         
  -6   1   5        785.69        808.64         6.99 o                         
  -5   1   5       1437.86       1580.99        13.18 o                         
  -4   1   5        286.84        324.79         3.41 o                         
  -3   1   5        309.19        301.49         3.18 o                         
  -2   1   5        163.29        133.09         1.84 o                         
  -1   1   5       1108.95       1139.22        11.30 o                         
   0   1   5       2663.70       2604.85        22.94 o                         
   1   1   5        530.55        560.11         5.48 o                         
   2   1   5        822.47        836.79         7.17 o                         
   3   1   5        462.86        445.39         4.72 o                         
   4   1   5       8098.61       8041.29        76.54 o                         
   5   1   5        556.27        533.97         5.78 o                         
   6   1   5       1712.38       1629.22        13.49 o                         
   7   1   5        263.26        250.77         3.58 o                         
   8   1   5        883.61        872.04         8.76 o                         
   9   1   5        550.29        535.91         6.34 o                         
  10   1   5         70.85         79.80         2.42 o                         
  11   1   5       1979.64       2017.68        18.91 o                         
  12   1   5        439.81        429.79         5.94 o                         
  13   1   5         26.52         33.88         2.38 o                         
  14   1   5        364.49        369.15         7.31 o                         
  15   1   5         46.11         39.06         2.70 o                         
  16   1   5         18.69         13.73         1.98 o                         
  17   1   5         32.36         34.78         2.88 o                         
  18   1   5        155.67        181.18         5.34 o                         
  19   1   5         60.25         77.40         4.49 o                         
 -21   2   5        188.44        173.85         7.66 o                         
 -20   2   5         14.12         11.23         2.41 o                         
 -19   2   5        164.41        167.82         5.43 o                         
 -18   2   5          5.89          5.24         1.83 o                         
 -17   2   5         65.76         58.72         3.33 o                         
 -16   2   5        523.48        557.96        10.42 o                         
 -15   2   5        563.10        511.51         9.30 o                         
 -14   2   5         63.96         66.48         2.41 o                         
 -13   2   5         97.68        105.01         2.56 o                         
 -12   2   5         29.13         37.92         1.49 o                         
 -11   2   5        575.09        578.18         5.87 o                         
 -10   2   5        733.42        777.89         6.87 o                         
  -9   2   5       6055.09       6302.86        46.66 o                         
  -8   2   5        240.83        230.23         3.05 o                         
  -7   2   5        796.29        868.48         8.11 o                         
  -6   2   5         38.06         31.83         1.02 o                         
  -5   2   5        187.48        176.34         2.32 o                         
  -4   2   5        398.62        385.04         3.57 o                         
  -3   2   5       1669.74       1640.74        11.99 o                         
  -2   2   5        920.64        834.02         6.93 o                         
  -1   2   5         19.61         28.24         0.97 o                         
   0   2   5          4.14          3.58         0.54 o                         
   1   2   5         12.72         18.97         0.75 o                         
   2   2   5       1431.61       1565.26        13.48 o                         
   3   2   5       3706.17       3806.04        28.64 o                         
   4   2   5         12.58         10.54         0.97 o                         
   5   2   5        558.21        620.21         6.49 o                         
   6   2   5        169.53        162.87         2.88 o                         
   7   2   5        318.67        301.84         4.16 o                         
   8   2   5       1361.49       1367.87        12.83 o                         
   9   2   5        151.68        142.59         3.02 o                         
  10   2   5        610.43        618.38         7.65 o                         
  11   2   5        924.18        974.35        10.76 o                         
  12   2   5        213.19        208.34         5.12 o                         
  13   2   5         65.21         50.76         2.76 o                         
  14   2   5          3.87          3.95         1.66 o                         
  15   2   5         19.96         17.78         2.28 o                         
  16   2   5          1.38         -1.07         1.73 o                         
  17   2   5         36.11         36.62         3.31 o                         
  18   2   5         51.40         54.70         4.47 o                         
  19   2   5          0.17          2.37         2.48 o                         
 -21   3   5        165.66        170.43         6.91 o                         
 -20   3   5          2.53          4.50         2.51 o                         
 -19   3   5          2.56          4.28         2.13 o                         
 -18   3   5          7.61          6.78         1.77 o                         
 -17   3   5        202.70        191.82         5.36 o                         
 -16   3   5         29.43         35.32         2.09 o                         
 -15   3   5         12.09          7.93         1.23 o                         
 -14   3   5         10.34          8.81         1.28 o                         
 -13   3   5       1521.24       1488.04        13.91 o                         
 -12   3   5        168.34        167.90         3.81 o                         
 -11   3   5        252.90        271.24         4.28 o                         
 -10   3   5        323.39        363.25         4.94 o                         
  -9   3   5        162.05        168.10         3.03 o                         
  -8   3   5        275.68        331.91         4.83 o                         
  -7   3   5       1424.64       1427.98        12.25 o                         
  -6   3   5       1674.44       1532.73        12.31 o                         
  -5   3   5        960.00        902.71         8.24 o                         
  -4   3   5        157.76        150.08         2.21 o                         
  -3   3   5       1125.67       1208.41         9.54 o                         
  -2   3   5         19.10         13.93         0.70 o                         
  -1   3   5        215.11        217.70         2.82 o                         
   0   3   5         22.26         24.01         1.12 o                         
   1   3   5       4164.16       3972.83        58.23 o                         
   2   3   5        726.95        743.32         7.72 o                         
   3   3   5       1080.31       1061.84         9.94 o                         
   4   3   5        164.57        150.71         2.49 o                         
   5   3   5        351.61        354.13         4.58 o                         
   6   3   5        341.75        335.20         4.34 o                         
   7   3   5         47.11         57.96         1.78 o                         
   8   3   5         42.93         37.40         1.80 o                         
   9   3   5         22.09         24.84         1.49 o                         
  10   3   5         39.32         34.31         1.93 o                         
  11   3   5         81.49         75.44         2.70 o                         
  12   3   5        125.19        104.15         3.80 o                         
  13   3   5        102.95         93.69         3.54 o                         
  14   3   5        216.57        186.74         5.14 o                         
  15   3   5        461.66        460.88         9.63 o                         
  16   3   5        273.85        305.89         8.06 o                         
  17   3   5          2.14          0.97         2.36 o                         
  18   3   5          9.57         12.95         3.00 o                         
 -20   4   5         76.67         63.98         4.71 o                         
 -19   4   5         50.77         45.63         4.65 o                         
 -18   4   5          9.72          5.82         2.22 o                         
 -17   4   5        164.86        166.86         3.93 o                         
 -16   4   5         34.63         28.17         1.84 o                         
 -15   4   5        745.52        716.70        13.81 o                         
 -14   4   5       1000.22        957.88        16.05 o                         
 -13   4   5          0.44         -0.46         1.98 o                         
 -12   4   5         32.79         37.34         2.09 o                         
 -11   4   5         85.70         91.10         2.89 o                         
 -10   4   5        600.19        577.22         8.15 o                         
  -9   4   5        757.19        785.38         8.80 o                         
  -8   4   5          0.98          1.22         0.76 o                         
  -7   4   5        479.64        489.97         5.99 o                         
  -6   4   5        152.98        132.47         3.13 o                         
  -5   4   5       1374.70       1440.84        13.18 o                         
  -4   4   5        362.87        333.91         4.74 o                         
  -3   4   5        107.32        122.74         2.46 o                         
  -2   4   5       2441.17       2493.26        19.24 o                         
  -1   4   5        459.34        487.38         5.33 o                         
   0   4   5         44.16         49.75         1.67 o                         
   1   4   5       1054.66       1081.49        10.82 o                         
   2   4   5       1195.09       1139.81        11.19 o                         
   3   4   5        756.56        787.86         8.32 o                         
   4   4   5       1022.22       1019.56        10.83 o                         
   5   4   5        235.55        229.15         3.55 o                         
   6   4   5        526.72        456.57         5.85 o                         
   7   4   5        181.49        168.05         3.18 o                         
   8   4   5        169.59        160.69         3.40 o                         
   9   4   5        134.94        161.00         3.68 o                         
  10   4   5        137.34        121.14         3.36 o                         
  11   4   5        176.12        152.33         6.37 o                         
  12   4   5         41.19         29.84         2.38 o                         
  13   4   5        252.54        255.92         5.65 o                         
  14   4   5         71.00         75.61         3.34 o                         
  15   4   5        482.09        465.07         9.36 o                         
  16   4   5         39.75         38.79         3.26 o                         
  17   4   5        224.04        254.02         7.22 o                         
 -19   5   5         42.91         29.10         4.44 o                         
 -18   5   5         10.94          7.44         2.49 o                         
 -17   5   5         74.73         84.30         5.17 o                         
 -16   5   5          7.12          7.98         2.09 o                         
 -15   5   5       1144.26       1111.40        18.67 o                         
 -14   5   5         19.98         15.81         2.30 o                         
 -13   5   5       1458.33       1421.35        26.13 o                         
 -12   5   5         54.56         56.76         3.52 o                         
 -11   5   5        116.01        114.01         3.95 o                         
 -10   5   5         19.70         19.53         1.95 o                         
  -9   5   5       1337.96       1323.14        15.45 o                         
  -8   5   5        614.00        611.84         7.47 o                         
  -7   5   5        331.97        323.97         4.43 o                         
  -6   5   5        303.91        301.53         4.11 o                         
  -5   5   5        273.27        264.78         3.73 o                         
  -4   5   5       1181.64       1185.29        12.46 o                         
  -3   5   5         11.76          7.14         0.91 o                         
  -2   5   5         23.22         19.56         1.30 o                         
  -1   5   5       1063.89       1100.44        10.50 o                         
   0   5   5         38.88         51.20         1.65 o                         
   1   5   5         69.24         63.13         1.90 o                         
   2   5   5          5.26          8.87         0.98 o                         
   3   5   5        451.08        442.74         6.18 o                         
   4   5   5        446.54        442.22         6.36 o                         
   5   5   5        554.77        548.65         7.80 o                         
   6   5   5         15.24         12.79         1.40 o                         
   7   5   5       6089.44       6027.15        53.48 o                         
   8   5   5         35.65         41.58         2.31 o                         
   9   5   5          1.36          0.60         1.23 o                         
  10   5   5         68.72         53.03         2.75 o                         
  11   5   5         10.34          8.58         1.61 o                         
  12   5   5         41.07         38.09         2.92 o                         
  13   5   5        388.72        370.67         7.52 o                         
  14   5   5         57.29         69.02         3.39 o                         
  15   5   5        153.14        170.32         5.83 o                         
  16   5   5          7.65          4.01         2.26 o                         
 -18   6   5          2.45          0.77         2.79 o                         
 -17   6   5         16.38         10.93         2.96 o                         
 -16   6   5         44.27         49.01         3.90 o                         
 -15   6   5          1.49         -2.23         2.23 o                         
 -14   6   5        155.17        154.80         6.87 o                         
 -13   6   5        113.12        113.99         5.94 o                         
 -12   6   5          9.17          5.26         2.22 o                         
 -11   6   5        130.29        129.61         6.21 o                         
 -10   6   5        772.04        776.85        15.35 o                         
  -9   6   5        114.84        119.18         4.12 o                         
  -8   6   5         15.08         17.02         1.52 o                         
  -7   6   5        130.96        126.94         3.03 o                         
  -6   6   5       2039.79       1996.20        18.81 o                         
  -5   6   5        101.30         91.52         3.00 o                         
  -4   6   5        635.48        602.82         7.22 o                         
  -3   6   5         19.33         21.22         1.45 o                         
  -2   6   5        130.48        128.14         2.89 o                         
  -1   6   5        282.95        287.19         4.55 o                         
   0   6   5         29.47         29.95         1.53 o                         
   1   6   5        533.50        552.67         8.14 o                         
   2   6   5       1907.32       1842.42        20.31 o                         
   3   6   5        602.85        588.10         9.82 o                         
   4   6   5         50.37         47.43         2.20 o                         
   5   6   5        380.90        398.23        13.77 o                         
   6   6   5       1211.48       1184.62        14.53 o                         
   7   6   5        339.08        324.22         8.62 o                         
   8   6   5        669.12        649.87         9.25 o                         
   9   6   5        107.76        105.77         3.56 o                         
  10   6   5         31.82         44.71         2.66 o                         
  11   6   5         29.97         28.22         2.37 o                         
  12   6   5        192.05        173.84         5.18 o                         
  13   6   5         14.44         11.19         1.99 o                         
  14   6   5          9.38         15.35         2.32 o                         
  15   6   5        106.78        114.35         6.04 o                         
 -16   7   5        168.45        174.82         7.63 o                         
 -15   7   5          6.00          1.80         2.85 o                         
 -14   7   5        108.19        109.64         6.45 o                         
 -13   7   5          0.12         -2.24         2.24 o                         
 -12   7   5        185.45        187.47         8.21 o                         
 -11   7   5         62.89         64.17         2.56 o                         
 -10   7   5          0.52          1.80         1.27 o                         
  -9   7   5        106.19        110.77         3.74 o                         
  -8   7   5        432.16        417.88         8.10 o                         
  -7   7   5       1343.51       1372.23        18.40 o                         
  -6   7   5        135.40        140.83         4.16 o                         
  -5   7   5        131.65        150.47         5.52 o                         
  -4   7   5        107.77         92.50         2.91 o                         
  -3   7   5        182.46        181.05         4.24 o                         
  -2   7   5          9.26          9.60         1.52 o                         
  -1   7   5        401.31        404.09         7.38 o                         
   0   7   5          9.30         16.20         1.73 o                         
   1   7   5        291.09        293.74         5.73 o                         
   2   7   5        256.34        252.64         5.52 o                         
   3   7   5          6.09          6.04         1.69 o                         
   4   7   5       1175.79       1204.33        25.93 o                         
   5   7   5        345.21        328.85         8.61 o                         
   6   7   5        126.89        119.60         5.06 o                         
   7   7   5          3.90          4.21         1.45 o                         
   8   7   5         12.24         13.04         1.75 o                         
   9   7   5          0.51          2.09         1.40 o                         
  10   7   5         29.38         32.85         2.65 o                         
  11   7   5        163.33        182.26         5.22 o                         
  12   7   5        122.01        134.47         5.01 o                         
  13   7   5        473.50        501.57        11.93 o                         
  14   7   5        108.67        101.52         5.44 o                         
 -14   8   5          7.91          8.11         5.50 o                         
 -13   8   5        182.42        184.83         9.22 o                         
 -12   8   5         14.52         16.45         3.71 o                         
 -11   8   5          1.20         -1.13         1.99 o                         
 -10   8   5        111.17        116.32         4.16 o                         
  -9   8   5         50.34         59.42         3.98 o                         
  -8   8   5        147.24        142.12         6.29 o                         
  -7   8   5         81.94         70.50         3.37 o                         
  -6   8   5         47.16         36.39         2.54 o                         
  -5   8   5        598.37        570.57         9.04 o                         
  -4   8   5         86.80         85.32         3.35 o                         
  -3   8   5        335.83        324.31         8.24 o                         
  -2   8   5          8.23          7.46         1.64 o                         
  -1   8   5         35.42         34.17         2.60 o                         
   0   8   5         94.55         92.56         3.48 o                         
   1   8   5         67.62         76.29         3.40 o                         
   2   8   5         25.38         22.08         2.24 o                         
   3   8   5         22.17         17.20         2.14 o                         
   4   8   5          0.01          2.84         1.67 o                         
   5   8   5          2.70          0.81         1.54 o                         
   6   8   5         58.72         64.34         4.66 o                         
   7   8   5          2.25          0.28         1.67 o                         
   8   8   5         84.89        110.12         4.76 o                         
   9   8   5         25.62         17.02         2.33 o                         
  10   8   5         61.23         78.96         6.68 o                         
  11   8   5         35.65         39.22         3.34 o                         
 -11   9   5         84.96         86.43         6.05 o                         
 -10   9   5         37.27         32.16         3.63 o                         
  -9   9   5         21.94         23.36         2.94 o                         
  -8   9   5         47.80         45.61         5.77 o                         
  -7   9   5         80.77         88.16         3.85 o                         
  -6   9   5         16.19          8.21         1.95 o                         
  -5   9   5         64.50         64.80         3.86 o                         
  -4   9   5          5.90          3.09         1.73 o                         
  -3   9   5         78.09         85.01         6.19 o                         
  -2   9   5         10.91         13.90         2.20 o                         
  -1   9   5          0.05         -1.60         1.60 o                         
   0   9   5         12.00         10.67         2.28 o                         
   1   9   5          0.78          2.80         1.71 o                         
   2   9   5          0.76          0.05         1.76 o                         
   3   9   5        100.89         99.44         5.20 o                         
   4   9   5         33.56         30.78         3.15 o                         
   5   9   5        205.26        192.09         7.46 o                         
   6   9   5          9.41         11.03         2.71 o                         
   7   9   5         17.76         25.25         7.24 o                         
   8   9   5         18.98         16.24         4.63 o                         
   9   9   5          4.96          6.28         2.69 o                         
  -6  10   5        230.43        254.88         8.15 o                         
  -5  10   5          7.69          5.42         2.67 o                         
  -4  10   5          1.33         -0.18         3.29 o                         
  -3  10   5         73.52         63.91         6.99 o                         
  -2  10   5        118.53        119.52         7.26 o                         
  -1  10   5          3.95          3.48         6.09 o                         
   0  10   5        102.02        106.62         6.49 o                         
   1  10   5         68.74         68.21         5.73 o                         
   2  10   5        224.03        227.30         8.48 o                         
   3  10   5         37.68         45.50         6.90 o                         
   4  10   5         76.98         71.20         9.91 o                         
 -21   0   6        191.72        211.38         9.99 o                         
 -20   0   6         21.26         14.45         2.71 o                         
 -19   0   6         61.55         60.89         5.51 o                         
 -18   0   6        828.89        791.04        23.06 o                         
 -17   0   6        236.94        229.58        10.80 o                         
 -16   0   6       1743.61       1781.45        40.93 o                         
 -15   0   6        494.74        545.12        18.04 o                         
 -14   0   6       1161.18       1256.93        25.34 o                         
 -13   0   6        288.80        284.65         7.32 o                         
 -12   0   6        554.48        546.79        10.94 o                         
 -11   0   6       1275.60       1286.17        17.52 o                         
 -10   0   6       2390.99       2458.22        30.55 o                         
  -9   0   6       5388.64       5195.47        54.79 o                         
  -8   0   6       7979.52       8397.69        80.05 o                         
  -7   0   6       6075.91       6452.78        61.88 o                         
  -6   0   6       3431.96       3494.56        37.53 o                         
  -5   0   6         37.70         32.28         1.53 o                         
  -4   0   6        870.99        846.50        13.36 o                         
  -3   0   6       1017.14        959.72        14.77 o                         
  -2   0   6        725.09        680.42        10.15 o                         
  -1   0   6       2159.27       2115.07        29.31 o                         
   0   0   6      10407.19      10714.81       188.85 o                         
   1   0   6        492.40        551.47         9.14 o                         
   2   0   6       2274.36       2234.93        26.96 o                         
   3   0   6       1527.93       1464.96        16.77 o                         
   4   0   6       2032.56       1849.20        22.75 o                         
   5   0   6         19.97         21.85         1.42 o                         
   6   0   6        554.21        496.54         7.68 o                         
   7   0   6          0.19          1.74         0.86 o                         
   8   0   6        276.32        285.21         6.09 o                         
   9   0   6         14.75         19.63         2.24 o                         
  10   0   6        891.38        881.15        12.63 o                         
  11   0   6          0.32          2.67         1.36 o                         
  12   0   6        391.18        379.47         9.66 o                         
  13   0   6        446.99        435.78        12.74 o                         
  14   0   6        226.61        227.58        10.91 o                         
  15   0   6          0.73          0.80         3.04 o                         
  16   0   6         55.56         72.35         4.89 o                         
  17   0   6          0.25         -0.71         2.55 o                         
  18   0   6         24.59         22.43         3.82 o                         
 -21   1   6         22.71         17.49         4.69 o                         
 -20   1   6         12.47         11.28         2.46 o                         
 -19   1   6         17.60         13.80         2.02 o                         
 -18   1   6        764.17        753.06        10.78 o                         
 -17   1   6        552.94        575.89         7.41 o                         
 -16   1   6          3.74          7.20         1.57 o                         
 -15   1   6        312.57        319.45         5.90 o                         
 -14   1   6         39.50         33.32         1.93 o                         
 -13   1   6         10.43          8.09         1.03 o                         
 -12   1   6        760.69        756.03         8.03 o                         
 -11   1   6        655.83        660.27         7.17 o                         
 -10   1   6       1466.84       1574.36        13.93 o                         
  -9   1   6         14.74         23.73         1.17 o                         
  -8   1   6        268.84        289.12         3.71 o                         
  -7   1   6        110.17        127.04         2.05 o                         
  -6   1   6        148.41        135.53         2.31 o                         
  -5   1   6          9.04         17.68         0.80 o                         
  -4   1   6        435.33        418.70         4.25 o                         
  -3   1   6         12.50         15.27         0.70 o                         
  -2   1   6        104.22        104.74         1.74 o                         
  -1   1   6        924.75        924.96         8.77 o                         
   0   1   6       1911.20       1977.86        18.10 o                         
   1   1   6       4179.09       4201.43        41.15 o                         
   2   1   6       1446.03       1487.44        12.56 o                         
   3   1   6        725.01        748.74         7.57 o                         
   4   1   6        449.65        448.44         4.98 o                         
   5   1   6       1313.18       1446.66        12.27 o                         
   6   1   6         91.65         91.40         2.07 o                         
   7   1   6       1773.34       1846.12        15.40 o                         
   8   1   6        457.23        452.36         5.34 o                         
   9   1   6        178.30        175.05         3.12 o                         
  10   1   6        214.79        224.06         4.06 o                         
  11   1   6         60.22         67.82         2.39 o                         
  12   1   6       2999.36       2927.98        35.65 o                         
  13   1   6        677.60        705.79        10.14 o                         
  14   1   6        220.06        208.45         6.25 o                         
  15   1   6        160.24        162.76         4.99 o                         
  16   1   6         12.53          8.94         1.98 o                         
  17   1   6         28.16         27.59         2.94 o                         
  18   1   6         81.66         85.26         4.47 o                         
 -21   2   6         55.78         63.06         9.36 o                         
 -20   2   6        148.22        147.27         5.76 o                         
 -19   2   6        111.46        111.61         3.99 o                         
 -18   2   6        497.49        480.43         8.07 o                         
 -17   2   6         66.97         66.21         3.57 o                         
 -16   2   6        203.84        186.12         4.49 o                         
 -15   2   6        361.68        385.32         6.21 o                         
 -14   2   6         79.67         81.26         2.26 o                         
 -13   2   6        381.64        380.93         4.54 o                         
 -12   2   6        171.02        174.71         2.78 o                         
 -11   2   6        911.23        913.34         8.28 o                         
 -10   2   6        150.29        145.27         2.64 o                         
  -9   2   6        625.77        669.68         7.51 o                         
  -8   2   6         19.55         22.17         1.23 o                         
  -7   2   6        660.06        680.41         7.51 o                         
  -6   2   6         80.59         84.28         2.02 o                         
  -5   2   6          0.16          0.86         0.46 o                         
  -4   2   6        275.64        264.15         3.31 o                         
  -3   2   6        806.57        811.53         8.19 o                         
  -2   2   6         17.29         18.15         1.06 o                         
  -1   2   6        598.87        595.15         7.82 o                         
   0   2   6         61.27         77.33         1.70 o                         
   1   2   6       1996.48       2006.74        18.32 o                         
   2   2   6        732.20        713.89         7.67 o                         
   3   2   6         15.86         16.37         0.91 o                         
   4   2   6          0.72          2.51         0.59 o                         
   5   2   6         14.86         13.95         1.00 o                         
   6   2   6         88.11         96.68         2.28 o                         
   7   2   6       1718.69       1748.82        15.49 o                         
   8   2   6        739.33        706.17         8.07 o                         
   9   2   6          7.45          9.38         1.15 o                         
  10   2   6       1344.74       1320.99        13.49 o                         
  11   2   6        824.48        831.56        11.86 o                         
  12   2   6        177.85        179.30         4.65 o                         
  13   2   6        100.16         93.24         3.63 o                         
  14   2   6          8.62          5.26         1.56 o                         
  15   2   6          2.82          2.23         1.77 o                         
  16   2   6         76.46         89.06         4.47 o                         
  17   2   6          4.75          3.94         2.14 o                         
  18   2   6          0.03          2.61         2.21 o                         
 -20   3   6         35.44         24.94         2.62 o                         
 -19   3   6        126.47        130.83         4.51 o                         
 -18   3   6          1.68         -1.23         1.23 o                         
 -17   3   6        100.53        101.18         3.06 o                         
 -16   3   6         28.21         18.84         2.39 o                         
 -15   3   6         36.37         25.80         2.12 o                         
 -14   3   6        112.59        118.32         3.46 o                         
 -13   3   6        722.25        706.56         8.55 o                         
 -12   3   6         23.26         19.19         1.40 o                         
 -11   3   6        173.16        161.89         3.50 o                         
 -10   3   6        817.58        823.02         8.15 o                         
  -9   3   6         77.88         60.82         1.82 o                         
  -8   3   6        304.99        332.86         3.96 o                         
  -7   3   6        858.78        841.66         7.58 o                         
  -6   3   6        712.86        746.04         7.22 o                         
  -5   3   6         49.13         49.41         1.18 o                         
  -4   3   6        964.97        933.32         7.73 o                         
  -3   3   6        702.01        749.54         6.66 o                         
  -2   3   6          9.30         14.90         0.99 o                         
  -1   3   6        199.94        221.98         3.28 o                         
   0   3   6       2496.78       2542.41        21.53 o                         
   1   3   6         44.72         43.90         1.61 o                         
   2   3   6       1819.00       1805.24        15.95 o                         
   3   3   6        981.30        987.62         8.30 o                         
   4   3   6       1590.55       1627.89        14.46 o                         
   5   3   6         25.07         24.57         1.20 o                         
   6   3   6         90.88         85.46         2.15 o                         
   7   3   6         57.53         58.14         1.83 o                         
   8   3   6        235.36        242.42         4.91 o                         
   9   3   6         89.51        103.50         2.69 o                         
  10   3   6          0.26          1.01         0.96 o                         
  11   3   6        120.19        129.09         3.58 o                         
  12   3   6        196.94        204.90         4.99 o                         
  13   3   6        112.30         98.51         4.13 o                         
  14   3   6          0.01         -1.41         1.41 o                         
  15   3   6         41.81         26.11         3.12 o                         
  16   3   6         39.33         42.39         4.09 o                         
  17   3   6          7.37          9.48         5.07 o                         
 -20   4   6         60.54         60.62         6.31 o                         
 -19   4   6        133.74        138.49        15.16 o                         
 -18   4   6         26.01         23.61         2.55 o                         
 -17   4   6        125.51        122.48         5.14 o                         
 -16   4   6        215.63        228.30         6.87 o                         
 -15   4   6         42.57         35.01         2.72 o                         
 -14   4   6         13.73         12.92         1.69 o                         
 -13   4   6        157.09        174.15         4.25 o                         
 -12   4   6        724.54        693.78         9.58 o                         
 -11   4   6       2270.20       2209.83        23.15 o                         
 -10   4   6        101.29         95.44         2.65 o                         
  -9   4   6          0.51         -0.05         0.69 o                         
  -8   4   6       1921.78       1933.75        18.20 o                         
  -7   4   6        188.40        175.94         3.14 o                         
  -6   4   6          0.64          1.19         0.61 o                         
  -5   4   6        659.27        697.89         7.01 o                         
  -4   4   6        866.99        855.44         8.18 o                         
  -3   4   6        292.95        269.98         3.41 o                         
  -2   4   6        421.35        402.33         4.85 o                         
  -1   4   6       1655.25       1657.17        15.69 o                         
   0   4   6        185.58        175.36         3.04 o                         
   1   4   6       1490.06       1414.96        14.07 o                         
   2   4   6        404.59        422.05         5.60 o                         
   3   4   6        172.57        184.35         2.73 o                         
   4   4   6        342.82        354.00         4.31 o                         
   5   4   6         27.44         21.84         1.34 o                         
   6   4   6        848.19        823.38         8.55 o                         
   7   4   6         94.25         91.11         2.72 o                         
   8   4   6        341.19        364.11         5.69 o                         
   9   4   6         19.44         24.59         1.84 o                         
  10   4   6         22.19         17.09         1.70 o                         
  11   4   6        161.69        158.82         4.86 o                         
  12   4   6          0.19         -0.53         1.32 o                         
  13   4   6         63.79         83.49         3.47 o                         
  14   4   6         16.81         10.43         1.90 o                         
  15   4   6        315.90        341.99         7.76 o                         
  16   4   6         90.86         82.16         5.87 o                         
  17   4   6          4.86         -0.84         2.28 o                         
 -19   5   6         12.33          9.32         3.86 o                         
 -18   5   6         58.52         63.90         4.79 o                         
 -17   5   6         63.38         81.28         4.25 o                         
 -16   5   6         12.49          7.61         3.48 o                         
 -15   5   6         39.77         34.88         2.77 o                         
 -14   5   6       1109.47       1071.43        15.11 o                         
 -13   5   6        140.26        144.00         5.84 o                         
 -12   5   6        103.25         95.92         3.83 o                         
 -11   5   6        777.54        777.57        13.88 o                         
 -10   5   6         84.87         89.40         2.82 o                         
  -9   5   6        116.22        108.53         3.34 o                         
  -8   5   6        134.24        133.20         3.15 o                         
  -7   5   6         31.08         27.64         1.61 o                         
  -6   5   6        401.44        390.78         5.05 o                         
  -5   5   6          0.27          0.17         0.74 o                         
  -4   5   6        451.89        448.62         5.91 o                         
  -3   5   6         21.93         23.50         1.61 o                         
  -2   5   6         68.92         77.74         1.96 o                         
  -1   5   6         98.60        103.53         2.56 o                         
   0   5   6       1202.61       1233.48        12.30 o                         
   1   5   6          8.53          4.79         0.99 o                         
   2   5   6        294.70        289.50         4.64 o                         
   3   5   6        297.28        293.09         5.44 o                         
   4   5   6        169.40        173.48         3.91 o                         
   5   5   6        173.56        194.16         3.35 o                         
   6   5   6       1380.31       1359.57        14.81 o                         
   7   5   6        316.84        325.94         5.81 o                         
   8   5   6       1177.08       1193.64        14.87 o                         
   9   5   6        414.56        393.34         7.17 o                         
  10   5   6        599.74        546.07         8.22 o                         
  11   5   6        196.53        161.03         4.48 o                         
  12   5   6         82.40         82.40         3.47 o                         
  13   5   6          2.62          8.17         1.86 o                         
  14   5   6          8.42          5.99         1.83 o                         
  15   5   6         57.33         62.83         4.05 o                         
  16   5   6        124.01        108.53         5.42 o                         
 -17   6   6         65.73         62.02         6.26 o                         
 -16   6   6         82.96         79.18         5.45 o                         
 -15   6   6         50.09         36.67         3.81 o                         
 -14   6   6         29.04         29.13         3.27 o                         
 -13   6   6        103.50         96.95         6.22 o                         
 -12   6   6        897.29        889.94        18.73 o                         
 -11   6   6         43.84         48.09         3.78 o                         
 -10   6   6        179.20        180.92         5.50 o                         
  -9   6   6       2268.89       2312.40        24.52 o                         
  -8   6   6        429.70        421.59         8.61 o                         
  -7   6   6        292.24        297.29         5.11 o                         
  -6   6   6         19.75         23.87         1.97 o                         
  -5   6   6        317.32        298.82         5.72 o                         
  -4   6   6          4.88          4.51         1.23 o                         
  -3   6   6        384.43        362.06         6.70 o                         
  -2   6   6        187.87        183.53         4.11 o                         
  -1   6   6          3.19          3.56         0.84 o                         
   0   6   6        199.06        196.95         4.16 o                         
   1   6   6        166.06        175.02         4.96 o                         
   2   6   6        987.12        935.96        12.50 o                         
   3   6   6        236.35        240.27         5.83 o                         
   4   6   6        302.85        325.52         7.80 o                         
   5   6   6       1310.73       1311.92        17.28 o                         
   6   6   6        899.73        880.11        11.10 o                         
   7   6   6        727.56        704.88        10.87 o                         
   8   6   6        676.30        621.19        10.93 o                         
   9   6   6         75.58         75.99         3.23 o                         
  10   6   6        123.55        112.28         3.90 o                         
  11   6   6          5.17          1.96         1.63 o                         
  12   6   6         53.80         58.92         3.35 o                         
  13   6   6         66.33         60.34         3.47 o                         
  14   6   6         43.43         35.01         7.91 o                         
 -16   7   6          0.29          0.93         2.21 o                         
 -15   7   6          0.41          2.13         2.53 o                         
 -14   7   6          0.59         -0.32         3.57 o                         
 -13   7   6         84.48         85.62         5.82 o                         
 -12   7   6          0.78         -2.01         2.01 o                         
 -11   7   6        182.62        184.27         6.57 o                         
 -10   7   6         13.27         13.29         2.37 o                         
  -9   7   6          1.11          3.70         1.92 o                         
  -8   7   6        144.91        140.13         4.85 o                         
  -7   7   6        186.61        180.82         4.98 o                         
  -6   7   6        101.24        103.11         4.14 o                         
  -5   7   6       1066.72       1004.22        16.75 o                         
  -4   7   6        144.35        118.96         5.37 o                         
  -3   7   6         46.87         39.22         2.45 o                         
  -2   7   6        115.89        115.47         6.79 o                         
  -1   7   6         15.14         14.01         1.65 o                         
   0   7   6       1868.63       1782.90        20.97 o                         
   1   7   6        106.53         90.31         2.96 o                         
   2   7   6        272.11        270.91         5.32 o                         
   3   7   6       1546.57       1547.92        26.22 o                         
   4   7   6         38.75         35.81         3.15 o                         
   5   7   6         52.08         47.26         3.50 o                         
   6   7   6          9.59          8.30         1.96 o                         
   7   7   6          2.15          1.82         1.40 o                         
   8   7   6          0.60          0.49         1.31 o                         
   9   7   6          6.18          6.94         1.59 o                         
  10   7   6          8.46          8.19         1.85 o                         
  11   7   6          1.06          3.17         1.77 o                         
  12   7   6          1.20          1.32         2.22 o                         
  13   7   6          0.42         -0.83         2.60 o                         
 -14   8   6          0.71         -0.92         2.92 o                         
 -13   8   6          0.09         -0.22         2.74 o                         
 -12   8   6        185.15        212.66        22.86 o                         
 -11   8   6         47.52         48.57         3.73 o                         
 -10   8   6         51.94         52.02         3.95 o                         
  -9   8   6          6.36          6.74         2.21 o                         
  -8   8   6         20.98         18.96         2.99 o                         
  -7   8   6        509.19        498.19        10.44 o                         
  -6   8   6          1.35          4.17         1.77 o                         
  -5   8   6          0.11         -1.45         1.45 o                         
  -4   8   6        439.66        426.75         8.60 o                         
  -3   8   6         19.30         20.80         2.46 o                         
  -2   8   6        647.75        618.50        12.84 o                         
  -1   8   6       1047.91       1013.22        14.08 o                         
   0   8   6        194.44        183.79         4.84 o                         
   1   8   6        179.36        172.53         4.94 o                         
   2   8   6         47.19         44.57         2.86 o                         
   3   8   6         63.99         59.52         4.23 o                         
   4   8   6         15.24         14.34         2.46 o                         
   5   8   6         26.84         25.72         3.17 o                         
   6   8   6        179.39        184.59         5.88 o                         
   7   8   6         62.16         70.87         4.52 o                         
   8   8   6         49.36         43.30         3.18 o                         
   9   8   6        122.09        137.71         5.33 o                         
  10   8   6         22.25         22.69         2.72 o                         
  11   8   6         96.20         79.84         8.18 o                         
 -10   9   6          3.80          2.51         2.50 o                         
  -9   9   6         12.40          9.88         2.81 o                         
  -8   9   6          0.07         -3.05         3.05 o                         
  -7   9   6        386.27        397.06         9.87 o                         
  -6   9   6         47.75         45.40         4.08 o                         
  -5   9   6         71.58         60.18         3.89 o                         
  -4   9   6          1.24          2.80         1.98 o                         
  -3   9   6        150.16        140.74         5.34 o                         
  -2   9   6        103.89        108.31         4.86 o                         
  -1   9   6        228.86        246.86         7.19 o                         
   0   9   6         50.17         59.86         5.03 o                         
   1   9   6        110.88        116.22         5.80 o                         
   2   9   6        287.56        288.46         9.37 o                         
   3   9   6         31.96         24.73         3.52 o                         
   4   9   6          0.27          2.14         2.20 o                         
   5   9   6        131.06        132.31         9.92 o                         
   6   9   6         16.58         19.01         6.08 o                         
   7   9   6         30.98         23.66         5.26 o                         
  -5  10   6          0.23          4.04         2.95 o                         
  -4  10   6        201.12        195.66        11.76 o                         
  -3  10   6         41.41         40.54         5.40 o                         
  -2  10   6          0.09          1.17         3.20 o                         
  -1  10   6        123.66        134.31         8.58 o                         
   0  10   6         35.03         48.02         5.35 o                         
   1  10   6         13.38          9.58         3.40 o                         
   2  10   6         74.67         85.29         7.82 o                         
 -21   1   7          0.27          0.25         3.06 o                         
 -20   1   7        175.45        170.47         9.24 o                         
 -19   1   7         27.54         25.71         3.06 o                         
 -18   1   7          0.70         -1.29         1.48 o                         
 -17   1   7        591.52        582.84        10.10 o                         
 -16   1   7       1349.39       1381.46        18.15 o                         
 -15   1   7        221.32        230.18         5.03 o                         
 -14   1   7         27.36         31.60         1.89 o                         
 -13   1   7          0.22         -0.16         0.76 o                         
 -12   1   7          0.07          1.07         0.75 o                         
 -11   1   7         37.08         37.56         1.61 o                         
 -10   1   7        422.40        433.96         5.20 o                         
  -9   1   7        265.16        239.43         3.16 o                         
  -8   1   7         84.86         86.46         1.79 o                         
  -7   1   7        309.59        287.24         3.92 o                         
  -6   1   7         10.72          7.77         0.71 o                         
  -5   1   7       3587.98       3521.60        27.84 o                         
  -4   1   7       1482.62       1511.09        12.38 o                         
  -3   1   7       2542.85       2512.54        19.51 o                         
  -2   1   7        829.31        944.34         9.74 o                         
  -1   1   7        105.40        119.39         2.04 o                         
   0   1   7        437.87        459.84         5.34 o                         
   1   1   7        186.11        199.69         3.02 o                         
   2   1   7         25.39         41.33         1.35 o                         
   3   1   7        368.49        393.08         4.21 o                         
   4   1   7       1344.63       1342.34        12.01 o                         
   5   1   7         25.46         21.92         1.60 o                         
   6   1   7       1698.72       1769.38        16.80 o                         
   7   1   7         65.57         58.08         1.78 o                         
   8   1   7         48.14         47.08         1.68 o                         
   9   1   7          0.28          0.14         0.76 o                         
  10   1   7        955.15        914.81         9.90 o                         
  11   1   7       1472.71       1459.84        15.17 o                         
  12   1   7         24.39         20.52         1.87 o                         
  13   1   7       1005.26        974.23        12.26 o                         
  14   1   7        122.65        124.45         5.61 o                         
  15   1   7         14.56         14.59         2.21 o                         
  16   1   7        169.47        185.34         5.61 o                         
  17   1   7         49.38         39.70         4.15 o                         
 -21   2   7        366.99        397.29        12.90 o                         
 -20   2   7         87.05         85.21         8.90 o                         
 -19   2   7        165.38        165.48         7.90 o                         
 -18   2   7         24.26         16.15         2.56 o                         
 -17   2   7         74.50         68.53         3.68 o                         
 -16   2   7          1.31          3.63         1.79 o                         
 -15   2   7        858.54        801.68        10.06 o                         
 -14   2   7        572.59        530.77         8.70 o                         
 -13   2   7        948.13        906.45        13.17 o                         
 -12   2   7          0.02         -0.80         0.80 o                         
 -11   2   7         65.57         66.02         2.03 o                         
 -10   2   7        118.29        103.17         2.60 o                         
  -9   2   7        775.32        770.49         8.43 o                         
  -8   2   7          3.34          2.41         0.66 o                         
  -7   2   7        551.75        594.51         7.83 o                         
  -6   2   7          0.00          1.27         0.57 o                         
  -5   2   7        198.54        190.77         2.91 o                         
  -4   2   7          1.00          0.34         0.56 o                         
  -3   2   7       3050.66       2944.45        26.36 o                         
  -2   2   7         50.50         44.40         1.55 o                         
  -1   2   7         31.03         35.08         1.31 o                         
   0   2   7         17.14         17.27         0.97 o                         
   1   2   7         89.78         75.47         1.56 o                         
   2   2   7        255.63        289.43         4.35 o                         
   3   2   7        123.46        111.88         2.55 o                         
   4   2   7       2042.52       2146.50        18.53 o                         
   5   2   7       1748.01       1790.92        15.73 o                         
   6   2   7       2822.67       2812.63        23.59 o                         
   7   2   7        323.23        268.01         4.28 o                         
   8   2   7         26.09         32.32         1.62 o                         
   9   2   7       1322.33       1300.52        14.86 o                         
  10   2   7          0.86          0.66         1.05 o                         
  11   2   7        340.86        333.63         5.91 o                         
  12   2   7        366.45        330.33         6.30 o                         
  13   2   7          8.70          8.25         1.78 o                         
  14   2   7         40.27         36.04         2.94 o                         
  15   2   7          3.77          7.08         1.95 o                         
  16   2   7        292.22        287.37         7.79 o                         
  17   2   7         10.94          9.19         2.59 o                         
 -20   3   7          8.56         12.88         3.83 o                         
 -19   3   7         56.59         52.64         5.31 o                         
 -18   3   7        110.92        107.63         3.78 o                         
 -17   3   7         37.00         34.90         2.76 o                         
 -16   3   7         30.46         33.39         2.87 o                         
 -15   3   7         51.51         45.95         2.12 o                         
 -14   3   7          6.30          3.38         1.31 o                         
 -13   3   7        517.07        528.15         9.95 o                         
 -12   3   7        737.54        682.95         7.09 o                         
 -11   3   7        126.25        117.03         3.17 o                         
 -10   3   7        427.71        423.29         5.85 o                         
  -9   3   7         59.86         70.14         2.14 o                         
  -8   3   7        121.03        117.58         2.58 o                         
  -7   3   7        106.11        115.15         4.39 o                         
  -6   3   7       5685.34       5654.87        46.78 o                         
  -5   3   7        101.76        107.11         2.33 o                         
  -4   3   7          3.77          9.25         0.95 o                         
  -3   3   7        361.50        364.32         4.15 o                         
  -2   3   7        920.33        932.23        10.00 o                         
  -1   3   7       1032.38       1120.28        11.18 o                         
   0   3   7        122.77         96.60         2.09 o                         
   1   3   7        654.14        587.78         6.63 o                         
   2   3   7       1034.08       1069.39        10.99 o                         
   3   3   7          0.08          2.52         0.85 o                         
   4   3   7         21.21         24.08         1.29 o                         
   5   3   7       1457.29       1493.19        13.72 o                         
   6   3   7        511.03        502.10         6.10 o                         
   7   3   7         54.77         51.85         1.86 o                         
   8   3   7        351.22        344.68         5.37 o                         
   9   3   7        123.98        120.99         3.08 o                         
  10   3   7          0.05         -0.24         1.12 o                         
  11   3   7         46.23         38.03         2.31 o                         
  12   3   7        158.59        175.63         5.20 o                         
  13   3   7          0.55         -0.96         1.33 o                         
  14   3   7         41.40         44.41         3.08 o                         
  15   3   7          7.59         13.50         2.06 o                         
  16   3   7         17.41         11.72         4.88 o                         
  17   3   7          4.20          4.67         2.21 o                         
 -19   4   7          0.31         -2.45         2.45 o                         
 -18   4   7        163.09        156.20         5.70 o                         
 -17   4   7         17.83         18.30         2.36 o                         
 -16   4   7          9.37          6.12         1.75 o                         
 -15   4   7        213.95        212.31         5.14 o                         
 -14   4   7         10.22          5.18         1.38 o                         
 -13   4   7          0.91          1.22         1.13 o                         
 -12   4   7        213.88        202.58         5.31 o                         
 -11   4   7       1396.82       1379.85        15.25 o                         
 -10   4   7          1.77          0.36         1.04 o                         
  -9   4   7         23.95         20.15         1.41 o                         
  -8   4   7          3.48          2.93         0.79 o                         
  -7   4   7          1.61          2.19         0.69 o                         
  -6   4   7         23.68         23.95         1.30 o                         
  -5   4   7          9.65         12.03         0.92 o                         
  -4   4   7        129.09        137.53         2.44 o                         
  -3   4   7       1795.77       1807.20        16.11 o                         
  -2   4   7        948.33       1020.88        10.16 o                         
  -1   4   7        370.11        427.33         5.26 o                         
   0   4   7         69.40         74.43         2.33 o                         
   1   4   7        596.38        548.37         7.96 o                         
   2   4   7         42.65         37.20         1.95 o                         
   3   4   7         11.83         10.50         1.26 o                         
   4   4   7       1085.42       1114.14         9.94 o                         
   5   4   7        686.90        648.46         6.68 o                         
   6   4   7         50.15         50.73         1.89 o                         
   7   4   7         50.19         45.52         2.24 o                         
   8   4   7        316.17        304.93         5.27 o                         
   9   4   7        838.36        837.88        11.15 o                         
  10   4   7       1017.89       1058.57        13.83 o                         
  11   4   7         26.50         23.11         1.94 o                         
  12   4   7         56.10         55.56         3.30 o                         
  13   4   7          9.83         18.27         2.12 o                         
  14   4   7         24.73         30.36         2.68 o                         
  15   4   7        118.02        115.14         5.02 o                         
  16   4   7        167.01        178.41         8.07 o                         
 -18   5   7         69.69         67.16         6.01 o                         
 -17   5   7         15.46         13.95         2.42 o                         
 -16   5   7         28.91         23.88         3.45 o                         
 -15   5   7          0.03         -0.96         1.42 o                         
 -14   5   7         28.28         27.57         2.99 o                         
 -13   5   7         76.65         76.92         3.39 o                         
 -12   5   7       1175.24       1167.60        15.12 o                         
 -11   5   7         83.36         83.21         3.39 o                         
 -10   5   7         14.49         11.74         1.58 o                         
  -9   5   7          0.20          1.31         1.07 o                         
  -8   5   7         63.26         61.73         2.34 o                         
  -7   5   7        251.65        253.02         4.46 o                         
  -6   5   7        153.49        141.60         3.34 o                         
  -5   5   7        276.77        290.85         4.37 o                         
  -4   5   7       1148.68       1151.17        13.79 o                         
  -3   5   7         70.58         59.78         2.02 o                         
  -2   5   7        609.60        558.92         7.78 o                         
  -1   5   7        949.99        958.70        10.46 o                         
   0   5   7          1.01          1.02         0.86 o                         
   1   5   7        362.84        350.54         5.08 o                         
   2   5   7         14.09         14.86         1.73 o                         
   3   5   7          7.50          8.92         0.94 o                         
   4   5   7        988.66        985.47        10.35 o                         
   5   5   7         32.35         30.47         1.74 o                         
   6   5   7         49.78         48.56         2.62 o                         
   7   5   7         17.20         19.11         1.81 o                         
   8   5   7        675.36        655.89         9.58 o                         
   9   5   7         80.56         72.86         2.86 o                         
  10   5   7        284.78        245.29         5.50 o                         
  11   5   7        109.97        116.02         3.74 o                         
  12   5   7          2.55         -0.26         1.60 o                         
  13   5   7          0.53          1.82         1.63 o                         
  14   5   7          2.11          3.95         2.17 o                         
  15   5   7         26.28         25.37         3.36 o                         
 -17   6   7         13.92          9.62         2.85 o                         
 -16   6   7          0.60          2.09         2.77 o                         
 -15   6   7          6.40         13.14         2.58 o                         
 -14   6   7        163.77        169.55         5.53 o                         
 -13   6   7        649.34        648.10        11.52 o                         
 -12   6   7          0.44          2.27         1.81 o                         
 -11   6   7        621.53        625.83        10.73 o                         
 -10   6   7        124.96        132.77         4.82 o                         
  -9   6   7        192.63        201.30         4.66 o                         
  -8   6   7        859.63        891.62        10.95 o                         
  -7   6   7       1388.36       1390.43        16.04 o                         
  -6   6   7        205.33        210.85         3.95 o                         
  -5   6   7          0.97          1.37         0.86 o                         
  -4   6   7        159.00        162.63         3.30 o                         
  -3   6   7         40.54         42.09         2.26 o                         
  -2   6   7          7.24          6.24         1.19 o                         
  -1   6   7        487.19        452.40         8.24 o                         
   0   6   7        783.97        778.47        10.35 o                         
   1   6   7        621.48        603.10         8.74 o                         
   2   6   7         26.69         26.78         2.01 o                         
   3   6   7         30.42         35.77         2.47 o                         
   4   6   7        165.26        156.23         3.90 o                         
   5   6   7        137.39        153.99         4.71 o                         
   6   6   7        176.50        172.70         4.23 o                         
   7   6   7        327.12        345.56         5.86 o                         
   8   6   7        191.26        198.92         4.36 o                         
   9   6   7        304.06        296.15         6.76 o                         
  10   6   7          3.78          2.04         1.48 o                         
  11   6   7          3.79          4.71         1.94 o                         
  12   6   7          0.11          1.09         1.71 o                         
  13   6   7        174.83        171.21         8.65 o                         
 -15   7   7        122.04        120.29         6.90 o                         
 -14   7   7        314.26        317.23        10.24 o                         
 -13   7   7        250.62        273.59         8.10 o                         
 -12   7   7         28.49         36.22         3.43 o                         
 -11   7   7        267.20        280.04         6.65 o                         
 -10   7   7        282.38        300.76         7.87 o                         
  -9   7   7        469.89        493.76        10.73 o                         
  -8   7   7          0.18         -1.20         1.59 o                         
  -7   7   7         97.99         99.27         3.52 o                         
  -6   7   7         37.65         43.80         2.38 o                         
  -5   7   7         98.18        101.05         3.05 o                         
  -4   7   7        230.22        232.61         5.17 o                         
  -3   7   7         82.60         77.57         2.76 o                         
  -2   7   7         71.37         76.56         3.47 o                         
  -1   7   7        439.40        424.75         8.44 o                         
   0   7   7        302.82        307.03         8.98 o                         
   1   7   7          0.00          0.42         1.45 o                         
   2   7   7       1115.00       1099.25        24.00 o                         
   3   7   7        214.76        202.60         5.94 o                         
   4   7   7        690.99        721.83        12.79 o                         
   5   7   7         47.91         47.07         2.69 o                         
   6   7   7        383.02        381.35         7.12 o                         
   7   7   7        113.55        127.09         5.45 o                         
   8   7   7         12.24         12.11         1.84 o                         
   9   7   7         45.91         41.98         2.55 o                         
  10   7   7         10.28         13.15         1.90 o                         
  11   7   7        440.79        455.59        11.94 o                         
  12   7   7         22.02         21.51         4.06 o                         
 -13   8   7        245.98        269.17         8.41 o                         
 -12   8   7        179.48        180.86         8.08 o                         
 -11   8   7         16.73         13.93         2.61 o                         
 -10   8   7         65.00         86.69         5.99 o                         
  -9   8   7         75.60         67.48         6.47 o                         
  -8   8   7        303.17        287.25        11.19 o                         
  -7   8   7          5.03          6.48         2.07 o                         
  -6   8   7         66.90         64.92         3.32 o                         
  -5   8   7         46.22         42.54         3.23 o                         
  -4   8   7        110.16        111.25         4.21 o                         
  -3   8   7         72.10         70.62         3.11 o                         
  -2   8   7        308.97        288.30         6.50 o                         
  -1   8   7          7.84          8.09         2.15 o                         
   0   8   7        228.22        192.84         5.96 o                         
   1   8   7        197.46        192.63         6.59 o                         
   2   8   7         19.90         14.58         2.60 o                         
   3   8   7        155.51        148.74         6.38 o                         
   4   8   7         10.40          5.27         2.04 o                         
   5   8   7         73.55         80.78         5.93 o                         
   6   8   7          0.03         -0.34         2.19 o                         
   7   8   7         99.24        100.71         4.60 o                         
   8   8   7         90.52        106.07         6.16 o                         
   9   8   7          0.03         -0.36         2.10 o                         
 -10   9   7        124.75        114.12         6.20 o                         
  -9   9   7         17.83         14.82         3.04 o                         
  -8   9   7        124.52        122.23         6.35 o                         
  -7   9   7         66.44         71.80         5.76 o                         
  -6   9   7        101.14        107.38         5.35 o                         
  -5   9   7          4.82          4.42         2.08 o                         
  -4   9   7         12.97         11.18         3.07 o                         
  -3   9   7        113.68        116.67         4.64 o                         
  -2   9   7         77.14         88.58         4.45 o                         
  -1   9   7         51.44         41.36         3.93 o                         
   0   9   7          2.26          5.28         2.76 o                         
   1   9   7          1.39         -0.56         2.15 o                         
   2   9   7          0.24          2.42         2.29 o                         
   3   9   7          0.06          0.37         2.43 o                         
   4   9   7         81.10         85.25         6.67 o                         
   5   9   7          0.61          7.46         4.69 o                         
   6   9   7          0.75          2.19         2.58 o                         
 -21   0   8         42.25         41.85         7.32 o                         
 -20   0   8         26.04         22.51         5.88 o                         
 -19   0   8          0.89          0.19         2.43 o                         
 -18   0   8        602.90        637.85        14.83 o                         
 -17   0   8         65.80         86.66         5.85 o                         
 -16   0   8       1761.59       1686.90        37.68 o                         
 -15   0   8        184.18        166.38         5.93 o                         
 -14   0   8         72.21         86.61         3.69 o                         
 -13   0   8         25.27         19.33         2.06 o                         
 -12   0   8        419.53        414.20         7.87 o                         
 -11   0   8        463.11        496.52         7.52 o                         
 -10   0   8         22.25         13.47         1.33 o                         
  -9   0   8       3297.15       3260.39        33.14 o                         
  -8   0   8        330.96        317.59         5.03 o                         
  -7   0   8        513.34        516.42         8.01 o                         
  -6   0   8       1827.16       1852.06        23.91 o                         
  -5   0   8      12201.72      12598.72       182.60 o                         
  -4   0   8        483.38        517.21        10.32 o                         
  -3   0   8      28124.12      29839.08       735.80 o                         
  -2   0   8      12936.78      13243.00       234.75 o                         
  -1   0   8        311.42        359.67         5.12 o                         
   0   0   8        287.50        300.32         5.29 o                         
   1   0   8        956.16        916.01        14.72 o                         
   2   0   8       1044.27       1037.00        16.15 o                         
   3   0   8        513.55        506.84         9.45 o                         
   4   0   8          8.53         14.29         1.75 o                         
   5   0   8       1819.53       1769.09        20.72 o                         
   6   0   8         35.21         34.07         1.95 o                         
   7   0   8         23.71         26.43         2.02 o                         
   8   0   8        127.09        128.22         4.05 o                         
   9   0   8         14.59         13.04         1.89 o                         
  10   0   8        142.49        153.68         4.66 o                         
  11   0   8         84.98         70.82         3.46 o                         
  12   0   8        257.03        240.71         6.21 o                         
  13   0   8        148.29        129.70         7.61 o                         
  14   0   8         58.99         54.20         5.23 o                         
  15   0   8        351.08        346.51        11.98 o                         
  16   0   8         54.90         73.80         7.39 o                         
  17   0   8        566.27        628.53        15.52 o                         
 -21   1   8          0.29          4.29         3.28 o                         
 -20   1   8         14.63         14.76         5.54 o                         
 -19   1   8         28.16         31.98         2.68 o                         
 -18   1   8        128.74        125.73         4.78 o                         
 -17   1   8         33.71         33.00         3.07 o                         
 -16   1   8         96.86         68.91         2.92 o                         
 -15   1   8         98.42        112.73         3.21 o                         
 -14   1   8         34.39         39.27         1.96 o                         
 -13   1   8         22.17         11.64         1.19 o                         
 -12   1   8        132.09        130.04         2.72 o                         
 -11   1   8         63.55         69.79         1.95 o                         
 -10   1   8         42.91         36.58         1.57 o                         
  -9   1   8         47.03         48.89         1.50 o                         
  -8   1   8       1353.00       1399.59        12.20 o                         
  -7   1   8         64.95         66.47         1.65 o                         
  -6   1   8       1270.30       1231.09        11.18 o                         
  -5   1   8         40.49         43.06         1.28 o                         
  -4   1   8       5632.84       5847.79        45.18 o                         
  -3   1   8       4618.72       4707.80        40.57 o                         
  -2   1   8        187.45        204.63         3.20 o                         
  -1   1   8       1141.60       1196.74        10.75 o                         
   0   1   8          0.73          1.47         0.50 o                         
   1   1   8        403.42        402.04         4.91 o                         
   2   1   8          0.93          1.51         0.64 o                         
   3   1   8        118.63         98.54         2.31 o                         
   4   1   8        975.60        920.97         8.39 o                         
   5   1   8        659.74        659.70         7.04 o                         
   6   1   8        361.35        350.77         4.41 o                         
   7   1   8       1127.42       1146.45        11.26 o                         
   8   1   8         25.36         31.74         1.61 o                         
   9   1   8          8.90         10.08         1.29 o                         
  10   1   8        218.04        210.51         4.73 o                         
  11   1   8         75.18         73.14         2.64 o                         
  12   1   8         87.04         84.30         3.26 o                         
  13   1   8        521.78        521.85         8.23 o                         
  14   1   8        122.38        118.14         4.42 o                         
  15   1   8         49.98         60.81         3.55 o                         
  16   1   8         28.61         34.59         3.24 o                         
  17   1   8          4.99          6.14         2.30 o                         
 -20   2   8        141.29        133.30        11.78 o                         
 -19   2   8        218.07        248.01         9.60 o                         
 -18   2   8        552.34        545.01        14.26 o                         
 -17   2   8        234.91        256.98         7.36 o                         
 -16   2   8         42.50         50.99         2.56 o                         
 -15   2   8        107.61        114.85         3.75 o                         
 -14   2   8        151.39        147.41         3.67 o                         
 -13   2   8        150.16        140.31         4.21 o                         
 -12   2   8         11.54         11.73         1.46 o                         
 -11   2   8        172.99        179.05         5.01 o                         
 -10   2   8        676.74        705.11         8.20 o                         
  -9   2   8         44.50         39.96         1.84 o                         
  -8   2   8         11.45         12.92         1.05 o                         
  -7   2   8         39.26         42.94         1.53 o                         
  -6   2   8        289.29        279.38         4.04 o                         
  -5   2   8        566.21        575.29         6.32 o                         
  -4   2   8        439.52        436.95         4.99 o                         
  -3   2   8        282.61        291.73         4.75 o                         
  -2   2   8        727.50        720.70         7.64 o                         
  -1   2   8        141.39        163.36         4.16 o                         
   0   2   8        932.19        924.79        10.04 o                         
   1   2   8         31.76         25.99         1.47 o                         
   2   2   8         11.93         12.62         1.23 o                         
   3   2   8        554.36        544.27         6.82 o                         
   4   2   8        536.44        535.37         6.65 o                         
   5   2   8         81.74         87.60         2.17 o                         
   6   2   8        292.30        289.20         4.62 o                         
   7   2   8         58.48         46.72         1.82 o                         
   8   2   8         34.39         37.91         1.89 o                         
   9   2   8        243.95        242.13         4.46 o                         
  10   2   8        523.21        515.65         7.67 o                         
  11   2   8         61.71         71.42         3.12 o                         
  12   2   8        199.19        181.61         5.06 o                         
  13   2   8        135.96        119.95         4.27 o                         
  14   2   8          9.23         10.55         2.03 o                         
  15   2   8         26.81         25.14         2.95 o                         
  16   2   8         12.10          8.05         2.31 o                         
 -20   3   8          3.52          5.42         4.80 o                         
 -19   3   8         20.62         20.81         5.38 o                         
 -18   3   8          0.49         -0.05         2.95 o                         
 -17   3   8        125.79        124.92         7.65 o                         
 -16   3   8        385.00        364.26         9.70 o                         
 -15   3   8          6.19          5.94         1.83 o                         
 -14   3   8          1.26          2.50         1.52 o                         
 -13   3   8         29.76         30.93         2.22 o                         
 -12   3   8         64.11         58.85         2.29 o                         
 -11   3   8         19.55         21.77         1.72 o                         
 -10   3   8       1272.75       1249.22        13.62 o                         
  -9   3   8       1179.70       1153.02        11.94 o                         
  -8   3   8        341.04        331.35         4.62 o                         
  -7   3   8         17.88         15.60         1.30 o                         
  -6   3   8        667.92        651.52         7.74 o                         
  -5   3   8        279.09        293.82         3.92 o                         
  -4   3   8         63.73         64.24         1.88 o                         
  -3   3   8        115.86        113.22         2.54 o                         
  -2   3   8         18.91         26.01         1.57 o                         
  -1   3   8       1201.25       1228.30        12.56 o                         
   0   3   8        386.05        380.47         4.92 o                         
   1   3   8        514.78        514.18         6.07 o                         
   2   3   8       1534.40       1561.11        14.44 o                         
   3   3   8       1528.71       1575.65        14.32 o                         
   4   3   8        118.61        119.03         2.50 o                         
   5   3   8          0.73         -0.39         0.70 o                         
   6   3   8        268.40        243.47         4.03 o                         
   7   3   8        379.56        354.85         6.04 o                         
   8   3   8        105.12         92.60         2.80 o                         
   9   3   8        158.41        149.71         3.47 o                         
  10   3   8          1.93          1.50         1.17 o                         
  11   3   8         17.14         10.17         1.66 o                         
  12   3   8         45.72         49.97         3.75 o                         
  13   3   8          0.00          1.90         1.53 o                         
  14   3   8        204.84        197.19         6.11 o                         
  15   3   8          3.54          2.85         2.86 o                         
  16   3   8         17.23         14.23         2.72 o                         
 -19   4   8         91.00         86.12         5.65 o                         
 -18   4   8         49.68         47.78         5.37 o                         
 -17   4   8         45.95         42.62         3.99 o                         
 -16   4   8          5.57          0.95         2.22 o                         
 -15   4   8          2.88          4.07         2.10 o                         
 -14   4   8         15.41         20.04         2.77 o                         
 -13   4   8        172.13        165.22         5.24 o                         
 -12   4   8         32.15         37.62         2.83 o                         
 -11   4   8          1.94          1.06         1.25 o                         
 -10   4   8          0.62          0.29         1.05 o                         
  -9   4   8         30.78         33.27         2.46 o                         
  -8   4   8         21.27         26.85         1.62 o                         
  -7   4   8        194.22        197.40         3.89 o                         
  -6   4   8        253.89        265.48         3.52 o                         
  -5   4   8        141.45        166.58         2.42 o                         
  -4   4   8          2.05          2.65         0.61 o                         
  -3   4   8        622.46        648.93         6.63 o                         
  -2   4   8        274.01        282.89         4.44 o                         
  -1   4   8        333.30        332.18         5.01 o                         
   0   4   8        884.34        895.90         9.21 o                         
   1   4   8       1325.45       1418.00        15.44 o                         
   2   4   8          0.32         -0.22         0.82 o                         
   3   4   8        117.95        120.87         3.31 o                         
   4   4   8          5.71          5.21         1.13 o                         
   5   4   8        104.61        100.61         2.64 o                         
   6   4   8         26.31         26.64         1.21 o                         
   7   4   8         89.99         88.51         2.79 o                         
   8   4   8        791.13        801.69        11.66 o                         
   9   4   8         60.24         58.75         2.62 o                         
  10   4   8         26.84         21.48         1.86 o                         
  11   4   8         41.80         45.07         2.78 o                         
  12   4   8          3.10          2.77         1.63 o                         
  13   4   8          0.19          0.83         1.64 o                         
  14   4   8        150.70        129.67         6.35 o                         
  15   4   8        187.82        172.42         6.42 o                         
 -18   5   8        126.30        129.97         7.18 o                         
 -17   5   8         41.41         36.15         3.66 o                         
 -16   5   8          4.27          0.62         1.65 o                         
 -15   5   8        503.16        494.25         9.46 o                         
 -14   5   8          5.52          1.31         1.49 o                         
 -13   5   8        283.47        293.82         6.14 o                         
 -12   5   8         16.39         18.91         1.99 o                         
 -11   5   8        416.64        420.36         7.66 o                         
 -10   5   8          0.29          1.56         0.92 o                         
  -9   5   8        148.05        153.64         3.34 o                         
  -8   5   8         24.58         17.04         1.33 o                         
  -7   5   8       1235.15       1228.06        12.39 o                         
  -6   5   8          1.80          3.36         0.75 o                         
  -5   5   8         56.11         50.52         1.67 o                         
  -4   5   8          1.09          2.31         0.83 o                         
  -3   5   8        139.67        142.54         3.41 o                         
  -2   5   8        795.70        786.67         9.25 o                         
  -1   5   8          5.74          1.99         1.20 o                         
   0   5   8        210.00        213.66         6.23 o                         
   1   5   8        307.03        285.29         5.64 o                         
   2   5   8        183.06        176.82         4.28 o                         
   3   5   8        442.60        431.14         7.25 o                         
   4   5   8       1933.13       1883.01        24.19 o                         
   5   5   8        259.06        252.62         6.23 o                         
   6   5   8        162.56        178.04         3.67 o                         
   7   5   8          1.75         -0.23         0.94 o                         
   8   5   8          0.08          0.78         1.28 o                         
   9   5   8        131.73        134.24         4.47 o                         
  10   5   8         91.16         86.43         3.25 o                         
  11   5   8        342.56        349.91         6.99 o                         
  12   5   8        106.21        108.11         4.62 o                         
  13   5   8         59.29         61.91         5.53 o                         
  14   5   8         85.49         79.45         4.66 o                         
 -17   6   8          1.87          6.57         3.27 o                         
 -16   6   8        238.21        247.60         8.42 o                         
 -15   6   8        117.73        122.87         4.99 o                         
 -14   6   8         16.12         15.63         2.28 o                         
 -13   6   8         19.77         18.75         2.27 o                         
 -12   6   8        670.11        670.57        12.07 o                         
 -11   6   8         80.68         85.02         3.07 o                         
 -10   6   8        452.90        466.96         6.93 o                         
  -9   6   8       2166.86       2227.39        28.37 o                         
  -8   6   8        413.03        397.71         6.13 o                         
  -7   6   8       1223.79       1269.83        14.30 o                         
  -6   6   8         27.83         28.84         1.59 o                         
  -5   6   8        264.35        247.35         3.82 o                         
  -4   6   8        794.91        771.38        10.76 o                         
  -3   6   8        900.57        873.43        14.48 o                         
  -2   6   8         47.51         42.91         2.24 o                         
  -1   6   8        187.04        179.95         4.06 o                         
   0   6   8        392.01        404.40         7.46 o                         
   1   6   8        113.71         90.80         3.82 o                         
   2   6   8       2884.43       2918.99        27.52 o                         
   3   6   8        977.95        982.63        13.51 o                         
   4   6   8        440.27        439.76         6.60 o                         
   5   6   8         58.22         57.00         2.35 o                         
   6   6   8         19.96         23.00         1.93 o                         
   7   6   8         63.91         60.19         2.29 o                         
   8   6   8         56.15         52.02         2.41 o                         
   9   6   8        102.59        109.23         3.94 o                         
  10   6   8         68.91         67.06         4.11 o                         
  11   6   8         59.86         66.95         3.66 o                         
  12   6   8         15.50         16.85         2.51 o                         
 -15   7   8          1.37          1.50         2.26 o                         
 -14   7   8         23.21         22.90         3.25 o                         
 -13   7   8          7.39          7.53         2.22 o                         
 -12   7   8         22.56         21.57         3.23 o                         
 -11   7   8          0.57          2.66         1.51 o                         
 -10   7   8        215.54        195.97         5.06 o                         
  -9   7   8         37.85         34.88         2.66 o                         
  -8   7   8       1780.15       1728.05        20.70 o                         
  -7   7   8         18.06         15.82         1.53 o                         
  -6   7   8        341.12        328.64         4.89 o                         
  -5   7   8         68.21         69.89         2.73 o                         
  -4   7   8         17.92         15.52         1.81 o                         
  -3   7   8        302.02        290.59         6.01 o                         
  -2   7   8         16.17         16.53         2.77 o                         
  -1   7   8        186.53        190.81         5.31 o                         
   0   7   8        233.54        232.11         5.64 o                         
   1   7   8        523.44        518.89         9.12 o                         
   2   7   8         24.55         27.77         3.52 o                         
   3   7   8         93.49         96.96         3.93 o                         
   4   7   8         27.79         28.91         2.12 o                         
   5   7   8         87.19         89.31         3.26 o                         
   6   7   8          2.16          4.51         1.40 o                         
   7   7   8         45.11         50.13         3.18 o                         
   8   7   8          3.93          3.05         1.65 o                         
   9   7   8          6.63          5.49         2.30 o                         
  10   7   8         22.51         22.79         3.41 o                         
  11   7   8         74.88         67.64         6.28 o                         
 -12   8   8         13.76         10.89         2.73 o                         
 -11   8   8        308.98        315.76         8.39 o                         
 -10   8   8         86.02        101.10         4.52 o                         
  -9   8   8         89.92        100.51         4.69 o                         
  -8   8   8         33.13         32.78         3.00 o                         
  -7   8   8         62.68         57.33         2.65 o                         
  -6   8   8          0.13         -1.06         1.16 o                         
  -5   8   8        331.13        320.90         6.06 o                         
  -4   8   8         39.00         35.24         2.91 o                         
  -3   8   8        236.70        223.45         6.17 o                         
  -2   8   8        210.34        202.61         6.47 o                         
  -1   8   8         96.58         94.75         6.88 o                         
   0   8   8        157.46        139.68         6.02 o                         
   1   8   8          1.69         -1.27         1.71 o                         
   2   8   8        106.08         94.67         4.45 o                         
   3   8   8         51.81         58.50         4.13 o                         
   4   8   8         35.20         35.83         3.05 o                         
   5   8   8        106.01        110.51         5.18 o                         
   6   8   8          2.50          0.93         1.98 o                         
   7   8   8         89.58         96.69         5.53 o                         
   8   8   8         26.78         24.59         4.59 o                         
  -8   9   8         70.67         79.66         4.15 o                         
  -7   9   8        129.79        122.68         5.54 o                         
  -6   9   8          0.03          0.81         1.71 o                         
  -5   9   8         83.11         82.81         6.25 o                         
  -4   9   8         50.77         60.23         8.62 o                         
  -3   9   8         16.07         10.20         3.12 o                         
  -2   9   8          4.72         -0.58         2.61 o                         
  -1   9   8         71.07         65.98         7.79 o                         
   0   9   8         82.70         81.41         6.34 o                         
   1   9   8         29.81         29.02         4.60 o                         
   2   9   8         23.52         37.62         4.92 o                         
   3   9   8          2.52          3.64         3.10 o                         
   4   9   8         39.51         31.22         6.17 o                         
 -20   1   9        140.01        133.70         9.54 o                         
 -19   1   9        240.67        248.88         8.04 o                         
 -18   1   9        286.40        281.65         5.93 o                         
 -17   1   9         12.22          9.48         1.81 o                         
 -16   1   9        421.65        400.05         6.50 o                         
 -15   1   9         42.91         44.28         2.12 o                         
 -14   1   9         43.85         47.50         2.18 o                         
 -13   1   9        202.58        215.31         3.71 o                         
 -12   1   9         42.47         37.24         1.84 o                         
 -11   1   9         62.37         69.70         1.97 o                         
 -10   1   9         77.11         84.27         2.11 o                         
  -9   1   9          7.85          6.59         0.93 o                         
  -8   1   9        515.47        521.82         5.85 o                         
  -7   1   9       1335.21       1379.15        12.60 o                         
  -6   1   9        233.37        241.46         3.41 o                         
  -5   1   9        104.22         98.16         2.05 o                         
  -4   1   9        435.47        422.53         4.90 o                         
  -3   1   9         57.42         47.88         1.52 o                         
  -2   1   9         11.25         12.05         0.92 o                         
  -1   1   9        696.79        725.71         7.75 o                         
   0   1   9        903.17        905.87        10.14 o                         
   1   1   9        812.46        798.46         8.45 o                         
   2   1   9        749.93        734.05         8.04 o                         
   3   1   9         38.20         38.12         1.63 o                         
   4   1   9        964.89        968.76        10.83 o                         
   5   1   9        128.27        141.09         2.46 o                         
   6   1   9         23.21         29.53         1.41 o                         
   7   1   9          2.52          2.42         0.79 o                         
   8   1   9         81.28         72.51         2.32 o                         
   9   1   9       1527.11       1520.36        15.28 o                         
  10   1   9         17.20         18.25         1.53 o                         
  11   1   9        558.24        569.41         7.45 o                         
  12   1   9          0.00         -0.66         1.47 o                         
  13   1   9         31.50         36.29         3.38 o                         
  14   1   9          0.03          2.28         1.74 o                         
  15   1   9          4.54          0.54         2.74 o                         
  16   1   9         16.02         16.19         2.52 o                         
 -20   2   9         74.75         82.45         7.18 o                         
 -19   2   9        140.24        147.15         7.90 o                         
 -18   2   9        373.50        366.01        11.50 o                         
 -17   2   9          8.69         10.59         1.93 o                         
 -16   2   9          8.31          9.36         1.66 o                         
 -15   2   9         30.48         34.10         2.35 o                         
 -14   2   9        237.63        224.20         5.18 o                         
 -13   2   9        270.06        275.45         5.57 o                         
 -12   2   9       2152.33       2152.79        21.35 o                         
 -11   2   9        513.98        532.40         7.84 o                         
 -10   2   9       2105.29       2125.10        20.55 o                         
  -9   2   9         72.36         79.79         2.30 o                         
  -8   2   9        240.98        234.38         4.64 o                         
  -7   2   9         13.93         19.81         1.28 o                         
  -6   2   9         48.27         55.81         2.00 o                         
  -5   2   9        196.13        206.82         3.24 o                         
  -4   2   9        593.57        556.64         6.22 o                         
  -3   2   9        266.94        236.36         3.46 o                         
  -2   2   9          0.00         -0.10         0.82 o                         
  -1   2   9        425.53        428.24         6.13 o                         
   0   2   9        113.72         89.41         2.31 o                         
   1   2   9        202.68        221.87         3.93 o                         
   2   2   9        390.11        417.32         6.04 o                         
   3   2   9        235.21        246.54         5.75 o                         
   4   2   9         51.78         51.37         1.93 o                         
   5   2   9        111.89        106.84         2.81 o                         
   6   2   9        893.41        883.93         9.35 o                         
   7   2   9        147.37        155.32         3.44 o                         
   8   2   9        342.01        355.34         5.43 o                         
   9   2   9        262.13        250.84         4.65 o                         
  10   2   9        862.75        880.00        11.00 o                         
  11   2   9         87.05         85.78         3.25 o                         
  12   2   9         71.55         77.57         3.83 o                         
  13   2   9          6.13          5.68         2.13 o                         
  14   2   9         22.46         16.20         2.64 o                         
  15   2   9         35.77         37.38         4.44 o                         
 -19   3   9          0.51          6.80         3.06 o                         
 -18   3   9          1.53          4.91         2.65 o                         
 -17   3   9        494.88        514.91        16.03 o                         
 -16   3   9         35.46         28.75         3.39 o                         
 -15   3   9        713.37        698.50        10.67 o                         
 -14   3   9          0.07          0.90         1.37 o                         
 -13   3   9          0.01          0.46         1.11 o                         
 -12   3   9          5.98          2.62         1.53 o                         
 -11   3   9        301.07        320.21         5.87 o                         
 -10   3   9        127.42        142.63         3.89 o                         
  -9   3   9        569.90        543.79         7.92 o                         
  -8   3   9        171.78        172.37         4.29 o                         
  -7   3   9         27.88         33.86         1.89 o                         
  -6   3   9        504.01        469.31         5.39 o                         
  -5   3   9         12.42         17.67         1.11 o                         
  -4   3   9          7.34          9.69         1.12 o                         
  -3   3   9        465.93        471.96         6.15 o                         
  -2   3   9         42.70         43.08         2.66 o                         
  -1   3   9        490.24        475.47         6.76 o                         
   0   3   9       1795.05       1829.34        20.01 o                         
   1   3   9         80.34         78.47         3.00 o                         
   2   3   9         88.55         85.29         2.35 o                         
   3   3   9         66.16         64.88         1.58 o                         
   4   3   9         30.93         36.59         1.59 o                         
   5   3   9         39.17         45.30         2.16 o                         
   6   3   9          9.58          9.67         1.19 o                         
   7   3   9          0.32          0.89         0.87 o                         
   8   3   9         55.71         65.40         2.54 o                         
   9   3   9        152.74        147.72         3.78 o                         
  10   3   9        124.94        109.05         3.37 o                         
  11   3   9        152.31        152.37         4.32 o                         
  12   3   9        232.00        204.05         5.10 o                         
  13   3   9        110.45        119.02         4.41 o                         
  14   3   9        161.29        166.09         8.83 o                         
  15   3   9          1.75         -2.26         2.26 o                         
 -18   4   9         62.68         65.90         6.61 o                         
 -17   4   9        148.06        148.76         6.55 o                         
 -16   4   9       1038.68       1073.79        21.60 o                         
 -15   4   9          0.14          1.77         1.86 o                         
 -14   4   9        274.81        287.07         9.58 o                         
 -13   4   9          0.36          1.78         1.63 o                         
 -12   4   9        377.93        351.70         7.55 o                         
 -11   4   9        740.63        728.76        11.25 o                         
 -10   4   9        203.51        195.82         4.81 o                         
  -9   4   9        372.15        342.50         6.05 o                         
  -8   4   9        193.99        193.36         4.00 o                         
  -7   4   9          3.38          3.35         1.03 o                         
  -6   4   9        122.66        117.59         2.35 o                         
  -5   4   9        329.03        338.76         4.80 o                         
  -4   4   9        305.00        304.00         4.93 o                         
  -3   4   9        462.88        457.40         7.72 o                         
  -2   4   9          5.88          4.74         1.10 o                         
  -1   4   9         85.50        102.49         2.24 o                         
   0   4   9        129.29        144.48         3.75 o                         
   1   4   9         43.58         41.73         2.01 o                         
   2   4   9        237.01        224.01         4.12 o                         
   3   4   9         58.03         63.62         2.44 o                         
   4   4   9          0.52          1.32         1.20 o                         
   5   4   9        135.88        132.55         3.45 o                         
   6   4   9        424.34        444.38         7.01 o                         
   7   4   9        194.67        198.95         4.44 o                         
   8   4   9         48.82         45.14         2.09 o                         
   9   4   9         63.54         55.69         2.65 o                         
  10   4   9         76.14         66.88         3.05 o                         
  11   4   9         75.44         80.39         3.39 o                         
  12   4   9         51.00         49.99         3.76 o                         
  13   4   9         14.78          5.18         2.28 o                         
  14   4   9          3.75          7.32         3.05 o                         
 -17   5   9        187.79        177.77         7.39 o                         
 -16   5   9        257.27        267.39         8.90 o                         
 -15   5   9        627.72        648.37        19.35 o                         
 -14   5   9          1.00         -2.04         2.15 o                         
 -13   5   9        288.72        303.82         8.40 o                         
 -12   5   9         58.46         56.87         3.95 o                         
 -11   5   9         85.64         86.22         3.86 o                         
 -10   5   9        491.06        513.77         8.62 o                         
  -9   5   9         67.74         70.12         2.97 o                         
  -8   5   9         45.82         43.50         2.40 o                         
  -7   5   9        189.88        182.97         3.20 o                         
  -6   5   9        645.25        634.36         7.11 o                         
  -5   5   9         22.70         24.27         1.57 o                         
  -4   5   9        203.46        192.04         3.47 o                         
  -3   5   9         93.28         99.54         3.61 o                         
  -2   5   9          3.46          4.81         1.08 o                         
  -1   5   9         64.39         54.27         2.38 o                         
   0   5   9         97.49         99.78         3.07 o                         
   1   5   9         38.51         41.55         2.61 o                         
   2   5   9        123.34        114.70         3.52 o                         
   3   5   9        201.47        200.19         6.01 o                         
   4   5   9        731.41        747.26        11.43 o                         
   5   5   9       2313.17       2300.80        26.74 o                         
   6   5   9         37.67         39.13         3.00 o                         
   7   5   9        997.12        999.97        13.42 o                         
   8   5   9          0.54          0.13         1.34 o                         
   9   5   9         10.50         14.51         2.06 o                         
  10   5   9        208.93        210.35         6.34 o                         
  11   5   9         12.95         10.73         2.89 o                         
  12   5   9         35.55         54.80         7.85 o                         
  13   5   9          6.78          4.93         2.30 o                         
 -16   6   9         33.50         37.99         4.01 o                         
 -15   6   9         17.56          8.85         3.01 o                         
 -14   6   9          5.73          4.39         2.75 o                         
 -13   6   9        228.36        232.86         7.66 o                         
 -12   6   9        119.62        120.72         4.61 o                         
 -11   6   9        527.83        533.74         8.63 o                         
 -10   6   9          9.54          7.99         1.33 o                         
  -9   6   9          3.42          1.60         1.24 o                         
  -8   6   9       1028.92       1029.48        12.03 o                         
  -7   6   9        246.66        247.96         4.45 o                         
  -6   6   9         20.76         17.63         1.69 o                         
  -5   6   9         16.44         16.53         1.70 o                         
  -4   6   9        341.32        316.65         7.86 o                         
  -3   6   9        247.79        252.60         5.78 o                         
  -2   6   9        164.34        161.05         3.63 o                         
  -1   6   9        941.98        989.80        13.47 o                         
   0   6   9        173.18        191.29         4.97 o                         
   1   6   9          5.35          2.94         1.64 o                         
   2   6   9        431.38        424.14         8.00 o                         
   3   6   9        154.05        168.80         5.41 o                         
   4   6   9        221.99        228.58         7.46 o                         
   5   6   9        291.92        282.93         8.36 o                         
   6   6   9        462.66        488.11        12.77 o                         
   7   6   9          3.47          0.56         2.15 o                         
   8   6   9         78.05         67.56         3.51 o                         
   9   6   9         18.77         14.26         2.25 o                         
  10   6   9          1.72          0.08         2.43 o                         
  11   6   9         16.59         14.81         2.66 o                         
 -14   7   9         30.98         31.61         4.26 o                         
 -13   7   9        167.73        159.87         9.62 o                         
 -12   7   9          5.57          6.80         2.24 o                         
 -11   7   9         39.70         36.44         2.77 o                         
 -10   7   9        388.63        399.59         7.36 o                         
  -9   7   9         23.97         26.10         2.29 o                         
  -8   7   9        300.04        299.07         5.91 o                         
  -7   7   9        154.13        153.59         3.44 o                         
  -6   7   9        100.14        102.04         3.38 o                         
  -5   7   9          6.49          6.56         1.79 o                         
  -4   7   9         26.82         29.58         2.30 o                         
  -3   7   9         51.70         57.48         2.95 o                         
  -2   7   9         76.15         73.79         3.64 o                         
  -1   7   9        151.76        140.70         4.39 o                         
   0   7   9          3.73          4.74         1.25 o                         
   1   7   9        398.69        388.43         9.65 o                         
   2   7   9        771.36        792.50        17.26 o                         
   3   7   9         32.68         32.02         3.51 o                         
   4   7   9        249.72        241.54         8.98 o                         
   5   7   9         14.17         18.71         3.49 o                         
   6   7   9         16.30         15.32         2.86 o                         
   7   7   9         21.24         16.62         2.95 o                         
   8   7   9        328.77        398.77        16.62 o                         
   9   7   9         11.18         11.51         4.55 o                         
 -11   8   9        107.13        111.59         6.43 o                         
 -10   8   9        236.73        243.00         6.74 o                         
  -9   8   9          2.42          5.03         3.48 o                         
  -8   8   9        272.19        263.67         7.08 o                         
  -7   8   9          0.01         -0.83         1.52 o                         
  -6   8   9         56.97         53.97         4.57 o                         
  -5   8   9        373.27        393.90         8.14 o                         
  -4   8   9        141.56        143.02         4.85 o                         
  -3   8   9         45.11         44.68         3.32 o                         
  -2   8   9          3.64         -0.35         1.70 o                         
  -1   8   9         90.46         86.18         4.90 o                         
   0   8   9          3.39          3.96         4.21 o                         
   1   8   9         12.39         11.34         2.76 o                         
   2   8   9        287.68        282.03         6.53 o                         
   3   8   9         88.41         81.32         6.10 o                         
   4   8   9         93.45        109.20         6.62 o                         
   5   8   9         24.85         29.08         4.73 o                         
   6   8   9         74.39         85.32         7.26 o                         
   7   8   9         15.52         10.22         4.21 o                         
  -6   9   9          4.01          3.20         3.32 o                         
  -5   9   9         52.17         56.36         5.15 o                         
  -4   9   9          0.97          0.26         3.73 o                         
  -3   9   9         38.81         43.78         7.51 o                         
  -2   9   9          8.26          7.61         2.92 o                         
  -1   9   9         51.46         48.45         4.87 o                         
   0   9   9          2.63          8.69         3.02 o                         
   1   9   9         25.15         27.51         5.00 o                         
   2   9   9         82.34         62.74        13.47 o                         
 -20   0  10         15.74         11.79         9.50 o                         
 -19   0  10        923.32        883.97        20.96 o                         
 -18   0  10        836.10        855.21        18.12 o                         
 -17   0  10         40.15         34.64         3.71 o                         
 -16   0  10       1131.04       1256.01        23.25 o                         
 -15   0  10         12.65         12.31         2.32 o                         
 -14   0  10         89.58         95.76         3.74 o                         
 -13   0  10        194.30        207.19         5.78 o                         
 -12   0  10        111.26        114.19         3.72 o                         
 -11   0  10         58.10         59.23         2.40 o                         
 -10   0  10       1800.46       1794.44        21.91 o                         
  -9   0  10        285.80        330.86         6.00 o                         
  -8   0  10        996.76       1043.26        15.70 o                         
  -7   0  10         18.08         18.78         2.05 o                         
  -6   0  10        588.17        644.31        10.95 o                         
  -5   0  10        119.58        162.19         4.80 o                         
  -4   0  10        140.56        135.64         6.50 o                         
  -3   0  10       2295.01       2318.66        56.39 o                         
  -2   0  10       2330.04       2179.24        24.62 o                         
  -1   0  10       1867.31       1846.26        27.22 o                         
   0   0  10        550.04        564.11         8.81 o                         
   1   0  10        584.45        622.01        16.91 o                         
   2   0  10          6.65          3.60         1.34 o                         
   3   0  10        108.37        125.46         4.39 o                         
   4   0  10       1210.66       1133.11        24.18 o                         
   5   0  10       1526.28       1506.52        28.08 o                         
   6   0  10       1033.90        982.35        15.12 o                         
   7   0  10          1.30          1.07         1.51 o                         
   8   0  10        286.65        287.49         5.82 o                         
   9   0  10        159.02        181.03         6.15 o                         
  10   0  10        198.01        205.87         5.94 o                         
  11   0  10        371.00        379.33         9.95 o                         
  12   0  10         79.21         76.22         4.99 o                         
  13   0  10         22.92         13.12         3.28 o                         
  14   0  10         39.31         29.12         6.28 o                         
  15   0  10          5.24          2.49         3.45 o                         
 -20   1  10        278.59        276.63        13.12 o                         
 -19   1  10        106.91        105.28         7.70 o                         
 -18   1  10        333.70        353.45         9.16 o                         
 -17   1  10        169.41        156.88         5.07 o                         
 -16   1  10          0.17          0.11         1.36 o                         
 -15   1  10         39.76         33.96         2.12 o                         
 -14   1  10          8.94          5.11         1.29 o                         
 -13   1  10        940.33        912.69        10.38 o                         
 -12   1  10         70.05         73.08         2.87 o                         
 -11   1  10         37.97         42.50         1.64 o                         
 -10   1  10          0.47          1.16         0.76 o                         
  -9   1  10          6.23          5.05         0.88 o                         
  -8   1  10        291.99        294.66         3.90 o                         
  -7   1  10        192.30        197.61         3.27 o                         
  -6   1  10        148.89        153.53         2.73 o                         
  -5   1  10         86.99         89.14         2.04 o                         
  -4   1  10         18.26         19.88         1.26 o                         
  -3   1  10          6.40          5.91         0.80 o                         
  -2   1  10        318.82        337.49         4.30 o                         
  -1   1  10         83.91         85.40         2.03 o                         
   0   1  10        789.77        796.64         8.55 o                         
   1   1  10        119.48        113.95         3.36 o                         
   2   1  10        532.77        516.83         7.20 o                         
   3   1  10        269.88        280.68         4.74 o                         
   4   1  10        610.15        625.75         8.51 o                         
   5   1  10        339.95        334.83         6.54 o                         
   6   1  10        749.71        762.63         9.44 o                         
   7   1  10        571.09        584.10         6.49 o                         
   8   1  10          6.43          4.33         1.66 o                         
   9   1  10        548.24        552.57         7.51 o                         
  10   1  10       1170.99       1208.12        13.16 o                         
  11   1  10         25.67         27.72         2.51 o                         
  12   1  10        432.07        411.21         7.88 o                         
  13   1  10         20.53         20.29         2.74 o                         
  14   1  10          0.11         -2.04         2.04 o                         
 -19   2  10        166.52        152.16        12.58 o                         
 -18   2  10         90.58         78.08         5.81 o                         
 -17   2  10          7.27          9.73         2.13 o                         
 -16   2  10        118.75        124.70         4.79 o                         
 -15   2  10         25.50         26.49         2.54 o                         
 -14   2  10         93.32         88.02         3.48 o                         
 -13   2  10         23.05         25.68         2.07 o                         
 -12   2  10        289.25        296.53         5.87 o                         
 -11   2  10        240.42        252.28         4.64 o                         
 -10   2  10         94.05        109.06         2.77 o                         
  -9   2  10        584.35        590.26         8.07 o                         
  -8   2  10        467.28        456.50         6.41 o                         
  -7   2  10         34.28         33.32         1.70 o                         
  -6   2  10          7.54          8.16         0.97 o                         
  -5   2  10          0.15          0.15         0.68 o                         
  -4   2  10          4.27          2.58         0.76 o                         
  -3   2  10        198.03        202.85         3.38 o                         
  -2   2  10          4.31          6.57         1.15 o                         
  -1   2  10         58.90         57.32         1.86 o                         
   0   2  10        243.84        247.75         4.36 o                         
   1   2  10        284.71        294.14         4.99 o                         
   2   2  10          6.90          4.68         1.16 o                         
   3   2  10         34.35         29.22         1.93 o                         
   4   2  10        564.83        546.29         9.59 o                         
   5   2  10        172.29        171.65         4.65 o                         
   6   2  10          0.09          0.78         0.89 o                         
   7   2  10        480.57        472.08         6.85 o                         
   8   2  10       1112.96       1119.98        12.42 o                         
   9   2  10         11.73         13.36         1.55 o                         
  10   2  10          1.66          0.98         1.42 o                         
  11   2  10        638.67        614.06         8.84 o                         
  12   2  10        119.83        124.38         4.35 o                         
  13   2  10          0.92          1.60         1.83 o                         
  14   2  10         33.69         30.51         3.04 o                         
 -19   3  10          2.10          6.60         2.83 o                         
 -18   3  10         12.07         14.34         3.94 o                         
 -17   3  10         78.87         89.61         5.11 o                         
 -16   3  10        129.61        130.06         4.86 o                         
 -15   3  10         64.33         63.23         3.60 o                         
 -14   3  10         96.32         91.45         3.66 o                         
 -13   3  10        150.17        147.08         4.22 o                         
 -12   3  10          0.21         -0.99         1.12 o                         
 -11   3  10        568.90        518.81         8.02 o                         
 -10   3  10         25.07         27.38         1.93 o                         
  -9   3  10        674.22        669.97        10.57 o                         
  -8   3  10        120.05        129.10         3.83 o                         
  -7   3  10        101.73        102.14         2.33 o                         
  -6   3  10         89.61         90.58         2.61 o                         
  -5   3  10        668.74        657.56         7.73 o                         
  -4   3  10        203.75        199.70         4.65 o                         
  -3   3  10        406.50        380.38         8.46 o                         
  -2   3  10        102.46        116.08         3.97 o                         
  -1   3  10        136.06        145.63         4.13 o                         
   0   3  10         22.93         22.13         1.96 o                         
   1   3  10          2.04          6.21         1.77 o                         
   2   3  10        500.69        527.07         8.41 o                         
   3   3  10         81.84         80.19         3.26 o                         
   4   3  10         17.97         20.24         1.21 o                         
   5   3  10         99.17         98.71         4.18 o                         
   6   3  10        123.95        123.31         3.14 o                         
   7   3  10          3.20          3.26         1.20 o                         
   8   3  10          9.08         10.25         1.48 o                         
   9   3  10         68.40         74.73         3.38 o                         
  10   3  10        858.74        876.76        11.95 o                         
  11   3  10         29.05         38.66         3.04 o                         
  12   3  10         24.50         16.96         2.13 o                         
  13   3  10         12.22         18.80         2.81 o                         
  14   3  10         45.60         56.15         4.62 o                         
 -18   4  10         12.31          6.95         2.97 o                         
 -17   4  10         52.46         60.55         6.84 o                         
 -16   4  10         22.23         27.59         3.46 o                         
 -15   4  10         84.40         85.09         7.11 o                         
 -14   4  10        217.34        215.29         7.85 o                         
 -13   4  10        582.14        540.97        10.32 o                         
 -12   4  10          4.26          9.82         2.62 o                         
 -11   4  10          0.16         -1.27         1.27 o                         
 -10   4  10        257.03        265.75         5.77 o                         
  -9   4  10        384.26        384.67         6.85 o                         
  -8   4  10        345.00        355.49         7.27 o                         
  -7   4  10        191.77        198.04         4.83 o                         
  -6   4  10        181.06        184.07         3.23 o                         
  -5   4  10         55.68         53.52         2.10 o                         
  -4   4  10        310.40        313.42         6.04 o                         
  -3   4  10          5.43          4.11         1.54 o                         
  -2   4  10         56.02         61.64         2.73 o                         
  -1   4  10        397.78        383.90         7.21 o                         
   0   4  10         96.19         94.94         3.33 o                         
   1   4  10         17.19         22.99         2.03 o                         
   2   4  10        185.40        168.92         3.50 o                         
   3   4  10        213.09        215.45         4.91 o                         
   4   4  10        561.33        530.97         8.75 o                         
   5   4  10        548.81        531.06         9.69 o                         
   6   4  10         55.25         59.24         3.68 o                         
   7   4  10          6.57          8.50         1.62 o                         
   8   4  10         52.82         57.06         2.85 o                         
   9   4  10          2.28          1.79         1.70 o                         
  10   4  10         93.66         84.12         3.95 o                         
  11   4  10          1.90          4.99         1.74 o                         
  12   4  10         32.71         29.46         3.12 o                         
  13   4  10         67.16         80.81         4.86 o                         
 -17   5  10        128.28        139.39         6.77 o                         
 -16   5  10        575.77        542.19        15.23 o                         
 -15   5  10         75.42         77.58         5.73 o                         
 -14   5  10         18.65         16.43         3.68 o                         
 -13   5  10        163.48        164.19         6.99 o                         
 -12   5  10          1.90         -1.30         1.90 o                         
 -11   5  10        101.95        105.83         4.18 o                         
 -10   5  10          6.01          8.02         1.71 o                         
  -9   5  10         65.53         65.86         3.07 o                         
  -8   5  10         29.07         27.79         2.08 o                         
  -7   5  10          0.40         -0.08         1.30 o                         
  -6   5  10        424.56        409.88         7.15 o                         
  -5   5  10        352.52        361.23         7.96 o                         
  -4   5  10        165.60        194.32         8.21 o                         
  -3   5  10        268.83        274.22         6.83 o                         
  -2   5  10         19.06         22.23         1.76 o                         
  -1   5  10         32.26         33.86         1.89 o                         
   0   5  10         39.81         41.21         2.68 o                         
   1   5  10         24.09         23.79         2.01 o                         
   2   5  10         59.75         62.75         2.83 o                         
   3   5  10        151.05        162.12         6.06 o                         
   4   5  10        165.03        168.20         5.09 o                         
   5   5  10       1293.65       1290.10        22.85 o                         
   6   5  10        644.86        664.83        11.75 o                         
   7   5  10          9.40          7.53         2.20 o                         
   8   5  10         46.51         48.63         3.72 o                         
   9   5  10        454.82        438.80         8.87 o                         
  10   5  10         24.62         19.44         3.12 o                         
  11   5  10          0.36         -2.04         2.04 o                         
  12   5  10          2.16          3.07         6.08 o                         
 -15   6  10        233.74        242.48        10.05 o                         
 -14   6  10        203.76        179.89         8.17 o                         
 -13   6  10          3.63          1.90         2.63 o                         
 -12   6  10        746.45        773.29        22.39 o                         
 -11   6  10        440.72        449.45        11.25 o                         
 -10   6  10         90.30         93.13         5.54 o                         
  -9   6  10        244.20        246.09         5.84 o                         
  -8   6  10         22.43         21.53         2.08 o                         
  -7   6  10        292.47        294.81         9.28 o                         
  -6   6  10        231.80        230.11         4.19 o                         
  -5   6  10        180.44        170.02         5.95 o                         
  -4   6  10        165.69        169.63         6.99 o                         
  -3   6  10          3.44          2.74         1.18 o                         
  -2   6  10         13.50         14.16         1.65 o                         
  -1   6  10        450.27        439.65         8.31 o                         
   0   6  10        210.54        225.99         5.61 o                         
   1   6  10         16.15         17.30         1.90 o                         
   2   6  10        205.82        202.63         5.86 o                         
   3   6  10         10.99         13.67         2.31 o                         
   4   6  10        571.18        570.58        10.79 o                         
   5   6  10        498.85        531.24        12.48 o                         
   6   6  10         10.88         11.56         2.61 o                         
   7   6  10        632.62        634.82        15.33 o                         
   8   6  10         43.98         34.12         4.14 o                         
   9   6  10         80.54         78.82         5.96 o                         
  10   6  10          4.60          8.89         2.46 o                         
 -13   7  10         20.32         17.05         3.68 o                         
 -12   7  10         10.03         12.15         3.16 o                         
 -11   7  10         50.84         56.73         4.56 o                         
 -10   7  10          0.20         -0.63         1.67 o                         
  -9   7  10         18.46         18.79         2.45 o                         
  -8   7  10         85.45         91.93         3.72 o                         
  -7   7  10        505.26        486.07         8.02 o                         
  -6   7  10        245.81        239.19         5.28 o                         
  -5   7  10        110.35        102.40         4.80 o                         
  -4   7  10         25.81         34.23         2.60 o                         
  -3   7  10        372.64        380.35         6.60 o                         
  -2   7  10        295.57        305.08         7.39 o                         
  -1   7  10         31.19         28.30         2.86 o                         
   0   7  10        410.51        404.48         8.18 o                         
   1   7  10        582.99        564.97        11.65 o                         
   2   7  10        510.37        489.98        14.60 o                         
   3   7  10        126.71        129.03         5.97 o                         
   4   7  10         16.38         13.14         2.62 o                         
   5   7  10         42.73         31.10         3.83 o                         
   6   7  10         52.26         51.73         9.60 o                         
   7   7  10         12.47         12.82         4.15 o                         
   8   7  10        130.79        145.85         9.00 o                         
 -10   8  10         28.11         22.92         5.02 o                         
  -9   8  10         49.42         52.42         4.95 o                         
  -8   8  10          1.83          1.57         2.35 o                         
  -7   8  10        122.86        125.78         6.41 o                         
  -6   8  10        386.48        381.96        20.92 o                         
  -5   8  10        211.99        215.91         6.76 o                         
  -4   8  10          4.62          4.16         2.02 o                         
  -3   8  10        399.07        400.30         9.78 o                         
  -2   8  10         16.42         11.39         2.00 o                         
  -1   8  10        166.97        171.91         7.47 o                         
   0   8  10        204.46        197.74         7.66 o                         
   1   8  10         11.87         14.14         3.61 o                         
   2   8  10         43.15         34.39         4.25 o                         
   3   8  10         16.02         15.90         4.08 o                         
   4   8  10          0.06          3.81         2.97 o                         
   5   8  10          5.19          8.94         8.23 o                         
 -19   1  11        233.15        224.46        10.48 o                         
 -18   1  11          1.96          4.21         2.48 o                         
 -17   1  11        221.44        210.35         6.48 o                         
 -16   1  11        260.55        266.57         6.08 o                         
 -15   1  11        128.23        125.98         3.87 o                         
 -14   1  11         44.40         40.82         4.07 o                         
 -13   1  11         36.87         37.72         2.20 o                         
 -12   1  11         29.35         30.49         1.73 o                         
 -11   1  11        337.94        316.09         4.57 o                         
 -10   1  11        406.06        399.68         5.10 o                         
  -9   1  11          8.53          8.06         1.29 o                         
  -8   1  11         59.16         68.30         2.31 o                         
  -7   1  11       1722.37       1691.23        15.33 o                         
  -6   1  11        356.80        350.52         4.89 o                         
  -5   1  11       1324.98       1290.31        14.03 o                         
  -4   1  11          0.18          2.86         1.03 o                         
  -3   1  11        318.18        334.92         4.73 o                         
  -2   1  11        369.22        375.15         5.25 o                         
  -1   1  11         12.38          9.43         1.11 o                         
   0   1  11          9.92          4.91         0.73 o                         
   1   1  11        663.13        672.17         7.85 o                         
   2   1  11         42.13         37.24         2.07 o                         
   3   1  11        305.11        306.79         4.82 o                         
   4   1  11        735.73        731.19        12.49 o                         
   5   1  11          8.43         11.43         1.45 o                         
   6   1  11        113.89        116.26         3.65 o                         
   7   1  11        201.44        193.41         4.78 o                         
   8   1  11         87.72         91.09         4.19 o                         
   9   1  11        248.66        260.29         4.99 o                         
  10   1  11       1197.20       1222.57        13.17 o                         
  11   1  11        571.44        583.20        10.71 o                         
  12   1  11          3.42          2.08         2.10 o                         
  13   1  11         34.37         30.81         4.07 o                         
 -18   2  11         57.41         58.41         4.95 o                         
 -17   2  11        301.07        305.67         9.05 o                         
 -16   2  11        121.54        113.18         4.03 o                         
 -15   2  11        333.46        340.37        10.59 o                         
 -14   2  11          2.72          1.96         1.81 o                         
 -13   2  11         20.59         20.25         2.14 o                         
 -12   2  11        157.74        169.31         3.83 o                         
 -11   2  11         42.03         40.56         2.50 o                         
 -10   2  11          5.78          7.61         1.15 o                         
  -9   2  11        983.61        994.14        12.43 o                         
  -8   2  11        421.74        413.69         5.67 o                         
  -7   2  11         53.80         52.70         2.14 o                         
  -6   2  11        342.26        339.30         5.80 o                         
  -5   2  11        223.96        210.59         3.88 o                         
  -4   2  11        347.36        341.21         5.26 o                         
  -3   2  11        348.70        345.98         4.65 o                         
  -2   2  11         66.47         66.58         2.38 o                         
  -1   2  11         99.04         90.51         2.96 o                         
   0   2  11         94.41         89.95         2.66 o                         
   1   2  11        196.23        204.13         4.16 o                         
   2   2  11        649.31        676.18         9.30 o                         
   3   2  11         45.53         46.54         2.32 o                         
   4   2  11        716.35        740.32        10.97 o                         
   5   2  11          0.19          2.58         1.45 o                         
   6   2  11          0.82          4.47         1.85 o                         
   7   2  11        737.36        729.84        12.42 o                         
   8   2  11          9.22         11.95         1.80 o                         
   9   2  11         32.90         23.49         2.29 o                         
  10   2  11        289.89        299.39         6.65 o                         
  11   2  11         39.37         25.77         3.49 o                         
  12   2  11         12.75         18.55         2.53 o                         
  13   2  11         60.31         60.55         5.01 o                         
 -18   3  11         18.63         15.69         3.23 o                         
 -17   3  11         16.07         19.74         3.44 o                         
 -16   3  11         17.49         23.00         3.39 o                         
 -15   3  11         51.62         50.33         3.31 o                         
 -14   3  11         63.56         69.42         3.73 o                         
 -13   3  11        260.80        251.55         5.52 o                         
 -12   3  11          9.40          8.14         1.54 o                         
 -11   3  11        223.92        209.42         5.23 o                         
 -10   3  11         87.25         82.60         4.38 o                         
  -9   3  11         90.90         86.18         3.60 o                         
  -8   3  11        943.49        930.53        15.08 o                         
  -7   3  11        332.71        339.09         5.83 o                         
  -6   3  11        205.34        204.09         3.75 o                         
  -5   3  11        663.74        680.61         8.02 o                         
  -4   3  11        625.00        626.14         8.89 o                         
  -3   3  11        211.10        224.82         6.11 o                         
  -2   3  11        130.77        143.96         4.27 o                         
  -1   3  11        180.17        181.13         4.82 o                         
   0   3  11         13.00         14.84         1.80 o                         
   1   3  11         27.68         33.67         2.50 o                         
   2   3  11         16.77         19.12         2.46 o                         
   3   3  11       1216.58       1217.42        20.77 o                         
   4   3  11         50.17         52.13         2.10 o                         
   5   3  11         35.04         35.24         2.19 o                         
   6   3  11         17.77         14.40         1.72 o                         
   7   3  11          6.40          7.67         1.91 o                         
   8   3  11        160.26        155.65         4.24 o                         
   9   3  11         25.98         26.23         2.36 o                         
  10   3  11         81.37         97.13         3.41 o                         
  11   3  11          8.60          7.86         1.73 o                         
  12   3  11         67.77         64.28         4.27 o                         
 -17   4  11         55.54         60.56         4.87 o                         
 -16   4  11         10.14          4.26         2.76 o                         
 -15   4  11          3.24          2.24         2.78 o                         
 -14   4  11         61.22         62.88         4.25 o                         
 -13   4  11        445.33        433.06         8.09 o                         
 -12   4  11         51.21         49.62         3.16 o                         
 -11   4  11         72.12         72.70         3.41 o                         
 -10   4  11         44.53         50.43         3.68 o                         
  -9   4  11         45.68         49.11         2.60 o                         
  -8   4  11         27.70         29.99         2.25 o                         
  -7   4  11         30.00         39.49         2.40 o                         
  -6   4  11         85.78         98.45         2.98 o                         
  -5   4  11       1589.91       1608.12        22.15 o                         
  -4   4  11        134.27        142.10         7.34 o                         
  -3   4  11        370.28        371.86         7.35 o                         
  -2   4  11          0.24         -0.25         1.31 o                         
  -1   4  11         57.95         52.47         3.17 o                         
   0   4  11          0.03          0.12         1.30 o                         
   1   4  11        373.79        366.75         8.49 o                         
   2   4  11         48.52         49.82         3.48 o                         
   3   4  11        305.66        306.04         9.78 o                         
   4   4  11         35.19         34.19         3.26 o                         
   5   4  11         34.18         33.21         2.93 o                         
   6   4  11        190.09        174.96         5.19 o                         
   7   4  11        227.96        229.33         6.97 o                         
   8   4  11        683.35        682.84        11.17 o                         
   9   4  11          5.54          3.21         1.83 o                         
  10   4  11         15.33         12.77         2.15 o                         
  11   4  11         12.72         11.24         2.37 o                         
 -16   5  11        177.84        199.47         7.87 o                         
 -15   5  11          1.24          2.11         3.98 o                         
 -14   5  11        438.16        433.55         9.66 o                         
 -13   5  11        143.55        133.93         6.82 o                         
 -12   5  11         48.79         57.55         4.02 o                         
 -11   5  11        171.31        183.37         6.03 o                         
 -10   5  11         61.84         65.99         3.84 o                         
  -9   5  11         40.96         46.08         3.84 o                         
  -8   5  11         16.46         18.19         2.47 o                         
  -7   5  11         47.40         57.49         5.79 o                         
  -6   5  11        352.44        369.08         6.78 o                         
  -5   5  11         54.44         61.74         4.06 o                         
  -4   5  11         79.23         74.18         4.28 o                         
  -3   5  11        793.38        774.39        19.92 o                         
  -2   5  11          0.79          1.84         1.63 o                         
  -1   5  11        443.01        430.41        10.60 o                         
   0   5  11        284.08        278.36         7.78 o                         
   1   5  11          0.08         -0.18         1.76 o                         
   2   5  11        434.62        436.68         7.97 o                         
   3   5  11        300.58        296.64         6.62 o                         
   4   5  11         18.50         12.29         1.92 o                         
   5   5  11         38.70         33.79         3.48 o                         
   6   5  11         72.74         77.55         4.06 o                         
   7   5  11         21.19         24.11         2.83 o                         
   8   5  11        216.16        202.94         8.85 o                         
   9   5  11         30.91         27.16         3.18 o                         
  10   5  11          4.47         -0.01         2.09 o                         
 -14   6  11         21.40         12.62         3.56 o                         
 -13   6  11        521.33        562.52        14.38 o                         
 -12   6  11        239.38        237.60         8.67 o                         
 -11   6  11         18.05         13.85         3.69 o                         
 -10   6  11        808.42        811.38        13.88 o                         
  -9   6  11         73.56         75.64         3.62 o                         
  -8   6  11        761.66        770.70        15.45 o                         
  -7   6  11          1.65         -2.94         5.01 o                         
  -6   6  11          1.18          1.53         1.70 o                         
  -5   6  11         13.55         18.81         5.61 o                         
  -4   6  11         12.12         12.34         2.10 o                         
  -3   6  11         58.06         60.79         4.69 o                         
  -2   6  11        310.83        312.58         8.26 o                         
  -1   6  11        317.50        310.83         6.48 o                         
   0   6  11         36.67         40.07         2.62 o                         
   1   6  11          0.66          0.78         1.47 o                         
   2   6  11         47.60         47.78         4.25 o                         
   3   6  11        141.48        134.75         4.83 o                         
   4   6  11         19.41         20.53         3.64 o                         
   5   6  11         82.62         84.59         4.29 o                         
   6   6  11         27.02         17.90         3.07 o                         
   7   6  11        401.08        429.97        32.77 o                         
   8   6  11          0.01         -0.14         2.68 o                         
 -11   7  11         11.81         10.47         4.19 o                         
 -10   7  11          0.03          4.04         2.18 o                         
  -9   7  11         23.72         26.23         4.26 o                         
  -8   7  11         88.58         78.35         4.95 o                         
  -7   7  11          4.87          3.88         2.43 o                         
  -6   7  11         20.84         23.03         3.29 o                         
  -5   7  11        127.98        125.85         9.34 o                         
  -4   7  11          0.84          2.02         1.50 o                         
  -3   7  11        440.43        432.49         8.05 o                         
  -2   7  11         18.88         12.47         2.36 o                         
  -1   7  11         92.25         83.33         4.16 o                         
   0   7  11        506.54        535.63        15.10 o                         
   1   7  11         14.41         18.98         2.94 o                         
   2   7  11       1042.63       1071.66        21.57 o                         
   3   7  11        113.88        114.41         5.51 o                         
   4   7  11        139.12        143.86         8.11 o                         
   5   7  11        183.18        192.63         8.12 o                         
   6   7  11         56.77         67.51         5.62 o                         
  -7   8  11          6.87          8.72         3.52 o                         
  -6   8  11          0.00         -1.65         3.86 o                         
  -5   8  11         61.64         55.96         6.08 o                         
  -4   8  11          0.22          6.25         2.83 o                         
  -3   8  11        102.04         97.13         5.63 o                         
  -2   8  11        226.62        212.94         7.98 o                         
  -1   8  11         20.59         25.10         5.05 o                         
   0   8  11        239.69        243.61         8.97 o                         
   1   8  11         23.91         16.71         3.39 o                         
   2   8  11         83.80         69.70         7.42 o                         
 -18   0  12        272.08        283.67        13.54 o                         
 -17   0  12          0.54         -3.20         3.20 o                         
 -16   0  12         50.33         35.25         3.92 o                         
 -15   0  12        154.33        155.46         9.66 o                         
 -14   0  12        498.95        527.93        12.30 o                         
 -13   0  12         36.36         38.01         4.34 o                         
 -12   0  12        210.44        220.70         7.12 o                         
 -11   0  12        958.71        998.66        16.42 o                         
 -10   0  12        350.09        342.65         6.98 o                         
  -9   0  12         73.65        118.76         5.28 o                         
  -8   0  12        991.33        978.62        15.85 o                         
  -7   0  12        114.86        106.58         4.39 o                         
  -6   0  12        785.80        909.45        26.69 o                         
  -5   0  12      13802.01      14068.13       177.81 o                         
  -4   0  12         49.70         64.23         4.04 o                         
  -3   0  12       1978.55       2037.84        23.87 o                         
  -2   0  12         25.34         26.02         3.30 o                         
  -1   0  12          1.16          3.62         2.02 o                         
   0   0  12        448.87        513.69        12.19 o                         
   1   0  12          0.40          1.37         1.26 o                         
   2   0  12          8.01         10.03         2.18 o                         
   3   0  12        388.56        362.96         9.09 o                         
   4   0  12        170.84        185.15         6.71 o                         
   5   0  12          4.20          6.42         2.03 o                         
   6   0  12          9.63         14.11         2.45 o                         
   7   0  12         63.50         66.57         4.53 o                         
   8   0  12        158.87        161.75         6.88 o                         
   9   0  12        140.11        134.30         6.73 o                         
  10   0  12        199.34        202.01        12.51 o                         
  11   0  12         55.39         48.10         4.70 o                         
  12   0  12         57.40         60.20         8.08 o                         
 -18   1  12        284.26        261.28        11.11 o                         
 -17   1  12         52.86         60.31         3.91 o                         
 -16   1  12         26.32         29.81         2.42 o                         
 -15   1  12          5.64          4.51         1.50 o                         
 -14   1  12        178.15        182.72         4.24 o                         
 -13   1  12         57.36         53.00         2.39 o                         
 -12   1  12         27.35         25.89         1.82 o                         
 -11   1  12         96.72         94.20         2.99 o                         
 -10   1  12          3.39          3.73         1.50 o                         
  -9   1  12        122.21        133.46         2.83 o                         
  -8   1  12        480.40        496.80         5.99 o                         
  -7   1  12         27.98         31.23         1.98 o                         
  -6   1  12       2282.15       2278.65        24.50 o                         
  -5   1  12         19.15         20.58         1.57 o                         
  -4   1  12       1291.56       1298.10        12.33 o                         
  -3   1  12        758.53        749.97         8.51 o                         
  -2   1  12         10.59         10.07         0.90 o                         
  -1   1  12         19.03         20.11         1.13 o                         
   0   1  12        292.39        269.46         4.79 o                         
   1   1  12        158.28        156.18         3.82 o                         
   2   1  12         79.55         78.28         3.03 o                         
   3   1  12        421.14        431.60         8.90 o                         
   4   1  12          4.03          3.11         1.69 o                         
   5   1  12        748.24        760.79        15.86 o                         
   6   1  12          0.91         -0.44         1.28 o                         
   7   1  12        174.38        158.93         4.59 o                         
   8   1  12        426.12        427.78         9.80 o                         
   9   1  12         14.11         10.94         2.47 o                         
  10   1  12          0.45          0.67         1.89 o                         
  11   1  12        184.90        195.97         6.87 o                         
  12   1  12        175.10        173.24         8.03 o                         
 -18   2  12         73.53         77.25         5.54 o                         
 -17   2  12         85.41         76.27         4.39 o                         
 -16   2  12         30.80         30.02         2.75 o                         
 -15   2  12         13.81         15.17         2.09 o                         
 -14   2  12          0.06         -0.36         1.37 o                         
 -13   2  12         13.70         10.45         1.71 o                         
 -12   2  12         93.19         93.79         3.07 o                         
 -11   2  12         36.06         33.71         2.08 o                         
 -10   2  12         34.85         38.30         2.39 o                         
  -9   2  12         91.22         85.91         2.73 o                         
  -8   2  12         11.63         13.92         1.51 o                         
  -7   2  12        174.29        179.28         4.00 o                         
  -6   2  12         12.54         12.46         2.01 o                         
  -5   2  12         45.75         40.80         1.79 o                         
  -4   2  12          0.02         -0.07         0.71 o                         
  -3   2  12        181.01        188.70         4.88 o                         
  -2   2  12         56.09         61.61         2.10 o                         
  -1   2  12          1.47          1.65         0.91 o                         
   0   2  12         71.47         66.56         3.33 o                         
   1   2  12        105.96        111.75         3.40 o                         
   2   2  12        114.56        109.99         3.47 o                         
   3   2  12        309.08        300.11         6.41 o                         
   4   2  12          0.18          1.03         1.45 o                         
   5   2  12         56.43         72.84         4.74 o                         
   6   2  12          0.27          0.49         1.62 o                         
   7   2  12          5.85          7.71         2.48 o                         
   8   2  12        143.69        145.05         7.42 o                         
   9   2  12        379.00        387.30         8.76 o                         
  10   2  12        197.44        201.58         6.78 o                         
  11   2  12         50.71         58.87         6.21 o                         
 -17   3  12        117.53        118.88         6.66 o                         
 -16   3  12          1.14          2.87         1.91 o                         
 -15   3  12         10.85          7.28         2.50 o                         
 -14   3  12          5.84          8.19         2.62 o                         
 -13   3  12          1.50          1.55         1.64 o                         
 -12   3  12        383.86        381.74         7.75 o                         
 -11   3  12        371.05        359.13         6.81 o                         
 -10   3  12         43.49         49.63         2.54 o                         
  -9   3  12         60.41         59.09         3.68 o                         
  -8   3  12        541.17        552.49         9.13 o                         
  -7   3  12        309.86        311.56         5.73 o                         
  -6   3  12          1.44         -0.67         1.09 o                         
  -5   3  12         43.64         46.25         2.17 o                         
  -4   3  12         43.08         46.10         2.70 o                         
  -3   3  12        254.72        294.49         5.80 o                         
  -2   3  12         12.36         12.75         1.88 o                         
  -1   3  12         40.31         40.51         4.82 o                         
   0   3  12          9.84          5.95         2.01 o                         
   1   3  12        267.49        287.63         7.34 o                         
   2   3  12        148.58        143.70         5.24 o                         
   3   3  12         86.40         82.00         4.19 o                         
   4   3  12         15.24         14.71         1.57 o                         
   5   3  12          7.87          7.07         1.34 o                         
   6   3  12         25.87         33.97         2.55 o                         
   7   3  12          5.77          4.32         2.17 o                         
   8   3  12          0.01         -1.54         1.54 o                         
   9   3  12         80.46         72.54         4.52 o                         
  10   3  12          7.41         10.68         2.27 o                         
  11   3  12        136.50        137.28         5.87 o                         
 -16   4  12        196.87        205.35         7.84 o                         
 -15   4  12          0.77         -2.32         2.32 o                         
 -14   4  12         11.57         10.93         2.36 o                         
 -13   4  12          1.10          2.40         1.73 o                         
 -12   4  12          7.80          3.04         1.90 o                         
 -11   4  12          8.14          8.36         1.90 o                         
 -10   4  12         11.68          7.77         1.85 o                         
  -9   4  12         59.01         53.79         3.25 o                         
  -8   4  12        187.31        193.57         6.29 o                         
  -7   4  12         57.10         60.32         3.28 o                         
  -6   4  12        174.77        178.67         3.87 o                         
  -5   4  12         10.48          7.28         1.67 o                         
  -4   4  12         34.87         33.55         2.76 o                         
  -3   4  12         58.84         61.29         3.22 o                         
  -2   4  12       1054.21       1044.93        27.38 o                         
  -1   4  12        321.71        346.16         8.13 o                         
   0   4  12        148.75        158.38         5.44 o                         
   1   4  12          3.36          3.03         2.04 o                         
   2   4  12         20.71         26.05         3.14 o                         
   3   4  12        469.86        474.18        14.98 o                         
   4   4  12         20.90         15.26         2.87 o                         
   5   4  12         47.55         56.08         6.46 o                         
   6   4  12         76.99         74.68         6.54 o                         
   7   4  12        179.89        177.93         5.74 o                         
   8   4  12         29.33         25.71         2.26 o                         
   9   4  12          1.78          2.06         2.23 o                         
  10   4  12         63.59         63.10         5.06 o                         
 -15   5  12        109.62        146.24        18.24 o                         
 -14   5  12         52.69         60.38         5.91 o                         
 -13   5  12         45.14         44.32         4.97 o                         
 -12   5  12         85.02         86.39         4.67 o                         
 -11   5  12         58.02         60.15         4.28 o                         
 -10   5  12         64.54         68.76         4.76 o                         
  -9   5  12        150.78        142.84         5.01 o                         
  -8   5  12        165.94        170.81        10.40 o                         
  -7   5  12          0.45         -1.51         2.58 o                         
  -6   5  12         52.89         51.40         4.27 o                         
  -5   5  12         37.01         33.59         3.26 o                         
  -4   5  12        571.64        568.36        13.81 o                         
  -3   5  12         86.61         87.03         4.18 o                         
  -2   5  12          0.14          0.38         1.64 o                         
  -1   5  12          0.00          0.65         2.08 o                         
   0   5  12        118.87        116.90         5.12 o                         
   1   5  12          5.96          7.94         2.69 o                         
   2   5  12        479.45        450.52        12.23 o                         
   3   5  12        406.16        398.74        11.84 o                         
   4   5  12         11.11         13.90         4.09 o                         
   5   5  12          0.48         -0.65         1.55 o                         
   6   5  12         61.82         71.79         4.24 o                         
   7   5  12         29.91         29.06         5.24 o                         
   8   5  12        341.24        341.70        10.71 o                         
 -13   6  12          1.13          2.62         8.45 o                         
 -12   6  12        937.84        967.80        21.65 o                         
 -11   6  12         91.38         91.97         6.09 o                         
 -10   6  12       1052.33       1094.44        19.00 o                         
  -9   6  12        500.29        531.90        12.36 o                         
  -8   6  12          2.59          4.39         2.41 o                         
  -7   6  12          0.28         -1.17         3.01 o                         
  -6   6  12        159.16        156.10         4.30 o                         
  -5   6  12        302.00        300.52        10.90 o                         
  -4   6  12          8.08          7.23         2.77 o                         
  -3   6  12        570.18        572.01        11.87 o                         
  -2   6  12          3.01         -0.20         2.04 o                         
  -1   6  12        116.40        133.88         6.53 o                         
   0   6  12        391.03        408.53        13.53 o                         
   1   6  12        462.96        479.45        15.69 o                         
   2   6  12          0.13          1.87         2.94 o                         
   3   6  12        202.85        206.64         9.38 o                         
   4   6  12          0.01          1.16         2.23 o                         
   5   6  12         12.88          9.85         3.99 o                         
   6   6  12         56.43         45.55         4.67 o                         
  -9   7  12        138.15        124.68        10.74 o                         
  -8   7  12        549.15        524.49        25.30 o                         
  -7   7  12         10.15         13.69         5.53 o                         
  -6   7  12          0.46          2.69         2.99 o                         
  -5   7  12        168.21        171.57        10.09 o                         
  -4   7  12        117.51        111.62        11.33 o                         
  -3   7  12        123.67        122.71         7.67 o                         
  -2   7  12         91.01        105.95         5.79 o                         
  -1   7  12         33.34         29.38         4.93 o                         
   0   7  12         33.55         35.36         4.95 o                         
   1   7  12        209.35        209.77         9.01 o                         
   2   7  12         51.27         48.01         5.92 o                         
   3   7  12        172.66        161.16        14.25 o                         
 -17   1  13        162.42        170.04         6.67 o                         
 -16   1  13         18.31         15.77         2.67 o                         
 -15   1  13          3.00          6.11         1.78 o                         
 -14   1  13         86.38         80.25         5.65 o                         
 -13   1  13        418.23        398.97         6.25 o                         
 -12   1  13          0.62          1.76         1.09 o                         
 -11   1  13         26.82         27.02         2.34 o                         
 -10   1  13          2.03          0.83         1.14 o                         
  -9   1  13         58.04         63.55         2.88 o                         
  -8   1  13          5.87          2.32         1.04 o                         
  -7   1  13         63.39         67.41         3.23 o                         
  -6   1  13        203.46        204.08         6.18 o                         
  -5   1  13        326.32        333.91         5.24 o                         
  -4   1  13        176.69        180.72         3.63 o                         
  -3   1  13         97.65         89.07         2.99 o                         
  -2   1  13          3.88          3.40         0.82 o                         
  -1   1  13        149.08        153.60         3.15 o                         
   0   1  13          2.50          5.01         1.16 o                         
   1   1  13         14.70         15.01         1.66 o                         
   2   1  13        431.26        447.10         8.85 o                         
   3   1  13          2.77          2.36         1.43 o                         
   4   1  13        365.39        380.96        11.53 o                         
   5   1  13        116.78        119.27         4.55 o                         
   6   1  13         37.73         38.17         3.20 o                         
   7   1  13        403.81        408.61         9.98 o                         
   8   1  13         14.07          8.66         2.84 o                         
   9   1  13        797.23        774.42        15.05 o                         
  10   1  13        252.18        269.31        21.25 o                         
 -16   2  13         18.19         14.11         2.68 o                         
 -15   2  13        100.50        112.72         4.71 o                         
 -14   2  13        199.29        193.38         5.13 o                         
 -13   2  13          0.00          2.08         1.66 o                         
 -12   2  13       1392.49       1366.74        15.97 o                         
 -11   2  13         15.12         10.90         1.47 o                         
 -10   2  13          1.88          2.13         1.46 o                         
  -9   2  13         43.21         41.78         2.53 o                         
  -8   2  13          1.91          4.48         2.13 o                         
  -7   2  13         98.01        108.42         3.61 o                         
  -6   2  13          0.03          0.39         1.57 o                         
  -5   2  13         40.64         44.59         2.18 o                         
  -4   2  13          3.73          3.44         0.90 o                         
  -3   2  13        181.96        189.73         5.85 o                         
  -2   2  13        369.17        372.51         7.25 o                         
  -1   2  13        294.38        284.26         5.34 o                         
   0   2  13        110.49        118.79         3.42 o                         
   1   2  13          0.89          1.92         1.29 o                         
   2   2  13         33.74         35.85         2.48 o                         
   3   2  13        239.71        222.08         5.68 o                         
   4   2  13          0.97         -0.39         1.91 o                         
   5   2  13         12.74         11.85         2.19 o                         
   6   2  13        149.15        151.61         5.18 o                         
   7   2  13         72.30         72.63         4.47 o                         
   8   2  13        468.16        466.16        15.48 o                         
   9   2  13         61.71         67.08         5.02 o                         
  10   2  13         33.92         32.62         4.37 o                         
 -16   3  13         55.39         46.84         5.38 o                         
 -15   3  13         69.72         76.40         5.83 o                         
 -14   3  13          6.65          7.87         2.04 o                         
 -13   3  13        125.23        127.43         4.72 o                         
 -12   3  13         16.84         19.01         2.12 o                         
 -11   3  13         57.60         47.28         3.57 o                         
 -10   3  13        491.33        473.31        11.21 o                         
  -9   3  13         67.21         52.12         3.96 o                         
  -8   3  13        314.87        325.45         8.06 o                         
  -7   3  13         49.83         51.22         2.47 o                         
  -6   3  13          0.15          2.28         1.19 o                         
  -5   3  13        396.69        409.07         9.17 o                         
  -4   3  13        394.52        403.09        10.18 o                         
  -3   3  13         51.44         52.88         4.22 o                         
  -2   3  13        224.47        239.47         6.52 o                         
  -1   3  13          0.13         -0.43         1.87 o                         
   0   3  13         23.95         18.39         2.35 o                         
   1   3  13          1.84          2.94         2.26 o                         
   2   3  13         95.42         94.41         5.13 o                         
   3   3  13         10.42          8.86         2.33 o                         
   4   3  13         10.08          5.26         2.21 o                         
   5   3  13        118.24        118.49         3.65 o                         
   6   3  13         75.46         72.91         3.21 o                         
   7   3  13          1.78          1.40         1.91 o                         
   8   3  13          1.55          1.79         5.50 o                         
   9   3  13         66.48         90.20         7.31 o                         
 -15   4  13          2.85          2.32         2.79 o                         
 -14   4  13         12.15         11.40         2.62 o                         
 -13   4  13         66.42         59.62         3.80 o                         
 -12   4  13         93.58         93.93         5.10 o                         
 -11   4  13          3.79         -0.03         2.14 o                         
 -10   4  13         24.01         20.91         2.22 o                         
  -9   4  13          3.56          3.44         3.06 o                         
  -8   4  13         33.36         29.08         5.19 o                         
  -7   4  13        185.86        178.59         3.88 o                         
  -6   4  13         63.39         64.02         3.17 o                         
  -5   4  13        104.45         96.00         7.51 o                         
  -4   4  13         47.40         46.90         2.86 o                         
  -3   4  13         29.21         25.70         2.42 o                         
  -2   4  13         93.18         85.28         4.18 o                         
  -1   4  13         42.81         41.40         3.68 o                         
   0   4  13          9.74          7.13         1.90 o                         
   1   4  13         30.33         22.02         3.44 o                         
   2   4  13          1.73          5.19         3.52 o                         
   3   4  13        496.22        545.79        13.46 o                         
   4   4  13         57.41         45.52         5.53 o                         
   5   4  13         45.11         49.68         4.74 o                         
   6   4  13        114.27        108.27         6.98 o                         
   7   4  13         82.29         78.65         6.27 o                         
   8   4  13          3.18          2.10         3.20 o                         
 -13   5  13         20.09         11.69         3.62 o                         
 -12   5  13        141.95        140.59         7.43 o                         
 -11   5  13        143.45        147.67        10.61 o                         
 -10   5  13        171.30        179.10         5.68 o                         
  -9   5  13          9.61         12.94         2.75 o                         
  -8   5  13         12.71         11.13         2.92 o                         
  -7   5  13          3.24          5.47         2.15 o                         
  -6   5  13        323.44        322.87         7.01 o                         
  -5   5  13          0.24          0.94         1.44 o                         
  -4   5  13        130.47        133.30         7.01 o                         
  -3   5  13         65.36         72.03         4.11 o                         
  -2   5  13         62.26         70.74         4.96 o                         
  -1   5  13         23.06         18.23         2.96 o                         
   0   5  13         11.53         19.12         3.41 o                         
   1   5  13         50.28         44.85         4.43 o                         
   2   5  13        769.73        791.32        17.48 o                         
   3   5  13        189.21        185.68         7.94 o                         
   4   5  13        571.02        602.40        16.49 o                         
   5   5  13        843.31        885.23        49.91 o                         
   6   5  13         19.81         16.74         5.00 o                         
 -11   6  13         23.51          8.72         4.89 o                         
 -10   6  13         43.03         37.77         6.04 o                         
  -9   6  13        191.10        184.74         8.36 o                         
  -8   6  13         16.73         18.14         3.37 o                         
  -7   6  13         97.35        109.76         9.22 o                         
  -6   6  13          6.00          6.65         2.99 o                         
  -5   6  13          4.93          4.55         1.96 o                         
  -4   6  13         91.02         92.15         4.72 o                         
  -3   6  13        232.73        235.31         8.56 o                         
  -2   6  13         20.05         16.74         2.86 o                         
  -1   6  13         76.46         72.08         6.64 o                         
   0   6  13        317.52        290.31        21.38 o                         
   1   6  13         16.42         20.68         4.96 o                         
   2   6  13        189.33        199.04        14.27 o                         
   3   6  13        294.04        311.06        13.61 o                         
   4   6  13         28.67         29.87         4.88 o                         
  -6   7  13          0.31         -4.89         4.89 o                         
  -5   7  13        150.14        170.19        15.36 o                         
  -4   7  13         31.18         26.75         4.87 o                         
  -3   7  13         15.81         17.26         5.19 o                         
  -2   7  13         85.26         75.38         6.80 o                         
  -1   7  13        119.07        145.51         9.12 o                         
 -16   0  14        103.67        122.51        12.97 o                         
 -15   0  14        220.16        225.87        38.53 o                         
 -14   0  14        263.16        246.24         9.23 o                         
 -13   0  14         64.38         60.40         4.13 o                         
 -12   0  14         48.15         60.57         4.14 o                         
 -11   0  14        161.42        155.10         8.99 o                         
 -10   0  14          6.23          8.56         2.57 o                         
  -9   0  14          6.66          9.27         1.30 o                         
  -8   0  14        409.93        403.00         6.98 o                         
  -7   0  14        145.39        179.94         8.71 o                         
  -6   0  14         23.60         23.08         2.46 o                         
  -5   0  14        977.64       1004.56        13.20 o                         
  -4   0  14         13.16         15.67         1.83 o                         
  -3   0  14       1612.76       1576.19        21.28 o                         
  -2   0  14         49.86         53.51         3.52 o                         
  -1   0  14         56.14         66.51         4.46 o                         
   0   0  14         54.29         68.11         4.10 o                         
   1   0  14        115.56        107.97         6.99 o                         
   2   0  14         10.34         10.17         1.99 o                         
   3   0  14         57.64         63.31         7.25 o                         
   4   0  14        273.23        252.09         8.37 o                         
   5   0  14        118.30        125.25        10.48 o                         
   6   0  14        182.87        190.64        17.25 o                         
   7   0  14        137.74        137.21         6.31 o                         
   8   0  14        411.54        402.01        21.21 o                         
   9   0  14         43.00         40.09        11.28 o                         
 -16   1  14         54.49         68.44         4.77 o                         
 -15   1  14         77.91         78.73         4.95 o                         
 -14   1  14          5.26          2.26         2.91 o                         
 -13   1  14          4.24          3.00         1.36 o                         
 -12   1  14        100.30         87.58         3.63 o                         
 -11   1  14         33.94         28.92         1.96 o                         
 -10   1  14         33.91         44.35         2.88 o                         
  -9   1  14        225.68        232.16         6.40 o                         
  -8   1  14          6.68          8.27         1.70 o                         
  -7   1  14        208.95        195.72         4.48 o                         
  -6   1  14         23.95         23.25         2.11 o                         
  -5   1  14        112.55        109.05         3.86 o                         
  -4   1  14        176.62        167.74         3.71 o                         
  -3   1  14         16.02         15.81         1.40 o                         
  -2   1  14        483.24        482.32         6.99 o                         
  -1   1  14        169.15        161.92         4.19 o                         
   0   1  14        146.26        150.93         4.00 o                         
   1   1  14          5.90          3.70         1.47 o                         
   2   1  14        386.97        390.99         7.25 o                         
   3   1  14          5.84          7.90         1.73 o                         
   4   1  14        119.82        124.80         5.58 o                         
   5   1  14        301.71        321.50         8.03 o                         
   6   1  14        329.95        327.49         8.43 o                         
   7   1  14        151.21        141.50         5.62 o                         
   8   1  14        244.98        249.85        10.39 o                         
 -15   2  14         84.49         84.71         4.84 o                         
 -14   2  14        133.75        127.60         5.88 o                         
 -13   2  14          2.17          4.73         2.08 o                         
 -12   2  14         56.55         53.81         3.27 o                         
 -11   2  14        122.45        133.69         4.98 o                         
 -10   2  14        523.73        526.77         8.55 o                         
  -9   2  14         98.72        104.99         3.92 o                         
  -8   2  14         16.48         17.24         2.05 o                         
  -7   2  14         50.89         48.98         3.51 o                         
  -6   2  14         61.20         63.27         3.14 o                         
  -5   2  14         69.77         79.43         2.75 o                         
  -4   2  14        121.20        115.04         4.09 o                         
  -3   2  14          6.63          6.05         1.20 o                         
  -2   2  14         96.20        100.88         4.32 o                         
  -1   2  14         82.58         87.21         3.27 o                         
   0   2  14         63.91         75.20         3.09 o                         
   1   2  14          2.58          4.21         1.42 o                         
   2   2  14        163.74        157.22         5.33 o                         
   3   2  14          6.34          9.17         2.15 o                         
   4   2  14        143.05        137.87         6.14 o                         
   5   2  14        223.86        221.89         6.13 o                         
   6   2  14        117.06        117.19         4.90 o                         
   7   2  14         79.50         81.75        11.79 o                         
   8   2  14        231.15        235.74        11.12 o                         
 -14   3  14        102.35        102.92         5.10 o                         
 -13   3  14         80.81         71.89         7.62 o                         
 -12   3  14          4.49          1.65         1.71 o                         
 -11   3  14          9.84          8.45         1.74 o                         
 -10   3  14         66.90         68.89         4.54 o                         
  -9   3  14          1.07          3.76         2.45 o                         
  -8   3  14        165.05        162.86         4.50 o                         
  -7   3  14        110.34        116.46         8.04 o                         
  -6   3  14        409.02        391.21         9.42 o                         
  -5   3  14        527.75        543.42        12.53 o                         
  -4   3  14         13.76         10.80         3.15 o                         
  -3   3  14          0.23         -1.40         1.40 o                         
  -2   3  14          4.90          1.11         3.04 o                         
  -1   3  14        123.33        128.44         4.93 o                         
   0   3  14         41.97         44.58         4.97 o                         
   1   3  14         34.19         38.02         3.57 o                         
   2   3  14        123.93        143.61         6.28 o                         
   3   3  14        185.45        190.26         7.36 o                         
   4   3  14          0.22         -1.80         2.51 o                         
   5   3  14         11.27         13.02         7.30 o                         
   6   3  14          9.18          9.62         1.91 o                         
   7   3  14         53.90         47.20         3.87 o                         
 -13   4  14          1.17         -1.07         2.70 o                         
 -12   4  14          7.94          2.14         2.66 o                         
 -11   4  14         65.00         70.00        13.48 o                         
 -10   4  14        396.22        409.62        10.51 o                         
  -9   4  14         56.54         53.77        10.91 o                         
  -8   4  14         26.50         21.39         3.74 o                         
  -7   4  14          0.36         -0.54         1.46 o                         
  -6   4  14          1.54         -0.08         2.11 o                         
  -5   4  14          4.81          2.31         1.75 o                         
  -4   4  14         20.01         22.22         2.45 o                         
  -3   4  14         54.07         46.03         3.09 o                         
  -2   4  14          3.83          5.14         1.91 o                         
  -1   4  14         21.76         24.55         3.69 o                         
   0   4  14        139.37        135.60         6.14 o                         
   1   4  14        109.81        104.10         5.71 o                         
   2   4  14        100.44         98.06         5.71 o                         
   3   4  14         73.20         84.21         7.14 o                         
   4   4  14        134.64        124.09         9.42 o                         
   5   4  14         15.18         15.23         3.55 o                         
   6   4  14         20.89         14.28         4.03 o                         
 -11   5  14         10.84          3.18         4.53 o                         
 -10   5  14         23.13         23.62         4.57 o                         
  -9   5  14          3.56          2.22         6.16 o                         
  -8   5  14          8.60          8.41         2.38 o                         
  -7   5  14        396.93        396.48        17.25 o                         
  -6   5  14         15.70         13.36         1.99 o                         
  -5   5  14         70.56         65.39         3.81 o                         
  -4   5  14        165.46        174.71         5.74 o                         
  -3   5  14          5.03          7.23         2.11 o                         
  -2   5  14         68.60         67.64         6.23 o                         
  -1   5  14         11.04         15.20         3.00 o                         
   0   5  14          7.24          6.67         4.62 o                         
   1   5  14         49.70         43.02         6.30 o                         
   2   5  14         21.96         22.70         6.75 o                         
   3   5  14        745.33        794.08        20.45 o                         
   4   5  14         43.32         43.35        14.87 o                         
  -7   6  14          8.92         19.37         5.63 o                         
  -6   6  14        223.66        247.56        26.97 o                         
  -5   6  14        266.44        267.39        10.31 o                         
  -4   6  14        224.00        232.45         7.45 o                         
  -3   6  14        211.34        225.68         8.72 o                         
  -2   6  14          5.82          1.89         2.62 o                         
  -1   6  14          6.36          9.52         4.75 o                         
   0   6  14          0.44          3.65         3.14 o                         
 -14   1  15        133.84        131.63         5.90 o                         
 -13   1  15         69.59         66.20         4.37 o                         
 -12   1  15         54.59         61.53         3.64 o                         
 -11   1  15          9.53          9.74         2.14 o                         
 -10   1  15        114.52        117.34         6.79 o                         
  -9   1  15        172.29        176.45         4.40 o                         
  -8   1  15        882.71        868.08        19.11 o                         
  -7   1  15         46.40         36.46         2.28 o                         
  -6   1  15          0.01         -0.43         1.29 o                         
  -5   1  15        903.98        847.63        13.18 o                         
  -4   1  15          7.25          6.04         1.42 o                         
  -3   1  15         54.36         53.79         2.12 o                         
  -2   1  15         32.20         32.63         2.38 o                         
  -1   1  15          0.80          0.29         1.38 o                         
   0   1  15          8.45          6.69         2.26 o                         
   1   1  15        637.25        646.37        10.70 o                         
   2   1  15         11.64         10.49         2.18 o                         
   3   1  15        177.39        171.98         5.62 o                         
   4   1  15          2.22          5.94         1.95 o                         
   5   1  15         19.84         15.08         3.05 o                         
   6   1  15          9.93         11.34         3.04 o                         
 -13   2  15          3.68          4.15         4.41 o                         
 -12   2  15        202.53        226.12        15.89 o                         
 -11   2  15          1.67          2.94         2.44 o                         
 -10   2  15        131.00        122.33         4.46 o                         
  -9   2  15         18.82         18.65         2.39 o                         
  -8   2  15          1.15         -0.59         1.66 o                         
  -7   2  15         95.08         98.69         4.40 o                         
  -6   2  15         50.82         50.23         2.53 o                         
  -5   2  15        205.80        223.45         8.38 o                         
  -4   2  15         31.25         30.57         3.38 o                         
  -3   2  15         59.58         54.89         2.60 o                         
  -2   2  15        161.22        168.54         4.33 o                         
  -1   2  15         21.91         21.47         2.02 o                         
   0   2  15        116.27        109.26         3.55 o                         
   1   2  15        273.73        266.98         8.96 o                         
   2   2  15        145.58        143.49         4.33 o                         
   3   2  15         10.57          7.37         2.43 o                         
   4   2  15          0.85          0.14         3.23 o                         
   5   2  15        105.79        117.54        13.95 o                         
   6   2  15         27.14         20.50         3.88 o                         
 -12   3  15         11.36          7.60         2.78 o                         
 -11   3  15          4.99          5.40         3.17 o                         
 -10   3  15         70.12         66.23         5.64 o                         
  -9   3  15        352.72        391.10        18.25 o                         
  -8   3  15         23.10         22.85         2.16 o                         
  -7   3  15        385.49        380.28         9.51 o                         
  -6   3  15          0.03         -1.99         1.99 o                         
  -5   3  15         16.79         15.23         2.68 o                         
  -4   3  15        168.10        165.92         5.58 o                         
  -3   3  15          1.51          2.74         2.35 o                         
  -2   3  15         35.09         27.21         6.50 o                         
  -1   3  15         13.39         13.71         3.28 o                         
   0   3  15         82.41         71.81         8.12 o                         
   1   3  15        170.12        165.91         6.72 o                         
   2   3  15        420.84        425.81        12.70 o                         
   3   3  15          0.16         -2.60         2.60 o                         
   4   3  15         12.37          3.16         3.27 o                         
   5   3  15         25.04         21.14         3.93 o                         
 -10   4  15          0.37          1.26         3.31 o                         
  -9   4  15         26.67         34.37        11.44 o                         
  -8   4  15         13.87         14.58         7.41 o                         
  -7   4  15        161.71        165.92         6.78 o                         
  -6   4  15        162.21        140.66         8.36 o                         
  -5   4  15        524.02        512.88        12.69 o                         
  -4   4  15        109.22        107.96         6.00 o                         
  -3   4  15         15.72         10.89         3.02 o                         
  -2   4  15        122.88        121.20         5.25 o                         
  -1   4  15         30.10         30.52         3.28 o                         
   0   4  15         12.42         21.30         4.29 o                         
   1   4  15         40.37         41.43         5.00 o                         
   2   4  15         19.80         32.88         9.52 o                         
   3   4  15         10.22          9.43         3.39 o                         
  -7   5  15          2.49          2.08         4.39 o                         
  -6   5  15         44.01         33.51         3.18 o                         
  -5   5  15        129.51        123.34         5.15 o                         
  -4   5  15         25.97         16.78         2.82 o                         
  -3   5  15        189.45        190.60        11.01 o                         
  -2   5  15        147.44        154.32         9.75 o                         
  -1   5  15         30.46         33.75         6.04 o                         
   0   5  15         20.30         12.17         5.26 o                         
 -12   0  16        251.55        270.90         9.73 o                         
 -11   0  16          8.27          7.49         4.87 o                         
 -10   0  16        258.11        237.67        10.52 o                         
  -9   0  16        222.73        255.58         7.77 o                         
  -8   0  16        558.50        489.57        10.91 o                         
  -7   0  16       3133.79       3023.90        37.51 o                         
  -6   0  16       1386.70       1319.71        19.18 o                         
  -5   0  16       1245.40       1177.51        31.44 o                         
  -4   0  16        257.53        257.40         6.50 o                         
  -3   0  16        319.79        343.56         7.40 o                         
  -2   0  16        157.60        159.45         5.31 o                         
  -1   0  16          3.67          1.30         2.41 o                         
   0   0  16          0.04          4.15         1.78 o                         
   1   0  16         34.91         31.03         3.37 o                         
   2   0  16          0.46         -3.12         3.12 o                         
   3   0  16         16.71         14.21         4.29 o                         
   4   0  16         51.32         52.10         7.30 o                         
 -11   1  16         16.43         16.61         2.98 o                         
 -10   1  16         34.72         43.53         3.93 o                         
  -9   1  16          4.38          0.07         1.69 o                         
  -8   1  16        198.89        177.13         5.14 o                         
  -7   1  16        180.95        159.41         6.82 o                         
  -6   1  16       1225.30       1143.15        14.37 o                         
  -5   1  16         67.03         68.94         2.45 o                         
  -4   1  16        408.59        361.35         6.19 o                         
  -3   1  16          8.05         11.01         1.72 o                         
  -2   1  16        140.93        140.55         4.40 o                         
  -1   1  16        461.71        461.13         9.11 o                         
   0   1  16         69.92         64.24         3.73 o                         
   1   1  16         78.39         77.77         5.19 o                         
   2   1  16         85.50         78.85        11.14 o                         
   3   1  16         16.33         10.78         3.62 o                         
 -11   2  16          4.18         10.26         3.36 o                         
 -10   2  16         36.41         31.17         3.04 o                         
  -9   2  16         20.72         24.31         2.99 o                         
  -8   2  16         19.72         19.37         2.98 o                         
  -7   2  16          0.02          1.99         2.34 o                         
  -6   2  16         31.23         33.01         5.53 o                         
  -5   2  16         20.03         20.01         3.59 o                         
  -4   2  16        123.42        116.37         4.65 o                         
  -3   2  16          8.55          8.44         2.78 o                         
  -2   2  16         70.86         79.50         4.12 o                         
  -1   2  16          0.40         -1.59         1.59 o                         
   0   2  16         34.45         31.88         3.41 o                         
   1   2  16         79.29         75.84         6.25 o                         
   2   2  16        122.56        135.24         8.39 o                         
   3   2  16         32.35         28.10         3.73 o                         
  -9   3  16          6.97          4.05         3.27 o                         
  -8   3  16         79.19         68.83        12.39 o                         
  -7   3  16        201.33        207.86        16.30 o                         
  -6   3  16          5.83          0.86         3.50 o                         
  -5   3  16          1.54          5.77         3.97 o                         
  -4   3  16          1.03          6.78         3.32 o                         
  -3   3  16        109.53        100.03         6.12 o                         
  -2   3  16         63.09         57.54         4.63 o                         
  -1   3  16          5.54          7.50         2.51 o                         
   0   3  16          3.34          3.93         2.38 o                         
   1   3  16         74.76         60.58         5.33 o                         
  -5   4  16        122.47        115.60         5.15 o                         
  -4   4  16        535.11        590.50        13.02 o                         
  -3   4  16        157.67        163.02         6.78 o                         
  -7   1  17         61.25         64.66         4.54 o                         
  -6   1  17         43.07         37.55         3.40 o                         
  -5   1  17        231.99        230.40         7.61 o                         
  -4   1  17          7.70         11.14         2.02 o                         
  -3   1  17         43.88         40.93         3.90 o                         
  -2   1  17          0.54          0.06         2.06 o                         
  -1   1  17          8.83          5.67         4.13 o                         
                                                                                
