# Supplementary material for: Syntheses and crystal structures of four 4-(4-meth­oxy­phen­yl)piperazin-1-ium salts: tri­fluoro­acetate, 2,3,4,5,6-penta­fluoro­benzoate, 4-iodo­benzoate, and a polymorph with 4-methyl­benzoate
Source: Acta Crystallogr E Crystallogr Commun. 2023 Mar 23;79(Pt 4):380–5. doi: 10.1107/S2056989023002529 (PMC10088318; doi:10.1107/S2056989023002529)
Supplement: Supplementary file 4 [file e-79-00380-IIIsup4.hkl]

data_III                                                                        
_shelx_title ' m22268 : space group P21/c'                                      
_shelx_refln_list_code          4                                               
_shelx_F_calc_maximum      802.70                                               
_exptl_crystal_F_000      2760.00                                               
_reflns_d_resolution_high  0.7656                                               
                                                                                
loop_                                                                           
 _space_group_symop_operation_xyz                                               
 'x, y, z'                                                                      
 '-x, y+1/2, -z+1/2'                                                            
 '-x, -y, -z'                                                                   
 'x, -y-1/2, z-1/2'                                                             
                                                                                
_cell_length_a    20.4117                                                       
_cell_length_b     7.4255                                                       
_cell_length_c    36.7960                                                       
_cell_angle_alpha  90.000                                                       
_cell_angle_beta   92.970                                                       
_cell_angle_gamma  90.000                                                       
                                                                                
_shelx_F_squared_multiplier     1.000                                           
                                                                                
loop_                                                                           
 _refln_index_h                                                                 
 _refln_index_k                                                                 
 _refln_index_l                                                                 
 _refln_F_squared_calc                                                          
 _refln_F_squared_meas                                                          
 _refln_F_squared_sigma                                                         
 _refln_observed_status                                                         
   2   0   0      12263.41      12221.78       271.19 o                         
   3   0   0        828.53        939.49        40.76 o                         
   4   0   0      74692.38      75225.15      1417.70 o                         
   5   0   0      21738.38      20293.73       424.33 o                         
   6   0   0     352804.44     369058.19     10430.56 o                         
   7   0   0     143718.88     142316.36      2897.68 o                         
   8   0   0     187763.25     197086.23      4899.79 o                         
   9   0   0      11940.29      11446.84       385.80 o                         
  10   0   0        474.93        788.02       101.95 o                         
  11   0   0      24694.06      22702.66       687.49 o                         
  12   0   0      50475.26      51577.61      1410.24 o                         
  13   0   0     100435.23     106157.84      3157.56 o                         
  14   0   0      32135.46      34475.12      1218.68 o                         
  15   0   0      14331.62      15338.84       680.69 o                         
  16   0   0       1501.99       1829.36       203.50 o                         
  17   0   0       4329.98       5157.88       336.42 o                         
  18   0   0      15699.51      17469.98       757.22 o                         
  19   0   0       9251.56      10600.70       713.90 o                         
  20   0   0      25316.12      24741.22      1804.34 o                         
  21   0   0      10788.91       9783.10       730.49 o                         
  22   0   0       1395.31       1953.11       353.73 o                         
  23   0   0         26.08        271.55       211.58 o                         
  24   0   0       2260.45       2122.67       344.65 o                         
  25   0   0        508.05        567.66       254.97 o                         
  26   0   0       1234.67       1195.48       344.23 o                         
   1   1   0       7044.12       7761.18       143.35 o                         
   2   1   0      44429.87      41439.34       597.76 o                         
   3   1   0      51934.27      53948.61       672.45 o                         
   4   1   0      72758.24      70100.58       902.93 o                         
   5   1   0      73849.78      74363.28       963.78 o                         
   6   1   0       9193.35       8631.59       143.07 o                         
   7   1   0      21567.34      21424.04       451.77 o                         
   8   1   0       9634.32       8883.17       252.64 o                         
   9   1   0     206988.94     221403.66      4145.60 o                         
  10   1   0     183491.53     194954.75      3957.86 o                         
  11   1   0      10640.22       8985.88       256.35 o                         
  12   1   0      11047.62      10161.90       287.20 o                         
  13   1   0        552.73        825.40        86.50 o                         
  14   1   0       9795.95      10140.24       339.64 o                         
  15   1   0      20177.13      20822.20       525.01 o                         
  16   1   0      26244.21      26541.58       644.83 o                         
  17   1   0      30606.65      31567.28       756.16 o                         
  18   1   0      15078.13      16044.46       478.05 o                         
  19   1   0       7302.73       7499.69       340.20 o                         
  20   1   0       1298.87       1522.40       197.45 o                         
  21   1   0        947.41       1280.14       196.12 o                         
  22   1   0       3744.26       4578.20       332.55 o                         
  23   1   0      10594.00      11232.84       603.75 o                         
  24   1   0       2215.49       1794.35       230.74 o                         
  25   1   0       9012.16       9444.92       485.48 o                         
  26   1   0       2942.94       2734.52       375.27 o                         
   0   2   0     644333.62     695296.75     19546.42 o                         
   1   2   0        840.36        842.77        56.94 o                         
   2   2   0       7206.19       7743.44       158.22 o                         
   3   2   0      14912.93      14539.75       237.43 o                         
   4   2   0          0.93         38.59        16.06 o                         
   5   2   0        406.91        450.20        31.86 o                         
   6   2   0       9230.48       8849.13       168.71 o                         
   7   2   0       4911.26       4576.13       115.37 o                         
   8   2   0      34015.46      34742.97       722.43 o                         
   9   2   0      19647.70      19043.16       401.48 o                         
  10   2   0      26865.75      28125.66       608.40 o                         
  11   2   0       2346.50       2587.53       123.26 o                         
  12   2   0        515.50        624.45        77.15 o                         
  13   2   0       9763.30      10126.82       304.23 o                         
  14   2   0      16041.96      16752.16       513.60 o                         
  15   2   0      13395.58      13770.49       394.84 o                         
  16   2   0      44153.21      42334.93      1160.22 o                         
  17   2   0       5726.31       5702.51       288.70 o                         
  18   2   0         23.73        294.06        95.64 o                         
  19   2   0       1050.48       1587.59       159.42 o                         
  20   2   0      15484.33      15985.84       744.09 o                         
  21   2   0      23852.35      22464.22       987.46 o                         
  22   2   0      14722.80      14821.43       750.53 o                         
  23   2   0       6802.33       6865.89       420.92 o                         
  24   2   0        567.22        518.32       182.97 o                         
  25   2   0         64.49        -27.20       186.73 o                         
   1   3   0       1026.22        970.38        65.34 o                         
   2   3   0       1200.33       1270.99        65.19 o                         
   3   3   0       2885.01       2868.65       126.70 o                         
   4   3   0        795.12        811.21        42.40 o                         
   5   3   0       1012.94        989.17        50.50 o                         
   6   3   0       4100.43       4053.82       107.01 o                         
   7   3   0      25365.13      25946.61       591.63 o                         
   8   3   0      13557.39      13138.49       381.45 o                         
   9   3   0        328.86        619.83        84.66 o                         
  10   3   0       1167.63       1410.51        78.57 o                         
  11   3   0      10738.99      10234.73       287.49 o                         
  12   3   0       8695.50       8276.73       259.93 o                         
  13   3   0      28267.01      29370.60       679.20 o                         
  14   3   0       6663.74       7225.11       256.54 o                         
  15   3   0       4832.01       4488.94       205.74 o                         
  16   3   0         13.08        -44.06        70.71 o                         
  17   3   0       7177.11       7138.60       283.26 o                         
  18   3   0       9775.04      10353.97       433.67 o                         
  19   3   0      17754.73      17630.69       680.09 o                         
  20   3   0       4671.56       4815.75       297.63 o                         
  21   3   0       3598.34       3902.69       256.02 o                         
  22   3   0         40.61        168.69       146.77 o                         
  23   3   0       3264.69       3529.89       321.66 o                         
  24   3   0       4300.32       4122.46       315.62 o                         
  25   3   0       8142.65       6269.04       837.49 o                         
   0   4   0       2535.70       2902.59       243.48 o                         
   1   4   0       1272.30       1298.40        63.65 o                         
   2   4   0         73.32         87.16        35.67 o                         
   3   4   0       6502.10       6571.06       175.73 o                         
   4   4   0        816.46        893.88        55.23 o                         
   5   4   0       2859.40       3143.00       101.94 o                         
   6   4   0       1472.41       1507.94        89.37 o                         
   7   4   0       5922.46       6023.98       201.44 o                         
   8   4   0          0.30         -6.50        34.13 o                         
   9   4   0        554.17        712.12        82.51 o                         
  10   4   0       2665.45       2763.08       138.47 o                         
  11   4   0         44.90        144.66        74.66 o                         
  12   4   0         40.43        149.20       101.00 o                         
  13   4   0       1273.52       1587.86       157.16 o                         
  14   4   0       1339.27       1384.45       190.43 o                         
  15   4   0        156.41         88.49       128.12 o                         
  16   4   0       6144.12       6441.28       404.64 o                         
  17   4   0       1036.46       1443.71       238.19 o                         
  18   4   0         11.41         38.44       125.02 o                         
  19   4   0       1218.15       1339.24       295.95 o                         
  20   4   0        328.33        352.95       176.57 o                         
  21   4   0       1192.95       1261.71       246.91 o                         
  22   4   0       1350.41       1691.89       242.60 o                         
  23   4   0        264.70        230.27       197.10 o                         
  24   4   0       1759.14       2238.84       368.95 o                         
   1   5   0       4497.19       4652.71       135.37 o                         
   2   5   0       2880.75       2984.21       104.53 o                         
   3   5   0       6616.92       6917.73       210.78 o                         
   4   5   0       1144.90       1102.56        69.43 o                         
   5   5   0          0.21         13.59        35.55 o                         
   6   5   0        741.72        893.93        78.99 o                         
   7   5   0        921.52        852.22       100.83 o                         
   8   5   0       1969.04       2072.49       175.32 o                         
   9   5   0       3805.25       4177.99       218.43 o                         
  10   5   0         22.36        120.74        80.86 o                         
  11   5   0        536.12        808.32       142.64 o                         
  12   5   0          5.68         80.62        81.10 o                         
  13   5   0       1003.22       1202.96       180.48 o                         
  14   5   0        539.88        492.40       134.79 o                         
  15   5   0        486.26        514.73       156.26 o                         
  16   5   0        262.25        333.41       135.97 o                         
  17   5   0       1542.23       1440.93       290.87 o                         
  18   5   0       2209.31       2413.13       295.93 o                         
  19   5   0        964.84        562.41       232.63 o                         
  20   5   0        487.35        690.19       216.35 o                         
  21   5   0        131.12        251.12       296.91 o                         
  22   5   0       1326.91        716.84       506.15 o                         
   0   6   0         34.95       -106.35       106.35 o                         
   1   6   0         79.64         68.96        43.29 o                         
   2   6   0        575.79        655.00        71.88 o                         
   3   6   0       1985.98       1914.32       105.16 o                         
   4   6   0       1668.09       1919.69       107.41 o                         
   5   6   0       4810.89       4893.93       187.86 o                         
   6   6   0       1916.61       2067.93       132.47 o                         
   7   6   0        865.01        736.81       156.89 o                         
   8   6   0         21.15         65.62        78.41 o                         
   9   6   0          8.85         64.27        82.92 o                         
  10   6   0       2968.17       2832.26       229.81 o                         
  11   6   0       2841.35       2828.69       220.64 o                         
  12   6   0       3500.81       3602.39       245.09 o                         
  13   6   0         17.25        -80.41       118.31 o                         
  14   6   0       1691.96       1354.22       201.17 o                         
  15   6   0        979.64       1108.53       204.36 o                         
  16   6   0       1898.92       1980.11       272.65 o                         
  17   6   0       3203.85       2703.22       316.37 o                         
  18   6   0         38.95       -178.25       178.25 o                         
  19   6   0          2.08       -185.16       206.35 o                         
  20   6   0       3426.87       2873.49       477.45 o                         
   1   7   0          1.30          6.99        60.57 o                         
   2   7   0         70.35        186.75        56.50 o                         
   3   7   0        251.14        304.08        65.83 o                         
   4   7   0        290.38        332.50        71.02 o                         
   5   7   0         25.00         19.85        68.33 o                         
   6   7   0         81.85        185.04        85.79 o                         
   7   7   0          0.76         24.98        88.56 o                         
   8   7   0        391.94        294.87       102.88 o                         
   9   7   0        381.35        253.41       114.80 o                         
  10   7   0        941.79        737.30       157.88 o                         
  11   7   0        458.53        443.60       134.08 o                         
  12   7   0        580.70        480.08       186.74 o                         
  13   7   0       2535.45       2590.08       254.75 o                         
  14   7   0         86.19        294.34       171.26 o                         
  15   7   0        330.45        255.19       167.76 o                         
  16   7   0         13.80       -117.37       154.78 o                         
  17   7   0        391.70        -49.90       238.58 o                         
  18   7   0         40.88        -61.09       262.92 o                         
   0   8   0       4056.72       4139.49       326.86 o                         
   1   8   0        642.74        626.40        96.01 o                         
   2   8   0       1643.29       1637.19       182.37 o                         
   3   8   0       1401.91       1344.66       135.49 o                         
   4   8   0       1074.76       1153.68       123.27 o                         
   5   8   0        507.46        528.57       115.49 o                         
   6   8   0       1944.23       1972.70       178.78 o                         
   7   8   0          4.69        -91.14        91.14 o                         
   8   8   0          5.97         57.25       141.69 o                         
   9   8   0       1675.30       1702.12       216.21 o                         
  10   8   0         29.85         63.42       129.84 o                         
  11   8   0       1095.72       1049.94       194.72 o                         
  12   8   0        429.63        181.34       157.73 o                         
  13   8   0        235.67         58.25       228.61 o                         
  14   8   0        399.79        157.30       245.05 o                         
   1   9   0         20.24       -132.82       141.31 o                         
   2   9   0         43.70        202.14       186.28 o                         
   3   9   0        386.27        546.27       185.26 o                         
   4   9   0        766.89        864.85       198.61 o                         
   5   9   0        588.67        455.52       213.19 o                         
   6   9   0        572.32        313.38       212.17 o                         
   7   9   0       1014.48        679.46       203.09 o                         
   8   9   0        121.95         85.85       161.14 o                         
   9   9   0        450.32        228.28       205.36 o                         
 -26   1   1        217.90         45.61       222.53 o                         
 -25   1   1       1522.09       1695.62       244.98 o                         
 -24   1   1        535.66        616.63       169.84 o                         
 -23   1   1        992.98       1099.89       185.94 o                         
 -22   1   1         15.85        191.38       159.70 o                         
 -21   1   1        246.78        528.89       138.14 o                         
 -20   1   1         43.11        172.64       105.60 o                         
 -19   1   1       2707.42       2566.65       183.01 o                         
 -18   1   1        428.54        604.71       109.08 o                         
 -17   1   1        215.13        316.93        85.61 o                         
 -16   1   1       3926.91       4431.87       199.88 o                         
 -15   1   1       7470.52       8355.13       281.68 o                         
 -14   1   1         75.45        126.73        71.72 o                         
 -13   1   1         99.50         80.76        57.45 o                         
 -12   1   1        776.88        790.70        82.03 o                         
 -11   1   1       5095.10       5039.42       175.19 o                         
 -10   1   1       8992.04       8972.87       248.37 o                         
  -9   1   1       9852.86      10535.44       270.19 o                         
  -8   1   1       6345.80       6727.69       180.52 o                         
  -7   1   1       1470.73       1482.15        70.77 o                         
  -6   1   1      13117.96      12928.37       191.23 o                         
  -5   1   1       9347.18       9173.23       151.08 o                         
  -4   1   1      15651.85      15643.27       213.94 o                         
  -3   1   1       3317.25       3073.91        54.02 o                         
  -2   1   1       2645.56       3144.26        65.92 o                         
  -1   1   1       5380.62       5351.56        98.67 o                         
   0   1   1      21615.22      21336.52       410.23 o                         
   1   1   1      38629.16      36592.77       609.06 o                         
   2   1   1      12284.76      12637.64       185.16 o                         
   3   1   1      18135.22      16873.55       230.90 o                         
   4   1   1        199.05        298.40        22.52 o                         
   5   1   1      12292.83      12409.18       199.78 o                         
   6   1   1      85989.11      85195.05      1143.72 o                         
   7   1   1      26922.57      26394.34       553.25 o                         
   8   1   1     102661.85     107415.36      2048.75 o                         
   9   1   1      11357.76      11237.21       285.34 o                         
  10   1   1       5427.52       6134.96       194.56 o                         
  11   1   1       4727.30       4826.32       172.24 o                         
  12   1   1      61850.98      61718.57      1249.78 o                         
  13   1   1      27613.13      28141.11       639.84 o                         
  14   1   1      38823.48      39330.84      1040.96 o                         
  15   1   1       1449.47       1841.06       198.76 o                         
  16   1   1        488.62        552.97       104.92 o                         
  17   1   1       2678.79       3338.08       188.83 o                         
  18   1   1      14347.95      15370.57       671.22 o                         
  19   1   1      19791.25      19915.85       671.35 o                         
  20   1   1      15327.41      14781.83       688.16 o                         
  21   1   1       4311.63       4577.64       283.48 o                         
  22   1   1        600.74        943.50       182.17 o                         
  23   1   1       2298.96       3372.28       260.09 o                         
  24   1   1       3372.53       3195.36       277.22 o                         
  25   1   1       7233.84       8585.48       459.54 o                         
  26   1   1       1998.32       2436.94       653.08 o                         
 -25   2   1          8.83        172.07       204.37 o                         
 -24   2   1       2210.74       2499.19       289.92 o                         
 -23   2   1         28.86         45.09       130.92 o                         
 -22   2   1        137.16         67.16       155.44 o                         
 -21   2   1        297.56        602.24       137.44 o                         
 -20   2   1        134.67        320.05       136.25 o                         
 -19   2   1         11.46         76.23        93.40 o                         
 -18   2   1       2719.69       2438.70       192.39 o                         
 -17   2   1       1825.00       1983.76       154.79 o                         
 -16   2   1        437.92        739.84       105.49 o                         
 -15   2   1       2384.99       2403.07       146.78 o                         
 -14   2   1          5.95          3.66        58.66 o                         
 -13   2   1       1455.16       1568.23       112.30 o                         
 -12   2   1          6.79         96.44        47.88 o                         
 -11   2   1       2182.93       2204.54       112.21 o                         
 -10   2   1       4758.40       4849.18       150.98 o                         
  -9   2   1      36355.83      37194.61       713.01 o                         
  -8   2   1      10888.91      10914.33       249.43 o                         
  -7   2   1      15743.51      15713.99       303.99 o                         
  -6   2   1       2156.65       2298.62        62.42 o                         
  -5   2   1        348.52        405.46        33.64 o                         
  -4   2   1      94192.72      93254.46      1338.43 o                         
  -3   2   1      15215.10      14311.45       253.28 o                         
  -2   2   1      80735.13      81280.20      1353.02 o                         
  -1   2   1     286901.53     294665.44      5877.11 o                         
   0   2   1      10762.76      11032.34       328.27 o                         
   1   2   1      12996.78      13341.86       289.77 o                         
   2   2   1     109740.07     110627.04      1644.15 o                         
   3   2   1     109783.13     109358.15      1709.42 o                         
   4   2   1      56409.18      53794.03       790.37 o                         
   5   2   1      61015.52      59187.32       860.47 o                         
   6   2   1      15137.22      14431.58       264.91 o                         
   7   2   1       1683.42       1877.29        69.16 o                         
   8   2   1      13465.47      13317.85       297.31 o                         
   9   2   1      63523.86      62579.34      1234.36 o                         
  10   2   1      30933.00      30592.27       703.61 o                         
  11   2   1      42046.43      41184.57       927.79 o                         
  12   2   1      22368.39      22927.13       533.57 o                         
  13   2   1       2682.49       2893.44       169.43 o                         
  14   2   1       3053.04       2884.86       185.02 o                         
  15   2   1      46829.20      47506.06      1116.55 o                         
  16   2   1      26913.74      26412.61       724.09 o                         
  17   2   1       9337.49       9448.82       340.17 o                         
  18   2   1      15121.85      15313.43       474.29 o                         
  19   2   1       1853.63       1965.15       170.45 o                         
  20   2   1       1460.60       2365.84       252.65 o                         
  21   2   1       8745.11      10015.10       422.69 o                         
  22   2   1      15418.45      16738.50       630.05 o                         
  23   2   1      11280.57      12263.60       629.45 o                         
  24   2   1       4895.07       4536.37       340.83 o                         
  25   2   1          4.90        289.63       212.52 o                         
 -25   3   1        536.94        610.93       247.95 o                         
 -24   3   1        242.51        386.21       198.34 o                         
 -23   3   1       1976.43       1968.79       247.68 o                         
 -22   3   1       4418.29       4039.75       285.59 o                         
 -21   3   1       5615.80       5205.03       307.95 o                         
 -20   3   1      19324.64      18541.90       704.38 o                         
 -19   3   1         39.93        151.43       140.79 o                         
 -18   3   1         22.50         82.03        92.72 o                         
 -17   3   1       2635.72       2447.25       167.77 o                         
 -16   3   1        689.18        781.34       114.96 o                         
 -15   3   1       3649.26       3839.39       201.64 o                         
 -14   3   1      44678.82      44761.07      1163.69 o                         
 -13   3   1      18096.50      18279.67       462.62 o                         
 -12   3   1       9009.31       9631.87       311.15 o                         
 -11   3   1        803.93        807.33        73.14 o                         
 -10   3   1       3126.89       2861.54       105.77 o                         
  -9   3   1      21047.29      20643.78       557.37 o                         
  -8   3   1      25046.01      24241.86       568.18 o                         
  -7   3   1      36365.80      36261.21       687.28 o                         
  -6   3   1       9653.01       9452.13       200.08 o                         
  -5   3   1       2065.33       2186.98        77.38 o                         
  -4   3   1       7103.69       7106.60       161.07 o                         
  -3   3   1      21390.88      20769.35       474.77 o                         
  -2   3   1      23901.21      22760.35       510.01 o                         
  -1   3   1      11776.67      10479.29       240.44 o                         
   0   3   1      21042.14      20344.79       474.98 o                         
   1   3   1       8458.84       7907.08       259.15 o                         
   2   3   1       3186.56       3264.24        91.56 o                         
   3   3   1       7709.42       7316.59       155.66 o                         
   4   3   1      13671.09      13166.04       254.63 o                         
   5   3   1      23146.64      22201.22       432.51 o                         
   6   3   1      22739.77      21729.94       423.08 o                         
   7   3   1       3786.88       3546.01       119.94 o                         
   8   3   1      23638.59      23374.92       576.69 o                         
   9   3   1         25.39         22.02        31.44 o                         
  10   3   1       4360.24       4564.68       151.07 o                         
  11   3   1      11061.53      11129.81       337.05 o                         
  12   3   1      20691.91      20431.50       493.30 o                         
  13   3   1      23794.54      24399.07       618.20 o                         
  14   3   1       9002.17       9046.94       322.92 o                         
  15   3   1        465.15        551.34        95.67 o                         
  16   3   1        848.46        800.29       113.56 o                         
  17   3   1         48.59         63.99        87.21 o                         
  18   3   1       3251.04       3516.98       227.31 o                         
  19   3   1      10181.83       9800.32       395.28 o                         
  20   3   1      12093.73      11394.38       512.84 o                         
  21   3   1       9706.32       9030.43       564.38 o                         
  22   3   1        791.02        919.72       192.13 o                         
  23   3   1        262.45        261.41       209.80 o                         
  24   3   1         49.30        -27.04       177.09 o                         
  25   3   1       2400.97       2776.92       354.90 o                         
 -24   4   1       7250.62       7370.50       804.69 o                         
 -23   4   1       7264.25       6852.51       636.26 o                         
 -22   4   1       4726.80       4387.92       398.78 o                         
 -21   4   1        122.63        159.50       208.55 o                         
 -20   4   1        716.81        581.48       162.77 o                         
 -19   4   1       4582.94       4459.71       428.35 o                         
 -18   4   1      27597.18      26920.98      1407.65 o                         
 -17   4   1      25369.96      22394.99      1695.44 o                         
 -16   4   1       1408.86       1612.52       204.30 o                         
 -15   4   1       3581.28       3493.87       350.87 o                         
 -14   4   1       4402.83       4484.41       260.49 o                         
 -13   4   1      24576.40      24675.62       716.84 o                         
 -12   4   1      35135.01      35229.06      1066.01 o                         
 -11   4   1      35219.63      34962.46       907.99 o                         
 -10   4   1       7466.11       7531.15       248.79 o                         
  -9   4   1       2735.07       2932.89       174.39 o                         
  -8   4   1       6171.93       5976.43       189.35 o                         
  -7   4   1      19326.03      18446.01       424.72 o                         
  -6   4   1      28269.38      26633.68       568.91 o                         
  -5   4   1      55697.74      54867.62      1083.62 o                         
  -4   4   1      56845.99      56540.67      1104.64 o                         
  -3   4   1       2558.98       2513.74       106.91 o                         
  -2   4   1       1681.81       1501.64        78.94 o                         
  -1   4   1      11915.42      11119.74       299.48 o                         
   0   4   1      33140.09      32764.58       732.00 o                         
   1   4   1      20162.46      19329.16       421.08 o                         
   2   4   1      28266.98      27218.15       516.25 o                         
   3   4   1      20503.29      20865.98       411.28 o                         
   4   4   1        271.33        244.30        37.32 o                         
   5   4   1       5315.99       5431.46       157.30 o                         
   6   4   1       4938.67       4970.64       189.46 o                         
   7   4   1       3730.29       3431.01       157.59 o                         
   8   4   1       6131.02       5812.55       227.74 o                         
   9   4   1       2386.55       2472.50       121.33 o                         
  10   4   1        532.83        674.05       102.14 o                         
  11   4   1       1956.44       2180.64       149.17 o                         
  12   4   1        672.07        812.99       128.26 o                         
  13   4   1        132.02        214.56        99.39 o                         
  14   4   1         13.28        135.02       122.47 o                         
  15   4   1        649.05        676.12       142.59 o                         
  16   4   1        573.91        587.88       149.21 o                         
  17   4   1        180.86        193.88       151.03 o                         
  18   4   1       1661.47       1390.60       206.51 o                         
  19   4   1       5400.35       4912.97       507.50 o                         
  20   4   1        289.42        312.29       151.36 o                         
  21   4   1        416.14        276.73       182.12 o                         
  22   4   1        490.68        469.63       190.47 o                         
  23   4   1       1212.22       1114.41       313.88 o                         
  24   4   1       1265.20       1024.73       545.83 o                         
 -22   5   1       3014.55       2858.15       673.38 o                         
 -21   5   1       3572.85       3698.74       403.57 o                         
 -20   5   1       3491.45       2933.71       427.61 o                         
 -19   5   1        194.31        221.34       225.27 o                         
 -18   5   1       2670.81       2786.73       279.17 o                         
 -17   5   1       5801.67       5449.93       538.77 o                         
 -16   5   1       2244.61       2317.03       300.01 o                         
 -15   5   1       3295.87       3653.62       295.67 o                         
 -14   5   1      12137.63      12897.47       600.23 o                         
 -13   5   1       4015.20       3753.48       218.18 o                         
 -12   5   1        320.09        286.96        97.57 o                         
 -11   5   1       6463.40       6205.90       321.22 o                         
 -10   5   1       5859.32       5931.01       274.96 o                         
  -9   5   1      23737.27      23600.90       678.24 o                         
  -8   5   1      19733.30      20131.60       588.36 o                         
  -7   5   1        717.59        843.04        86.00 o                         
  -6   5   1         43.37         48.17        48.64 o                         
  -5   5   1       4241.95       3967.38       139.62 o                         
  -4   5   1       3394.38       3363.51       154.32 o                         
  -3   5   1      23411.93      23458.46       622.58 o                         
  -2   5   1      12091.04      11611.34       329.80 o                         
  -1   5   1       2873.14       2834.85       116.01 o                         
   0   5   1       1207.60       1241.94        59.14 o                         
   1   5   1        188.35        295.59        61.53 o                         
   2   5   1       7255.65       6986.79       168.60 o                         
   3   5   1      19842.99      20014.62       440.37 o                         
   4   5   1      12769.79      12362.89       300.15 o                         
   5   5   1       4887.24       4808.40       172.99 o                         
   6   5   1          7.82         46.50        54.54 o                         
   7   5   1        183.34        265.90        75.66 o                         
   8   5   1        309.73        314.89        66.29 o                         
   9   5   1        491.14        487.16        95.51 o                         
  10   5   1        472.97        625.22       112.23 o                         
  11   5   1       2467.88       2522.07       190.59 o                         
  12   5   1       3473.76       3659.92       228.88 o                         
  13   5   1       5198.80       4809.76       309.77 o                         
  14   5   1        291.02        402.04       121.56 o                         
  15   5   1        233.34        250.81       147.52 o                         
  16   5   1          0.14        -66.20       119.21 o                         
  17   5   1        182.16         11.37       266.36 o                         
  18   5   1         55.42        314.91       202.87 o                         
  19   5   1        320.72        349.50       182.55 o                         
  20   5   1        249.50        -34.35       171.91 o                         
  21   5   1       1575.79       1144.74       320.83 o                         
  22   5   1       1278.79       1525.30       465.48 o                         
 -20   6   1       2228.76       1513.74       669.58 o                         
 -19   6   1          2.31        578.62       321.82 o                         
 -18   6   1        196.49        152.47       171.08 o                         
 -17   6   1       3055.13       3067.21       334.31 o                         
 -16   6   1      10638.19      10828.14       781.33 o                         
 -15   6   1       4198.01       4483.16       311.08 o                         
 -14   6   1        978.88       1302.44       184.84 o                         
 -13   6   1        438.99        399.44       150.07 o                         
 -12   6   1        442.37        428.97       128.75 o                         
 -11   6   1         22.00        145.91       103.36 o                         
 -10   6   1       6233.33       6375.78       358.70 o                         
  -9   6   1       2038.93       2121.27       179.82 o                         
  -8   6   1       5295.21       5063.54       253.52 o                         
  -7   6   1          2.44         21.42        60.66 o                         
  -6   6   1        239.35        464.24       153.86 o                         
  -5   6   1        104.41        204.20        65.14 o                         
  -4   6   1        761.33        658.27        82.75 o                         
  -3   6   1       1857.70       1782.24        99.79 o                         
  -2   6   1       1790.66       1846.92        92.71 o                         
  -1   6   1        370.34        463.01        54.17 o                         
   0   6   1       1155.01       1168.38        75.10 o                         
   1   6   1        703.61        793.97        70.20 o                         
   2   6   1        428.69        428.97        62.45 o                         
   3   6   1       3498.37       3691.55       146.76 o                         
   4   6   1       2028.28       2069.86       130.76 o                         
   5   6   1         13.34         22.15        53.04 o                         
   6   6   1        108.70        164.09        83.02 o                         
   7   6   1        845.56        797.24       119.06 o                         
   8   6   1       4424.36       4461.50       236.24 o                         
   9   6   1       3045.07       3252.33       208.63 o                         
  10   6   1       4630.02       4496.24       265.05 o                         
  11   6   1         25.13        -29.77        86.40 o                         
  12   6   1       1264.57       1290.06       163.93 o                         
  13   6   1       2343.73       2458.60       222.65 o                         
  14   6   1       1677.29       1900.58       259.42 o                         
  15   6   1        298.93        201.32       143.25 o                         
  16   6   1       3571.68       3419.86       329.66 o                         
  17   6   1        624.87        280.69       177.17 o                         
  18   6   1        313.17        188.66       183.19 o                         
  19   6   1        248.78        157.22       212.02 o                         
  20   6   1       1687.63       1453.08       317.99 o                         
 -18   7   1       6409.54       5403.72       478.23 o                         
 -17   7   1       1501.01        931.36       301.76 o                         
 -16   7   1        782.77        599.48       191.73 o                         
 -15   7   1        692.56        411.98       167.34 o                         
 -14   7   1       3935.30       4005.01       483.83 o                         
 -13   7   1       5950.74       6218.45       417.33 o                         
 -12   7   1       3372.19       3719.63       378.83 o                         
 -11   7   1       1013.39        877.05       157.54 o                         
 -10   7   1        186.47        157.91       118.81 o                         
  -9   7   1        192.60         47.41        94.26 o                         
  -8   7   1       1933.17       1959.25       191.98 o                         
  -7   7   1       7031.74       6893.30       318.20 o                         
  -6   7   1       4057.55       4036.89       209.47 o                         
  -5   7   1        551.29        779.88       111.84 o                         
  -4   7   1       1220.03       1308.10       106.61 o                         
  -3   7   1         13.27         -5.75        54.65 o                         
  -2   7   1         55.10        208.71        69.34 o                         
  -1   7   1          5.85         24.76        53.53 o                         
   0   7   1          2.00         -6.69        75.71 o                         
   1   7   1        118.30         77.45        54.34 o                         
   2   7   1        264.65        344.19        67.65 o                         
   3   7   1       2371.36       2258.78       126.55 o                         
   4   7   1          1.74         52.76        87.07 o                         
   5   7   1        244.84        404.52        95.24 o                         
   6   7   1       2094.28       2154.59       170.26 o                         
   7   7   1        608.85        648.80       128.34 o                         
   8   7   1       2238.01       1849.53       240.92 o                         
   9   7   1        196.46        228.95       142.75 o                         
  10   7   1         15.12        237.16       107.05 o                         
  11   7   1        227.08        109.80       120.12 o                         
  12   7   1       7688.12       7373.53       451.51 o                         
  13   7   1       3561.59       3379.90       283.71 o                         
  14   7   1       2952.15       2566.29       265.41 o                         
  15   7   1        269.01        324.37       179.03 o                         
  16   7   1       1302.37       1437.34       234.45 o                         
  17   7   1       1951.29       2389.26       486.16 o                         
  18   7   1       2011.67       1855.22       374.91 o                         
 -14   8   1        856.31        866.36       263.01 o                         
 -13   8   1          4.54       -178.89       178.89 o                         
 -12   8   1        815.72        816.95       259.12 o                         
 -11   8   1        308.16        142.35       208.03 o                         
 -10   8   1       2029.61       1956.57       252.17 o                         
  -9   8   1       1827.63       1740.96       227.02 o                         
  -8   8   1       2938.33       3191.06       280.67 o                         
  -7   8   1       1525.72       1926.52       204.33 o                         
  -6   8   1         68.24        113.92       142.99 o                         
  -5   8   1        116.68         47.03       103.37 o                         
  -4   8   1       1118.05        930.46       132.47 o                         
  -3   8   1         53.80        -74.83       113.00 o                         
  -2   8   1       1959.17       1933.22       231.73 o                         
  -1   8   1       1493.38       1516.37       124.35 o                         
   0   8   1       3065.93       3022.32       161.38 o                         
   1   8   1          3.49         30.45        77.31 o                         
   2   8   1        328.21        359.63        87.33 o                         
   3   8   1          9.45         51.28        77.78 o                         
   4   8   1        158.57        222.19       107.41 o                         
   5   8   1         18.80        -34.09        92.98 o                         
   6   8   1       4000.29       3963.71       241.17 o                         
   7   8   1        234.17        158.45       118.43 o                         
   8   8   1       2511.88       2424.67       266.07 o                         
   9   8   1        622.54        651.81       158.05 o                         
  10   8   1        476.70        556.52       184.86 o                         
  11   8   1        175.39        232.64       175.45 o                         
  12   8   1        767.24        371.92       233.34 o                         
  13   8   1        992.89        802.73       281.30 o                         
  14   8   1        293.57       -183.50       183.50 o                         
  -9   9   1       3912.94       3536.95       359.13 o                         
  -8   9   1       1801.07       1185.64       211.64 o                         
  -7   9   1        491.68        419.77       192.81 o                         
  -6   9   1       2033.88       1870.21       269.53 o                         
  -5   9   1       1233.45       1314.12       222.67 o                         
  -4   9   1       3962.36       4614.31       450.24 o                         
  -3   9   1       4165.37       4568.83       539.39 o                         
  -2   9   1       3250.95       2943.54       349.75 o                         
  -1   9   1        639.10        686.22       228.56 o                         
   0   9   1       1958.08       2354.98       325.21 o                         
   1   9   1        988.74       1140.52       235.07 o                         
   2   9   1       6820.67       7470.13       657.11 o                         
   3   9   1       6742.60       7067.35       449.60 o                         
   4   9   1         93.58        -54.22       143.50 o                         
   5   9   1        207.32        324.97       176.40 o                         
   6   9   1        584.26        649.70       209.43 o                         
   7   9   1        555.19        640.66       235.71 o                         
   8   9   1       2882.03       2546.83       309.56 o                         
   9   9   1       4063.09       3566.27       362.56 o                         
 -26   0   2          1.22         79.71       260.06 o                         
 -25   0   2       1706.49       1428.06       303.88 o                         
 -24   0   2       7485.62       7505.48       556.41 o                         
 -23   0   2       6748.51       6484.00       575.07 o                         
 -22   0   2       7632.47       8006.06      1014.13 o                         
 -21   0   2        153.86        259.70       163.85 o                         
 -20   0   2        779.90        816.90       194.66 o                         
 -19   0   2       4951.68       4789.13       502.49 o                         
 -18   0   2       7914.03       8313.07       456.48 o                         
 -17   0   2      16955.22      17168.83       715.56 o                         
 -16   0   2       9299.85       9666.34       464.77 o                         
 -15   0   2        296.04        215.61        93.38 o                         
 -14   0   2       3232.92       3552.12       228.05 o                         
 -13   0   2       5277.98       5715.43       271.54 o                         
 -12   0   2      12617.43      12720.13       449.07 o                         
 -11   0   2      15817.72      15111.52       499.19 o                         
 -10   0   2       7192.55       7446.72       291.39 o                         
  -9   0   2       5552.79       5748.71       239.96 o                         
  -8   0   2      10072.62      10606.85       353.08 o                         
  -7   0   2       4324.58       4314.88       149.05 o                         
  -6   0   2      24127.70      23546.15       521.30 o                         
  -5   0   2       7948.72       7611.57       186.62 o                         
  -4   0   2       6600.13       6623.82       139.18 o                         
  -3   0   2       1182.14       1226.12        41.97 o                         
  -2   0   2        312.58        335.46        17.44 o                         
   2   0   2        808.09        735.44        32.36 o                         
   3   0   2          7.83         -3.02        17.57 o                         
   4   0   2          5.89          0.12        24.66 o                         
   5   0   2       1166.62       1108.57        63.94 o                         
   6   0   2       3328.29       3313.98       110.62 o                         
   7   0   2      14949.02      14903.56       528.28 o                         
   8   0   2      12826.85      12606.74       457.94 o                         
   9   0   2       4041.29       3852.77       211.82 o                         
  10   0   2       1413.67       1627.57       205.43 o                         
  11   0   2       2166.07       2068.47       165.33 o                         
  12   0   2      10727.03      10689.77       444.08 o                         
  13   0   2      46059.41      45823.71      1465.04 o                         
  14   0   2      27985.60      29334.54      1384.98 o                         
  15   0   2      12391.78      12342.56       539.01 o                         
  16   0   2        844.40       1116.96       168.57 o                         
  17   0   2         82.47        133.31       109.07 o                         
  18   0   2      26258.81      25515.13       988.84 o                         
  19   0   2      17926.00      20115.67      1008.10 o                         
  20   0   2      32140.84      33591.07      1519.29 o                         
  21   0   2      22751.79      23953.19      1987.53 o                         
  22   0   2       2222.19       2226.92       297.39 o                         
  23   0   2         70.01        -82.80       162.31 o                         
  24   0   2      17002.57      17584.02      1098.96 o                         
  25   0   2       4768.24       3152.28       571.30 o                         
  26   0   2      22744.18      22064.37      2061.36 o                         
 -26   1   2       2476.35       2535.00       336.58 o                         
 -25   1   2        110.77        283.67       163.66 o                         
 -24   1   2         34.36         93.10       139.45 o                         
 -23   1   2          3.68          1.11       120.34 o                         
 -22   1   2       3025.31       2711.49       234.46 o                         
 -21   1   2       6085.69       6490.08       378.51 o                         
 -20   1   2       6872.59       7761.55       397.33 o                         
 -19   1   2       2559.67       2640.39       184.89 o                         
 -18   1   2       2312.43       2508.66       169.13 o                         
 -17   1   2          1.76        -65.49        65.53 o                         
 -16   1   2       2688.14       2832.46       236.18 o                         
 -15   1   2      14254.91      14912.34       407.18 o                         
 -14   1   2      11435.90      11940.75       405.94 o                         
 -13   1   2       8195.41       8818.23       268.17 o                         
 -12   1   2       6909.64       7325.38       229.70 o                         
 -11   1   2       4677.34       5325.84       180.73 o                         
 -10   1   2         16.88         58.27        42.06 o                         
  -9   1   2      19033.23      19919.58       476.30 o                         
  -8   1   2       6397.46       6478.76       181.19 o                         
  -7   1   2      14086.82      13957.74       319.43 o                         
  -6   1   2       7788.70       7767.49       127.19 o                         
  -5   1   2       2024.47       2146.31        51.11 o                         
  -4   1   2        984.25       1012.79        31.61 o                         
  -3   1   2          9.73         28.33        10.86 o                         
  -2   1   2       1956.82       1997.31        50.04 o                         
  -1   1   2       4110.48       4159.59        87.55 o                         
   0   1   2       6515.41       6303.49       112.32 o                         
   1   1   2       7885.41       7966.86       139.66 o                         
   2   1   2      10910.79      10374.84       155.34 o                         
   3   1   2        785.36        820.13        29.30 o                         
   4   1   2        949.37        953.67        35.52 o                         
   5   1   2        513.11        521.85        31.62 o                         
   6   1   2       1745.75       1645.79        53.33 o                         
   7   1   2      15936.47      16803.46       378.80 o                         
   8   1   2      11412.35      11150.17       277.17 o                         
   9   1   2      18879.41      19145.18       434.96 o                         
  10   1   2      37041.01      38644.36       805.88 o                         
  11   1   2        638.44        650.65        71.49 o                         
  12   1   2        194.05        228.40        57.89 o                         
  13   1   2       6432.86       6408.35       221.14 o                         
  14   1   2       8857.93       9840.14       430.64 o                         
  15   1   2      10677.60      10907.51       342.80 o                         
  16   1   2       8340.94       8513.22       291.05 o                         
  17   1   2      19230.03      20243.53       573.99 o                         
  18   1   2       6414.17       6587.76       291.14 o                         
  19   1   2         66.91        290.05       121.03 o                         
  20   1   2       5895.35       5927.55       321.29 o                         
  21   1   2      16812.89      16337.01       758.66 o                         
  22   1   2       8153.74       8325.22       387.14 o                         
  23   1   2       9507.61       9716.16       434.48 o                         
  24   1   2       1927.69       2041.69       239.93 o                         
  25   1   2         83.15        296.11       183.07 o                         
  26   1   2        126.98         67.81       263.79 o                         
 -25   2   2        598.81        602.29       197.56 o                         
 -24   2   2        655.47        664.72       233.63 o                         
 -23   2   2         15.21        282.67       144.01 o                         
 -22   2   2        800.81        795.19       167.42 o                         
 -21   2   2        618.23        418.68       140.45 o                         
 -20   2   2        605.43        523.54       163.67 o                         
 -19   2   2        163.25         30.95       121.53 o                         
 -18   2   2        475.62        504.76       117.70 o                         
 -17   2   2       1080.31       1439.12       160.39 o                         
 -16   2   2         16.37        109.58        75.63 o                         
 -15   2   2         47.47        120.36        64.22 o                         
 -14   2   2         18.61         86.53        58.37 o                         
 -13   2   2       1969.92       2023.23       125.47 o                         
 -12   2   2        161.37        151.57        51.78 o                         
 -11   2   2       1681.88       1823.15       102.17 o                         
 -10   2   2       8545.61       8598.56       239.71 o                         
  -9   2   2      13083.82      13078.30       295.24 o                         
  -8   2   2      12668.34      13181.27       288.83 o                         
  -7   2   2       4557.01       4311.48        95.08 o                         
  -6   2   2          6.98         36.24        20.26 o                         
  -5   2   2      21226.65      20645.06       358.54 o                         
  -4   2   2       8620.07       8150.78       151.27 o                         
  -3   2   2      85865.76      85164.19      1418.28 o                         
  -2   2   2      81346.90      80068.99      1204.22 o                         
  -1   2   2      25785.40      25451.68       547.03 o                         
   0   2   2      27695.37      27465.13       542.09 o                         
   1   2   2       6984.60       7250.13       147.83 o                         
   2   2   2      29398.67      29152.43       474.80 o                         
   3   2   2      77445.33      75779.54      1196.39 o                         
   4   2   2      53606.27      52672.26       740.00 o                         
   5   2   2      26140.87      24373.29       374.45 o                         
   6   2   2       4475.82       4176.48       104.76 o                         
   7   2   2        218.51        193.42        37.80 o                         
   8   2   2      16144.85      15335.07       329.78 o                         
   9   2   2      10294.69       9599.32       237.41 o                         
  10   2   2      59493.48      59038.26      1272.16 o                         
  11   2   2      24816.62      26064.98       583.39 o                         
  12   2   2      10232.20      10358.26       294.26 o                         
  13   2   2        728.52        987.38       102.72 o                         
  14   2   2      13566.44      13461.62       489.70 o                         
  15   2   2       6966.75       7505.27       288.70 o                         
  16   2   2      25757.82      26280.73       711.86 o                         
  17   2   2       9292.62       9511.31       428.82 o                         
  18   2   2       6038.31       6106.01       272.40 o                         
  19   2   2       1511.16       1681.78       165.73 o                         
  20   2   2        558.80        971.95       172.08 o                         
  21   2   2         45.55        241.99       130.59 o                         
  22   2   2       4354.57       4594.49       290.76 o                         
  23   2   2       2162.10       2273.48       371.49 o                         
  24   2   2       4191.08       4574.51       345.93 o                         
  25   2   2        293.99        332.91       231.35 o                         
 -25   3   2       3188.02       3972.50       603.59 o                         
 -24   3   2       4729.21       4782.58       388.48 o                         
 -23   3   2        281.26        207.72       140.69 o                         
 -22   3   2        972.83        960.51       184.97 o                         
 -21   3   2          0.36         88.04       131.31 o                         
 -20   3   2       3060.61       2872.83       251.24 o                         
 -19   3   2          3.50         43.06       105.93 o                         
 -18   3   2        618.50        514.64       121.11 o                         
 -17   3   2        490.37        396.65       113.06 o                         
 -16   3   2          2.08         41.08        73.27 o                         
 -15   3   2       2206.58       2334.90       146.31 o                         
 -14   3   2          5.92         83.03        63.16 o                         
 -13   3   2       1529.75       1413.40       117.17 o                         
 -12   3   2       1639.69       1641.48       108.58 o                         
 -11   3   2       5416.15       5661.22       186.94 o                         
 -10   3   2        703.94        838.12        97.73 o                         
  -9   3   2        487.97        559.27        81.74 o                         
  -8   3   2        813.21        765.34        68.04 o                         
  -7   3   2      10212.03       9887.17       228.05 o                         
  -6   3   2      23960.27      23633.61       459.75 o                         
  -5   3   2       3688.82       3586.40       102.09 o                         
  -4   3   2       9803.95       9708.82       208.72 o                         
  -3   3   2        611.78        762.11        61.21 o                         
  -2   3   2       9489.48       8745.41       256.93 o                         
  -1   3   2      28449.86      27934.66       534.20 o                         
   0   3   2      23682.01      22297.12       467.26 o                         
   1   3   2      27100.88      26998.61       546.61 o                         
   2   3   2      33796.60      34402.46       688.10 o                         
   3   3   2        222.51        276.71        29.06 o                         
   4   3   2      15838.55      15572.74       298.36 o                         
   5   3   2      53633.02      51116.66       932.92 o                         
   6   3   2      34289.18      32637.29       707.61 o                         
   7   3   2      98418.33      98059.70      1864.67 o                         
   8   3   2       9631.36       8869.12       192.99 o                         
   9   3   2       5080.59       5012.24       145.41 o                         
  10   3   2       1952.94       2059.03       114.17 o                         
  11   3   2      46044.86      44580.95       933.96 o                         
  12   3   2      27915.61      28137.41       950.38 o                         
  13   3   2      31854.04      30820.78       702.29 o                         
  14   3   2       3816.30       4247.54       210.16 o                         
  15   3   2       5236.21       5394.08       227.86 o                         
  16   3   2        983.41        852.00       118.69 o                         
  17   3   2       5658.74       5517.14       258.45 o                         
  18   3   2      13601.87      12639.55       673.97 o                         
  19   3   2      19808.50      18341.82       922.99 o                         
  20   3   2       4751.06       4653.49       354.56 o                         
  21   3   2        107.89        137.26       156.42 o                         
  22   3   2        116.60         97.19       129.79 o                         
  23   3   2       4748.93       4797.60       314.38 o                         
  24   3   2       6724.85       6874.10       881.30 o                         
  25   3   2       1951.97       1805.83       457.36 o                         
 -24   4   2       1244.31       1256.22       520.68 o                         
 -23   4   2        404.99        380.01       217.27 o                         
 -22   4   2       1294.93        902.39       223.93 o                         
 -21   4   2       1772.69       1966.41       282.03 o                         
 -20   4   2       8869.64       8095.18       513.04 o                         
 -19   4   2      14018.27      14326.41       683.13 o                         
 -18   4   2       4565.95       4706.08       371.87 o                         
 -17   4   2       5755.85       5749.30       356.99 o                         
 -16   4   2        256.87        144.01       122.22 o                         
 -15   4   2       6330.99       6583.25       333.22 o                         
 -14   4   2       7333.61       6934.06       329.11 o                         
 -13   4   2       8603.48       8396.41       349.79 o                         
 -12   4   2      15382.15      15463.64       497.90 o                         
 -11   4   2      16118.35      15948.94       489.37 o                         
 -10   4   2       1367.72       1462.35       121.23 o                         
  -9   4   2        967.46       1094.61       114.37 o                         
  -8   4   2       2834.69       2744.80       110.30 o                         
  -7   4   2       5658.87       5294.66       144.78 o                         
  -6   4   2      41767.71      40798.73       832.53 o                         
  -5   4   2      45220.91      44725.04       837.59 o                         
  -4   4   2       7723.58       7248.53       244.10 o                         
  -3   4   2      10696.45      10948.29       326.41 o                         
  -2   4   2        562.13        682.22        56.11 o                         
  -1   4   2       2186.70       2240.30        93.62 o                         
   0   4   2      10455.05       9476.80       297.53 o                         
   1   4   2      45783.30      45973.72      1083.58 o                         
   2   4   2      32068.15      31218.57       628.09 o                         
   3   4   2      27987.61      27275.11       561.53 o                         
   4   4   2       5825.12       5608.85       144.86 o                         
   5   4   2       2666.61       2568.14       115.92 o                         
   6   4   2       1527.19       1525.69        92.63 o                         
   7   4   2      14264.95      14009.05       370.93 o                         
   8   4   2      16954.91      15861.07       414.46 o                         
   9   4   2       9772.86       9542.60       285.12 o                         
  10   4   2      15638.86      15669.96       523.44 o                         
  11   4   2       6823.87       7054.89       244.86 o                         
  12   4   2        185.78        211.99        97.62 o                         
  13   4   2       5019.45       5127.46       264.40 o                         
  14   4   2      25276.29      26408.81      1076.61 o                         
  15   4   2       6345.63       6356.02       435.70 o                         
  16   4   2       7771.93       7333.30       532.29 o                         
  17   4   2       4107.10       3442.71       289.95 o                         
  18   4   2       1026.99       1074.74       180.30 o                         
  19   4   2        193.54        171.99       135.30 o                         
  20   4   2       3113.70       2947.96       273.86 o                         
  21   4   2       2951.53       2676.65       286.51 o                         
  22   4   2       4780.00       4278.68       406.74 o                         
  23   4   2       1395.12        858.31       398.45 o                         
  24   4   2       2097.71       2496.61       396.34 o                         
 -22   5   2      13227.21      10486.73      1912.47 o                         
 -21   5   2       9526.49       8997.48       580.31 o                         
 -20   5   2        293.08        301.57       230.75 o                         
 -19   5   2        764.34        634.34       228.87 o                         
 -18   5   2       8022.71       7121.85       463.78 o                         
 -17   5   2      11459.07      11512.29      1078.29 o                         
 -16   5   2      25151.15      24448.88       953.55 o                         
 -15   5   2      34124.42      35976.73      1164.25 o                         
 -14   5   2      18858.74      18636.13       804.18 o                         
 -13   5   2        455.92        376.12       106.67 o                         
 -12   5   2       1154.98       1227.78       167.42 o                         
 -11   5   2      24231.75      24044.96       573.04 o                         
 -10   5   2      40742.64      40747.87      1069.04 o                         
  -9   5   2      62501.77      62050.66      1712.72 o                         
  -8   5   2      19100.78      19643.58       510.66 o                         
  -7   5   2       7658.15       8008.57       294.96 o                         
  -6   5   2       2264.80       2371.90       120.65 o                         
  -5   5   2      47249.63      46540.27      1110.10 o                         
  -4   5   2      22596.90      22331.11       689.14 o                         
  -3   5   2      40750.50      39817.73       909.28 o                         
  -2   5   2      17209.10      17281.99       450.93 o                         
  -1   5   2      22766.94      23780.60       582.67 o                         
   0   5   2       1259.31       1424.69        74.53 o                         
   1   5   2       8696.96       8650.87       233.62 o                         
   2   5   2      12767.33      12262.47       262.10 o                         
   3   5   2      33174.49      32427.36       671.84 o                         
   4   5   2      21999.77      22374.62       534.74 o                         
   5   5   2       4200.90       4282.34       187.47 o                         
   6   5   2        945.32        935.92       105.36 o                         
   7   5   2       1104.21       1033.69       120.09 o                         
   8   5   2       2805.64       3051.93       146.26 o                         
   9   5   2       3612.81       3429.08       198.33 o                         
  10   5   2       8686.32       8788.72       344.55 o                         
  11   5   2       4856.96       5091.67       292.97 o                         
  12   5   2       3710.30       4002.62       237.59 o                         
  13   5   2       2406.33       2089.44       145.94 o                         
  14   5   2         69.78         62.80       129.50 o                         
  15   5   2          4.80        107.86       129.14 o                         
  16   5   2          7.82          9.52       124.07 o                         
  17   5   2        996.69       1029.14       367.42 o                         
  18   5   2        555.69        218.83       200.03 o                         
  19   5   2       2324.94       1797.21       304.57 o                         
  20   5   2        146.03        100.98       229.95 o                         
  21   5   2         19.00        337.96       260.39 o                         
  22   5   2       1587.76        952.54       383.72 o                         
 -20   6   2       8597.21       7257.46       569.06 o                         
 -19   6   2      14760.27      14479.27       926.11 o                         
 -18   6   2       8382.92       7909.69       906.05 o                         
 -17   6   2       3200.23       3239.23       304.99 o                         
 -16   6   2       3687.26       3738.14       381.04 o                         
 -15   6   2       4346.75       4343.21       349.93 o                         
 -14   6   2      11234.21      11650.46       560.18 o                         
 -13   6   2       9098.15       8971.16       413.38 o                         
 -12   6   2      21391.16      21290.62       715.93 o                         
 -11   6   2      11458.10      11205.46       445.31 o                         
 -10   6   2         15.41        102.78        99.94 o                         
  -9   6   2       2615.60       2949.85       221.83 o                         
  -8   6   2      11137.58      11502.84       406.61 o                         
  -7   6   2      13095.60      13170.20       393.92 o                         
  -6   6   2      31050.54      31160.26       849.86 o                         
  -5   6   2      28118.56      29384.92       768.88 o                         
  -4   6   2        177.41        205.67        66.51 o                         
  -3   6   2        554.35        704.78        91.64 o                         
  -2   6   2      12721.73      12521.43       498.24 o                         
  -1   6   2       8220.49       8482.72       261.77 o                         
   0   6   2      23233.00      23553.38       486.07 o                         
   1   6   2      20305.43      21298.76       428.21 o                         
   2   6   2       3367.47       3566.38       145.95 o                         
   3   6   2        179.47        135.05        49.27 o                         
   4   6   2       3990.67       4051.26       162.62 o                         
   5   6   2       8364.17       8180.73       315.59 o                         
   6   6   2       6225.82       6391.58       274.15 o                         
   7   6   2       6288.51       6183.82       275.49 o                         
   8   6   2       4511.46       4597.56       243.07 o                         
   9   6   2          6.79        -42.56        84.04 o                         
  10   6   2        342.58        380.33       116.73 o                         
  11   6   2       1878.07       1961.00       187.28 o                         
  12   6   2        902.70       1226.25       205.16 o                         
  13   6   2       1531.22       1320.65       216.34 o                         
  14   6   2        268.75        218.37       134.60 o                         
  15   6   2       1075.23        991.04       192.28 o                         
  16   6   2         37.09       -140.55       141.38 o                         
  17   6   2          6.43        102.21       192.04 o                         
  18   6   2        955.31        641.71       258.28 o                         
  19   6   2          0.68         61.76       189.45 o                         
  20   6   2          0.11       -132.23       189.06 o                         
 -18   7   2       2420.23       2370.58       349.80 o                         
 -17   7   2       3001.63       2771.67       356.69 o                         
 -16   7   2        573.85        478.01       191.51 o                         
 -15   7   2       1549.31       1424.57       254.85 o                         
 -14   7   2        768.71        632.02       194.65 o                         
 -13   7   2         79.18        252.46       166.95 o                         
 -12   7   2          1.02        -42.58       127.37 o                         
 -11   7   2       1423.15       1613.77       196.18 o                         
 -10   7   2       3202.80       2792.82       344.49 o                         
  -9   7   2       2763.14       2768.42       219.13 o                         
  -8   7   2        421.95        302.81       135.99 o                         
  -7   7   2       1619.82       1756.57       192.80 o                         
  -6   7   2       3972.19       3976.57       214.17 o                         
  -5   7   2       1668.33       1871.05       147.56 o                         
  -4   7   2       1193.09       1250.37       122.48 o                         
  -3   7   2         98.54        116.56        68.65 o                         
  -2   7   2       3597.43       3872.09       166.98 o                         
  -1   7   2       6431.59       6853.60       216.40 o                         
   0   7   2       1206.48       1301.39       132.50 o                         
   1   7   2        277.13        281.93        77.87 o                         
   2   7   2         29.95         44.19        48.74 o                         
   3   7   2       4087.93       4276.56       237.02 o                         
   4   7   2       1418.86       1473.14       137.71 o                         
   5   7   2       3546.52       4056.68       208.39 o                         
   6   7   2       4375.21       4702.03       305.87 o                         
   7   7   2       1914.88       2030.60       177.90 o                         
   8   7   2       1207.38        980.68       165.75 o                         
   9   7   2        148.56        205.27       132.03 o                         
  10   7   2       1252.24       1130.90       163.07 o                         
  11   7   2       3833.32       4160.67       455.74 o                         
  12   7   2       5148.16       5045.05       377.87 o                         
  13   7   2        281.79        369.22       167.04 o                         
  14   7   2       2749.60       2232.39       325.81 o                         
  15   7   2         28.18        122.04       207.87 o                         
  16   7   2        910.28        867.52       250.71 o                         
  17   7   2       2566.83       2828.04       475.93 o                         
  18   7   2        299.00        302.91       299.18 o                         
 -14   8   2        867.23       1133.05       267.85 o                         
 -13   8   2       5415.11       5377.68       423.91 o                         
 -12   8   2        345.76        534.17       227.28 o                         
 -11   8   2          3.37        116.19       170.52 o                         
 -10   8   2         60.05        175.44       156.21 o                         
  -9   8   2         63.07        -45.01       135.99 o                         
  -8   8   2       1408.25       1430.32       197.60 o                         
  -7   8   2       4753.66       4141.87       279.14 o                         
  -6   8   2       1617.07       1586.44       231.99 o                         
  -5   8   2         23.93        155.98       103.79 o                         
  -4   8   2          6.07        140.64        89.03 o                         
  -3   8   2       3195.88       3709.34       205.60 o                         
  -2   8   2       3763.47       3854.84       191.12 o                         
  -1   8   2       2556.20       2671.50       181.08 o                         
   0   8   2       2019.75       2251.21       165.39 o                         
   1   8   2          0.37         47.12        73.74 o                         
   2   8   2        785.50        799.27       111.71 o                         
   3   8   2       1896.08       2223.72       156.78 o                         
   4   8   2       3052.63       3594.07       212.69 o                         
   5   8   2       4112.42       4142.25       239.96 o                         
   6   8   2       2034.85       2244.12       198.11 o                         
   7   8   2         97.26        -50.58       121.89 o                         
   8   8   2       3035.45       2858.02       234.10 o                         
   9   8   2       1546.94       1709.72       245.41 o                         
  10   8   2       2755.58       2654.37       309.15 o                         
  11   8   2        231.34        246.50       189.46 o                         
  12   8   2        104.41        216.39       212.16 o                         
  13   8   2         85.06       -115.95       169.19 o                         
  14   8   2        400.66        231.31       230.55 o                         
  -9   9   2       3754.13       3388.93       337.97 o                         
  -8   9   2        656.72        493.31       183.73 o                         
  -7   9   2          2.89        -50.49       143.49 o                         
  -6   9   2       2000.45       2021.95       270.51 o                         
  -5   9   2       1924.77       2183.27       281.01 o                         
  -4   9   2       2360.33       2358.97       306.12 o                         
  -3   9   2       2844.99       2395.17       273.69 o                         
  -2   9   2        126.25        249.83       177.93 o                         
  -1   9   2          1.24       -134.94       134.94 o                         
   0   9   2        184.80        345.97       162.63 o                         
   1   9   2       1535.77       1480.24       240.45 o                         
   2   9   2       2081.55       2250.07       308.26 o                         
   3   9   2       1668.69       2108.01       274.80 o                         
   4   9   2        251.15        124.40       179.90 o                         
   5   9   2        102.34        -24.28       153.36 o                         
   6   9   2        717.13       1003.79       282.83 o                         
   7   9   2       2867.82       1866.94       272.13 o                         
   8   9   2        898.59        570.55       247.99 o                         
   9   9   2         71.22        156.96       215.63 o                         
 -26   1   3       2375.08       2112.83       324.69 o                         
 -25   1   3       1960.19       2241.17       270.55 o                         
 -24   1   3         18.66        223.09       138.56 o                         
 -23   1   3       1421.28       1666.83       220.26 o                         
 -22   1   3       6592.06       7286.17       360.44 o                         
 -21   1   3       7442.14       8644.13       555.93 o                         
 -20   1   3       5202.14       5588.11       292.64 o                         
 -19   1   3       2358.45       2379.97       176.23 o                         
 -18   1   3        538.47        487.31       104.96 o                         
 -17   1   3       5700.34       6027.67       241.77 o                         
 -16   1   3      12420.35      12516.14       384.89 o                         
 -15   1   3      14502.79      15058.22       441.99 o                         
 -14   1   3       6161.51       6749.63       279.43 o                         
 -13   1   3       2141.80       2258.01       125.77 o                         
 -12   1   3        554.22        564.36        74.28 o                         
 -11   1   3       5527.97       5361.43       181.27 o                         
 -10   1   3      22873.34      23521.11       520.68 o                         
  -9   1   3      10523.45      10933.99       298.54 o                         
  -8   1   3       6775.63       6735.00       173.91 o                         
  -7   1   3          0.52          1.72        24.18 o                         
  -6   1   3       3594.24       3547.89        72.04 o                         
  -5   1   3       5187.90       5143.14        90.15 o                         
  -4   1   3       6331.60       6382.84        97.78 o                         
  -3   1   3       2211.92       2267.85        48.05 o                         
  -2   1   3       1274.89       1286.70        40.94 o                         
  -1   1   3       3667.22       3636.12        77.17 o                         
   0   1   3      10273.57      10290.59       166.47 o                         
   1   1   3       8706.73       8675.83       152.28 o                         
   2   1   3        637.43        672.65        23.47 o                         
   3   1   3         25.55         24.37        14.06 o                         
   4   1   3       2369.42       2367.94        58.04 o                         
   5   1   3       9684.73       9534.62       169.31 o                         
   6   1   3      13847.36      13348.91       218.91 o                         
   7   1   3       3636.87       3821.97       155.19 o                         
   8   1   3        939.21        960.94        71.25 o                         
   9   1   3       2081.65       2071.16       102.28 o                         
  10   1   3       5391.45       5577.25       183.59 o                         
  11   1   3      12315.69      12336.81       324.07 o                         
  12   1   3       2718.65       2764.06       133.86 o                         
  13   1   3          1.95          0.16        49.07 o                         
  14   1   3        226.14        308.55        83.14 o                         
  15   1   3       1380.89       1617.43       130.65 o                         
  16   1   3       4157.88       4575.21       220.57 o                         
  17   1   3       3179.74       3839.70       234.60 o                         
  18   1   3       3423.94       3416.96       212.62 o                         
  19   1   3         49.12        199.15       100.26 o                         
  20   1   3       2942.08       3384.82       369.60 o                         
  21   1   3       4490.28       4977.01       445.75 o                         
  22   1   3       6229.16       6785.48       368.89 o                         
  23   1   3       1783.31       2721.65       287.58 o                         
  24   1   3        388.04        413.49       174.13 o                         
  25   1   3        245.24        301.93       173.18 o                         
  26   1   3       2635.59       2504.49       375.98 o                         
 -25   2   3       3886.29       4494.07       349.92 o                         
 -24   2   3       5128.65       5594.92       583.58 o                         
 -23   2   3       8334.88       8344.97       395.43 o                         
 -22   2   3       3232.16       3410.51       238.46 o                         
 -21   2   3        955.07       1071.63       157.85 o                         
 -20   2   3        310.93        288.30       122.38 o                         
 -19   2   3       2954.52       2831.88       193.78 o                         
 -18   2   3       6128.79       6153.09       273.45 o                         
 -17   2   3       5902.74       5778.76       283.32 o                         
 -16   2   3       1138.45       1445.81       138.42 o                         
 -15   2   3        915.09        833.68       101.92 o                         
 -14   2   3        347.68        340.96        81.07 o                         
 -13   2   3       2728.44       2682.31       139.53 o                         
 -12   2   3       4483.93       4426.95       169.69 o                         
 -11   2   3      10164.69      10336.58       281.25 o                         
 -10   2   3        119.41        117.19        41.89 o                         
  -9   2   3        655.35        827.42        72.36 o                         
  -8   2   3       1282.09       1228.70        64.26 o                         
  -7   2   3      10796.17      10613.22       196.40 o                         
  -6   2   3        842.53        719.52        39.98 o                         
  -5   2   3       2316.27       2204.32        64.13 o                         
  -4   2   3       1258.50       1248.09        42.15 o                         
  -3   2   3        414.01        578.79        38.97 o                         
  -2   2   3          8.83         42.17        19.56 o                         
  -1   2   3      19348.47      19131.58       325.96 o                         
   0   2   3      10894.08      10817.97       236.91 o                         
   1   2   3       2986.88       3014.63        89.80 o                         
   2   2   3      11097.60      11483.34       207.16 o                         
   3   2   3       1128.80       1277.50        38.63 o                         
   4   2   3       1707.69       1799.62        49.84 o                         
   5   2   3         96.45        187.92        23.30 o                         
   6   2   3        290.63        294.66        38.22 o                         
   7   2   3          4.49         37.58        25.81 o                         
   8   2   3       4137.79       4121.29       130.06 o                         
   9   2   3         13.09         40.01        38.32 o                         
  10   2   3         74.18        162.99        49.10 o                         
  11   2   3       3044.74       3337.81       142.24 o                         
  12   2   3       5485.09       5805.36       204.49 o                         
  13   2   3       5799.88       5808.94       216.52 o                         
  14   2   3       8519.95       8460.28       299.77 o                         
  15   2   3        623.97        972.66       120.66 o                         
  16   2   3        267.59        417.07       132.25 o                         
  17   2   3       7518.51       7577.51       291.22 o                         
  18   2   3       4391.41       4635.57       308.85 o                         
  19   2   3       8422.68       8047.51       356.18 o                         
  20   2   3       2611.57       2505.63       218.28 o                         
  21   2   3        515.49        569.26       161.52 o                         
  22   2   3          7.23         66.88       196.32 o                         
  23   2   3       4209.42       4398.62       379.14 o                         
  24   2   3       1390.20       1297.20       245.25 o                         
  25   2   3       4893.52       4939.64       473.03 o                         
 -25   3   3        754.34        869.23       276.35 o                         
 -24   3   3        300.78        381.66       192.36 o                         
 -23   3   3        712.94       1022.21       192.61 o                         
 -22   3   3        128.65         56.53       136.27 o                         
 -21   3   3         10.45         92.93       114.07 o                         
 -20   3   3       3640.03       3853.96       306.93 o                         
 -19   3   3       1715.32       1819.37       199.83 o                         
 -18   3   3       4865.13       5191.78       252.79 o                         
 -17   3   3        981.36        875.34       133.64 o                         
 -16   3   3         10.33        132.58        80.70 o                         
 -15   3   3          6.92         17.65        64.12 o                         
 -14   3   3       6297.98       6390.57       213.67 o                         
 -13   3   3        668.39        859.53        96.01 o                         
 -12   3   3      19055.62      19692.96       471.40 o                         
 -11   3   3       2939.06       3090.99       156.82 o                         
 -10   3   3      11756.15      11819.00       373.94 o                         
  -9   3   3       1198.59       1474.75       128.47 o                         
  -8   3   3          6.44         15.69        41.40 o                         
  -7   3   3       5620.91       5070.21       151.78 o                         
  -6   3   3      11176.16      11234.67       268.83 o                         
  -5   3   3      16250.05      15646.99       303.06 o                         
  -4   3   3      11366.36      11268.94       242.70 o                         
  -3   3   3       1992.43       2047.90        83.94 o                         
  -2   3   3       1197.34       1193.47        69.60 o                         
  -1   3   3      11301.49      10674.74       301.05 o                         
   0   3   3       2617.89       2604.17       104.55 o                         
   1   3   3      17732.79      16796.62       355.74 o                         
   2   3   3       3526.39       3691.88       112.41 o                         
   3   3   3       5605.14       5510.60       138.49 o                         
   4   3   3       9666.04       9412.30       195.98 o                         
   5   3   3         41.39         31.66        26.54 o                         
   6   3   3      30730.19      30823.33       751.79 o                         
   7   3   3        839.13        876.24        47.34 o                         
   8   3   3       8684.69       8844.27       199.38 o                         
   9   3   3         68.19        109.44        38.79 o                         
  10   3   3       2037.36       2158.46       118.58 o                         
  11   3   3        240.09        258.34        64.13 o                         
  12   3   3      10288.18      10568.96       339.71 o                         
  13   3   3       6898.79       7415.66       254.31 o                         
  14   3   3       3161.45       3443.45       174.98 o                         
  15   3   3        773.06        745.99       110.45 o                         
  16   3   3       1341.32       1323.81       133.50 o                         
  17   3   3       5258.59       4995.47       245.31 o                         
  18   3   3        218.70        158.85       123.47 o                         
  19   3   3       3066.56       3720.09       287.52 o                         
  20   3   3        885.67       1033.66       174.33 o                         
  21   3   3        388.82        368.93       144.09 o                         
  22   3   3        695.43        489.55       147.84 o                         
  23   3   3        764.26        489.30       182.37 o                         
  24   3   3        628.76        -35.01       225.50 o                         
  25   3   3       1641.91       1192.52       333.49 o                         
 -24   4   3        583.30        113.85       227.62 o                         
 -23   4   3        843.23        728.82       250.33 o                         
 -22   4   3          3.14        231.81       174.06 o                         
 -21   4   3        728.66        398.25       192.40 o                         
 -20   4   3       6634.72       7634.34       448.24 o                         
 -19   4   3       7674.28       7904.70       481.75 o                         
 -18   4   3       6318.10       6126.85       486.08 o                         
 -17   4   3       6550.12       6429.11       381.34 o                         
 -16   4   3          2.14         -2.89       100.45 o                         
 -15   4   3       4474.36       4401.61       270.39 o                         
 -14   4   3       7943.17       7774.80       345.78 o                         
 -13   4   3      12476.22      12508.72       443.85 o                         
 -12   4   3      12184.49      12102.90       423.24 o                         
 -11   4   3        730.54        861.61       119.48 o                         
 -10   4   3        316.93        406.00        84.02 o                         
  -9   4   3       6273.08       6245.01       216.29 o                         
  -8   4   3      12032.52      12346.71       334.87 o                         
  -7   4   3       3247.01       3311.05       107.00 o                         
  -6   4   3       4901.60       5026.09       172.02 o                         
  -5   4   3       1733.25       1856.35       106.06 o                         
  -4   4   3       6921.40       6542.28       230.35 o                         
  -3   4   3      25070.22      25826.18       661.61 o                         
  -2   4   3      16811.19      15872.28       369.36 o                         
  -1   4   3       3393.04       3528.92       125.40 o                         
   0   4   3        986.65        985.73        69.44 o                         
   1   4   3      11950.68      11937.85       326.05 o                         
   2   4   3        170.15        165.95        36.79 o                         
   3   4   3      47126.73      46945.09       862.76 o                         
   4   4   3      10971.48      10629.22       258.72 o                         
   5   4   3       4361.12       4294.01       173.53 o                         
   6   4   3         55.72         63.88        38.44 o                         
   7   4   3      17099.39      17673.18       497.17 o                         
   8   4   3       3858.41       3879.69       158.48 o                         
   9   4   3      34035.43      32903.92       883.98 o                         
  10   4   3       5482.05       5598.69       207.26 o                         
  11   4   3       2074.13       1939.29       124.60 o                         
  12   4   3       1359.77       1526.08       159.21 o                         
  13   4   3      12004.24      12378.37       444.77 o                         
  14   4   3       1959.53       1870.82       175.32 o                         
  15   4   3      14609.70      14713.96       854.90 o                         
  16   4   3       4812.96       5088.99       329.24 o                         
  17   4   3        495.36        551.99       164.44 o                         
  18   4   3         35.43        -67.96       129.87 o                         
  19   4   3       4298.55       3748.78       271.31 o                         
  20   4   3       1389.07       1610.57       281.33 o                         
  21   4   3       8412.96       8073.38       433.35 o                         
  22   4   3        511.66        541.38       210.16 o                         
  23   4   3       1364.11       1555.46       384.81 o                         
 -22   5   3       2213.81       2101.94       555.67 o                         
 -21   5   3       3877.82       3959.21       490.14 o                         
 -20   5   3         75.05        -95.50       159.07 o                         
 -19   5   3       1441.66       1655.31       286.43 o                         
 -18   5   3       3639.89       3876.74       304.55 o                         
 -17   5   3       2055.00       2220.06       261.58 o                         
 -16   5   3       1757.00       2181.96       263.88 o                         
 -15   5   3       1067.90       1107.28       190.13 o                         
 -14   5   3        203.27        176.79       114.68 o                         
 -13   5   3       2974.41       3056.92       213.26 o                         
 -12   5   3        602.29        469.07       100.42 o                         
 -11   5   3        939.29        952.91       124.57 o                         
 -10   5   3      13239.71      13275.47       453.05 o                         
  -9   5   3       2101.73       2524.54       194.87 o                         
  -8   5   3       3921.25       4170.79       179.56 o                         
  -7   5   3       4116.69       4091.98       172.35 o                         
  -6   5   3        174.96        326.04        69.10 o                         
  -5   5   3        672.19        776.89        97.44 o                         
  -4   5   3       3185.39       3222.74       162.84 o                         
  -3   5   3       5851.12       6144.92       220.31 o                         
  -2   5   3       2013.39       2076.45       119.20 o                         
  -1   5   3        128.22        253.29        59.28 o                         
   0   5   3       1538.48       1535.79       102.90 o                         
   1   5   3          1.99          2.35        34.88 o                         
   2   5   3         58.24         43.54        37.46 o                         
   3   5   3        130.79        180.50        36.64 o                         
   4   5   3         36.54        100.88        57.81 o                         
   5   5   3        996.53       1074.04       101.16 o                         
   6   5   3        297.73        438.88       116.27 o                         
   7   5   3       1051.82        929.45       113.74 o                         
   8   5   3        249.40        248.54        75.11 o                         
   9   5   3       1414.12       1474.73       139.32 o                         
  10   5   3       2523.05       2657.39       188.30 o                         
  11   5   3         51.00         59.42        88.69 o                         
  12   5   3        830.88       1192.62       154.80 o                         
  13   5   3        732.28        953.97       157.47 o                         
  14   5   3        621.18        810.80       168.05 o                         
  15   5   3       5483.19       5428.76       446.57 o                         
  16   5   3       3017.77       3390.75       260.34 o                         
  17   5   3       5859.45       5520.30       456.82 o                         
  18   5   3        383.86        278.57       202.56 o                         
  19   5   3        175.76        -24.73       171.53 o                         
  20   5   3        447.96        386.84       278.94 o                         
  21   5   3       5213.56       3946.43       491.57 o                         
  22   5   3       4665.48       3407.93       505.63 o                         
 -20   6   3         17.27         61.39       264.75 o                         
 -19   6   3       1002.96        875.06       304.40 o                         
 -18   6   3        472.88        470.34       219.48 o                         
 -17   6   3       9002.34       8789.26       608.73 o                         
 -16   6   3       2879.42       2721.55       274.07 o                         
 -15   6   3       6350.46       6581.80       422.58 o                         
 -14   6   3       3516.84       3438.35       265.61 o                         
 -13   6   3        136.59        171.99       117.99 o                         
 -12   6   3       3633.43       3575.78       262.54 o                         
 -11   6   3       2136.57       1938.34       187.25 o                         
 -10   6   3      11693.14      11698.71       433.23 o                         
  -9   6   3      19103.29      19086.67       611.24 o                         
  -8   6   3       5485.69       5442.27       223.56 o                         
  -7   6   3       6498.03       6749.13       253.69 o                         
  -6   6   3         34.74         55.31        72.38 o                         
  -5   6   3        777.54       1061.59        77.08 o                         
  -4   6   3      24271.27      24062.80       675.76 o                         
  -3   6   3      15402.64      16086.46       498.12 o                         
  -2   6   3      29100.19      29579.32       736.61 o                         
  -1   6   3      10880.07      11112.58       342.55 o                         
   0   6   3        453.66        549.16        75.54 o                         
   1   6   3        353.72        462.45        53.41 o                         
   2   6   3      10697.77      10824.43       271.39 o                         
   3   6   3      15291.47      15460.40       433.60 o                         
   4   6   3      25692.87      24641.98       770.59 o                         
   5   6   3      16029.40      16370.14       519.35 o                         
   6   6   3       1681.92       1582.39       149.22 o                         
   7   6   3          2.77        130.51        80.14 o                         
   8   6   3       6934.66       7143.42       309.01 o                         
   9   6   3       8201.40       8338.52       399.13 o                         
  10   6   3       7806.27       8186.48       361.58 o                         
  11   6   3      11724.74      11392.80       451.10 o                         
  12   6   3       1932.32       2142.25       242.28 o                         
  13   6   3        554.92        551.08       151.31 o                         
  14   6   3       4285.99       4359.08       390.81 o                         
  15   6   3       1970.74       1445.02       219.47 o                         
  16   6   3       4829.89       4236.54       541.16 o                         
  17   6   3       1344.32       1178.62       268.80 o                         
  18   6   3        967.81        989.34       314.64 o                         
  19   6   3        133.49        353.57       216.07 o                         
  20   6   3        899.22        594.77       317.07 o                         
 -18   7   3       1571.51       1457.66       380.95 o                         
 -17   7   3        194.39        215.38       202.36 o                         
 -16   7   3       1003.98        732.36       208.17 o                         
 -15   7   3         15.25        -92.54       139.31 o                         
 -14   7   3       5153.93       5218.35       451.15 o                         
 -13   7   3       9017.14       9072.31       584.99 o                         
 -12   7   3      12665.70      13700.17       599.44 o                         
 -11   7   3      11861.41      12030.65       483.31 o                         
 -10   7   3       2396.93       2553.94       216.35 o                         
  -9   7   3        675.79        872.80       148.15 o                         
  -8   7   3       3830.33       3966.20       268.45 o                         
  -7   7   3      25549.96      26766.66       662.56 o                         
  -6   7   3      31652.14      31581.66       736.59 o                         
  -5   7   3      21067.08      21347.54       534.08 o                         
  -4   7   3       8852.71       8780.92       278.84 o                         
  -3   7   3        123.18        134.13        63.18 o                         
  -2   7   3       5509.48       5488.96       200.04 o                         
  -1   7   3      23344.16      24089.90       531.98 o                         
   0   7   3      37652.76      37759.79       818.27 o                         
   1   7   3      32270.28      31967.61       670.71 o                         
   2   7   3      13032.28      13130.05       373.88 o                         
   3   7   3       1025.73       1083.31       128.18 o                         
   4   7   3       1949.69       2048.93       163.34 o                         
   5   7   3      15800.92      16166.94       488.60 o                         
   6   7   3      35868.70      35659.37       982.19 o                         
   7   7   3      18201.16      18613.63       598.07 o                         
   8   7   3      12607.97      13470.03       496.64 o                         
   9   7   3       7177.09       6964.12       448.04 o                         
  10   7   3        585.96        392.42       138.54 o                         
  11   7   3       6277.05       6095.77       392.98 o                         
  12   7   3       6814.01       6711.37       718.27 o                         
  13   7   3      17735.06      16372.16       652.00 o                         
  14   7   3      16469.06      15550.03       633.12 o                         
  15   7   3       4160.18       4334.11       381.49 o                         
  16   7   3         17.43        -88.88       182.79 o                         
  17   7   3        456.17        222.65       240.00 o                         
  18   7   3       1979.42        948.26       361.68 o                         
 -14   8   3       1982.95       2321.80       336.95 o                         
 -13   8   3       1056.88        980.11       313.08 o                         
 -12   8   3       4454.39       4609.17       437.03 o                         
 -11   8   3       4866.71       5114.31       388.16 o                         
 -10   8   3      11118.71      10927.89       523.34 o                         
  -9   8   3      12116.06      12448.64       536.01 o                         
  -8   8   3       1062.52       1027.28       172.99 o                         
  -7   8   3         10.07        -23.13       111.32 o                         
  -6   8   3          7.62         90.52       113.10 o                         
  -5   8   3       3887.28       4228.79       279.13 o                         
  -4   8   3      11379.76      11548.99       400.90 o                         
  -3   8   3      14041.75      13735.57       403.30 o                         
  -2   8   3       7995.66       8245.33       315.55 o                         
  -1   8   3       7360.57       7239.44       298.84 o                         
   0   8   3        139.32        167.55        96.54 o                         
   1   8   3       1709.65       1604.81       263.32 o                         
   2   8   3       3084.81       3015.97       203.61 o                         
   3   8   3      14852.84      14797.30       436.99 o                         
   4   8   3      22267.96      21887.64       631.70 o                         
   5   8   3       9761.53       9594.30       457.95 o                         
   6   8   3       1367.96       1458.99       176.91 o                         
   7   8   3         63.88        134.02       123.98 o                         
   8   8   3       4032.24       4046.50       284.76 o                         
   9   8   3       7266.21       7304.99       436.33 o                         
  10   8   3      11682.21      11270.36       691.89 o                         
  11   8   3      11673.55      10843.52       505.31 o                         
  12   8   3       2580.22       2430.66       267.19 o                         
  13   8   3        234.34        273.15       218.85 o                         
  14   8   3          2.14        -14.78       261.37 o                         
  -9   9   3       3863.67       4217.80       358.78 o                         
  -8   9   3       2163.22       2164.56       275.17 o                         
  -7   9   3       3955.10       4138.51       314.99 o                         
  -6   9   3       4092.72       3341.20       286.20 o                         
  -5   9   3        676.32        477.18       181.48 o                         
  -4   9   3        182.97        231.45       159.98 o                         
  -3   9   3         24.65       -108.11       138.16 o                         
  -2   9   3       1470.60       1116.30       284.11 o                         
  -1   9   3       2578.45       2321.66       282.61 o                         
   0   9   3       1844.39       1712.82       256.35 o                         
   1   9   3       1890.56       1794.32       263.11 o                         
   2   9   3        565.97        529.46       175.86 o                         
   3   9   3        409.30        231.55       174.39 o                         
   4   9   3        271.23        308.24       174.25 o                         
   5   9   3          1.74         -9.87       158.71 o                         
   6   9   3        819.48        395.60       188.09 o                         
   7   9   3        256.80        418.55       209.29 o                         
   8   9   3       1208.74       1934.79       438.38 o                         
   9   9   3       5562.92       4791.20       467.79 o                         
 -26   0   4      16969.06      14578.10       917.73 o                         
 -25   0   4      14581.37      14645.02      1260.67 o                         
 -24   0   4      25447.92      26437.47      1627.34 o                         
 -23   0   4       9756.90      10731.88      1176.23 o                         
 -22   0   4       1802.94       1852.17       473.88 o                         
 -21   0   4       4451.58       5048.39       541.30 o                         
 -20   0   4      14771.60      15502.42       852.53 o                         
 -19   0   4      51883.70      49701.90      2838.13 o                         
 -18   0   4      25860.73      27452.11      1023.25 o                         
 -17   0   4      22166.48      22379.08      1245.19 o                         
 -16   0   4       1029.06        914.52       153.30 o                         
 -15   0   4       7502.55       7729.08       351.25 o                         
 -14   0   4      22186.77      22650.84       941.81 o                         
 -13   0   4      28731.95      28600.88       858.97 o                         
 -12   0   4      25018.65      24313.85       741.10 o                         
 -11   0   4      25861.65      26862.51       790.26 o                         
 -10   0   4       6163.49       7176.73       285.33 o                         
  -9   0   4        254.48        211.76        72.51 o                         
  -8   0   4      42229.84      44301.60      1179.62 o                         
  -7   0   4      21636.77      22115.57       622.59 o                         
  -6   0   4      31115.97      30346.49       539.03 o                         
  -5   0   4       8193.27       8270.44       165.29 o                         
  -4   0   4       1013.02        942.70        42.18 o                         
  -3   0   4        160.55        207.17        22.72 o                         
  -2   0   4       1408.47       1388.28        38.67 o                         
  -1   0   4       4159.08       4071.61        87.81 o                         
   0   0   4        244.82        264.41        16.04 o                         
   1   0   4       1651.88       1641.60        47.20 o                         
   2   0   4        205.73        231.67        25.89 o                         
   3   0   4         65.11        111.84        26.32 o                         
   4   0   4        404.83        406.43        49.49 o                         
   5   0   4        726.70        852.31        54.83 o                         
   6   0   4       1122.01       1185.96        63.62 o                         
   7   0   4       7374.00       7330.41       388.07 o                         
   8   0   4       1448.86       1389.91       122.36 o                         
   9   0   4        200.95        137.46        66.60 o                         
  10   0   4       2823.76       2772.54       186.92 o                         
  11   0   4      15021.33      14830.13       559.72 o                         
  12   0   4      18362.49      18530.90       681.93 o                         
  13   0   4      20777.11      20967.10       764.93 o                         
  14   0   4       6933.40       7806.28       574.01 o                         
  15   0   4         85.67        260.63       109.93 o                         
  16   0   4      11673.33      11680.07       539.21 o                         
  17   0   4       6708.80       6632.44       397.72 o                         
  18   0   4      17872.19      17363.42       761.62 o                         
  19   0   4       9092.16       8715.09       508.73 o                         
  20   0   4       7137.00       6601.35       520.77 o                         
  21   0   4        916.84       1231.08       263.22 o                         
  22   0   4       1300.49       1102.33       343.31 o                         
  23   0   4       4107.19       4159.97       413.84 o                         
  24   0   4       7515.41       7940.46      1503.40 o                         
  25   0   4       1344.66        789.93       561.41 o                         
  26   0   4       6291.17       7071.32       928.68 o                         
 -26   1   4       2611.51       2649.23       331.57 o                         
 -25   1   4        322.84        414.55       165.78 o                         
 -24   1   4        968.95       1033.36       191.23 o                         
 -23   1   4       7626.39       8293.58       562.08 o                         
 -22   1   4      14258.03      13415.40       525.79 o                         
 -21   1   4      22715.15      21755.95       626.61 o                         
 -20   1   4       2449.73       3530.24       264.94 o                         
 -19   1   4         57.75        454.03       121.62 o                         
 -18   1   4        202.91        359.42        95.44 o                         
 -17   1   4       7376.23       7583.43       279.43 o                         
 -16   1   4      16873.32      17378.54       468.35 o                         
 -15   1   4      23254.21      23286.48       580.15 o                         
 -14   1   4      23688.98      24267.48       624.44 o                         
 -13   1   4       3368.09       3573.83       171.20 o                         
 -12   1   4       1620.43       1782.61       105.69 o                         
 -11   1   4        938.03       1071.49        82.91 o                         
 -10   1   4      13253.69      13053.94       344.77 o                         
  -9   1   4      14370.84      14086.15       335.50 o                         
  -8   1   4      20745.80      20379.10       413.43 o                         
  -7   1   4       6176.83       6097.59       138.78 o                         
  -6   1   4       6697.45       6646.75       116.74 o                         
  -5   1   4        868.21        896.82        33.79 o                         
  -4   1   4          1.89         -0.21        12.57 o                         
  -3   1   4       4767.54       4693.55        79.97 o                         
  -2   1   4       8840.37       8763.08       142.13 o                         
  -1   1   4       9553.21       9682.13       163.22 o                         
   0   1   4       8432.38       8113.19       136.12 o                         
   1   1   4       5491.03       5653.17       114.33 o                         
   2   1   4       4939.37       4883.92        80.74 o                         
   3   1   4        183.41        233.59        21.38 o                         
   4   1   4         47.37         71.58        18.63 o                         
   5   1   4        913.83        902.91        40.45 o                         
   6   1   4       3182.30       3085.10        86.44 o                         
   7   1   4       8864.92       9088.49       306.75 o                         
   8   1   4       8368.65       8308.55       224.00 o                         
   9   1   4       6000.26       6154.58       188.64 o                         
  10   1   4       7797.23       7716.88       227.11 o                         
  11   1   4         17.35        104.75        48.23 o                         
  12   1   4        854.22       1015.12        89.37 o                         
  13   1   4        775.17        767.93        88.42 o                         
  14   1   4       4619.76       4511.29       211.81 o                         
  15   1   4         88.52        138.99        76.31 o                         
  16   1   4       4606.47       4778.25       225.10 o                         
  17   1   4       6417.47       6493.59       286.21 o                         
  18   1   4        161.22        233.78       102.12 o                         
  19   1   4        887.07        792.34       139.16 o                         
  20   1   4       3004.45       3583.66       332.17 o                         
  21   1   4       2343.60       2651.01       287.97 o                         
  22   1   4       2057.07       2433.21       306.22 o                         
  23   1   4        756.51        961.37       190.95 o                         
  24   1   4        229.53        120.95       169.25 o                         
  25   1   4        837.29       1401.16       251.31 o                         
  26   1   4        571.97        483.37       219.53 o                         
 -25   2   4         43.28         48.05       168.25 o                         
 -24   2   4       1060.28       1096.02       223.86 o                         
 -23   2   4       1160.37       1472.95       191.27 o                         
 -22   2   4       4969.99       5220.86       302.82 o                         
 -21   2   4       2857.54       3431.81       246.28 o                         
 -20   2   4       1271.12       1549.80       190.29 o                         
 -19   2   4        172.75        247.13       103.65 o                         
 -18   2   4       1533.31       1612.55       170.88 o                         
 -17   2   4       7153.63       7108.71       285.93 o                         
 -16   2   4      10426.54      11070.20       348.50 o                         
 -15   2   4       6778.59       7109.16       255.11 o                         
 -14   2   4       7219.28       7128.09       244.07 o                         
 -13   2   4       3814.67       3865.20       176.08 o                         
 -12   2   4       2225.30       2251.74       117.58 o                         
 -11   2   4      13488.33      12997.19       308.24 o                         
 -10   2   4      38997.35      39528.37       760.51 o                         
  -9   2   4      47798.29      47305.47      1017.12 o                         
  -8   2   4       3320.53       3016.79        91.07 o                         
  -7   2   4      24039.74      24228.00       398.69 o                         
  -6   2   4       7146.43       6880.04       147.82 o                         
  -5   2   4      12499.43      12551.69       244.51 o                         
  -4   2   4      43398.44      41478.38       680.17 o                         
  -3   2   4      78468.80      76799.84      1294.50 o                         
  -2   2   4      80618.61      80424.64      1425.95 o                         
  -1   2   4      25834.48      24863.79       417.55 o                         
   0   2   4        481.61        555.13        30.48 o                         
   1   2   4       4582.64       4683.28       100.78 o                         
   2   2   4     104779.30     104312.54      1634.91 o                         
   3   2   4      26324.26      25514.44       403.27 o                         
   4   2   4      35211.55      33920.23       487.85 o                         
   5   2   4       1078.27        928.50        40.05 o                         
   6   2   4        200.09        128.15        32.89 o                         
   7   2   4         43.19         14.28        31.05 o                         
   8   2   4      12186.33      12174.20       278.60 o                         
   9   2   4      10113.42      10296.28       271.19 o                         
  10   2   4      14841.46      15007.50       369.19 o                         
  11   2   4      10120.62      10255.45       287.71 o                         
  12   2   4         89.52         28.80        52.30 o                         
  13   2   4         15.61         -0.86        53.15 o                         
  14   2   4       1769.56       1596.05       139.75 o                         
  15   2   4       3697.33       3865.92       187.90 o                         
  16   2   4       3001.44       3150.49       200.16 o                         
  17   2   4       2467.06       2621.77       177.09 o                         
  18   2   4          7.30         26.91        89.42 o                         
  19   2   4        133.49        310.32       111.05 o                         
  20   2   4        432.19        523.43       133.13 o                         
  21   2   4         44.83         82.35       123.49 o                         
  22   2   4          6.23         -1.12       124.50 o                         
  23   2   4          1.13         64.72       128.24 o                         
  24   2   4         97.59        399.22       190.74 o                         
  25   2   4        524.32        563.19       287.62 o                         
 -25   3   4       1712.67       2084.68       350.99 o                         
 -24   3   4       3375.59       3765.41       468.75 o                         
 -23   3   4       3129.79       3010.70       277.47 o                         
 -22   3   4       2017.73       1907.17       213.15 o                         
 -21   3   4       1093.35       1142.42       190.89 o                         
 -20   3   4        425.82        744.44       198.69 o                         
 -19   3   4      15627.45      16156.79       758.09 o                         
 -18   3   4      18801.18      18737.86       539.56 o                         
 -17   3   4      11987.50      12325.69       389.23 o                         
 -16   3   4       7312.63       7538.50       298.50 o                         
 -15   3   4          8.90        -15.41        58.59 o                         
 -14   3   4       2941.66       3173.30       188.98 o                         
 -13   3   4      22058.12      21865.15       641.18 o                         
 -12   3   4      62224.27      62903.72      1371.87 o                         
 -11   3   4      62409.64      63433.33      1515.58 o                         
 -10   3   4      11196.39      10763.05       348.61 o                         
  -9   3   4      19342.59      20180.11       551.56 o                         
  -8   3   4      12199.06      11660.49       317.17 o                         
  -7   3   4      32835.11      32385.62       624.86 o                         
  -6   3   4      62722.10      61360.71      1195.94 o                         
  -5   3   4      57801.39      54975.08      1008.74 o                         
  -4   3   4      48588.84      47221.75       928.98 o                         
  -3   3   4      13156.14      13298.69       261.66 o                         
  -2   3   4      10786.20      11111.37       264.80 o                         
  -1   3   4      12353.46      11855.67       277.50 o                         
   0   3   4      86143.63      83605.05      1719.25 o                         
   1   3   4      53053.43      52118.11      1096.12 o                         
   2   3   4      52003.01      50495.86      1071.07 o                         
   3   3   4       8761.79       8318.71       186.12 o                         
   4   3   4        113.29        200.63        29.43 o                         
   5   3   4       9162.28       8754.90       202.30 o                         
   6   3   4      15570.82      14899.92       306.83 o                         
   7   3   4      49147.61      49072.68       845.46 o                         
   8   3   4      26951.90      26761.61       522.42 o                         
   9   3   4       2584.98       2332.51        99.64 o                         
  10   3   4       1423.91       1287.95        97.50 o                         
  11   3   4       1982.43       2257.15       138.97 o                         
  12   3   4        459.33        517.80        93.30 o                         
  13   3   4       4969.20       5084.51       220.66 o                         
  14   3   4       2071.27       2437.14       151.77 o                         
  15   3   4        433.60        571.14       103.53 o                         
  16   3   4       2096.99       2244.01       161.22 o                         
  17   3   4        864.23       1019.23       144.19 o                         
  18   3   4        562.36        457.58       114.81 o                         
  19   3   4        145.98        152.79       113.35 o                         
  20   3   4        269.72        125.25       129.73 o                         
  21   3   4        158.17        326.89       134.92 o                         
  22   3   4         20.47          4.08       131.14 o                         
  23   3   4       1302.43       1331.42       214.94 o                         
  24   3   4       2065.88       1405.34       358.87 o                         
 -24   4   4          1.98        157.12       275.99 o                         
 -23   4   4       1168.58        786.84       219.94 o                         
 -22   4   4       6482.87       6173.32       577.16 o                         
 -21   4   4       4298.50       4805.92       427.32 o                         
 -20   4   4       4410.73       4414.75       436.32 o                         
 -19   4   4       3921.95       3981.21       358.17 o                         
 -18   4   4        161.70        -35.33       179.88 o                         
 -17   4   4       2892.18       3000.83       266.97 o                         
 -16   4   4       2484.92       3043.76       239.32 o                         
 -15   4   4      10070.64      11049.75       445.23 o                         
 -14   4   4      10701.32      11183.56       438.78 o                         
 -13   4   4       9431.41       9338.91       365.40 o                         
 -12   4   4       1480.08       1562.88       146.43 o                         
 -11   4   4        202.74        338.69        86.85 o                         
 -10   4   4       7255.72       7370.61       250.84 o                         
  -9   4   4      19631.40      19589.89       501.57 o                         
  -8   4   4      13362.41      13446.65       359.24 o                         
  -7   4   4      20557.86      20089.42       410.90 o                         
  -6   4   4       8013.47       7871.00       203.96 o                         
  -5   4   4        304.47        284.15        60.75 o                         
  -4   4   4         33.38        114.11        46.49 o                         
  -3   4   4       4992.33       4615.26       183.89 o                         
  -2   4   4      42082.04      42259.70       937.09 o                         
  -1   4   4      17911.85      17130.18       398.74 o                         
   0   4   4      21663.96      20778.87       462.28 o                         
   1   4   4      31609.37      31488.60       695.04 o                         
   2   4   4       1456.87       1594.73        95.80 o                         
   3   4   4       4256.27       4205.79       129.12 o                         
   4   4   4       3292.36       3097.16       119.33 o                         
   5   4   4      13138.14      12426.77       364.37 o                         
   6   4   4      13933.33      13985.13       364.31 o                         
   7   4   4      32346.98      32090.65       738.04 o                         
   8   4   4       3304.28       3194.22       142.59 o                         
   9   4   4        864.35        764.16        99.98 o                         
  10   4   4       2784.41       2908.50       130.63 o                         
  11   4   4      16189.61      15722.01       496.06 o                         
  12   4   4       8745.19       8654.67       349.03 o                         
  13   4   4      11902.95      11284.10       538.26 o                         
  14   4   4       9352.25       8661.83       441.35 o                         
  15   4   4       3515.18       3325.85       201.65 o                         
  16   4   4         16.81        131.21       100.89 o                         
  17   4   4       1685.71       1355.42       169.85 o                         
  18   4   4       5373.70       5086.34       375.79 o                         
  19   4   4       8513.34       7603.02       474.96 o                         
  20   4   4       3265.30       3639.26       325.53 o                         
  21   4   4       2240.51       2370.69       266.26 o                         
  22   4   4       4330.49       3871.21       433.51 o                         
  23   4   4        142.90        193.54       240.83 o                         
 -22   5   4         64.39        606.55       418.99 o                         
 -21   5   4        109.78        277.36       274.25 o                         
 -20   5   4       3715.52       2855.12       344.54 o                         
 -19   5   4       1539.75       1714.47       320.35 o                         
 -18   5   4       4681.03       4742.99       367.85 o                         
 -17   5   4         38.80         88.33       154.34 o                         
 -16   5   4        235.51        393.43       164.45 o                         
 -15   5   4        224.51        308.65       159.63 o                         
 -14   5   4        949.30       1000.43       160.89 o                         
 -13   5   4         53.63        108.91        93.01 o                         
 -12   5   4       2292.72       2324.17       181.84 o                         
 -11   5   4       1528.81       1766.82       164.46 o                         
 -10   5   4       1637.08       1763.88       114.50 o                         
  -9   5   4       9368.84       9566.44       322.41 o                         
  -8   5   4       4246.66       4301.93       187.18 o                         
  -7   5   4         75.05         30.56        40.87 o                         
  -6   5   4       2665.78       2603.57       124.81 o                         
  -5   5   4       6061.40       5969.67       237.52 o                         
  -4   5   4       7044.15       7291.18       267.24 o                         
  -3   5   4      29355.75      28232.49       707.80 o                         
  -2   5   4      13881.87      13361.73       375.02 o                         
  -1   5   4      19788.77      20724.80       524.74 o                         
   0   5   4         63.32        121.25        45.45 o                         
   1   5   4       2219.80       2257.00       108.20 o                         
   2   5   4      13300.40      13284.26       451.80 o                         
   3   5   4      36577.95      36680.40       819.97 o                         
   4   5   4      29695.02      29226.44       751.82 o                         
   5   5   4      50450.36      50206.59      1376.06 o                         
   6   5   4       8386.09       8130.96       359.99 o                         
   7   5   4        953.20       1199.96       115.07 o                         
   8   5   4      12770.64      12958.47       424.18 o                         
   9   5   4      27438.97      27520.83       689.17 o                         
  10   5   4      36578.06      37409.93       993.75 o                         
  11   5   4      21674.46      21437.10       655.46 o                         
  12   5   4      29346.47      27739.16       815.71 o                         
  13   5   4        111.77        106.26       109.28 o                         
  14   5   4       1744.21       1872.49       253.13 o                         
  15   5   4      15489.63      15927.31      1314.50 o                         
  16   5   4      26577.46      27418.98      1027.80 o                         
  17   5   4      18392.07      15308.26      2051.05 o                         
  18   5   4       8783.96       6511.67       709.27 o                         
  19   5   4        825.63        584.52       229.34 o                         
  20   5   4        342.06         53.85       250.36 o                         
  21   5   4      11498.67       9115.40      1172.37 o                         
  22   5   4       6825.00       4366.68       783.86 o                         
 -20   6   4        115.10       -131.09       344.43 o                         
 -19   6   4        110.49        223.38       272.04 o                         
 -18   6   4        295.20        263.74       211.62 o                         
 -17   6   4          1.85        211.58       189.49 o                         
 -16   6   4         80.03        151.18       145.20 o                         
 -15   6   4        736.22        808.98       185.40 o                         
 -14   6   4       1585.83       1883.79       247.32 o                         
 -13   6   4        192.76         51.47       109.59 o                         
 -12   6   4       3375.81       3502.86       264.44 o                         
 -11   6   4       2042.95       2109.88       191.19 o                         
 -10   6   4          8.67          5.75        91.49 o                         
  -9   6   4       1643.39       1732.69       181.25 o                         
  -8   6   4       3482.30       3741.14       184.30 o                         
  -7   6   4       2392.14       2346.42       145.62 o                         
  -6   6   4       7621.46       7742.07       231.81 o                         
  -5   6   4        834.71        916.56       104.75 o                         
  -4   6   4      10626.27      10537.39       336.70 o                         
  -3   6   4        310.22        365.31        78.71 o                         
  -2   6   4        546.14        765.72        94.99 o                         
  -1   6   4       7136.86       7249.83       231.78 o                         
   0   6   4      16711.45      16765.05       430.73 o                         
   1   6   4      24070.06      24687.21       782.74 o                         
   2   6   4      14524.51      14261.67       396.42 o                         
   3   6   4       1771.86       1653.78       139.36 o                         
   4   6   4        739.41        785.65       103.87 o                         
   5   6   4       8593.42       8730.97       381.19 o                         
   6   6   4      16468.55      16691.38       516.04 o                         
   7   6   4      28762.94      29561.82       820.46 o                         
   8   6   4      16097.84      16074.64       527.43 o                         
   9   6   4       6986.28       7159.64       379.71 o                         
  10   6   4       1025.06        886.63       146.35 o                         
  11   6   4       6819.31       6901.07       346.01 o                         
  12   6   4      14885.88      15101.04       559.86 o                         
  13   6   4      15509.34      16176.50       634.16 o                         
  14   6   4      25199.54      25654.61       960.68 o                         
  15   6   4       7481.46       7324.23       415.07 o                         
  16   6   4        667.80       1028.00       211.13 o                         
  17   6   4          5.47        223.74       179.75 o                         
  18   6   4       5528.90       5578.54       467.61 o                         
  19   6   4      15158.17      13443.82       983.29 o                         
  20   6   4       6592.44       3480.52       946.98 o                         
 -18   7   4       2424.06       2070.66       339.22 o                         
 -17   7   4       1961.06       1771.14       292.11 o                         
 -16   7   4       2236.68       2061.61       268.04 o                         
 -15   7   4       1037.28        545.02       201.45 o                         
 -14   7   4       1259.72       1101.52       200.58 o                         
 -13   7   4       1089.90       1200.91       292.40 o                         
 -12   7   4        204.74        165.48       130.15 o                         
 -11   7   4       1708.75       1960.96       240.70 o                         
 -10   7   4       1949.39       2083.62       201.95 o                         
  -9   7   4       2498.14       2826.50       249.52 o                         
  -8   7   4        854.00        604.60       111.01 o                         
  -7   7   4        101.54        144.45        82.66 o                         
  -6   7   4        163.64        333.67        81.62 o                         
  -5   7   4       2126.46       2611.95       145.77 o                         
  -4   7   4       1815.97       1760.59       119.41 o                         
  -3   7   4       1732.65       1626.16       133.12 o                         
  -2   7   4       2377.73       2436.28       142.74 o                         
  -1   7   4         60.41         98.75        60.18 o                         
   0   7   4       1606.63       1949.10       103.10 o                         
   1   7   4       1327.73       1582.74       126.82 o                         
   2   7   4       2031.07       2286.07       135.56 o                         
   3   7   4       1724.35       1774.66       125.26 o                         
   4   7   4          6.83          3.03        90.28 o                         
   5   7   4       1545.37       1672.82       154.91 o                         
   6   7   4         13.66         54.68        90.47 o                         
   7   7   4       1470.49       1368.78       163.79 o                         
   8   7   4         11.58         42.39        92.05 o                         
   9   7   4       2697.85       2905.39       237.44 o                         
  10   7   4        669.41        570.02       171.11 o                         
  11   7   4        319.83        366.56       140.77 o                         
  12   7   4       2344.81       2337.14       243.74 o                         
  13   7   4        179.55        125.21       163.70 o                         
  14   7   4         69.77       -158.82       158.82 o                         
  15   7   4        154.28       -164.47       164.47 o                         
  16   7   4       2172.35       1759.75       397.31 o                         
  17   7   4         28.34       -148.68       231.92 o                         
  18   7   4        215.28       -349.37       605.18 o                         
 -14   8   4       1879.44       2109.60       313.31 o                         
 -13   8   4         92.46         12.35       181.61 o                         
 -12   8   4        141.60        -22.34       287.45 o                         
 -11   8   4          1.63         73.65       145.23 o                         
 -10   8   4       2917.40       2826.81       307.51 o                         
  -9   8   4       5612.86       5641.71       389.76 o                         
  -8   8   4       4548.88       4772.90       308.24 o                         
  -7   8   4       4114.82       3911.53       270.35 o                         
  -6   8   4         48.22        -19.84       104.49 o                         
  -5   8   4       2538.28       2531.83       262.09 o                         
  -4   8   4       1330.15       1492.06       141.58 o                         
  -3   8   4       6636.28       7261.70       297.52 o                         
  -2   8   4       4340.16       4640.15       230.83 o                         
  -1   8   4        678.64        792.45       120.76 o                         
   0   8   4         54.78        357.03       110.85 o                         
   1   8   4         96.05        205.02        94.88 o                         
   2   8   4        644.20        825.08       137.28 o                         
   3   8   4       2411.52       2435.06       169.23 o                         
   4   8   4       1714.20       2110.00       203.19 o                         
   5   8   4        814.79        916.42       147.80 o                         
   6   8   4         30.83         60.49       103.54 o                         
   7   8   4       1555.68       2114.99       192.26 o                         
   8   8   4       3187.34       3326.82       359.05 o                         
   9   8   4       1626.33       1491.40       220.55 o                         
  10   8   4          4.21        147.36       157.79 o                         
  11   8   4         76.26        183.73       164.06 o                         
  12   8   4         11.55         64.76       170.41 o                         
  13   8   4        982.83       1263.32       304.02 o                         
  14   8   4       1003.90        860.89       264.71 o                         
  -9   9   4        132.69         60.52       202.98 o                         
  -8   9   4        559.54        764.54       184.98 o                         
  -7   9   4        375.92        209.66       160.87 o                         
  -6   9   4        523.67        842.50       199.51 o                         
  -5   9   4         53.49        -70.45       160.76 o                         
  -4   9   4        457.35        355.94       159.08 o                         
  -3   9   4        829.18        767.88       199.04 o                         
  -2   9   4       1334.50       1525.25       241.44 o                         
  -1   9   4       1449.44       1298.15       220.60 o                         
   0   9   4        983.49        830.61       206.38 o                         
   1   9   4         36.29       -136.10       142.47 o                         
   2   9   4        201.41        192.38       300.59 o                         
   3   9   4         43.61         84.20       162.73 o                         
   4   9   4       5901.63       5385.94       406.40 o                         
   5   9   4       3379.07       3141.02       330.64 o                         
   6   9   4        290.84        188.38       195.55 o                         
   7   9   4        127.57        277.54       192.05 o                         
   8   9   4        286.98        249.38       204.24 o                         
   9   9   4       1479.15        927.80       256.00 o                         
 -26   1   5       1393.99       1180.88       284.73 o                         
 -25   1   5       2705.40       2846.76       283.97 o                         
 -24   1   5       4425.24       5396.88       515.61 o                         
 -23   1   5       4689.95       4884.17       322.35 o                         
 -22   1   5        405.29        642.65       138.24 o                         
 -21   1   5        156.92        505.04       140.52 o                         
 -20   1   5      13348.02      12076.82       662.42 o                         
 -19   1   5      11126.04      11003.57       430.87 o                         
 -18   1   5      15669.06      16802.38       647.57 o                         
 -17   1   5       5938.75       6632.50       285.77 o                         
 -16   1   5       2193.13       2558.24       160.14 o                         
 -15   1   5         21.24        174.69        73.30 o                         
 -14   1   5      15568.94      16495.17       462.16 o                         
 -13   1   5      43888.32      44598.76       942.34 o                         
 -12   1   5      30383.47      30474.06       669.24 o                         
 -11   1   5      27309.92      27187.53       638.57 o                         
 -10   1   5      11541.30      12093.91       288.78 o                         
  -9   1   5      14910.30      16268.56       354.91 o                         
  -8   1   5      15516.25      15332.64       293.12 o                         
  -7   1   5      81551.52      82026.47      1381.10 o                         
  -6   1   5      42120.64      40534.32       528.64 o                         
  -5   1   5      50677.48      50000.22       602.89 o                         
  -4   1   5        325.45        382.14        21.17 o                         
  -3   1   5        357.31        347.43        21.33 o                         
  -2   1   5      21191.17      20844.60       282.03 o                         
  -1   1   5     111293.29     110548.82      1814.28 o                         
   0   1   5      35678.98      36415.18       581.79 o                         
   1   1   5      97976.77      96068.13      1308.43 o                         
   2   1   5       4968.05       5170.48        89.73 o                         
   3   1   5      11290.99      11122.30       175.77 o                         
   4   1   5      20321.96      19746.96       288.69 o                         
   5   1   5      50942.77      49742.39       736.38 o                         
   6   1   5      65110.93      64124.45      1033.55 o                         
   7   1   5      13121.01      13391.87       319.68 o                         
   8   1   5       4382.29       4169.23       143.34 o                         
   9   1   5        213.73        210.43        56.47 o                         
  10   1   5      10862.21      11479.00       301.02 o                         
  11   1   5      14195.90      15386.22       383.78 o                         
  12   1   5       6869.10       6751.08       222.57 o                         
  13   1   5         67.27        198.25        75.19 o                         
  14   1   5        318.20        438.60        97.40 o                         
  15   1   5        301.96        403.73        86.97 o                         
  16   1   5       2966.98       3052.72       181.23 o                         
  17   1   5         47.26        292.38       163.16 o                         
  18   1   5       1405.82       1787.41       180.96 o                         
  19   1   5          3.83        274.86       105.34 o                         
  20   1   5        990.64        798.26       192.34 o                         
  21   1   5        222.47        192.48       134.53 o                         
  22   1   5        214.22        355.62       134.64 o                         
  23   1   5         14.20        163.61       130.25 o                         
  24   1   5        364.07        423.09       165.50 o                         
  25   1   5        123.73        227.92       176.19 o                         
  26   1   5        491.15        435.02       251.04 o                         
 -25   2   5          4.17        160.16       166.81 o                         
 -24   2   5        632.38        653.29       163.41 o                         
 -23   2   5       8212.72       8270.38       410.35 o                         
 -22   2   5       9596.08       9550.49       388.97 o                         
 -21   2   5      18044.51      17485.47       563.30 o                         
 -20   2   5      12773.37      12696.44       484.39 o                         
 -19   2   5         35.52        237.83        99.05 o                         
 -18   2   5        375.43        246.71        98.24 o                         
 -17   2   5      20580.07      19731.79       536.31 o                         
 -16   2   5      30743.32      30576.27       730.36 o                         
 -15   2   5      49457.96      48853.39      1045.93 o                         
 -14   2   5      22244.24      21911.10       569.98 o                         
 -13   2   5        691.34        895.14       101.54 o                         
 -12   2   5        381.94        599.18        76.53 o                         
 -11   2   5      31538.02      30970.44       621.85 o                         
 -10   2   5      31024.13      29244.02       583.20 o                         
  -9   2   5      70499.62      70684.20      1212.18 o                         
  -8   2   5     143154.44     148485.55      2334.76 o                         
  -7   2   5        887.97       1164.44        59.58 o                         
  -6   2   5        134.41        134.79        32.63 o                         
  -5   2   5      28190.58      26988.24       458.03 o                         
  -4   2   5      31986.71      31133.64       555.47 o                         
  -3   2   5      47218.71      46002.95       794.33 o                         
  -2   2   5      89857.66      88427.14      1398.36 o                         
  -1   2   5     101596.02     100547.98      1581.64 o                         
   0   2   5       2858.71       2780.85        71.96 o                         
   1   2   5     162673.17     164893.38      2702.45 o                         
   2   2   5       8176.26       7990.29       163.72 o                         
   3   2   5      16968.16      15768.72       275.86 o                         
   4   2   5        921.43        736.05        36.68 o                         
   5   2   5      35395.05      34815.66       608.21 o                         
   6   2   5        463.77        519.19        43.39 o                         
   7   2   5       2359.25       2536.87        91.56 o                         
   8   2   5       6671.79       6581.81       182.05 o                         
   9   2   5      20483.79      21173.10       477.26 o                         
  10   2   5      10503.15      10789.88       291.51 o                         
  11   2   5       3810.64       3798.63       158.31 o                         
  12   2   5        968.52       1060.45        97.82 o                         
  13   2   5       2097.83       2599.27       145.51 o                         
  14   2   5       2504.11       2600.43       153.00 o                         
  15   2   5       3216.91       3465.60       232.39 o                         
  16   2   5      11271.81      11417.01       363.41 o                         
  17   2   5        878.16        838.47       140.27 o                         
  18   2   5        263.94        300.69       106.82 o                         
  19   2   5        133.83         43.16       107.07 o                         
  20   2   5        349.69        245.14       113.24 o                         
  21   2   5          6.24        113.57       123.57 o                         
  22   2   5          7.47        167.30       136.54 o                         
  23   2   5         82.04        198.82       152.10 o                         
  24   2   5        723.69        851.15       204.83 o                         
  25   2   5          1.41        183.20       229.69 o                         
 -25   3   5       2003.08       1939.49       365.87 o                         
 -24   3   5        527.51        767.66       236.37 o                         
 -23   3   5         41.86        281.91       173.77 o                         
 -22   3   5       1117.01        640.96       171.55 o                         
 -21   3   5       6714.34       6309.02       472.89 o                         
 -20   3   5      12743.58      12067.70       625.52 o                         
 -19   3   5      13953.76      13982.74       522.43 o                         
 -18   3   5        844.36       1229.22       145.34 o                         
 -17   3   5        356.42        295.36       111.63 o                         
 -16   3   5       1087.82       1109.85       123.47 o                         
 -15   3   5       1097.34       1007.49       102.21 o                         
 -14   3   5       8656.23       9543.23       310.07 o                         
 -13   3   5      12353.36      12526.65       343.18 o                         
 -12   3   5       7798.65       7995.12       340.85 o                         
 -11   3   5       5898.86       5957.02       224.63 o                         
 -10   3   5       5267.33       5346.51       199.16 o                         
  -9   3   5       4378.81       4644.96       180.05 o                         
  -8   3   5       4711.08       4933.79       175.77 o                         
  -7   3   5      15642.09      15444.72       353.54 o                         
  -6   3   5      31848.64      30563.57       626.85 o                         
  -5   3   5      12660.11      12576.92       305.57 o                         
  -4   3   5       5810.32       5395.01       155.58 o                         
  -3   3   5      11466.10      11198.38       245.13 o                         
  -2   3   5         20.57         43.95        21.49 o                         
  -1   3   5      27841.30      28340.97       586.91 o                         
   0   3   5       6587.32       6276.16       186.47 o                         
   1   3   5      78238.36      77364.17      1484.57 o                         
   2   3   5      35351.04      34544.09       824.28 o                         
   3   3   5      21763.26      20559.60       400.20 o                         
   4   3   5       6444.71       6221.47       141.77 o                         
   5   3   5         58.45        127.37        24.07 o                         
   6   3   5      26533.03      27370.08       532.64 o                         
   7   3   5      10947.18      10299.96       215.26 o                         
   8   3   5      40824.43      38977.79       737.02 o                         
   9   3   5      31230.76      30412.60       697.37 o                         
  10   3   5       8262.89       7949.06       258.73 o                         
  11   3   5       1405.84       1432.39       118.29 o                         
  12   3   5       1420.35       1690.99       130.40 o                         
  13   3   5         62.36        134.36        70.14 o                         
  14   3   5      23216.01      23470.57       620.43 o                         
  15   3   5      21246.57      20820.60       864.41 o                         
  16   3   5      11357.26      10354.00       372.23 o                         
  17   3   5       5091.30       4643.99       237.60 o                         
  18   3   5         94.91         44.56        85.08 o                         
  19   3   5       4676.48       4664.21       295.87 o                         
  20   3   5       2041.89       2190.80       225.36 o                         
  21   3   5       8092.99       7869.08       532.27 o                         
  22   3   5       6363.39       6090.62       634.83 o                         
  23   3   5       2419.80       2094.43       358.91 o                         
  24   3   5        177.17       1078.17       485.15 o                         
 -24   4   5       7235.33       7728.32       910.15 o                         
 -23   4   5       2081.65       2541.23       441.96 o                         
 -22   4   5       2600.33       2563.35       360.36 o                         
 -21   4   5         28.27        279.22       219.33 o                         
 -20   4   5        678.86        446.51       199.47 o                         
 -19   4   5       3650.66       3712.68       309.63 o                         
 -18   4   5       3029.32       3436.70       300.30 o                         
 -17   4   5       3451.10       4087.19       283.08 o                         
 -16   4   5       3068.39       3065.96       252.26 o                         
 -15   4   5        986.88       1108.79       168.08 o                         
 -14   4   5         28.23         15.97        91.09 o                         
 -13   4   5        979.00       1119.97       143.06 o                         
 -12   4   5        100.39         76.32        80.41 o                         
 -11   4   5       3655.08       4000.28       214.37 o                         
 -10   4   5         29.08         55.99        54.76 o                         
  -9   4   5       3811.95       3791.23       161.46 o                         
  -8   4   5       3465.49       3519.86       133.98 o                         
  -7   4   5       1034.87       1047.87        65.46 o                         
  -6   4   5       3136.77       2961.47       100.57 o                         
  -5   4   5       7733.96       7757.48       204.83 o                         
  -4   4   5      11155.68      11633.71       361.87 o                         
  -3   4   5       1401.95       1603.82        96.58 o                         
  -2   4   5      11737.02      11653.63       324.77 o                         
  -1   4   5      42079.81      42022.08       933.05 o                         
   0   4   5      24591.07      23862.13       570.70 o                         
   1   4   5       1945.75       1640.31       101.14 o                         
   2   4   5      16063.71      15301.17       428.95 o                         
   3   4   5       2605.32       2550.88        96.44 o                         
   4   4   5       2951.26       2752.32       112.17 o                         
   5   4   5      22968.82      23630.84       615.82 o                         
   6   4   5      40194.18      38831.38       860.00 o                         
   7   4   5      22611.68      22289.46       536.67 o                         
   8   4   5      26460.14      26341.51       626.88 o                         
   9   4   5         12.20        146.38        84.14 o                         
  10   4   5       5805.80       5640.88       180.00 o                         
  11   4   5      28118.50      27612.02       815.43 o                         
  12   4   5      36406.50      33225.68       842.00 o                         
  13   4   5      21651.14      21400.97       998.26 o                         
  14   4   5      11624.33      11143.72       440.20 o                         
  15   4   5        107.30        138.05        91.07 o                         
  16   4   5       4702.92       4625.14       290.05 o                         
  17   4   5       7406.78       7268.78       359.35 o                         
  18   4   5      15833.70      15935.97       910.73 o                         
  19   4   5      11294.85      10524.94       557.19 o                         
  20   4   5      12051.15      11207.20       636.10 o                         
  21   4   5       1547.64       1520.67       317.20 o                         
  22   4   5         54.60        312.53       203.85 o                         
  23   4   5       4164.28       4061.79       531.10 o                         
 -22   5   5         45.43        385.21       296.50 o                         
 -21   5   5        826.02        785.56       326.66 o                         
 -20   5   5        519.46        672.56       200.90 o                         
 -19   5   5       3196.17       3146.17       338.13 o                         
 -18   5   5        352.31        379.21       208.97 o                         
 -17   5   5        577.75        730.75       192.63 o                         
 -16   5   5        116.72        -76.42       124.91 o                         
 -15   5   5       1095.27       1210.91       211.57 o                         
 -14   5   5        314.02        380.69       139.11 o                         
 -13   5   5       1708.21       2016.03       201.45 o                         
 -12   5   5         40.88          5.72        80.13 o                         
 -11   5   5       1574.32       1612.06       150.52 o                         
 -10   5   5       3754.97       3583.28       215.34 o                         
  -9   5   5       2264.42       2386.09       122.05 o                         
  -8   5   5        522.31        496.14        78.64 o                         
  -7   5   5        315.45        357.14        53.86 o                         
  -6   5   5        894.75        962.60        78.48 o                         
  -5   5   5        688.51        867.37        95.84 o                         
  -4   5   5       3424.31       3507.39       164.23 o                         
  -3   5   5      22453.52      22511.29       570.88 o                         
  -2   5   5        113.15         18.53        60.44 o                         
  -1   5   5       2254.25       2294.67       129.01 o                         
   0   5   5        268.29        396.65        52.83 o                         
   1   5   5       1883.82       2097.91       136.75 o                         
   2   5   5       8361.94       8519.89       331.50 o                         
   3   5   5      19667.58      19334.50       526.62 o                         
   4   5   5      12309.46      11875.00       367.06 o                         
   5   5   5       6108.16       5831.24       232.59 o                         
   6   5   5        144.87        182.97        83.90 o                         
   7   5   5         60.20         24.69        65.54 o                         
   8   5   5       5762.43       5747.33       211.67 o                         
   9   5   5      11262.26      11426.66       345.20 o                         
  10   5   5      13375.41      13155.58       396.63 o                         
  11   5   5       8275.08       7945.47       343.06 o                         
  12   5   5       4530.81       4397.16       356.46 o                         
  13   5   5        735.56        500.26       132.17 o                         
  14   5   5       1616.84       1464.48       185.05 o                         
  15   5   5       5392.19       6781.48       418.21 o                         
  16   5   5       7299.51       7032.59       389.66 o                         
  17   5   5       6379.96       5618.61       627.18 o                         
  18   5   5       1863.05       1980.78       355.55 o                         
  19   5   5          1.60       -208.84       208.84 o                         
  20   5   5         21.77       -204.00       216.39 o                         
  21   5   5       1338.62       1126.27       409.70 o                         
  22   5   5       3358.13       2700.93       912.67 o                         
 -20   6   5       2226.71       1626.98       391.47 o                         
 -19   6   5        559.54         62.36       285.49 o                         
 -18   6   5        539.20        403.05       254.46 o                         
 -17   6   5        296.50        230.14       177.01 o                         
 -16   6   5       1068.74       1378.62       231.47 o                         
 -15   6   5       2044.56       2400.70       338.93 o                         
 -14   6   5       7720.65       7792.91       433.62 o                         
 -13   6   5       7350.95       6948.71       343.55 o                         
 -12   6   5        856.16       1118.23       210.35 o                         
 -11   6   5       6545.76       6926.67       370.93 o                         
 -10   6   5       3847.31       4078.65       212.07 o                         
  -9   6   5       3185.96       3426.18       206.67 o                         
  -8   6   5       3165.77       3224.50       175.44 o                         
  -7   6   5       1553.01       1422.22       133.11 o                         
  -6   6   5       3622.94       3640.78       136.18 o                         
  -5   6   5        839.90        911.13       106.00 o                         
  -4   6   5        180.49        268.14        70.63 o                         
  -3   6   5       2098.76       2305.84       143.15 o                         
  -2   6   5       4117.83       4452.33       196.16 o                         
  -1   6   5       5358.59       5363.02       189.79 o                         
   0   6   5       1768.00       1907.87       105.16 o                         
   1   6   5        366.59        200.12        80.84 o                         
   2   6   5        389.57        469.38        79.46 o                         
   3   6   5        175.84        227.59        70.82 o                         
   4   6   5         16.92         40.02        62.97 o                         
   5   6   5        806.80        968.96       125.64 o                         
   6   6   5        180.71        209.90        85.00 o                         
   7   6   5       1078.39       1303.73       164.24 o                         
   8   6   5       1962.42       2095.07       176.90 o                         
   9   6   5       2952.88       2691.04       201.05 o                         
  10   6   5        112.73         67.21       108.01 o                         
  11   6   5         52.23        263.06       121.24 o                         
  12   6   5         58.83        397.37       152.24 o                         
  13   6   5         74.16        -14.97       145.67 o                         
  14   6   5       2082.31       2236.85       245.53 o                         
  15   6   5       2067.97       2060.15       242.78 o                         
  16   6   5       1522.33       1779.05       272.59 o                         
  17   6   5       2023.17       1920.56       427.67 o                         
  18   6   5       1095.61        766.04       338.57 o                         
  19   6   5         98.93        212.72       214.76 o                         
  20   6   5       2692.50       2532.48       488.24 o                         
 -18   7   5       4973.66       4826.02       491.86 o                         
 -17   7   5       2275.71       2035.60       337.98 o                         
 -16   7   5       1141.80       1059.04       236.30 o                         
 -15   7   5        246.77        164.25       181.02 o                         
 -14   7   5          0.19         53.54       153.61 o                         
 -13   7   5        158.74         60.16       178.97 o                         
 -12   7   5       1218.26       1238.28       220.02 o                         
 -11   7   5      11658.13      11346.09       467.09 o                         
 -10   7   5       4310.57       4325.41       297.06 o                         
  -9   7   5       2112.54       2107.91       161.83 o                         
  -8   7   5         53.37         77.88        72.51 o                         
  -7   7   5       1833.71       2001.73       138.29 o                         
  -6   7   5        258.85        321.72        77.13 o                         
  -5   7   5       3684.58       3556.67       189.66 o                         
  -4   7   5        683.07        725.91       108.20 o                         
  -3   7   5       1048.52       1048.48       125.17 o                         
  -2   7   5         83.63         52.48        63.82 o                         
  -1   7   5        269.71        246.09        76.52 o                         
   0   7   5         11.45        -58.28        65.25 o                         
   1   7   5        504.69        484.99        79.49 o                         
   2   7   5         65.96         75.16        60.91 o                         
   3   7   5         85.73         14.77        61.48 o                         
   4   7   5        874.32       1087.99       152.62 o                         
   5   7   5        264.13        332.83        96.76 o                         
   6   7   5         45.29         58.86        89.54 o                         
   7   7   5          8.96         33.21        98.68 o                         
   8   7   5       5588.72       5896.10       301.16 o                         
   9   7   5        140.03        266.90       156.60 o                         
  10   7   5        346.72        413.76       143.13 o                         
  11   7   5        925.72        796.18       192.73 o                         
  12   7   5       2627.36       2859.92       273.50 o                         
  13   7   5       1134.77        935.69       233.45 o                         
  14   7   5       4020.24       3789.42       316.06 o                         
  15   7   5       2318.33       2554.50       293.73 o                         
  16   7   5        880.71        443.95       306.45 o                         
  17   7   5         39.48        -80.14       248.26 o                         
 -14   8   5       3736.83       3219.49       358.64 o                         
 -13   8   5        488.43        414.93       203.44 o                         
 -12   8   5       2120.80       2185.80       285.57 o                         
 -11   8   5        587.67        551.15       158.74 o                         
 -10   8   5        170.28        196.28       147.33 o                         
  -9   8   5        179.73        158.01       136.42 o                         
  -8   8   5         68.55         88.57       132.74 o                         
  -7   8   5       2129.82       1716.07       206.03 o                         
  -6   8   5       2892.17       3172.89       238.30 o                         
  -5   8   5        144.76        178.84        96.62 o                         
  -4   8   5       1555.55       1809.58       180.78 o                         
  -3   8   5          6.44        -36.69        82.14 o                         
  -2   8   5        673.49        491.34       105.56 o                         
  -1   8   5       2064.15       2163.33       167.55 o                         
   0   8   5        297.15        309.38       100.03 o                         
   1   8   5       2859.13       3119.82       193.98 o                         
   2   8   5        962.19       1269.63       164.12 o                         
   3   8   5       1803.70       1862.05       216.42 o                         
   4   8   5        983.42        934.47       126.92 o                         
   5   8   5        301.33        206.57       121.41 o                         
   6   8   5         19.16         -9.21       119.15 o                         
   7   8   5       1080.50        969.97       175.90 o                         
   8   8   5       3105.78       2845.56       335.63 o                         
   9   8   5       2576.63       2397.95       242.55 o                         
  10   8   5       1460.45       1416.32       220.18 o                         
  11   8   5        162.63       -207.76       207.76 o                         
  12   8   5        303.63        231.02       185.36 o                         
  13   8   5        102.86        -89.94       180.09 o                         
  14   8   5       2401.86       1480.88       516.15 o                         
  -9   9   5        348.39        245.30       197.44 o                         
  -8   9   5       1804.56       1398.68       324.17 o                         
  -7   9   5        647.37        857.06       192.56 o                         
  -6   9   5       1791.19       1703.60       239.94 o                         
  -5   9   5         23.40        242.54       139.26 o                         
  -4   9   5        507.60        340.09       156.97 o                         
  -3   9   5        462.26        292.02       158.46 o                         
  -2   9   5       7082.44       7216.68       410.61 o                         
  -1   9   5       4991.01       4944.89       378.77 o                         
   0   9   5        905.35        706.39       205.22 o                         
   1   9   5        420.74        363.07       169.59 o                         
   2   9   5       1576.34       1657.70       291.79 o                         
   3   9   5       1503.16       1554.96       255.41 o                         
   4   9   5       2060.63       2413.44       304.26 o                         
   5   9   5       9615.75       8683.97       514.56 o                         
   6   9   5       1242.14       1096.20       220.02 o                         
   7   9   5         19.65        -65.87       172.75 o                         
   8   9   5         40.13        -98.05       189.12 o                         
   9   9   5        969.44        786.00       277.32 o                         
 -26   0   6       5215.69       5604.71       892.19 o                         
 -25   0   6        670.97        565.48       266.54 o                         
 -24   0   6       1426.60       1647.33       302.60 o                         
 -23   0   6         47.39        247.08       242.59 o                         
 -22   0   6         12.94         72.53       195.17 o                         
 -21   0   6       3987.07       3635.63       379.31 o                         
 -20   0   6       2674.04       3289.16       315.42 o                         
 -19   0   6      21776.06      22398.45       801.88 o                         
 -18   0   6      19509.26      20468.49      1291.25 o                         
 -17   0   6       7144.04       7684.51       378.29 o                         
 -16   0   6       6420.04       6422.47       352.42 o                         
 -15   0   6       3347.26       3685.37       235.23 o                         
 -14   0   6      35581.18      37888.52      1929.48 o                         
 -13   0   6      18265.57      17734.50       591.07 o                         
 -12   0   6      95903.16      97166.18      2520.70 o                         
 -11   0   6      18515.91      17965.73       573.88 o                         
 -10   0   6     173403.50     196041.23      4890.72 o                         
  -9   0   6      52571.91      58743.49      1784.95 o                         
  -8   0   6     317507.19     345158.00      7569.34 o                         
  -7   0   6      13661.88      13335.36       472.15 o                         
  -6   0   6     441559.62     450070.38      8965.51 o                         
  -5   0   6     119268.52     123769.84      1937.80 o                         
  -4   0   6     154550.73     153063.34      2509.33 o                         
  -3   0   6       5642.55       6463.66       127.14 o                         
  -2   0   6        440.46        591.43        33.31 o                         
  -1   0   6      66914.34      66736.16      1171.18 o                         
   0   0   6     126687.62     127036.16      2355.79 o                         
   1   0   6     101319.23     102602.35      2524.48 o                         
   2   0   6      96758.54      93471.18      1883.80 o                         
   3   0   6      17788.65      18418.05       405.77 o                         
   4   0   6        927.40        811.43        53.80 o                         
   5   0   6     182217.19     177264.55      3563.84 o                         
   6   0   6      23021.78      22903.39       637.62 o                         
   7   0   6     256265.33     253054.30      7193.39 o                         
   8   0   6      78175.67      78437.59      2318.73 o                         
   9   0   6      59461.52      58081.00      1953.47 o                         
  10   0   6         99.14         50.40        69.22 o                         
  11   0   6      25491.17      26131.40       886.69 o                         
  12   0   6     120459.51     124216.73      3658.36 o                         
  13   0   6      92637.62      93380.26      2813.30 o                         
  14   0   6     104123.02     107543.16      3236.32 o                         
  15   0   6      44112.31      44748.24      1482.59 o                         
  16   0   6       5283.54       5761.72       356.70 o                         
  17   0   6        883.00        971.73       186.36 o                         
  18   0   6      15284.14      16103.00       721.37 o                         
  19   0   6      26948.64      28587.38      1344.56 o                         
  20   0   6      21733.93      24206.43      1806.84 o                         
  21   0   6      10754.53      11946.22       678.09 o                         
  22   0   6       2202.75       2637.35       344.36 o                         
  23   0   6       1132.33       1025.58       258.48 o                         
  24   0   6       2221.56       2364.44       416.13 o                         
  25   0   6         26.99        111.03       241.52 o                         
  26   0   6       1304.71       1012.43       466.41 o                         
 -26   1   6        666.47        781.67       210.36 o                         
 -25   1   6       5270.05       5707.13       360.96 o                         
 -24   1   6       4104.10       4020.15       303.88 o                         
 -23   1   6       9491.09       9971.82       479.31 o                         
 -22   1   6       4380.98       4776.51       267.57 o                         
 -21   1   6       8449.67       8081.23       476.09 o                         
 -20   1   6        204.74        206.68       120.57 o                         
 -19   1   6      16878.43      14263.15       439.97 o                         
 -18   1   6       5171.93       5622.30       246.42 o                         
 -17   1   6      22963.85      22542.20       688.22 o                         
 -16   1   6      21637.55      22471.86       575.80 o                         
 -15   1   6      35014.65      37335.04       899.50 o                         
 -14   1   6      14889.56      15493.25       411.32 o                         
 -13   1   6       1747.37       2090.32       120.65 o                         
 -12   1   6       5285.50       6071.91       192.15 o                         
 -11   1   6      61217.37      63476.42      1190.55 o                         
 -10   1   6      40924.75      42016.60       810.61 o                         
  -9   1   6      74663.87      72627.68      1327.63 o                         
  -8   1   6      52219.23      53558.18       883.05 o                         
  -7   1   6       3598.14       3014.89        88.72 o                         
  -6   1   6        199.30        347.84        30.21 o                         
  -5   1   6      72602.62      71911.60       853.94 o                         
  -4   1   6      53130.39      50871.89       592.53 o                         
  -3   1   6     178104.97     182586.31      2311.26 o                         
  -2   1   6      86979.06      85358.28      1172.20 o                         
  -1   1   6     152914.02     157039.38      2917.83 o                         
   0   1   6     468692.78     524872.06     25569.23 o                         
   1   1   6     177598.20     182527.59      3378.59 o                         
   2   1   6     381409.28     391545.50     13460.48 o                         
   3   1   6     122739.57     118305.41      1686.09 o                         
   4   1   6     230628.33     223221.48      3032.45 o                         
   5   1   6     151704.52     146489.78      2088.43 o                         
   6   1   6      40328.83      38857.59       688.22 o                         
   7   1   6      12973.85      12579.30       283.71 o                         
   8   1   6       4054.98       3463.07       129.82 o                         
   9   1   6      30756.70      31940.18       675.98 o                         
  10   1   6      59484.14      59659.29      1288.22 o                         
  11   1   6      78596.18      76874.73      1642.00 o                         
  12   1   6      33224.14      34304.43       803.65 o                         
  13   1   6      24230.42      25433.15       637.83 o                         
  14   1   6      11420.46      11887.38       411.30 o                         
  15   1   6       1917.88       2104.60       167.96 o                         
  16   1   6        942.16       1216.22       146.96 o                         
  17   1   6      47202.32      48043.34      1141.84 o                         
  18   1   6      23970.06      24001.23       742.54 o                         
  19   1   6      12027.33      13423.44       469.01 o                         
  20   1   6       2511.01       2958.76       283.74 o                         
  21   1   6        846.84        767.08       193.42 o                         
  22   1   6       3908.89       4852.44       325.10 o                         
  23   1   6       6454.85       6782.90       396.74 o                         
  24   1   6       9956.15       9857.36       696.06 o                         
  25   1   6       2194.11       2391.30       310.90 o                         
 -25   2   6       3887.64       4081.72       544.61 o                         
 -24   2   6          1.39       -116.80       143.48 o                         
 -23   2   6        504.07        683.82       160.16 o                         
 -22   2   6      11695.93      11965.28       689.16 o                         
 -21   2   6      14096.74      13636.35       473.36 o                         
 -20   2   6      15577.84      16306.94       546.21 o                         
 -19   2   6      17101.21      17264.92       514.94 o                         
 -18   2   6       2803.93       2780.94       190.57 o                         
 -17   2   6       2308.30       2292.54       179.14 o                         
 -16   2   6      10438.53      10050.97       329.40 o                         
 -15   2   6      17310.69      17972.90       468.96 o                         
 -14   2   6      28673.24      28780.56       663.82 o                         
 -13   2   6      18756.00      19352.21       516.67 o                         
 -12   2   6      11323.85      11821.71       319.86 o                         
 -11   2   6       2952.45       3008.78       121.43 o                         
 -10   2   6       3096.10       4049.56       135.11 o                         
  -9   2   6       8900.87       7963.43       187.51 o                         
  -8   2   6      98469.17     104130.09      1655.10 o                         
  -7   2   6      22946.38      23009.15       429.64 o                         
  -6   2   6      30389.39      30123.21       574.08 o                         
  -5   2   6        512.96        531.50        33.24 o                         
  -4   2   6        338.78        382.98        39.47 o                         
  -3   2   6      11348.75      11175.45       251.22 o                         
  -2   2   6      11829.09      11383.21       205.83 o                         
  -1   2   6        239.27        291.19        28.40 o                         
   0   2   6         22.03         39.17        15.76 o                         
   1   2   6        478.14        506.93        32.42 o                         
   2   2   6      21901.87      22164.57       396.12 o                         
   3   2   6        322.14        311.20        27.77 o                         
   4   2   6         52.99        118.72        25.99 o                         
   5   2   6       6499.59       6880.90       144.19 o                         
   6   2   6        464.93        613.41        48.93 o                         
   7   2   6       1221.41       1036.54        60.28 o                         
   8   2   6      23621.70      25075.57       512.81 o                         
   9   2   6      20627.19      22351.88       501.57 o                         
  10   2   6      15936.40      16002.77       392.97 o                         
  11   2   6        881.51        777.86        82.02 o                         
  12   2   6       1087.27       1503.66       136.25 o                         
  13   2   6       3678.39       3695.96       188.20 o                         
  14   2   6      20118.45      20032.38       551.38 o                         
  15   2   6      22720.29      24358.76       608.01 o                         
  16   2   6       7646.29       8007.28       296.27 o                         
  17   2   6      22050.59      21325.86       642.97 o                         
  18   2   6       1224.67       1514.14       171.08 o                         
  19   2   6        330.09        369.99       128.39 o                         
  20   2   6       3806.74       3763.74       300.06 o                         
  21   2   6       8292.87       7880.65       532.06 o                         
  22   2   6      10820.44      11593.70       580.55 o                         
  23   2   6       9960.51       9605.17       477.23 o                         
  24   2   6       2439.21       2495.61       341.61 o                         
  25   2   6       1763.53       2096.00       307.66 o                         
 -25   3   6       5425.20       5953.32       652.66 o                         
 -24   3   6       6471.21       7039.91       433.03 o                         
 -23   3   6       6516.34       6445.48       573.93 o                         
 -22   3   6       1025.63        852.90       178.51 o                         
 -21   3   6        279.15        147.66       129.21 o                         
 -20   3   6       4065.04       4094.67       256.42 o                         
 -19   3   6      19887.93      19383.50       868.58 o                         
 -18   3   6       8029.80       7969.51       314.26 o                         
 -17   3   6      16471.80      17962.09       529.53 o                         
 -16   3   6       8761.72       9016.66       281.31 o                         
 -15   3   6        368.98        474.77       106.40 o                         
 -14   3   6       7424.41       7462.02       225.69 o                         
 -13   3   6      11510.11      11444.27       328.66 o                         
 -12   3   6      21709.56      21303.96       624.44 o                         
 -11   3   6      12330.31      12464.91       332.86 o                         
 -10   3   6       3036.77       3177.22       150.62 o                         
  -9   3   6        575.59        725.45        77.69 o                         
  -8   3   6       7249.61       7459.45       233.03 o                         
  -7   3   6      13219.82      12876.17       284.64 o                         
  -6   3   6       9358.23       8847.43       195.24 o                         
  -5   3   6        391.71        580.82        55.45 o                         
  -4   3   6       5541.50       5838.40       210.88 o                         
  -3   3   6       4312.34       4852.46       134.02 o                         
  -2   3   6      19650.01      19835.37       396.89 o                         
  -1   3   6       1414.42       1280.99        50.36 o                         
   0   3   6       3197.10       3801.25        94.51 o                         
   1   3   6       4281.81       4424.27       113.88 o                         
   2   3   6       3627.74       3904.49       105.53 o                         
   3   3   6       1970.88       2157.08        73.14 o                         
   4   3   6      10567.40      10249.77       211.73 o                         
   5   3   6        449.82        532.16        37.67 o                         
   6   3   6        116.47        142.01        37.29 o                         
   7   3   6      10106.67      10228.40       233.34 o                         
   8   3   6       9567.32       9164.07       217.63 o                         
   9   3   6      10294.87       9704.02       256.24 o                         
  10   3   6       5087.98       5310.53       223.61 o                         
  11   3   6        806.20        939.98       109.18 o                         
  12   3   6       6578.84       6587.50       262.05 o                         
  13   3   6       6472.64       6854.75       264.57 o                         
  14   3   6       1660.27       1718.64       157.30 o                         
  15   3   6      12676.37      13265.86       475.93 o                         
  16   3   6      10308.31      10008.03       446.08 o                         
  17   3   6        382.71        491.47       112.77 o                         
  18   3   6       9277.44       9586.41       451.98 o                         
  19   3   6       5153.82       5219.29       293.91 o                         
  20   3   6      14779.14      13883.51       552.49 o                         
  21   3   6      10212.84       9962.58       705.78 o                         
  22   3   6        738.15        703.66       257.12 o                         
  23   3   6       2035.81       2169.90       262.75 o                         
  24   3   6       2699.11       2653.74       359.51 o                         
 -24   4   6        931.03        878.98       396.51 o                         
 -23   4   6        358.63        703.89       303.42 o                         
 -22   4   6       1277.75       1432.03       301.99 o                         
 -21   4   6         28.02        -67.78       177.51 o                         
 -20   4   6        283.05        168.58       184.88 o                         
 -19   4   6          3.91         42.57       146.80 o                         
 -18   4   6        474.76        745.00       373.99 o                         
 -17   4   6       3853.99       4141.59       282.16 o                         
 -16   4   6       3008.95       3244.35       247.68 o                         
 -15   4   6        415.47        453.63       138.32 o                         
 -14   4   6          1.56        -80.98        80.98 o                         
 -13   4   6       2022.02       2225.54       222.38 o                         
 -12   4   6         70.65        155.73        85.35 o                         
 -11   4   6       1261.62       1432.86       130.76 o                         
 -10   4   6       1495.90       1621.12       125.79 o                         
  -9   4   6       1187.21       1330.65       100.61 o                         
  -8   4   6       1062.38       1248.39        91.26 o                         
  -7   4   6       2801.07       3022.79       111.48 o                         
  -6   4   6         28.93         80.12        41.98 o                         
  -5   4   6        147.70        256.24        44.49 o                         
  -4   4   6        198.43        302.65        40.41 o                         
  -3   4   6       1356.22       1428.31       111.32 o                         
  -2   4   6         20.78         27.16        37.12 o                         
  -1   4   6       1199.99       1346.96        91.43 o                         
   0   4   6       2827.74       2854.93       135.12 o                         
   1   4   6        369.72        499.88        82.98 o                         
   2   4   6       7159.05       7369.13       243.91 o                         
   3   4   6        428.33        454.53        41.12 o                         
   4   4   6        658.05        818.03        64.67 o                         
   5   4   6         17.23         69.19        55.21 o                         
   6   4   6       1546.22       1832.27       102.85 o                         
   7   4   6       2208.58       2438.72       115.28 o                         
   8   4   6       1063.70       1251.19       102.36 o                         
   9   4   6       2578.40       2685.68       140.73 o                         
  10   4   6       1204.81       1182.99        81.03 o                         
  11   4   6        686.44        786.19        74.52 o                         
  12   4   6       1764.65       1662.00       132.56 o                         
  13   4   6        474.56        648.75        91.52 o                         
  14   4   6          1.06         97.60        80.26 o                         
  15   4   6        411.35        378.75       109.59 o                         
  16   4   6       4216.56       4157.38       266.91 o                         
  17   4   6       2153.15       2503.24       196.47 o                         
  18   4   6       1184.03       1386.05       233.90 o                         
  19   4   6        770.67        806.45       170.76 o                         
  20   4   6        917.32        969.08       235.63 o                         
  21   4   6        119.60        -12.47       176.03 o                         
  22   4   6         38.67        -56.72       398.81 o                         
  23   4   6        537.14        818.05       537.15 o                         
 -22   5   6       2426.56       1958.13       397.94 o                         
 -21   5   6        312.42        204.77       216.48 o                         
 -20   5   6        110.95         74.43       273.38 o                         
 -19   5   6       3479.65       3279.76       346.29 o                         
 -18   5   6       6058.94       6280.64       403.03 o                         
 -17   5   6       1211.22        988.42       217.73 o                         
 -16   5   6        328.96        572.60       163.78 o                         
 -15   5   6        107.35        137.09       145.29 o                         
 -14   5   6         52.62         67.60       106.23 o                         
 -13   5   6       5444.69       5327.27       286.25 o                         
 -12   5   6      11557.60      11419.66       421.69 o                         
 -11   5   6       2943.29       2980.09       170.11 o                         
 -10   5   6       1887.36       1887.96       124.35 o                         
  -9   5   6       1167.62       1269.26        90.77 o                         
  -8   5   6        353.25        342.94        71.38 o                         
  -7   5   6        577.77        589.16        62.58 o                         
  -6   5   6      10805.38      10902.24       365.58 o                         
  -5   5   6       7438.98       7647.24       282.85 o                         
  -4   5   6        344.83        446.61        80.32 o                         
  -3   5   6       4956.60       4895.64       208.52 o                         
  -2   5   6        838.10        735.72        84.53 o                         
  -1   5   6        243.30        216.91        60.04 o                         
   0   5   6        353.77        346.53        73.37 o                         
   1   5   6        216.50        430.01        82.71 o                         
   2   5   6        751.89        664.06       122.06 o                         
   3   5   6        217.85        267.31        59.15 o                         
   4   5   6       2267.53       2192.13       111.34 o                         
   5   5   6       3363.33       3522.30       184.77 o                         
   6   5   6        154.42        188.10        78.46 o                         
   7   5   6        550.37        666.51        97.73 o                         
   8   5   6        458.41        611.27       106.73 o                         
   9   5   6       1770.65       1700.19       152.86 o                         
  10   5   6         57.03        205.59        90.12 o                         
  11   5   6        575.02        704.61       128.70 o                         
  12   5   6        115.16        147.32       111.75 o                         
  13   5   6       1587.07       1611.77       196.85 o                         
  14   5   6       3376.17       3083.82       274.14 o                         
  15   5   6       1322.94       1517.13       259.67 o                         
  16   5   6        134.66        211.68       145.46 o                         
  17   5   6        138.69        274.29       289.82 o                         
  18   5   6       1741.65       1760.46       300.39 o                         
  19   5   6       3078.55       2826.40       468.15 o                         
  20   5   6        651.08        313.65       291.40 o                         
  22   5   6        180.60        839.60       612.08 o                         
 -20   6   6       1879.41       1807.07       399.88 o                         
 -19   6   6       1607.80       1179.13       328.52 o                         
 -18   6   6         22.84       -122.01       228.39 o                         
 -17   6   6        117.01          6.40       168.01 o                         
 -16   6   6       2185.75       1979.55       312.85 o                         
 -15   6   6       5060.64       4702.56       424.19 o                         
 -14   6   6        762.09        743.81       181.58 o                         
 -13   6   6        242.73        281.57       137.38 o                         
 -12   6   6        265.90         98.75       106.91 o                         
 -11   6   6         56.62        -16.44        88.28 o                         
 -10   6   6        483.29        426.15       100.01 o                         
  -9   6   6       2918.16       3043.13       179.30 o                         
  -8   6   6       1684.13       1811.89       138.10 o                         
  -7   6   6        203.53        291.20        72.56 o                         
  -6   6   6          1.51        -16.58        68.63 o                         
  -5   6   6       3549.63       3812.51       183.41 o                         
  -4   6   6       3004.18       3063.19       165.17 o                         
  -3   6   6       3390.55       3884.32       184.74 o                         
  -2   6   6        689.67        788.88        96.55 o                         
  -1   6   6        154.32        160.61        50.19 o                         
   0   6   6       1989.69       1891.57       134.57 o                         
   1   6   6       3417.29       3711.08       182.58 o                         
   2   6   6        956.23       1300.93       144.53 o                         
   3   6   6       1701.91       1746.62       108.50 o                         
   4   6   6         58.02         19.46        66.17 o                         
   5   6   6       1031.88       1113.55       118.17 o                         
   6   6   6        734.43        973.92       126.49 o                         
   7   6   6       1478.42       1635.84       149.06 o                         
   8   6   6        670.41        604.69       121.87 o                         
   9   6   6         80.14          1.81       108.33 o                         
  10   6   6        214.14        143.48       109.33 o                         
  11   6   6       2143.28       1965.81       187.71 o                         
  12   6   6        361.30        494.28       140.58 o                         
  13   6   6        471.66        645.37       158.54 o                         
  14   6   6        130.58        122.76       136.71 o                         
  15   6   6         56.39        106.77       171.79 o                         
  16   6   6        377.50        247.29       190.23 o                         
  17   6   6       1017.58        737.28       234.53 o                         
  18   6   6         77.88        -50.70       196.88 o                         
  19   6   6         35.56       -255.46       255.46 o                         
  20   6   6        457.96        580.00       250.26 o                         
 -18   7   6          5.33        -33.87       215.91 o                         
 -17   7   6        149.88        553.14       245.05 o                         
 -16   7   6         95.03        -67.03       176.84 o                         
 -15   7   6        309.66        149.59       154.84 o                         
 -14   7   6        846.83        707.06       170.70 o                         
 -13   7   6         83.39        350.36       193.26 o                         
 -12   7   6        137.62        156.75       129.13 o                         
 -11   7   6         38.81        266.35       131.34 o                         
 -10   7   6        167.93        117.94       123.28 o                         
  -9   7   6        214.31        106.89        83.32 o                         
  -8   7   6         32.18        -45.10        68.61 o                         
  -7   7   6       1144.83       1229.47       122.20 o                         
  -6   7   6         20.55        -65.55        65.55 o                         
  -5   7   6        361.66        299.27        92.66 o                         
  -4   7   6        535.37        653.58       109.69 o                         
  -3   7   6       2252.82       2350.94       155.62 o                         
  -2   7   6          2.61        -39.28        77.64 o                         
  -1   7   6       2271.14       2204.15       151.54 o                         
   0   7   6         70.12          8.82        69.98 o                         
   1   7   6        369.74        128.47        79.45 o                         
   2   7   6          1.49        -22.21        56.66 o                         
   3   7   6       4322.86       4280.52       194.22 o                         
   4   7   6         86.52         84.96        76.76 o                         
   5   7   6        262.16        244.62       105.56 o                         
   6   7   6        612.63        643.01       119.15 o                         
   7   7   6        460.97        361.38       119.86 o                         
   8   7   6         69.13         35.63       106.20 o                         
   9   7   6        419.52        393.40       150.64 o                         
  10   7   6         93.69        381.98       152.52 o                         
  11   7   6        197.61        352.21       131.71 o                         
  12   7   6         24.88         33.27       178.86 o                         
  13   7   6        887.95       1059.54       201.92 o                         
  14   7   6          7.50         73.32       173.08 o                         
  15   7   6         14.38       -131.47       155.67 o                         
  16   7   6        455.98        384.27       196.91 o                         
  17   7   6         52.19       -332.34       332.34 o                         
 -14   8   6       1885.80       1704.19       287.77 o                         
 -13   8   6        464.61        146.66       205.46 o                         
 -12   8   6        580.56        659.38       184.07 o                         
 -11   8   6       3018.08       2661.86       296.59 o                         
 -10   8   6       1957.89       2035.78       258.15 o                         
  -9   8   6       1556.96       1690.21       209.62 o                         
  -8   8   6        518.39        622.22       150.91 o                         
  -7   8   6        319.22         36.61       126.58 o                         
  -6   8   6       1194.11       1063.20       149.08 o                         
  -5   8   6        921.71        824.75       138.71 o                         
  -4   8   6        754.39        675.24       121.43 o                         
  -3   8   6        100.53         95.21        98.28 o                         
  -2   8   6        124.22        166.19        89.55 o                         
  -1   8   6        310.08        269.00        94.42 o                         
   0   8   6        159.33        226.30       107.08 o                         
   1   8   6       1802.63       1726.50       160.22 o                         
   2   8   6       1544.34       1469.68       156.05 o                         
   3   8   6         27.06         45.12        91.88 o                         
   4   8   6        735.18        874.59       146.44 o                         
   5   8   6        906.94        982.65       133.23 o                         
   6   8   6         13.88       -119.87       119.87 o                         
   7   8   6       1030.20       1103.81       173.69 o                         
   8   8   6          6.40         52.34       144.54 o                         
   9   8   6        426.94        264.48       151.40 o                         
  10   8   6        430.85        180.39       156.21 o                         
  11   8   6       2080.90       1754.64       269.02 o                         
  12   8   6       3124.06       2671.66       375.02 o                         
  13   8   6       1253.04        774.56       293.74 o                         
  14   8   6        201.68        217.06       239.56 o                         
  -9   9   6         94.18        137.58       182.84 o                         
  -8   9   6        345.67        166.89       182.56 o                         
  -7   9   6         29.58        -45.60       151.59 o                         
  -6   9   6        953.32        798.19       202.83 o                         
  -5   9   6         10.05         35.14       129.23 o                         
  -4   9   6       2156.34       2255.09       236.30 o                         
  -3   9   6         52.59       -120.51       120.51 o                         
  -2   9   6        298.68        120.53       131.88 o                         
  -1   9   6         18.03         -6.11       121.48 o                         
   0   9   6        800.94        721.67       172.11 o                         
   1   9   6        506.30        783.38       238.24 o                         
   2   9   6        964.65       1007.60       293.63 o                         
   3   9   6       2618.69       2092.99       361.59 o                         
   4   9   6        694.12        534.97       215.28 o                         
   5   9   6          2.55        121.79       150.47 o                         
   6   9   6          2.08        107.75       161.86 o                         
   7   9   6       1227.72       1005.61       211.76 o                         
   8   9   6        530.39        344.83       246.89 o                         
   9   9   6         94.76         11.77       352.06 o                         
 -26   1   7          2.06        -34.36       203.35 o                         
 -25   1   7       1429.83       1952.60       244.35 o                         
 -24   1   7        808.88        924.08       249.57 o                         
 -23   1   7       1920.17       1925.03       222.59 o                         
 -22   1   7        428.13        584.64       135.23 o                         
 -21   1   7        112.74        271.34       108.40 o                         
 -20   1   7        286.25        213.45       118.55 o                         
 -19   1   7       1817.34       1975.05       161.97 o                         
 -18   1   7         39.05        -22.01        81.76 o                         
 -17   1   7       1727.51       1903.55       150.60 o                         
 -16   1   7          5.83        274.97        84.15 o                         
 -15   1   7          3.08         92.55        74.67 o                         
 -14   1   7        931.01       1023.08       104.77 o                         
 -13   1   7       1515.26       1455.06        99.53 o                         
 -12   1   7        351.66        372.77        61.29 o                         
 -11   1   7         80.11         94.26        47.14 o                         
 -10   1   7       9115.81       9200.40       255.79 o                         
  -9   1   7        208.36        377.13        46.89 o                         
  -8   1   7       4979.65       4659.12       118.85 o                         
  -7   1   7        410.43        342.19        41.64 o                         
  -6   1   7       5704.31       5951.43       114.89 o                         
  -5   1   7      11649.43      10826.25       154.36 o                         
  -4   1   7      16841.76      17210.21       212.39 o                         
  -3   1   7      28211.04      27651.35       349.68 o                         
  -2   1   7      12445.01      12667.97       197.79 o                         
  -1   1   7      10536.08      11065.31       166.09 o                         
   0   1   7      68427.72      68948.67      1033.00 o                         
   1   1   7      49847.92      47780.69       693.63 o                         
   2   1   7      82226.98      80725.77      1155.69 o                         
   3   1   7     117886.73     113849.36      1506.36 o                         
   4   1   7       2265.24       2015.65        58.37 o                         
   5   1   7        311.78        346.75        35.86 o                         
   6   1   7      32543.47      32791.64       642.11 o                         
   7   1   7      15257.51      14209.26       335.70 o                         
   8   1   7      46747.65      45685.45       993.96 o                         
   9   1   7      38888.69      40620.37       902.23 o                         
  10   1   7       5409.47       5318.25       193.77 o                         
  11   1   7         57.20        119.58        52.64 o                         
  12   1   7       1090.33       1093.19       102.64 o                         
  13   1   7      34843.82      34290.25       852.18 o                         
  14   1   7      12664.19      12913.35       402.25 o                         
  15   1   7      22015.23      22010.89       593.44 o                         
  16   1   7       4890.39       5055.65       242.97 o                         
  17   1   7        913.24       2396.42       309.83 o                         
  18   1   7       1370.22       1935.69       212.50 o                         
  19   1   7      18760.05      19795.85       737.68 o                         
  20   1   7      12124.03      11831.81       498.36 o                         
  21   1   7       7914.94       8555.62       431.29 o                         
  22   1   7        419.83        674.92       164.99 o                         
  23   1   7         23.09        205.13       155.73 o                         
  24   1   7       4094.80       5544.28       412.34 o                         
  25   1   7       4587.68       4615.07       583.59 o                         
 -25   2   7       2090.92       1622.83       307.41 o                         
 -24   2   7       1176.17       1195.48       188.05 o                         
 -23   2   7        754.93        769.42       163.13 o                         
 -22   2   7        127.48        232.71       127.24 o                         
 -21   2   7        881.51       1112.13       158.77 o                         
 -20   2   7        111.74        231.27       114.85 o                         
 -19   2   7       8187.45       8031.67       329.13 o                         
 -18   2   7        533.39        502.90       123.51 o                         
 -17   2   7         50.30         18.72        75.68 o                         
 -16   2   7         55.86        177.91        79.65 o                         
 -15   2   7        443.10        538.48        93.50 o                         
 -14   2   7        605.91        853.74       102.43 o                         
 -13   2   7       1970.97       2083.68       126.91 o                         
 -12   2   7       4295.04       4259.70       162.97 o                         
 -11   2   7       1130.69       1328.00        88.51 o                         
 -10   2   7       2113.35       2056.13       100.40 o                         
  -9   2   7       8655.24       8816.25       191.64 o                         
  -8   2   7        564.05        577.48        40.61 o                         
  -7   2   7      30076.64      30701.02       557.19 o                         
  -6   2   7       1069.30       1166.91        59.30 o                         
  -5   2   7       2876.36       2980.79        83.09 o                         
  -4   2   7        642.85        468.11        29.85 o                         
  -3   2   7      27079.72      26918.86       466.27 o                         
  -2   2   7      33015.55      31716.60       532.60 o                         
  -1   2   7      38104.73      37344.84       643.90 o                         
   0   2   7       2208.24       2204.78        61.51 o                         
   1   2   7      57868.40      60233.40       956.31 o                         
   2   2   7       7709.71       8453.46       144.64 o                         
   3   2   7       5594.77       5175.04       125.81 o                         
   4   2   7      27134.26      25610.57       458.46 o                         
   5   2   7      54458.35      54031.97       874.74 o                         
   6   2   7      36703.24      36007.80       638.11 o                         
   7   2   7       1447.83       1750.50        76.35 o                         
   8   2   7       1099.67        892.24        69.42 o                         
   9   2   7      30575.86      30449.46       654.48 o                         
  10   2   7      57043.00      57110.09      1156.32 o                         
  11   2   7      58718.81      59280.13      1205.87 o                         
  12   2   7      39126.02      40053.63       868.51 o                         
  13   2   7       6813.85       7191.86       335.88 o                         
  14   2   7      10697.89      11291.50       372.84 o                         
  15   2   7      35867.42      36880.23       902.01 o                         
  16   2   7      15477.33      15747.99       503.15 o                         
  17   2   7      15234.30      15215.15       485.42 o                         
  18   2   7      29055.13      28608.28       931.57 o                         
  19   2   7       7991.54       8068.69       449.91 o                         
  20   2   7        162.21        261.12       141.85 o                         
  21   2   7       5173.82       5334.68       340.81 o                         
  22   2   7      13732.47      14614.19       705.92 o                         
  23   2   7      12487.58      12218.24       545.44 o                         
  24   2   7       3690.82       3894.44       347.32 o                         
  25   2   7       4397.96       4339.74       360.53 o                         
 -25   3   7        389.86        403.95       259.79 o                         
 -24   3   7       1362.42       1182.21       310.56 o                         
 -23   3   7        262.88        514.17       226.68 o                         
 -22   3   7       2491.95       2627.91       355.56 o                         
 -21   3   7       5177.92       5081.45       284.32 o                         
 -20   3   7       9769.97       9729.18       399.25 o                         
 -19   3   7       5489.13       5967.10       291.76 o                         
 -18   3   7      16791.61      15847.35       486.37 o                         
 -17   3   7         90.95        152.74        93.40 o                         
 -16   3   7       7173.10       6427.23       237.44 o                         
 -15   3   7       9191.65       9434.74       352.75 o                         
 -14   3   7      12824.50      12616.32       315.68 o                         
 -13   3   7      26606.31      27425.46       764.38 o                         
 -12   3   7      12535.62      12645.01       466.93 o                         
 -11   3   7       3519.25       3538.81       168.03 o                         
 -10   3   7       3225.43       3229.06       152.63 o                         
  -9   3   7      20907.60      21225.75       527.20 o                         
  -8   3   7      26969.12      26611.39       579.48 o                         
  -7   3   7      30792.75      29558.63       580.01 o                         
  -6   3   7      22643.61      22365.87       445.70 o                         
  -5   3   7      14438.74      14336.87       364.87 o                         
  -4   3   7         25.42         13.40        33.38 o                         
  -3   3   7       8158.92       8108.56       196.69 o                         
  -2   3   7       5616.55       5028.93       126.10 o                         
  -1   3   7      16100.92      14761.34       300.70 o                         
   0   3   7      98716.64      99400.33      1881.05 o                         
   1   3   7      24914.87      23837.87       458.50 o                         
   2   3   7      19104.89      18852.75       397.11 o                         
   3   3   7       2755.83       3109.88        83.97 o                         
   4   3   7      13780.48      13337.13       263.08 o                         
   5   3   7      33699.88      34304.99       576.56 o                         
   6   3   7      25811.93      25291.76       497.28 o                         
   7   3   7      11086.06      10094.95       220.05 o                         
   8   3   7       4851.44       4548.56       125.07 o                         
   9   3   7       7897.81       8252.59       252.19 o                         
  10   3   7       1819.77       2122.36       139.79 o                         
  11   3   7       3120.15       3235.29       178.25 o                         
  12   3   7        866.34        791.89       108.16 o                         
  13   3   7       9300.23       9186.77       299.15 o                         
  14   3   7       1443.00       2018.01       150.17 o                         
  15   3   7       8192.75       9534.06       503.73 o                         
  16   3   7       2423.20       2530.49       208.27 o                         
  17   3   7         54.51         21.98        98.14 o                         
  18   3   7          5.71         89.08       120.80 o                         
  19   3   7       4208.92       4470.91       354.81 o                         
  20   3   7       6032.27       6337.00       493.00 o                         
  21   3   7       3085.36       3503.68       289.29 o                         
  22   3   7       2344.19       2369.84       277.42 o                         
  23   3   7       1127.32        944.70       334.26 o                         
  24   3   7        241.80        124.20       207.10 o                         
 -24   4   7       1041.54        883.62       482.00 o                         
 -23   4   7      10428.74       7553.81       841.06 o                         
 -22   4   7       2476.36       1727.05       366.58 o                         
 -21   4   7       3962.11       3484.15       370.52 o                         
 -20   4   7         97.54        229.63       215.96 o                         
 -19   4   7       8920.21       9283.32       515.72 o                         
 -18   4   7      15180.79      14501.52       949.25 o                         
 -17   4   7      15148.93      16239.13       623.83 o                         
 -16   4   7       4371.48       4300.78       290.81 o                         
 -15   4   7       5319.33       5799.83       388.43 o                         
 -14   4   7       3264.55       3535.74       232.77 o                         
 -13   4   7       4515.54       4617.87       252.10 o                         
 -12   4   7      33948.21      33469.87       820.78 o                         
 -11   4   7      31563.20      31775.32       780.61 o                         
 -10   4   7      43639.15      44422.43      1014.74 o                         
  -9   4   7      15500.07      15780.66       424.13 o                         
  -8   4   7       2201.24       2440.83       132.86 o                         
  -7   4   7       8109.56       7807.20       198.70 o                         
  -6   4   7      47534.54      47639.95      1058.54 o                         
  -5   4   7      32048.48      30884.83       653.43 o                         
  -4   4   7      45591.52      45045.78       908.95 o                         
  -3   4   7      24225.93      23430.99       501.83 o                         
  -2   4   7       3941.34       4162.37       143.63 o                         
  -1   4   7       3953.83       3812.09       133.28 o                         
   0   4   7      38617.95      39288.43       956.35 o                         
   1   4   7      52111.09      52406.31      1235.40 o                         
   2   4   7      35157.43      34783.56       854.17 o                         
   3   4   7       1562.28       1410.56        92.81 o                         
   4   4   7       1023.17        921.00        60.68 o                         
   5   4   7        240.16        268.09        60.82 o                         
   6   4   7      10048.92       9901.02       316.73 o                         
   7   4   7       8723.92       9019.08       263.03 o                         
   8   4   7      10295.33      10206.31       311.98 o                         
   9   4   7       5293.43       5186.29       161.52 o                         
  10   4   7       5902.22       6046.48       201.36 o                         
  11   4   7        700.45        795.30        82.93 o                         
  12   4   7         35.58        169.88        72.29 o                         
  13   4   7        182.25        244.04        83.95 o                         
  14   4   7       6167.01       5731.96       263.73 o                         
  15   4   7       3807.10       3621.07       220.37 o                         
  16   4   7         10.35        122.09       101.68 o                         
  17   4   7         31.20        151.31       119.44 o                         
  18   4   7       1490.64       1227.55       217.87 o                         
  19   4   7       1057.28       1174.86       259.94 o                         
  20   4   7        895.58        717.03       215.70 o                         
  21   4   7        390.72        477.43       279.94 o                         
  22   4   7        195.47        445.05       336.44 o                         
  23   4   7        165.07        143.12       430.57 o                         
 -22   5   7       1614.07       1945.44       422.18 o                         
 -21   5   7       1217.15        872.89       323.88 o                         
 -20   5   7       1886.45       1523.71       284.57 o                         
 -19   5   7        810.73        919.34       199.08 o                         
 -18   5   7       2790.95       2933.90       276.33 o                         
 -17   5   7       3445.00       3282.16       272.58 o                         
 -16   5   7      13473.35      12825.91       574.34 o                         
 -15   5   7       1306.95       1859.02       254.49 o                         
 -14   5   7       1909.70       1812.13       189.83 o                         
 -13   5   7       4974.93       4941.51       271.10 o                         
 -12   5   7       2567.87       2817.71       175.46 o                         
 -11   5   7       1549.35       1702.17       135.27 o                         
 -10   5   7      13454.74      12748.79       355.85 o                         
  -9   5   7      16023.76      15934.46       450.39 o                         
  -8   5   7       9102.39       8817.08       230.69 o                         
  -7   5   7       6806.82       6833.54       207.11 o                         
  -6   5   7         57.41        174.99        74.69 o                         
  -5   5   7        868.14        884.71        92.76 o                         
  -4   5   7       3234.65       3023.26       153.61 o                         
  -3   5   7      17949.35      17876.08       476.48 o                         
  -2   5   7       6740.36       6595.56       250.70 o                         
  -1   5   7      20865.57      20913.35       485.92 o                         
   0   5   7       6517.41       6848.04       239.35 o                         
   1   5   7        319.20        390.97        73.32 o                         
   2   5   7       1159.54       1243.16       126.26 o                         
   3   5   7       5123.08       5058.83       170.93 o                         
   4   5   7       8250.30       8208.30       250.42 o                         
   5   5   7      12477.88      12471.77       388.00 o                         
   6   5   7       3548.85       3541.26       183.02 o                         
   7   5   7        414.94        407.69        87.78 o                         
   8   5   7          2.13          0.71        67.92 o                         
   9   5   7       1800.41       1765.80       115.68 o                         
  10   5   7       3459.39       3196.39       164.87 o                         
  11   5   7       5397.58       5252.64       284.38 o                         
  12   5   7        720.29        723.71       158.98 o                         
  13   5   7         10.44         65.95       106.84 o                         
  14   5   7        233.09        169.78       132.11 o                         
  15   5   7         14.30        -20.07       125.18 o                         
  16   5   7        103.67         75.06       146.47 o                         
  17   5   7        478.92        482.79       239.06 o                         
  18   5   7        288.63        119.40       201.31 o                         
  19   5   7          1.40       -194.30       194.30 o                         
  20   5   7         47.48         27.16       240.41 o                         
  21   5   7        427.35        518.34       307.51 o                         
  22   5   7        196.49       -447.48       447.48 o                         
 -20   6   7       4268.81       3672.65       506.63 o                         
 -19   6   7       2365.79       2616.07       412.73 o                         
 -18   6   7        379.54        114.15       242.30 o                         
 -17   6   7        272.36         44.71       187.40 o                         
 -16   6   7      11752.16      10664.59       555.24 o                         
 -15   6   7       3055.90       3491.88       466.89 o                         
 -14   6   7       1464.72       1477.53       233.81 o                         
 -13   6   7        391.36        410.89       135.50 o                         
 -12   6   7        154.55         70.40       124.41 o                         
 -11   6   7        113.12         87.65        86.96 o                         
 -10   6   7       2117.63       2095.08       153.55 o                         
  -9   6   7         10.42        -51.31        68.06 o                         
  -8   6   7       3557.96       3577.74       218.14 o                         
  -7   6   7       3326.40       3361.42       156.17 o                         
  -6   6   7        283.91        332.70        85.02 o                         
  -5   6   7        779.75        809.27       103.98 o                         
  -4   6   7        648.38        815.79       103.48 o                         
  -3   6   7         60.42         74.20        57.80 o                         
  -2   6   7          5.49         79.10        57.40 o                         
  -1   6   7        724.16        768.90        63.93 o                         
   0   6   7         72.01        280.64        73.72 o                         
   1   6   7         62.26        169.29        67.69 o                         
   2   6   7       1502.39       1606.57       133.98 o                         
   3   6   7        987.29        998.37        84.19 o                         
   4   6   7         54.55        -60.30        60.30 o                         
   5   6   7          5.53         80.34        69.74 o                         
   6   6   7         29.48        -26.24        75.22 o                         
   7   6   7         50.89        170.71        87.03 o                         
   8   6   7         22.64         28.18        86.32 o                         
   9   6   7       5110.33       4855.61       255.83 o                         
  10   6   7       5452.49       5219.70       319.39 o                         
  11   6   7       2189.00       2455.94       261.16 o                         
  12   6   7       1292.94       1425.38       201.43 o                         
  13   6   7         50.50         28.02       125.86 o                         
  14   6   7        201.31         76.29       156.20 o                         
  15   6   7       2438.03       2543.53       268.72 o                         
  16   6   7       3339.51       3069.32       347.41 o                         
  17   6   7       2345.79       2098.25       330.60 o                         
  18   6   7       1527.12       1264.33       255.48 o                         
  19   6   7         11.23        191.93       214.52 o                         
  20   6   7         34.60        345.75       279.25 o                         
 -18   7   7       3050.09       3060.26       384.47 o                         
 -17   7   7      11527.24       9816.72       793.97 o                         
 -16   7   7       1358.34       1377.21       238.47 o                         
 -15   7   7        492.67        237.26       173.60 o                         
 -14   7   7      10020.05       9498.36       511.94 o                         
 -13   7   7       7821.34       7450.60       745.59 o                         
 -12   7   7       2636.43       2870.44       234.93 o                         
 -11   7   7       5660.22       5861.93       404.57 o                         
 -10   7   7       1825.24       1715.58       160.99 o                         
  -9   7   7        148.56        266.65        94.90 o                         
  -8   7   7       3881.14       3874.50       193.06 o                         
  -7   7   7       2551.60       2695.99       161.47 o                         
  -6   7   7       5834.49       6280.79       275.74 o                         
  -5   7   7       2629.96       2803.40       179.86 o                         
  -4   7   7        199.43         95.24        75.17 o                         
  -3   7   7         13.64        162.49        77.37 o                         
  -2   7   7       1215.12       1398.95       103.11 o                         
  -1   7   7          6.06         26.33        71.51 o                         
   0   7   7         73.81        101.13        76.65 o                         
   1   7   7        858.96        921.27       119.67 o                         
   2   7   7         68.31        -56.60        56.60 o                         
   3   7   7       1762.79       1742.36       124.61 o                         
   4   7   7       1329.08       1301.97       135.93 o                         
   5   7   7         97.51        -38.87        79.56 o                         
   6   7   7        441.78        507.94       120.37 o                         
   7   7   7       1239.98       1282.14       159.02 o                         
   8   7   7        918.51        859.90       168.99 o                         
   9   7   7          5.36        -97.04       103.75 o                         
  10   7   7         47.26         42.00       118.37 o                         
  11   7   7        559.17        487.42       145.57 o                         
  12   7   7        431.77        418.50       157.19 o                         
  13   7   7       1053.13       1205.77       241.21 o                         
  14   7   7       1279.25       1167.46       260.07 o                         
  15   7   7        848.51        326.68       276.35 o                         
  16   7   7          6.99        247.62       275.68 o                         
  17   7   7       1789.58       1571.36       571.05 o                         
 -14   8   7       2343.95       2230.21       307.75 o                         
 -13   8   7       1252.69       1763.28       274.67 o                         
 -12   8   7         56.85       -148.84       162.80 o                         
 -11   8   7         59.75         70.79       187.24 o                         
 -10   8   7       2480.23       2439.56       245.80 o                         
  -9   8   7        121.50        244.29       140.96 o                         
  -8   8   7       6805.00       6387.27       396.49 o                         
  -7   8   7       6530.32       6496.04       310.06 o                         
  -6   8   7        106.98        173.37       102.82 o                         
  -5   8   7         29.39         70.95       108.65 o                         
  -4   8   7       1394.24       1524.29       165.72 o                         
  -3   8   7        100.51         28.40       121.17 o                         
  -2   8   7        562.18        331.40       142.71 o                         
  -1   8   7        713.84        726.99       130.22 o                         
   0   8   7       6578.61       6422.87       287.97 o                         
   1   8   7          6.11        -44.25       122.17 o                         
   2   8   7       1283.83       1125.15       159.89 o                         
   3   8   7          4.25        -24.19        97.62 o                         
   4   8   7       1321.91       1351.23       166.49 o                         
   5   8   7       3152.91       2988.97       266.98 o                         
   6   8   7        173.93        154.90       126.33 o                         
   7   8   7        189.60        228.79       140.10 o                         
   8   8   7         53.77         89.00       147.08 o                         
   9   8   7        918.17        602.42       173.90 o                         
  10   8   7        564.65        416.27       187.95 o                         
  11   8   7       1637.43       1780.87       249.62 o                         
  12   8   7        226.28        226.88       205.84 o                         
  13   8   7       2035.69       1607.92       406.30 o                         
  14   8   7         35.80        -99.51       276.93 o                         
  -9   9   7       1738.91       1630.54       271.02 o                         
  -8   9   7       1566.87       1909.42       620.62 o                         
  -7   9   7       3368.94       3135.12       320.39 o                         
  -6   9   7        263.10        351.99       164.57 o                         
  -5   9   7       2448.91       2644.61       279.69 o                         
  -4   9   7       4201.04       4008.94       393.19 o                         
  -3   9   7       3493.21       4128.86       322.35 o                         
  -2   9   7       1504.30       1669.84       222.36 o                         
  -1   9   7       2468.18       2630.53       273.73 o                         
   0   9   7          1.74        -14.54       121.88 o                         
   1   9   7       2017.95       1707.91       219.35 o                         
   2   9   7       5882.05       5787.34       378.08 o                         
   3   9   7       1329.14       1314.58       298.31 o                         
   4   9   7       1727.38       1694.16       247.47 o                         
   5   9   7       2457.53       2507.15       281.92 o                         
   6   9   7        189.32          1.01       153.57 o                         
   7   9   7          8.35        -39.42       159.72 o                         
   8   9   7       2201.38       2095.69       352.53 o                         
 -26   0   8        172.07        356.67       280.00 o                         
 -25   0   8        448.75        458.00       259.94 o                         
 -24   0   8       3998.93       3874.24       382.08 o                         
 -23   0   8       9487.39      10468.52      1225.30 o                         
 -22   0   8      10932.28      11598.02       630.78 o                         
 -21   0   8      14308.40      14790.62       709.10 o                         
 -20   0   8        914.04       1058.26       237.29 o                         
 -19   0   8       1062.08       1057.31       185.39 o                         
 -18   0   8      10980.74      10197.59       464.16 o                         
 -17   0   8      24096.62      25067.92       842.57 o                         
 -16   0   8      24512.64      25250.84      1151.80 o                         
 -15   0   8      18955.67      20025.34       677.06 o                         
 -14   0   8          9.56         11.09        76.74 o                         
 -13   0   8         28.65         64.79        72.32 o                         
 -12   0   8      19965.83      20242.14       643.70 o                         
 -11   0   8      11173.87      10751.46       390.39 o                         
 -10   0   8      44466.21      45732.75      1242.43 o                         
  -9   0   8      39960.96      42995.87      1169.64 o                         
  -8   0   8       4216.80       4389.78       154.37 o                         
  -7   0   8       1905.43       1821.70        90.05 o                         
  -6   0   8       9234.73       9102.72       243.04 o                         
  -5   0   8      15590.46      14919.71       270.44 o                         
  -4   0   8      31425.71      31438.61       521.21 o                         
  -3   0   8       8287.70       8113.61       166.74 o                         
  -2   0   8       2085.35       2113.46        74.09 o                         
  -1   0   8         23.64         35.98        21.93 o                         
   0   0   8         73.61         82.49        19.80 o                         
   1   0   8        177.59        213.47        26.58 o                         
   2   0   8      10579.94      10710.08       233.67 o                         
   3   0   8        494.69        469.58        43.29 o                         
   4   0   8         13.43          3.33        24.55 o                         
   5   0   8       3442.00       3279.94       139.86 o                         
   6   0   8        645.38        842.07        92.55 o                         
   7   0   8      10937.00      10816.89       408.38 o                         
   8   0   8        462.50        498.39        91.65 o                         
   9   0   8      16678.81      16472.05       592.56 o                         
  10   0   8        657.23        763.09       115.04 o                         
  11   0   8       1273.90       1392.64       149.11 o                         
  12   0   8      26871.48      26305.97       913.74 o                         
  13   0   8      14034.04      14270.08       612.02 o                         
  14   0   8      33119.47      34163.66      1175.22 o                         
  15   0   8      13750.00      14215.18       609.19 o                         
  16   0   8        898.10       1027.92       185.08 o                         
  17   0   8      14192.93      13111.55       621.73 o                         
  18   0   8       6531.76       6449.56       415.84 o                         
  19   0   8      15939.05      17428.95       951.96 o                         
  20   0   8      30241.55      39209.01      2802.47 o                         
  21   0   8      16409.72      13794.60       945.65 o                         
  22   0   8       3254.53       3318.30       367.52 o                         
  23   0   8        138.79        -91.45       212.18 o                         
  24   0   8       3720.98       4612.68       716.97 o                         
  25   0   8       6652.75       7046.15       651.74 o                         
 -26   1   8       1898.37       1832.16       289.40 o                         
 -25   1   8       1893.35       2243.30       275.19 o                         
 -24   1   8       1030.20        920.14       176.94 o                         
 -23   1   8         55.39        108.08       136.63 o                         
 -22   1   8        137.55        -66.57       108.29 o                         
 -21   1   8       4134.78       4279.32       250.03 o                         
 -20   1   8       6969.99       6932.17       334.68 o                         
 -19   1   8       1075.69       1853.50       162.33 o                         
 -18   1   8       1104.75       1295.13       137.06 o                         
 -17   1   8        149.45        196.94        87.84 o                         
 -16   1   8          3.91         82.42        73.33 o                         
 -15   1   8       3442.08       3622.13       177.80 o                         
 -14   1   8      10591.47      10909.60       303.40 o                         
 -13   1   8      11751.85      11948.92       312.40 o                         
 -12   1   8       5323.75       5280.82       177.09 o                         
 -11   1   8       1478.48       1502.50        90.96 o                         
 -10   1   8       1202.82       1306.98        78.04 o                         
  -9   1   8        418.06        408.70        46.01 o                         
  -8   1   8       8623.77       8272.99       174.26 o                         
  -7   1   8      24331.96      24550.58       430.63 o                         
  -6   1   8       7350.22       7030.95       128.55 o                         
  -5   1   8       8904.10       9005.80       140.42 o                         
  -4   1   8       3399.10       3489.47        63.11 o                         
  -3   1   8        945.00        848.21        28.89 o                         
  -2   1   8        221.82        223.98        21.80 o                         
  -1   1   8      15867.51      15974.86       215.90 o                         
   0   1   8       5130.38       4816.98        82.59 o                         
   1   1   8      29127.90      29349.57       437.33 o                         
   2   1   8      26277.03      25559.92       372.41 o                         
   3   1   8        948.74        898.11        36.30 o                         
   4   1   8      10752.14      10506.05       184.36 o                         
   5   1   8       1129.25       1234.87        68.09 o                         
   6   1   8          6.91          5.64        28.08 o                         
   7   1   8       7796.26       7803.08       228.12 o                         
   8   1   8       1316.66       1263.43        92.23 o                         
   9   1   8      10812.53      11025.23       309.55 o                         
  10   1   8      10110.72      10420.65       305.46 o                         
  11   1   8       2222.96       2403.03       131.80 o                         
  12   1   8       1909.03       2144.24       132.40 o                         
  13   1   8          6.55         24.15       124.68 o                         
  14   1   8       5197.00       5423.51       233.37 o                         
  15   1   8      18074.23      18193.00       520.59 o                         
  16   1   8       2053.18       2270.86       167.19 o                         
  17   1   8       6425.87       6789.71       295.54 o                         
  18   1   8       5745.77       5470.27       311.28 o                         
  19   1   8       1317.06       2046.98       216.73 o                         
  20   1   8        560.69        752.50       208.28 o                         
  21   1   8       6975.71       7680.10       512.33 o                         
  22   1   8       9063.47       9755.02       473.07 o                         
  23   1   8       8767.88       8902.62       441.68 o                         
  24   1   8       9861.09       9498.16       623.56 o                         
  25   1   8        329.82        731.29       312.02 o                         
 -25   2   8       1079.42        776.61       338.06 o                         
 -24   2   8        189.32        198.23       177.94 o                         
 -23   2   8         39.44        119.09       128.19 o                         
 -22   2   8        406.54        375.22       130.48 o                         
 -21   2   8         34.00        -44.25        99.00 o                         
 -20   2   8       1912.67       1995.66       183.82 o                         
 -19   2   8        324.12        291.87       107.65 o                         
 -18   2   8        536.58        423.30       120.79 o                         
 -17   2   8         45.82         79.76        81.02 o                         
 -16   2   8        787.96        913.78       113.42 o                         
 -15   2   8       1027.50       1213.01       112.77 o                         
 -14   2   8       1250.38       1327.91       108.13 o                         
 -13   2   8       1287.08       1345.75       108.33 o                         
 -12   2   8        412.33        431.75        61.93 o                         
 -11   2   8       1065.26       1213.16        85.75 o                         
 -10   2   8       4915.68       4823.25       140.38 o                         
  -9   2   8       5585.86       5638.02       138.78 o                         
  -8   2   8      16248.82      16150.14       299.71 o                         
  -7   2   8       8894.66       8971.00       201.54 o                         
  -6   2   8      11746.39      12406.25       269.15 o                         
  -5   2   8       2748.87       2818.81        84.04 o                         
  -4   2   8      13990.95      13998.58       273.46 o                         
  -3   2   8       4158.72       3665.65       108.65 o                         
  -2   2   8      41682.22      41016.05       651.48 o                         
  -1   2   8       3222.83       3030.62        76.32 o                         
   0   2   8       7382.91       6978.58       132.38 o                         
   1   2   8      38587.59      41209.05       751.99 o                         
   2   2   8      40647.12      40914.81       626.96 o                         
   3   2   8       5572.68       5239.96       115.54 o                         
   4   2   8      50270.07      49602.21       849.11 o                         
   5   2   8      35470.25      34063.90       546.36 o                         
   6   2   8      15241.69      14718.59       311.10 o                         
   7   2   8       9039.82       9019.96       206.37 o                         
   8   2   8       7817.30       8044.89       229.65 o                         
   9   2   8       8552.46       8452.69       243.53 o                         
  10   2   8      44148.95      44220.43       989.96 o                         
  11   2   8      35358.77      36483.96       788.39 o                         
  12   2   8      24378.85      25382.93       608.97 o                         
  13   2   8       2379.95       2227.48       142.85 o                         
  14   2   8        116.13         28.77        93.68 o                         
  15   2   8       1298.00       1679.11       164.05 o                         
  16   2   8      22016.45      22415.25       629.73 o                         
  17   2   8       4759.12       5268.97       264.47 o                         
  18   2   8       8288.83       8487.76       363.07 o                         
  19   2   8       5757.96       5800.23       404.35 o                         
  20   2   8        797.32        718.17       155.38 o                         
  21   2   8        519.53        442.55       166.84 o                         
  22   2   8       3425.84       3393.37       269.64 o                         
  23   2   8       2397.96       3173.47       376.78 o                         
  24   2   8       4971.14       5731.28       390.38 o                         
  25   2   8         51.86        291.96       206.16 o                         
 -25   3   8       1418.69       1583.90       504.88 o                         
 -24   3   8       6892.57       7169.43       643.79 o                         
 -23   3   8       2644.59       2241.83       292.67 o                         
 -22   3   8       1956.06       1533.11       245.91 o                         
 -21   3   8        186.33        186.57       121.21 o                         
 -20   3   8          8.72        183.78       122.17 o                         
 -19   3   8       1097.85        949.12       148.15 o                         
 -18   3   8       5517.53       5326.79       249.57 o                         
 -17   3   8       1506.64       1730.97       140.07 o                         
 -16   3   8       2214.77       2106.98       174.72 o                         
 -15   3   8        932.42        998.07        92.83 o                         
 -14   3   8        205.91        181.15        77.03 o                         
 -13   3   8        805.89        952.49       110.82 o                         
 -12   3   8        414.52        433.76        73.21 o                         
 -11   3   8        148.79         99.35        63.70 o                         
 -10   3   8        138.43        148.22        55.27 o                         
  -9   3   8        413.76        536.30        73.32 o                         
  -8   3   8       2254.04       2103.24       102.01 o                         
  -7   3   8      12375.34      12524.59       285.91 o                         
  -6   3   8       5581.41       5142.72       139.11 o                         
  -5   3   8      10853.40      10145.40       265.90 o                         
  -4   3   8      16722.44      16217.78       375.81 o                         
  -3   3   8        392.93        469.76        47.84 o                         
  -2   3   8       1691.25       1776.91        74.76 o                         
  -1   3   8      40887.97      39997.96       741.87 o                         
   0   3   8      15341.91      14113.51       274.28 o                         
   1   3   8     110665.93     110218.43      1942.61 o                         
   2   3   8      63235.55      63035.62      1212.13 o                         
   3   3   8       1666.76       1488.65        56.04 o                         
   4   3   8        398.39        322.56        40.32 o                         
   5   3   8      36795.52      35659.92       597.42 o                         
   6   3   8      12479.01      11597.74       244.63 o                         
   7   3   8      52364.95      50844.19      1019.85 o                         
   8   3   8      26284.82      25624.46       507.74 o                         
   9   3   8       5375.36       5179.82       178.71 o                         
  10   3   8       9432.12       9777.54       305.79 o                         
  11   3   8       4152.26       4161.74       195.95 o                         
  12   3   8      32683.41      33544.85       822.92 o                         
  13   3   8      22927.62      23120.39       572.12 o                         
  14   3   8      40908.59      41976.93      1206.07 o                         
  15   3   8       6573.05       6771.98       305.31 o                         
  16   3   8         30.48        135.29        91.33 o                         
  17   3   8       2230.00       2464.78       203.59 o                         
  18   3   8      12121.16      12015.78       658.95 o                         
  19   3   8       9376.38       8761.55       560.22 o                         
  20   3   8      11899.79      11713.25       614.08 o                         
  21   3   8       5740.96       5628.64       647.45 o                         
  22   3   8        744.49        964.71       201.49 o                         
  23   3   8        286.74        115.93       187.20 o                         
  24   3   8        746.94        488.71       211.95 o                         
 -23   4   8         34.49        284.84       268.97 o                         
 -22   4   8        153.37        278.96       203.96 o                         
 -21   4   8       1244.89       1132.80       233.75 o                         
 -20   4   8      10051.55       8610.17       603.74 o                         
 -19   4   8       4082.27       4179.00       324.40 o                         
 -18   4   8       4811.60       4921.15       328.63 o                         
 -17   4   8       2777.04       3049.02       280.16 o                         
 -16   4   8          4.31          7.62       114.46 o                         
 -15   4   8        697.97        831.02       165.44 o                         
 -14   4   8       5570.92       5448.71       287.49 o                         
 -13   4   8       9605.62       9786.23       438.97 o                         
 -12   4   8      14816.45      14667.26       436.75 o                         
 -11   4   8      14791.59      15158.98       433.59 o                         
 -10   4   8       5422.10       5582.69       220.10 o                         
  -9   4   8       2833.56       2843.60       152.88 o                         
  -8   4   8       1743.01       1906.41       119.37 o                         
  -7   4   8       6658.08       6546.33       195.82 o                         
  -6   4   8       4278.73       3885.62       160.58 o                         
  -5   4   8      32658.73      32921.07       706.57 o                         
  -4   4   8      21178.05      20616.49       406.15 o                         
  -3   4   8       1563.66       1543.52        72.40 o                         
  -2   4   8      11649.24      11540.37       256.16 o                         
  -1   4   8      14384.14      14376.12       341.80 o                         
   0   4   8       9281.92       9440.50       298.90 o                         
   1   4   8        592.61        627.57        73.02 o                         
   2   4   8      20407.16      20326.79       534.79 o                         
   3   4   8      13578.24      13471.21       385.92 o                         
   4   4   8       6960.84       7016.95       190.14 o                         
   5   4   8        556.69        586.10        70.11 o                         
   6   4   8       1541.11       1582.19       169.75 o                         
   7   4   8       3354.51       3304.61       106.17 o                         
   8   4   8      19297.35      18494.35       404.93 o                         
   9   4   8       9505.63       9034.88       251.07 o                         
  10   4   8      12105.53      12618.19       482.78 o                         
  11   4   8      11401.95      11155.01       287.92 o                         
  12   4   8          2.46        -30.45        73.87 o                         
  13   4   8       7204.67       7081.59       274.37 o                         
  14   4   8       4329.67       4678.46       266.34 o                         
  15   4   8        797.23        809.10       137.92 o                         
  16   4   8       7248.32       7325.90       480.25 o                         
  17   4   8       3812.12       3605.15       258.84 o                         
  18   4   8       1483.64       1822.34       313.83 o                         
  19   4   8         80.66        198.98       141.72 o                         
  20   4   8        985.39        939.06       219.82 o                         
  21   4   8       4359.73       4040.35       476.18 o                         
  22   4   8       1569.51       2090.52       770.52 o                         
  23   4   8       2504.23        829.55       553.97 o                         
 -22   5   8       8484.49       7797.88       709.46 o                         
 -21   5   8      12231.21      10061.83       860.76 o                         
 -20   5   8      12272.20      11054.19       831.02 o                         
 -19   5   8       3939.28       3578.51       321.70 o                         
 -18   5   8          2.90        149.05       272.58 o                         
 -17   5   8       8801.67       8244.40       497.34 o                         
 -16   5   8      10879.41      10323.33       604.72 o                         
 -15   5   8      42759.24      40176.00      1652.51 o                         
 -14   5   8      25399.19      25151.14       876.78 o                         
 -13   5   8       1568.58       1717.40       176.24 o                         
 -12   5   8       2707.11       2964.85       179.83 o                         
 -11   5   8       4705.13       4962.13       220.54 o                         
 -10   5   8      20612.03      21107.27       620.35 o                         
  -9   5   8      50599.25      50234.62      1119.13 o                         
  -8   5   8      18616.01      18750.56       496.60 o                         
  -7   5   8      25581.47      25363.29       520.51 o                         
  -6   5   8        426.16        596.64        96.08 o                         
  -5   5   8       3132.33       2978.46       163.80 o                         
  -4   5   8      28281.85      28838.04       702.23 o                         
  -3   5   8      39834.25      38315.82       814.85 o                         
  -2   5   8      43210.68      43297.25       991.15 o                         
  -1   5   8      21572.64      21147.14       498.79 o                         
   0   5   8       3535.44       3898.77       187.29 o                         
   1   5   8        701.14        818.98       110.64 o                         
   2   5   8      18947.08      18326.82       691.19 o                         
   3   5   8      22346.54      21852.95       611.49 o                         
   4   5   8      39167.31      39790.09       895.67 o                         
   5   5   8      14390.11      14054.30       426.61 o                         
   6   5   8       3624.36       3676.50       190.55 o                         
   7   5   8         11.43         50.12        65.59 o                         
   8   5   8       2200.75       2395.03       164.54 o                         
   9   5   8      12926.98      12401.00       366.08 o                         
  10   5   8       1463.09       1448.35       155.62 o                         
  11   5   8       2474.09       2120.89       165.70 o                         
  12   5   8       3749.47       3790.70       245.24 o                         
  13   5   8       1269.39       1261.01       186.04 o                         
  14   5   8          5.44        -33.07       103.63 o                         
  15   5   8       1147.14       1387.57       212.60 o                         
  16   5   8        766.66        617.87       186.08 o                         
  17   5   8         13.27        137.99       189.64 o                         
  18   5   8        107.64       -133.23       158.73 o                         
  19   5   8        342.24        390.22       247.89 o                         
  20   5   8        520.42        483.22       277.41 o                         
  21   5   8       1532.63       2368.13       651.71 o                         
  22   5   8        153.83        -41.94       471.31 o                         
 -20   6   8       4869.30       4847.86      1296.32 o                         
 -19   6   8      10069.85      10168.74      1153.52 o                         
 -18   6   8       7675.84       7415.88       504.79 o                         
 -17   6   8       6219.73       6162.05       449.80 o                         
 -16   6   8        892.43        799.53       216.52 o                         
 -15   6   8        577.91        403.94       194.98 o                         
 -14   6   8       8891.86       9044.44       445.06 o                         
 -13   6   8      19054.75      18195.95       713.18 o                         
 -12   6   8      18761.62      18508.12       630.20 o                         
 -11   6   8      33344.29      32967.61       845.43 o                         
 -10   6   8       2569.76       2644.72       192.98 o                         
  -9   6   8       7443.93       7654.55       287.57 o                         
  -8   6   8      10754.43      10872.34       358.33 o                         
  -7   6   8      15359.91      16108.84       422.29 o                         
  -6   6   8      15937.92      16300.01       473.71 o                         
  -5   6   8      55434.97      54915.64      1255.25 o                         
  -4   6   8       8364.30       8479.87       299.98 o                         
  -3   6   8        567.36        587.69        99.84 o                         
  -2   6   8          7.41        151.18        75.52 o                         
  -1   6   8       4765.62       4952.59       213.90 o                         
   0   6   8      26914.09      28567.25       719.32 o                         
   1   6   8      12563.21      12561.52       388.21 o                         
   2   6   8       7309.34       7729.34       304.66 o                         
   3   6   8       6522.63       6592.70       221.77 o                         
   4   6   8        331.33        494.35        91.88 o                         
   5   6   8       4248.83       4090.87       207.50 o                         
   6   6   8       4013.60       4272.16       224.32 o                         
   7   6   8      15261.62      15240.63       505.25 o                         
   8   6   8       4122.27       4297.41       242.04 o                         
   9   6   8       1609.08       1809.38       197.99 o                         
  10   6   8         18.36         58.27       108.86 o                         
  11   6   8          3.01        -33.24       120.17 o                         
  12   6   8        405.59        302.42       151.61 o                         
  13   6   8       6741.51       6637.72       387.12 o                         
  14   6   8        212.32        432.55       165.48 o                         
  15   6   8        340.04        238.41       189.80 o                         
  16   6   8        298.37        530.16       251.90 o                         
  17   6   8          5.02        277.65       207.04 o                         
  18   6   8         44.20         87.47       196.37 o                         
  19   6   8         27.39         52.32       385.51 o                         
  20   6   8        296.27        199.39       335.85 o                         
 -18   7   8         74.81         44.86       394.16 o                         
 -17   7   8       1245.29       1282.62       270.71 o                         
 -16   7   8          7.47        -93.72       146.67 o                         
 -15   7   8       2222.85       1883.10       272.48 o                         
 -14   7   8       1322.17       1328.58       253.83 o                         
 -13   7   8        446.36        259.13       197.51 o                         
 -12   7   8        181.45        151.38       204.50 o                         
 -11   7   8        827.63        820.67       163.13 o                         
 -10   7   8       2079.95       2026.94       158.60 o                         
  -9   7   8       2362.35       2563.02       179.09 o                         
  -8   7   8        327.94        347.58        88.29 o                         
  -7   7   8        718.32        750.04       100.48 o                         
  -6   7   8        425.84        346.35       151.05 o                         
  -5   7   8         75.58         84.81       104.31 o                         
  -4   7   8        115.04        -12.67       107.45 o                         
  -3   7   8       1467.42       1707.83       137.58 o                         
  -2   7   8       1966.11       1997.09       152.58 o                         
  -1   7   8       2722.71       3052.40       181.96 o                         
   0   7   8       1091.24       1317.61       134.42 o                         
   1   7   8       1725.85       1980.71       156.30 o                         
   2   7   8        421.10        514.31       101.61 o                         
   3   7   8        203.18        249.39        85.71 o                         
   4   7   8        533.55        607.99       112.56 o                         
   5   7   8        603.14        626.63       125.11 o                         
   6   7   8       2607.34       2766.43       214.65 o                         
   7   7   8       2993.17       3378.85       241.56 o                         
   8   7   8       1341.34       1641.24       205.92 o                         
   9   7   8        450.09        296.11       152.19 o                         
  10   7   8        203.42         79.08       141.14 o                         
  11   7   8        962.58        941.21       184.39 o                         
  12   7   8       3329.76       3519.50       334.66 o                         
  13   7   8        600.27        790.28       235.18 o                         
  14   7   8        553.00        570.00       258.09 o                         
  15   7   8        201.30        306.27       275.98 o                         
  16   7   8          0.35         93.25       207.46 o                         
 -14   8   8         61.47        260.60       188.61 o                         
 -13   8   8        206.11         46.28       157.97 o                         
 -12   8   8        977.04       1019.43       201.27 o                         
 -11   8   8        133.02        249.65       151.20 o                         
 -10   8   8        254.46        446.61       191.94 o                         
  -9   8   8        562.35        546.74       171.37 o                         
  -8   8   8       1015.98       1054.76       157.46 o                         
  -7   8   8       1429.08       1781.41       173.40 o                         
  -6   8   8       3151.31       2991.48       235.60 o                         
  -5   8   8         92.24        270.01       121.08 o                         
  -4   8   8        103.45        -59.78       122.55 o                         
  -3   8   8          3.85         18.47        92.39 o                         
  -2   8   8       6565.72       6697.81       306.36 o                         
  -1   8   8       9387.45       9286.97       380.27 o                         
   0   8   8       1397.53       1273.20       226.82 o                         
   1   8   8       1065.15       1437.90       237.45 o                         
   2   8   8        274.34        274.76       126.01 o                         
   3   8   8       2074.81       2067.25       227.54 o                         
   4   8   8       1634.93       1780.74       209.82 o                         
   5   8   8       5883.42       6030.67       344.01 o                         
   6   8   8       3814.89       3553.24       294.30 o                         
   7   8   8         92.49        271.09       149.15 o                         
   8   8   8        507.42        421.83       159.17 o                         
   9   8   8       2626.85       2870.82       290.92 o                         
  10   8   8        942.39       1141.97       206.92 o                         
  11   8   8       5604.80       5052.65       366.49 o                         
  12   8   8       3927.57       3774.58       447.86 o                         
  13   8   8         75.08         66.13       267.70 o                         
  -8   9   8       2446.76       2444.54       322.80 o                         
  -7   9   8        575.31        564.87       218.34 o                         
  -6   9   8         34.99        287.59       163.78 o                         
  -5   9   8       2033.03       1633.41       223.40 o                         
  -4   9   8       2682.79       3035.11       264.69 o                         
  -3   9   8       1871.94       2128.78       251.79 o                         
  -2   9   8        936.48        553.97       173.18 o                         
  -1   9   8         51.26         94.83       144.77 o                         
   0   9   8         16.12       -126.58       126.58 o                         
   1   9   8        300.81        333.62       165.10 o                         
   2   9   8       4123.44       3625.63       331.41 o                         
   3   9   8        861.68        930.26       183.68 o                         
   4   9   8       3175.52       2360.98       289.99 o                         
   5   9   8       1808.65       1622.58       245.66 o                         
   6   9   8         28.50        154.82       168.05 o                         
   7   9   8       2159.15       1702.75       273.27 o                         
   8   9   8       2583.02       2554.24       393.93 o                         
 -26   1   9       4975.89       4962.59       523.89 o                         
 -25   1   9       4786.04       4857.25       313.19 o                         
 -24   1   9       1374.52       1276.05       187.27 o                         
 -23   1   9         15.26        -13.28       133.99 o                         
 -22   1   9       2943.65       2965.86       240.15 o                         
 -21   1   9       6969.00       7195.37       334.14 o                         
 -20   1   9       8589.88       8958.20       396.33 o                         
 -19   1   9       6746.33       7212.43       296.84 o                         
 -18   1   9        996.94       1435.46       142.47 o                         
 -17   1   9        150.69        357.41        89.74 o                         
 -16   1   9       3942.14       4183.15       219.01 o                         
 -15   1   9       7615.69       7816.63       254.63 o                         
 -14   1   9      12169.59      12498.58       337.47 o                         
 -13   1   9       7824.47       7883.04       244.87 o                         
 -12   1   9        471.62        443.00        68.02 o                         
 -11   1   9       2429.11       2507.75       113.42 o                         
 -10   1   9       8941.63       9131.83       221.92 o                         
  -9   1   9       9791.30       9477.66       209.02 o                         
  -8   1   9       7479.50       7114.05       156.44 o                         
  -7   1   9       1872.63       1896.42        68.65 o                         
  -6   1   9        382.08        437.29        31.55 o                         
  -5   1   9       5446.68       5203.17       102.38 o                         
  -4   1   9       6614.83       6451.63       108.52 o                         
  -3   1   9      16273.14      16472.03       223.11 o                         
  -2   1   9       6273.02       6201.64       103.20 o                         
  -1   1   9       4231.75       4636.90        71.77 o                         
   0   1   9       2839.93       2844.16        51.34 o                         
   1   1   9      26821.36      26837.64       387.60 o                         
   2   1   9      14568.45      14122.64       223.31 o                         
   3   1   9        542.07        492.43        29.44 o                         
   4   1   9         27.26         28.37        20.12 o                         
   5   1   9        496.84        524.33        48.55 o                         
   6   1   9       1577.68       1569.46        77.44 o                         
   7   1   9       4347.48       4215.65       153.21 o                         
   8   1   9       1562.41       1606.09        97.48 o                         
   9   1   9       1651.37       1966.15       111.38 o                         
  10   1   9       1240.98       1299.74        98.99 o                         
  11   1   9       3351.95       3626.07       166.25 o                         
  12   1   9       4525.33       4496.60       193.82 o                         
  13   1   9       4354.54       4465.00       215.66 o                         
  14   1   9        593.97        843.31       108.54 o                         
  15   1   9        569.18        778.82       127.78 o                         
  16   1   9       7046.53       7015.25       296.10 o                         
  17   1   9       5354.06       5818.58       329.96 o                         
  18   1   9       2751.86       2866.64       211.59 o                         
  19   1   9       1171.94       1169.03       161.79 o                         
  20   1   9         12.16        168.94       121.94 o                         
  21   1   9       1098.24       1478.05       190.25 o                         
  22   1   9       2472.50       2896.93       250.86 o                         
  23   1   9       5706.59       6336.72       394.42 o                         
  24   1   9        704.91        668.02       228.49 o                         
  25   1   9       1107.78        800.22       298.69 o                         
 -25   2   9        774.64        709.95       307.28 o                         
 -24   2   9       2727.14       2798.88       242.70 o                         
 -23   2   9       9161.50       9325.86       387.82 o                         
 -22   2   9       6645.23       6847.75       337.65 o                         
 -21   2   9       2143.41       2099.62       188.23 o                         
 -20   2   9        129.35        180.99       107.54 o                         
 -19   2   9       4473.70       4433.85       235.31 o                         
 -18   2   9      12623.13      12122.55       394.37 o                         
 -17   2   9      19624.85      19711.23       560.31 o                         
 -16   2   9       7184.25       6927.92       259.05 o                         
 -15   2   9       1349.28       1398.29       115.56 o                         
 -14   2   9        116.49        138.59        61.33 o                         
 -13   2   9       5242.68       5306.77       194.96 o                         
 -12   2   9       5984.06       5934.69       172.85 o                         
 -11   2   9      21488.33      22615.87       455.05 o                         
 -10   2   9      18396.37      18492.77       371.80 o                         
  -9   2   9       2934.63       3107.67        94.36 o                         
  -8   2   9         97.69        180.53        40.79 o                         
  -7   2   9       2235.51       2275.50        89.21 o                         
  -6   2   9       3820.25       3479.92       108.15 o                         
  -5   2   9      12725.92      12714.37       256.43 o                         
  -4   2   9       2222.41       2149.03        74.50 o                         
  -3   2   9        155.75        206.58        29.58 o                         
  -2   2   9       1714.64       1637.64        98.54 o                         
  -1   2   9        106.71        128.59        30.07 o                         
   0   2   9         94.13        122.83        24.27 o                         
   1   2   9       4413.02       4381.59       111.31 o                         
   2   2   9        184.00        232.48        23.14 o                         
   3   2   9       2626.27       2644.07        79.75 o                         
   4   2   9       5576.63       5707.84       139.61 o                         
   5   2   9       3302.90       3347.00        97.19 o                         
   6   2   9         17.46         34.33        30.85 o                         
   7   2   9        434.75        541.76        51.03 o                         
   8   2   9        902.20        883.33        79.39 o                         
   9   2   9          4.77        111.03        48.82 o                         
  10   2   9       2744.06       2887.98       137.05 o                         
  11   2   9        589.40        717.08        91.57 o                         
  12   2   9          2.25         66.33        66.95 o                         
  13   2   9       6110.15       6472.86       249.58 o                         
  14   2   9         74.59        120.23        83.96 o                         
  15   2   9        271.97        208.45        91.48 o                         
  16   2   9       1090.50       1204.44       156.78 o                         
  17   2   9       1717.79       1917.79       170.93 o                         
  18   2   9         43.13        199.51       106.20 o                         
  19   2   9       2388.74       2243.51       252.24 o                         
  20   2   9       3282.79       3319.63       289.16 o                         
  21   2   9        249.91        152.56       149.59 o                         
  22   2   9          9.64        112.06       154.38 o                         
  23   2   9       2142.98       1930.15       261.43 o                         
  24   2   9       1239.32       1207.95       235.35 o                         
  25   2   9       2548.46       2390.49       345.81 o                         
 -24   3   9        890.28        826.95       278.50 o                         
 -23   3   9       1629.92       1803.35       239.78 o                         
 -22   3   9         75.91        131.75       149.38 o                         
 -21   3   9         51.61         82.78       113.17 o                         
 -20   3   9        120.26          3.93       101.53 o                         
 -19   3   9         23.87        -30.22        94.63 o                         
 -18   3   9       1854.92       1753.58       157.99 o                         
 -17   3   9       1171.16       1266.95       135.18 o                         
 -16   3   9       6889.81       6216.05       280.06 o                         
 -15   3   9        919.07        953.31        98.35 o                         
 -14   3   9        242.59        283.63        87.67 o                         
 -13   3   9       1952.11       1993.43       143.22 o                         
 -12   3   9        154.64        217.69        63.81 o                         
 -11   3   9       7871.32       8350.14       361.17 o                         
 -10   3   9        851.82        839.67        90.51 o                         
  -9   3   9        663.22        592.10        67.49 o                         
  -8   3   9          0.51         39.25        33.77 o                         
  -7   3   9       3869.76       3777.33       120.49 o                         
  -6   3   9       2346.98       2249.09        91.71 o                         
  -5   3   9      24055.93      24799.77       541.14 o                         
  -4   3   9        374.38        447.21        48.86 o                         
  -3   3   9      17579.84      17657.06       372.61 o                         
  -2   3   9      21744.14      22297.94       418.23 o                         
  -1   3   9       1732.38       1857.51        75.00 o                         
   0   3   9      42121.41      42002.57       776.40 o                         
   1   3   9       2376.10       2265.58       104.86 o                         
   2   3   9       2345.18       1984.40        91.61 o                         
   3   3   9      20021.16      20024.89       369.32 o                         
   4   3   9        630.44        652.12        45.29 o                         
   5   3   9        224.88        345.40        54.42 o                         
   6   3   9      24909.54      24746.85       496.84 o                         
   7   3   9       8146.46       8715.35       261.05 o                         
   8   3   9       7018.46       6896.64       187.59 o                         
   9   3   9       2868.58       2867.67       122.01 o                         
  10   3   9        126.40        155.03        57.57 o                         
  11   3   9       2092.96       2135.64       146.75 o                         
  12   3   9       1446.29       1576.55       151.83 o                         
  13   3   9       7451.89       7681.64       275.07 o                         
  14   3   9        433.49        556.99       118.71 o                         
  15   3   9       4456.23       4373.08       254.96 o                         
  16   3   9        412.98        408.89       124.74 o                         
  17   3   9        348.41        165.52       110.55 o                         
  18   3   9       3243.48       3165.69       255.04 o                         
  19   3   9       1054.93        862.34       195.73 o                         
  20   3   9       1493.42       1811.29       212.41 o                         
  21   3   9       1303.42       1527.87       241.54 o                         
  22   3   9         17.79        110.15       170.15 o                         
  23   3   9        263.49        191.36       195.31 o                         
  24   3   9       2397.75       2147.76       310.04 o                         
 -23   4   9        544.44        707.02       416.47 o                         
 -22   4   9        926.80        862.64       298.05 o                         
 -21   4   9        163.27        157.02       236.72 o                         
 -20   4   9       4601.97       4958.96       420.79 o                         
 -19   4   9       1525.77       2077.93       250.35 o                         
 -18   4   9       7449.15       7663.79       402.34 o                         
 -17   4   9         41.23        153.70       153.54 o                         
 -16   4   9         56.50        -74.01       117.67 o                         
 -15   4   9       5454.61       4997.48       369.85 o                         
 -14   4   9       4905.59       4845.95       279.45 o                         
 -13   4   9       8412.91       8459.84       327.99 o                         
 -12   4   9      19573.02      19611.34       541.40 o                         
 -11   4   9        136.35         95.29        67.69 o                         
 -10   4   9       1756.41       1800.66       139.06 o                         
  -9   4   9      11517.57      11556.75       346.05 o                         
  -8   4   9       9246.30       8711.42       279.40 o                         
  -7   4   9      18472.18      18186.85       420.68 o                         
  -6   4   9      41253.60      39955.21      1220.39 o                         
  -5   4   9       2169.51       2218.96       101.38 o                         
  -4   4   9       6244.12       6253.72       167.98 o                         
  -3   4   9       9625.73       9114.46       209.52 o                         
  -2   4   9       1503.21       1349.39        63.66 o                         
  -1   4   9      35321.18      36272.09       690.49 o                         
   0   4   9      19699.65      19283.84       420.47 o                         
   1   4   9         65.42         87.98        34.10 o                         
   2   4   9       2313.10       2321.56        98.70 o                         
   3   4   9      14654.88      14589.28       280.82 o                         
   4   4   9       5879.16       5555.83       134.64 o                         
   5   4   9       5627.27       5588.66       150.18 o                         
   6   4   9       5036.06       5615.82       169.26 o                         
   7   4   9         10.81         28.80        35.89 o                         
   8   4   9       4648.68       4530.65       159.61 o                         
   9   4   9      11943.19      11908.64       346.34 o                         
  10   4   9      11847.99      11656.25       323.69 o                         
  11   4   9        936.19       1032.01       115.31 o                         
  12   4   9        596.66        657.06        99.87 o                         
  13   4   9        468.18        338.22        88.36 o                         
  14   4   9       4009.76       3930.38       222.37 o                         
  15   4   9      12579.68      12020.46       640.45 o                         
  16   4   9       5950.84       6501.18       382.46 o                         
  17   4   9       1641.82       2006.42       230.57 o                         
  18   4   9        256.17        153.83       137.23 o                         
  19   4   9       1550.61       1283.69       216.56 o                         
  20   4   9       3452.66       3822.44       382.42 o                         
  21   4   9       5837.44       5099.33       452.42 o                         
  22   4   9       3709.51       2986.75       696.60 o                         
  23   4   9        559.98        530.41       490.48 o                         
 -22   5   9       2571.10       3367.21       531.89 o                         
 -21   5   9       2177.73       2703.50       318.18 o                         
 -20   5   9       4127.10       4307.29       421.45 o                         
 -19   5   9       2745.11       3036.67       304.81 o                         
 -18   5   9        153.72        199.18       166.63 o                         
 -17   5   9         53.59        176.13       146.00 o                         
 -16   5   9       3629.61       3706.12       302.13 o                         
 -15   5   9       8379.15       7827.97       445.78 o                         
 -14   5   9       6722.10       6931.79       408.67 o                         
 -13   5   9       6852.73       7234.48       306.61 o                         
 -12   5   9       6299.98       6050.67       262.98 o                         
 -11   5   9       3640.99       3701.67       194.22 o                         
 -10   5   9        103.04        160.35        86.09 o                         
  -9   5   9       3039.24       3592.20       178.53 o                         
  -8   5   9       3991.25       3975.11       147.17 o                         
  -7   5   9       1331.10       1364.70        91.17 o                         
  -6   5   9        602.72        534.88        73.12 o                         
  -5   5   9       1163.73       1333.90       107.20 o                         
  -4   5   9       4663.89       4816.83       213.92 o                         
  -3   5   9       7778.85       7910.44       239.58 o                         
  -2   5   9       1411.15       1498.60        94.43 o                         
  -1   5   9        674.08        686.36       106.49 o                         
   0   5   9        329.04        386.61        70.73 o                         
   1   5   9       1226.64       1412.59       112.07 o                         
   2   5   9       1898.88       2250.38       175.79 o                         
   3   5   9        889.98       1132.28       116.42 o                         
   4   5   9       2743.76       2606.87       132.10 o                         
   5   5   9       2141.32       2139.66       140.64 o                         
   6   5   9       2901.39       3118.91       172.27 o                         
   7   5   9        413.66        519.19        96.85 o                         
   8   5   9         11.90         38.51        71.38 o                         
   9   5   9        455.89        576.75       117.08 o                         
  10   5   9       1940.20       1914.27       183.48 o                         
  11   5   9        922.50        889.47       113.27 o                         
  12   5   9        692.65        701.53       175.81 o                         
  13   5   9        118.00         82.77       146.26 o                         
  14   5   9          3.62        -36.63       123.50 o                         
  15   5   9         84.53         49.99       133.90 o                         
  16   5   9       1050.97        836.03       222.84 o                         
  17   5   9       3426.53       3399.46       407.94 o                         
  18   5   9        638.00        952.78       217.28 o                         
  19   5   9          8.87         95.12       180.06 o                         
  20   5   9         13.29       -218.09       218.09 o                         
  21   5   9         23.39        207.54       316.59 o                         
 -20   6   9        189.15        347.53       328.90 o                         
 -19   6   9         11.88        499.59       279.50 o                         
 -18   6   9       3363.83       2995.58       395.65 o                         
 -17   6   9        911.89        461.97       194.75 o                         
 -16   6   9        152.54        232.49       203.50 o                         
 -15   6   9        893.22        738.15       194.66 o                         
 -14   6   9       1875.04       1969.41       249.41 o                         
 -13   6   9       2410.93       2343.65       190.11 o                         
 -12   6   9        921.51       1097.52       141.80 o                         
 -11   6   9         12.06        135.82       106.27 o                         
 -10   6   9      12953.95      13650.77       479.40 o                         
  -9   6   9       4078.74       4289.10       209.23 o                         
  -8   6   9       8738.84       8755.62       282.18 o                         
  -7   6   9       7198.87       7426.55       293.03 o                         
  -6   6   9        122.22        263.19        78.68 o                         
  -5   6   9       5374.62       5310.62       230.18 o                         
  -4   6   9      12127.09      11816.19       376.50 o                         
  -3   6   9      12858.38      13053.59       400.58 o                         
  -2   6   9      28018.42      27720.55       634.32 o                         
  -1   6   9       6614.89       6689.45       257.78 o                         
   0   6   9       3004.72       3101.50       172.34 o                         
   1   6   9        700.81        898.27       106.68 o                         
   2   6   9      13766.82      14313.49       464.23 o                         
   3   6   9      16171.00      15127.14       451.49 o                         
   4   6   9      19021.29      19649.33       572.47 o                         
   5   6   9      14610.47      15234.53       480.26 o                         
   6   6   9       5156.67       5003.60       252.95 o                         
   7   6   9        355.86        464.83       109.59 o                         
   8   6   9       4706.82       4430.63       249.00 o                         
   9   6   9       3350.02       3951.99       305.67 o                         
  10   6   9      18579.46      18733.16       634.88 o                         
  11   6   9      11037.57      10421.02       453.46 o                         
  12   6   9       7499.73       7105.05       532.32 o                         
  13   6   9       2201.55       2031.76       239.74 o                         
  14   6   9        789.95        987.93       188.81 o                         
  15   6   9       2748.85       2887.79       310.53 o                         
  16   6   9       6811.00       5497.20       564.64 o                         
  17   6   9       3439.38       2703.01       362.51 o                         
  18   6   9       4002.36       3791.87       388.35 o                         
  19   6   9       1227.06       1242.35       404.90 o                         
 -17   7   9       2098.72       1891.39       324.64 o                         
 -16   7   9       2289.72       2599.76       323.42 o                         
 -15   7   9        918.03        802.76       188.36 o                         
 -14   7   9       2261.28       2314.95       323.74 o                         
 -13   7   9       9242.09       9717.25       511.08 o                         
 -12   7   9      11693.28      11464.39       477.25 o                         
 -11   7   9       4713.52       4992.81       259.75 o                         
 -10   7   9       9117.93       9261.78       360.53 o                         
  -9   7   9         13.27         71.87        83.04 o                         
  -8   7   9       3179.41       3149.28       198.27 o                         
  -7   7   9       7739.26       7933.33       339.18 o                         
  -6   7   9      15088.21      15534.84       613.51 o                         
  -5   7   9      18688.67      18813.17       603.38 o                         
  -4   7   9      18987.58      19711.04       639.72 o                         
  -3   7   9       5022.40       4932.23       233.40 o                         
  -2   7   9        355.59        598.66       100.41 o                         
  -1   7   9       6161.97       6702.14       278.37 o                         
   0   7   9      28374.44      29626.25       769.76 o                         
   1   7   9      24228.35      24816.18       679.90 o                         
   2   7   9      15387.60      16047.17       634.33 o                         
   3   7   9      20737.61      20683.64       530.54 o                         
   4   7   9       1386.85       1369.03       163.43 o                         
   5   7   9       9509.42       9423.92       448.23 o                         
   6   7   9      18410.40      17771.75       651.32 o                         
   7   7   9      28426.40      27738.41       865.92 o                         
   8   7   9      19545.93      19890.04       853.35 o                         
   9   7   9       9591.29       9104.71       403.34 o                         
  10   7   9        686.28        967.26       222.29 o                         
  11   7   9        977.15       1202.29       198.40 o                         
  12   7   9       5452.17       5167.96       357.21 o                         
  13   7   9      18953.86      18300.68      1957.81 o                         
  14   7   9       6809.89       5918.31      1437.34 o                         
  15   7   9       6234.39       5273.32      1246.28 o                         
  16   7   9       1050.33        709.83       297.84 o                         
  17   7   9         88.32        321.35       263.46 o                         
 -14   8   9       1460.39       1203.48       251.62 o                         
 -13   8   9        394.22        186.15       189.35 o                         
 -12   8   9        453.18        230.81       219.97 o                         
 -11   8   9       3176.73       3681.86       372.14 o                         
 -10   8   9       7649.27       7634.18       464.26 o                         
  -9   8   9      10811.51      10902.84       508.39 o                         
  -8   8   9       2397.88       2315.83       197.35 o                         
  -7   8   9       8264.85       7950.44       348.32 o                         
  -6   8   9        763.70        596.72       125.56 o                         
  -5   8   9       5290.72       5376.04       280.73 o                         
  -4   8   9       9796.51      10086.17       379.45 o                         
  -3   8   9       7072.25       7731.37       321.16 o                         
  -2   8   9      12763.87      13077.22       514.51 o                         
  -1   8   9      14163.02      13790.87       620.94 o                         
   0   8   9       1957.32       1871.84       179.09 o                         
   1   8   9        433.53        283.04       106.50 o                         
   2   8   9       5160.53       5495.92       275.20 o                         
   3   8   9       7110.88       7662.09       339.46 o                         
   4   8   9       9682.96       9852.74       401.76 o                         
   5   8   9       5922.44       6085.92       308.77 o                         
   6   8   9       8179.31       7874.98       472.32 o                         
   7   8   9        629.73        490.64       209.00 o                         
   8   8   9        806.30        888.50       213.29 o                         
   9   8   9        977.41       1191.85       273.79 o                         
  10   8   9       7853.90       7221.83       432.33 o                         
  11   8   9       5593.84       5497.81       429.27 o                         
  12   8   9       4034.52       3006.89       521.01 o                         
  13   8   9       6084.60       4965.36       629.69 o                         
  -8   9   9       6486.94       6442.08       431.46 o                         
  -7   9   9       4201.12       4853.14       456.65 o                         
  -6   9   9       1775.73       2021.70       255.80 o                         
  -5   9   9        632.01       1066.24       253.37 o                         
  -4   9   9         21.16         -2.14       165.87 o                         
  -3   9   9        183.27        318.38       297.01 o                         
  -2   9   9        703.28        522.31       193.99 o                         
  -1   9   9       1845.81       2458.67       314.92 o                         
   0   9   9       2565.01       2697.39       295.01 o                         
   1   9   9       1147.32       1347.81       284.99 o                         
   2   9   9         94.30        268.65       148.54 o                         
   3   9   9       1674.77       1570.87       208.58 o                         
   4   9   9        780.90        711.82       162.79 o                         
   5   9   9       1668.98       1564.46       234.24 o                         
   6   9   9        601.91        416.31       192.31 o                         
   7   9   9       1209.68       1221.54       258.28 o                         
   8   9   9       4451.43       3589.61       461.36 o                         
 -26   0  10       3258.00       2520.13       502.42 o                         
 -25   0  10      16542.58      15694.02      1711.03 o                         
 -24   0  10      14713.79      15371.56      1183.32 o                         
 -23   0  10      15771.89      15037.90      1192.75 o                         
 -22   0  10       2608.77       2382.39       302.92 o                         
 -21   0  10          3.27        -42.34       135.93 o                         
 -20   0  10      23704.14      24086.68      1137.10 o                         
 -19   0  10      36760.23      35063.27      1851.16 o                         
 -18   0  10      29093.66      30044.25      1030.47 o                         
 -17   0  10      31934.88      33266.34      1251.84 o                         
 -16   0  10       5773.95       6225.11       328.50 o                         
 -15   0  10        198.98         76.04        93.80 o                         
 -14   0  10      28732.41      29611.39      1029.58 o                         
 -13   0  10      24085.15      24463.93       861.89 o                         
 -12   0  10      60818.54      64548.16      1978.36 o                         
 -11   0  10      27417.47      27913.10       819.52 o                         
 -10   0  10      26116.67      26561.69       771.31 o                         
  -9   0  10       5830.71       6397.94       227.60 o                         
  -8   0  10      13458.26      13921.99       354.98 o                         
  -7   0  10      26565.26      26688.22       601.82 o                         
  -6   0  10      30921.37      30863.06       848.37 o                         
  -5   0  10      24269.96      23887.63       462.07 o                         
  -4   0  10      16811.91      16697.37       315.78 o                         
  -3   0  10         52.54         68.71        24.00 o                         
  -2   0  10       4570.01       4642.03       129.34 o                         
  -1   0  10       5986.22       5990.64       153.14 o                         
   0   0  10       7653.10       7173.07       185.19 o                         
   1   0  10       1512.14       1575.28        56.36 o                         
   2   0  10       2133.68       2097.65        76.22 o                         
   3   0  10       4148.57       4237.40       120.82 o                         
   4   0  10        683.54        643.27        57.15 o                         
   5   0  10         71.79        129.40        75.08 o                         
   6   0  10       3442.17       4069.70       205.40 o                         
   7   0  10       4051.45       4015.54       213.05 o                         
   8   0  10       1288.08       1146.65       124.03 o                         
   9   0  10       8680.78       8240.95       361.02 o                         
  10   0  10         25.18        -35.38        62.23 o                         
  11   0  10        228.29        283.95        99.76 o                         
  12   0  10       9041.77       9405.01       433.16 o                         
  13   0  10       2119.80       1937.36       209.85 o                         
  14   0  10       8518.10       8490.54       430.62 o                         
  15   0  10        221.15        224.05       128.62 o                         
  16   0  10        135.11         45.71       112.31 o                         
  17   0  10       8911.66       9484.83       507.84 o                         
  18   0  10       5231.52       5705.11       399.30 o                         
  19   0  10       8246.52       7156.22       775.88 o                         
  20   0  10       7706.62       7810.87       516.33 o                         
  21   0  10       1572.70       1498.59       275.17 o                         
  22   0  10        105.24        132.74       179.57 o                         
  23   0  10        592.09        317.24       315.16 o                         
  24   0  10       3491.14       4574.48       555.87 o                         
  25   0  10       4097.94       4686.10       808.50 o                         
 -26   1  10       5032.56       5260.27       581.37 o                         
 -25   1  10        477.38        356.46       193.10 o                         
 -24   1  10         58.91         -7.59       127.64 o                         
 -23   1  10       3096.31       3590.70       384.15 o                         
 -22   1  10      11391.46      12853.70       856.38 o                         
 -21   1  10      18789.97      19118.90       580.27 o                         
 -20   1  10      17606.70      17222.93       532.42 o                         
 -19   1  10       5612.26       6201.81       275.28 o                         
 -18   1  10        646.09        793.97       121.24 o                         
 -17   1  10        822.72        748.60       121.20 o                         
 -16   1  10       4162.19       4443.34       232.49 o                         
 -15   1  10      15713.96      16230.44       412.08 o                         
 -14   1  10      27424.45      28931.42       712.75 o                         
 -13   1  10       8751.08       8910.25       298.89 o                         
 -12   1  10       4475.24       4207.98       156.09 o                         
 -11   1  10       1343.22       1466.01        95.28 o                         
 -10   1  10       2707.17       2649.87       105.05 o                         
  -9   1  10      20966.30      20758.45       388.17 o                         
  -8   1  10      16029.00      15782.10       289.05 o                         
  -7   1  10      16033.72      15668.81       281.15 o                         
  -6   1  10       2868.72       2630.21        70.86 o                         
  -5   1  10         81.99        147.97        20.51 o                         
  -4   1  10          1.38         33.34        19.74 o                         
  -3   1  10      12860.06      12643.81       191.76 o                         
  -2   1  10       1070.28       1009.31        33.86 o                         
  -1   1  10      14836.67      14039.75       184.08 o                         
   0   1  10       7075.06       6814.07       102.48 o                         
   1   1  10       9591.36       9122.54       141.56 o                         
   2   1  10       5047.81       4854.08        95.29 o                         
   3   1  10        278.10        354.91        31.91 o                         
   4   1  10        216.08        209.06        35.72 o                         
   5   1  10       1638.07       1688.68        74.48 o                         
   6   1  10       2034.67       1922.52        86.62 o                         
   7   1  10        898.82        908.97        74.85 o                         
   8   1  10       1299.85       1271.07        90.28 o                         
   9   1  10       3348.72       3286.91       145.07 o                         
  10   1  10       2618.51       2575.46       134.80 o                         
  11   1  10        490.09        580.79        87.10 o                         
  12   1  10        878.32        868.93       102.91 o                         
  13   1  10       1015.32       1131.87       127.13 o                         
  14   1  10       3413.34       3433.71       186.41 o                         
  15   1  10      14719.11      14462.53       442.51 o                         
  16   1  10       6439.66       6053.94       273.01 o                         
  17   1  10        218.38        257.67        97.82 o                         
  18   1  10       1557.73       1792.09       175.77 o                         
  19   1  10         73.98         66.11       112.95 o                         
  20   1  10        352.36        388.14       182.06 o                         
  21   1  10       4588.35       5049.66       308.13 o                         
  22   1  10       1989.93       1966.58       229.30 o                         
  23   1  10       2469.54       2546.00       252.64 o                         
  24   1  10        506.90        295.45       173.41 o                         
  25   1  10          0.45        173.24       191.06 o                         
 -25   2  10        279.34        213.07       216.26 o                         
 -24   2  10         97.59        150.17       161.18 o                         
 -23   2  10        348.44        331.47       134.68 o                         
 -22   2  10       1628.85       1780.00       188.77 o                         
 -21   2  10       2406.13       2344.64       201.97 o                         
 -20   2  10         54.45        115.27       111.72 o                         
 -19   2  10        114.00        125.33       101.13 o                         
 -18   2  10         12.83        108.87       102.12 o                         
 -17   2  10       7536.82       7640.81       287.20 o                         
 -16   2  10       7159.40       7014.30       264.15 o                         
 -15   2  10       9373.72       9449.51       299.97 o                         
 -14   2  10       8107.47       7723.06       255.07 o                         
 -13   2  10       6841.21       7022.73       231.21 o                         
 -12   2  10         50.77          4.63        41.51 o                         
 -11   2  10        202.40        161.41        45.54 o                         
 -10   2  10      28740.43      28163.18       502.30 o                         
  -9   2  10      26593.50      26078.22       462.20 o                         
  -8   2  10      43132.52      44360.25       902.08 o                         
  -7   2  10      60575.82      62143.72      1137.88 o                         
  -6   2  10        543.23        584.33        48.72 o                         
  -5   2  10       2492.79       2737.95        93.34 o                         
  -4   2  10      39484.80      38513.51       673.33 o                         
  -3   2  10      21807.63      20683.09       341.67 o                         
  -2   2  10      58927.01      59895.04      1148.76 o                         
  -1   2  10      23594.86      23311.53       416.53 o                         
   0   2  10      10857.55      10383.22       220.67 o                         
   1   2  10        666.93        853.14        40.57 o                         
   2   2  10      12135.44      12014.35       249.46 o                         
   3   2  10      30455.34      28864.70       545.06 o                         
   4   2  10      20913.52      19859.46       390.84 o                         
   5   2  10      43836.68      43782.96       808.61 o                         
   6   2  10      14167.26      13612.71       343.76 o                         
   7   2  10         33.79         17.50        31.71 o                         
   8   2  10        457.07        465.53        65.54 o                         
   9   2  10      19628.90      19668.46       496.10 o                         
  10   2  10       7697.23       7712.71       255.71 o                         
  11   2  10      16002.02      16332.58       487.03 o                         
  12   2  10       1531.61       1675.17       162.47 o                         
  13   2  10        961.45       1189.18       120.32 o                         
  14   2  10        155.34         59.06        75.38 o                         
  15   2  10       5370.55       5251.07       247.58 o                         
  16   2  10        335.34        492.65       111.49 o                         
  17   2  10        122.64        154.73        94.23 o                         
  18   2  10        439.59        454.99       123.94 o                         
  19   2  10        197.57        397.51       137.12 o                         
  20   2  10        188.53        174.77       116.25 o                         
  21   2  10        308.35        271.94       147.42 o                         
  22   2  10         46.87        173.22       151.06 o                         
  23   2  10        173.80         73.48       147.60 o                         
  24   2  10         51.17        324.57       283.80 o                         
  25   2  10          7.52        147.28       202.97 o                         
 -24   3  10       2650.19       3092.12       640.92 o                         
 -23   3  10       3208.68       2707.30       301.03 o                         
 -22   3  10       3758.94       3329.73       276.64 o                         
 -21   3  10       1438.92       1397.03       187.95 o                         
 -20   3  10        124.04        135.78       112.27 o                         
 -19   3  10       2631.54       2342.77       184.35 o                         
 -18   3  10       7109.83       6595.66       328.75 o                         
 -17   3  10      16687.88      18436.62       570.94 o                         
 -16   3  10       9403.17       9440.29       279.13 o                         
 -15   3  10      12266.98      12193.69       448.27 o                         
 -14   3  10       2253.69       2223.96       161.04 o                         
 -13   3  10       4295.87       4463.25       210.69 o                         
 -12   3  10      34195.68      34040.20       813.99 o                         
 -11   3  10      25189.61      25762.05       789.34 o                         
 -10   3  10      39110.86      38302.79       888.87 o                         
  -9   3  10       7023.88       6876.90       214.76 o                         
  -8   3  10        262.39        279.28        49.82 o                         
  -7   3  10       9051.50       8345.96       227.82 o                         
  -6   3  10      27155.30      25708.67       551.58 o                         
  -5   3  10      36127.21      34655.02       721.93 o                         
  -4   3  10      72341.66      70632.58      1288.04 o                         
  -3   3  10       3720.33       3153.00       106.58 o                         
  -2   3  10      13848.75      14173.64       305.06 o                         
  -1   3  10       9581.47       9223.15       210.19 o                         
   0   3  10      42718.31      41934.73       732.12 o                         
   1   3  10      48821.70      46611.07       919.29 o                         
   2   3  10      88833.93      89070.52      1692.68 o                         
   3   3  10      14985.52      13872.07       271.77 o                         
   4   3  10       1418.73       1343.03        54.93 o                         
   5   3  10       7621.60       8025.51       245.66 o                         
   6   3  10       5394.42       5110.67       163.04 o                         
   7   3  10      15511.64      14573.02       372.53 o                         
   8   3  10      18424.22      18476.24       396.71 o                         
   9   3  10      14051.13      13690.02       350.70 o                         
  10   3  10       4980.15       5082.88       179.69 o                         
  11   3  10         74.37         77.70        62.12 o                         
  12   3  10       4412.33       4534.80       217.00 o                         
  13   3  10       8320.17       8316.27       290.00 o                         
  14   3  10       1195.12       1309.38       136.01 o                         
  15   3  10       8119.54       8136.99       393.61 o                         
  16   3  10          4.28         61.10        99.28 o                         
  17   3  10          1.97        181.01       114.53 o                         
  18   3  10        151.38        279.68       138.77 o                         
  19   3  10        280.60        288.22       134.12 o                         
  20   3  10         66.05        204.57       143.50 o                         
  21   3  10        921.12        969.89       215.57 o                         
  22   3  10        382.48        264.72       224.13 o                         
  23   3  10        415.49        344.82       197.40 o                         
  24   3  10         63.26       -150.75       190.48 o                         
 -23   4  10        789.14        401.12       299.61 o                         
 -22   4  10       2461.95       2054.03       321.43 o                         
 -21   4  10       6284.08       6021.68       411.71 o                         
 -20   4  10       4965.56       5122.65       457.37 o                         
 -19   4  10       5827.98       5936.31       604.02 o                         
 -18   4  10        744.60        703.32       177.49 o                         
 -17   4  10       2734.39       2197.62       331.15 o                         
 -16   4  10       4979.47       5143.22       305.27 o                         
 -15   4  10       8472.65       8648.50       435.11 o                         
 -14   4  10      24253.74      23317.09       721.01 o                         
 -13   4  10       5801.95       5903.45       256.33 o                         
 -12   4  10       2086.79       2227.75       160.31 o                         
 -11   4  10       3418.03       3516.46       182.63 o                         
 -10   4  10       5655.14       5834.47       235.66 o                         
  -9   4  10       2329.17       2369.13       136.48 o                         
  -8   4  10      32742.41      32289.85       825.76 o                         
  -7   4  10      48908.48      48385.43       923.07 o                         
  -6   4  10       7986.77       7405.04       241.09 o                         
  -5   4  10      18130.49      18213.34       403.64 o                         
  -4   4  10         65.45         75.32        33.70 o                         
  -3   4  10       7125.56       7183.18       180.62 o                         
  -2   4  10       9258.84       9322.39       228.18 o                         
  -1   4  10      39132.86      38984.23       737.12 o                         
   0   4  10      22444.01      22530.34       486.48 o                         
   1   4  10      25271.28      24505.18       523.27 o                         
   2   4  10       2559.28       2615.17        97.92 o                         
   3   4  10          0.86         51.00        25.46 o                         
   4   4  10       6103.86       6204.88       149.51 o                         
   5   4  10      24356.96      23620.86       476.02 o                         
   6   4  10      25468.10      24426.52       537.00 o                         
   7   4  10      20708.28      20929.44       531.13 o                         
   8   4  10      13811.48      13798.40       344.17 o                         
   9   4  10       3168.09       2914.69       124.88 o                         
  10   4  10       1656.53       1775.29       133.22 o                         
  11   4  10       3455.75       3617.48       190.28 o                         
  12   4  10       6220.99       6359.77       217.90 o                         
  13   4  10      16838.79      16800.47       463.80 o                         
  14   4  10      14079.62      14168.91       550.02 o                         
  15   4  10       3598.69       3557.55       240.19 o                         
  16   4  10       4063.47       4136.67       249.67 o                         
  17   4  10       1086.05       1344.32       212.78 o                         
  18   4  10       1175.25       1170.32       187.61 o                         
  19   4  10       5716.40       5324.86       624.57 o                         
  20   4  10       4531.97       4096.49       347.27 o                         
  21   4  10       2599.73       2592.49       292.65 o                         
  22   4  10       3909.95       3135.66       612.01 o                         
  23   4  10        758.41        886.01       412.53 o                         
 -22   5  10          1.52        213.41       311.27 o                         
 -21   5  10        237.71         73.77       264.94 o                         
 -20   5  10       2812.27       3127.89       421.80 o                         
 -19   5  10       4945.53       4539.04       395.90 o                         
 -18   5  10       3413.54       2862.97       315.72 o                         
 -17   5  10        909.84        770.29       198.48 o                         
 -16   5  10         28.77        -32.65       120.85 o                         
 -15   5  10        365.34        557.98       148.72 o                         
 -14   5  10       2316.65       2075.27       193.86 o                         
 -13   5  10       3643.68       3724.37       254.77 o                         
 -12   5  10        352.14        457.46        99.48 o                         
 -11   5  10       2051.03       2044.97       152.46 o                         
 -10   5  10       5275.98       5436.82       257.71 o                         
  -9   5  10       5383.67       5438.86       219.68 o                         
  -8   5  10        100.99        176.24        58.96 o                         
  -7   5  10       4022.89       4162.61       149.19 o                         
  -6   5  10         36.48        104.55        46.28 o                         
  -5   5  10       2721.06       2793.15       111.55 o                         
  -4   5  10       1867.72       1908.89       113.69 o                         
  -3   5  10      10522.92      10365.70       291.47 o                         
  -2   5  10      13405.39      12787.97       386.59 o                         
  -1   5  10      23407.82      23260.46       637.74 o                         
   0   5  10       1309.86       1439.19       114.83 o                         
   1   5  10       2375.71       2540.34       151.04 o                         
   2   5  10       5111.32       4949.27       238.64 o                         
   3   5  10      17848.07      17007.52       561.20 o                         
   4   5  10      23099.43      22490.25       542.30 o                         
   5   5  10      20289.32      19984.07       634.30 o                         
   6   5  10      24425.47      24104.63       673.69 o                         
   7   5  10       2107.58       2176.99       155.46 o                         
   8   5  10        202.21        223.67        94.09 o                         
   9   5  10      24396.93      24912.77       725.43 o                         
  10   5  10      26215.65      25810.40       678.23 o                         
  11   5  10      26683.92      27069.53       923.19 o                         
  12   5  10      16112.04      15803.45       571.69 o                         
  13   5  10       1763.41       1993.12       201.12 o                         
  14   5  10        883.20        747.81       194.50 o                         
  15   5  10      13055.97      12405.69       545.38 o                         
  16   5  10      11080.97      10457.74       594.82 o                         
  17   5  10      19143.90      17497.12      1310.73 o                         
  18   5  10      19882.92      16794.40      1152.49 o                         
  19   5  10       6211.64       5614.65       524.15 o                         
  20   5  10          1.14        -41.62       206.28 o                         
  21   5  10       2064.31       1648.79       403.81 o                         
 -20   6  10       1275.12        534.09       397.00 o                         
 -19   6  10        204.97        138.55       298.39 o                         
 -18   6  10          0.34        -95.59       171.81 o                         
 -17   6  10        336.97        145.42       183.15 o                         
 -16   6  10        245.21        216.41       196.62 o                         
 -15   6  10       1973.79       1969.34       214.28 o                         
 -14   6  10       4113.44       3628.56       337.00 o                         
 -13   6  10          9.37         13.45        89.28 o                         
 -12   6  10        122.23        -82.15        82.15 o                         
 -11   6  10        734.79        792.60       122.83 o                         
 -10   6  10        225.16        263.65       104.90 o                         
  -9   6  10         31.96          5.16        70.55 o                         
  -8   6  10         10.21        114.59        67.72 o                         
  -7   6  10       2692.44       2819.84       174.14 o                         
  -6   6  10         22.01        149.86        84.49 o                         
  -5   6  10      11725.36      11753.54       379.15 o                         
  -4   6  10       6917.94       7256.02       273.96 o                         
  -3   6  10        897.20        941.10        95.96 o                         
  -2   6  10       4385.11       4593.40       210.32 o                         
  -1   6  10       4992.19       5402.89       228.80 o                         
   0   6  10       5917.46       6473.17       252.80 o                         
   1   6  10       6833.70       6856.66       264.71 o                         
   2   6  10       9903.93      10264.84       367.01 o                         
   3   6  10      11153.39      10804.19       330.24 o                         
   4   6  10        121.04        175.94        78.28 o                         
   5   6  10         78.47        124.48        81.09 o                         
   6   6  10       5608.67       6017.54       278.75 o                         
   7   6  10      11992.92      12278.44       438.57 o                         
   8   6  10      16190.72      15490.76       812.24 o                         
   9   6  10      22711.98      22663.45       704.85 o                         
  10   6  10        122.78        -77.67        99.31 o                         
  11   6  10        114.82       -128.64       143.79 o                         
  12   6  10       1412.11       1770.69       247.51 o                         
  13   6  10      12867.85      13355.47       716.23 o                         
  14   6  10      14940.36      14504.59       681.12 o                         
  15   6  10      13673.98      13022.36       644.97 o                         
  16   6  10       3808.70       2930.43       483.30 o                         
  17   6  10         43.47        118.74       281.08 o                         
  18   6  10       1097.69        805.48       366.78 o                         
  19   6  10       6220.43       4924.09       957.58 o                         
 -17   7  10       1075.03        692.54       251.27 o                         
 -16   7  10        456.52        356.17       227.69 o                         
 -15   7  10       1211.44        959.45       235.30 o                         
 -14   7  10        243.62        248.13       205.66 o                         
 -13   7  10        849.42        826.72       172.64 o                         
 -12   7  10         18.69         57.43       116.63 o                         
 -11   7  10        736.15       1006.45       168.24 o                         
 -10   7  10       8641.07       8390.29       379.89 o                         
  -9   7  10       4111.52       4341.81       322.66 o                         
  -8   7  10         73.88        196.58        91.43 o                         
  -7   7  10        297.01        201.21        96.89 o                         
  -6   7  10       3140.97       3306.08       202.16 o                         
  -5   7  10       8963.99       9235.63       366.22 o                         
  -4   7  10       1299.62       1421.55       153.99 o                         
  -3   7  10       7405.32       7966.27       378.04 o                         
  -2   7  10       1713.67       1748.19       170.24 o                         
  -1   7  10        111.69        234.22        81.41 o                         
   0   7  10        141.02        366.31       167.50 o                         
   1   7  10        343.29        593.43       119.35 o                         
   2   7  10        479.18        367.48       144.15 o                         
   3   7  10       7657.04       7458.12       268.06 o                         
   4   7  10       4720.01       4779.41       226.47 o                         
   5   7  10       3216.15       3568.59       329.93 o                         
   6   7  10        131.57        209.76       116.73 o                         
   7   7  10         11.56        -67.70       119.58 o                         
   8   7  10         37.38        168.41       188.94 o                         
   9   7  10       1655.59       1698.65       262.68 o                         
  10   7  10       2182.76       2083.27       269.58 o                         
  11   7  10        821.89        506.79       162.93 o                         
  12   7  10       1530.70       1892.73       270.00 o                         
  13   7  10        482.23        856.72       225.29 o                         
  14   7  10          1.82        185.12       270.16 o                         
  15   7  10        189.78        529.22       363.15 o                         
  16   7  10        424.48        308.21       218.06 o                         
  17   7  10        258.48         37.30       291.08 o                         
 -14   8  10       3876.52       3723.97       362.94 o                         
 -13   8  10       1948.36       1838.36       448.95 o                         
 -12   8  10       1573.39       2022.94       388.17 o                         
 -11   8  10        206.51         84.00       168.23 o                         
 -10   8  10        639.73        538.69       195.02 o                         
  -9   8  10       1184.42       1277.02       171.73 o                         
  -8   8  10       1277.08       1396.81       184.15 o                         
  -7   8  10       1222.21       1184.60       182.03 o                         
  -6   8  10        257.63        164.15       129.06 o                         
  -5   8  10        998.14        968.34       162.37 o                         
  -4   8  10        137.75        227.02       122.77 o                         
  -3   8  10       1461.13       1615.59       236.48 o                         
  -2   8  10        466.44        605.48       123.20 o                         
  -1   8  10       2015.59       2197.77       182.00 o                         
   0   8  10        481.85        409.30       107.99 o                         
   1   8  10        586.12        680.84       129.17 o                         
   2   8  10        258.52        317.55       110.70 o                         
   3   8  10       1884.79       2168.89       189.24 o                         
   4   8  10       6826.96       7451.71       350.69 o                         
   5   8  10        859.31        964.90       166.92 o                         
   6   8  10        470.47        529.06       194.67 o                         
   7   8  10        577.86        574.77       282.47 o                         
   8   8  10        838.53        624.57       205.65 o                         
   9   8  10       1100.39        627.60       327.34 o                         
  10   8  10       1007.49        413.40       304.39 o                         
  11   8  10        576.70        314.80       235.20 o                         
  12   8  10        280.94        201.77       235.05 o                         
  13   8  10        187.74       -376.60       692.92 o                         
  -8   9  10         36.72         35.46       176.17 o                         
  -7   9  10        115.84        136.60       178.09 o                         
  -6   9  10       1119.48       1126.25       503.22 o                         
  -5   9  10       1199.25       1374.27       269.92 o                         
  -4   9  10         17.65        223.38       185.59 o                         
  -3   9  10          7.31       -159.60       159.60 o                         
  -2   9  10         11.05       -102.10       175.18 o                         
  -1   9  10       3192.38       2953.20       347.37 o                         
   0   9  10        839.82        745.83       223.63 o                         
   1   9  10        226.98          9.58       141.13 o                         
   2   9  10         41.35         -4.22       126.74 o                         
   3   9  10          7.12         53.11       123.47 o                         
   4   9  10          4.35        230.96       144.40 o                         
   5   9  10       1014.60        859.59       188.98 o                         
   6   9  10        594.41        367.74       173.56 o                         
   7   9  10        561.60        404.56       179.87 o                         
 -25   1  11       1603.80       1620.68       248.59 o                         
 -24   1  11       2342.21       2346.84       235.11 o                         
 -23   1  11       6939.26       6650.26       363.63 o                         
 -22   1  11       3301.05       3459.93       258.37 o                         
 -21   1  11        753.80        874.89       148.25 o                         
 -20   1  11        613.21        591.00       139.53 o                         
 -19   1  11       5517.17       5652.65       263.32 o                         
 -18   1  11       9848.72       9934.30       355.39 o                         
 -17   1  11      15242.47      15867.53       430.10 o                         
 -16   1  11      18580.36      18761.10       512.65 o                         
 -15   1  11       2377.90       2563.87       144.65 o                         
 -14   1  11       2845.47       3014.78       157.44 o                         
 -13   1  11      21887.80      22319.25       539.75 o                         
 -12   1  11      15080.26      15182.82       362.58 o                         
 -11   1  11      43531.11      44190.64       857.33 o                         
 -10   1  11      11759.67      11926.73       272.41 o                         
  -9   1  11       3522.43       3793.38       116.01 o                         
  -8   1  11       4183.88       3941.18       118.34 o                         
  -7   1  11      30037.20      30128.61       519.35 o                         
  -6   1  11      47272.49      46998.81       707.07 o                         
  -5   1  11      33355.82      31739.70       469.01 o                         
  -4   1  11       9250.97       8738.44       163.36 o                         
  -3   1  11       6718.98       7353.27       133.89 o                         
  -2   1  11        496.30        465.22        40.38 o                         
  -1   1  11      16344.65      15002.79       209.55 o                         
   0   1  11      98072.88      97639.55      1294.26 o                         
   1   1  11      90208.53      89197.76      1279.76 o                         
   2   1  11      14436.86      13442.81       226.04 o                         
   3   1  11       1665.38       1924.47        73.89 o                         
   4   1  11       4408.93       4477.15       128.15 o                         
   5   1  11       5784.36       5321.33       142.36 o                         
   6   1  11      29496.12      28793.67       603.14 o                         
   7   1  11      16526.44      16451.57       412.41 o                         
   8   1  11       3079.92       3165.86       174.96 o                         
   9   1  11       2986.38       3271.20       147.56 o                         
  10   1  11       3140.52       3113.73       151.05 o                         
  11   1  11      10008.65      10317.13       322.31 o                         
  12   1  11       9016.89       9039.00       325.45 o                         
  13   1  11       9625.11       9968.28       366.31 o                         
  14   1  11        575.68        609.06       108.72 o                         
  15   1  11       2472.93       2658.31       198.08 o                         
  16   1  11        143.46        349.00       121.41 o                         
  17   1  11       4731.83       4897.48       253.99 o                         
  18   1  11       1681.52       1988.82       229.95 o                         
  19   1  11        823.84       1125.97       279.83 o                         
  20   1  11        352.74        502.78       149.43 o                         
  21   1  11        747.01       1226.97       197.17 o                         
  22   1  11        636.69        545.85       154.77 o                         
  23   1  11       1196.61       1440.48       241.68 o                         
  24   1  11          0.51        156.61       183.41 o                         
  25   1  11         49.31         21.73       191.66 o                         
 -25   2  11        227.17         54.77       193.61 o                         
 -24   2  11        117.38        -97.98       139.89 o                         
 -23   2  11       3741.85       4031.11       261.77 o                         
 -22   2  11       5391.02       5343.03       305.96 o                         
 -21   2  11      12003.21      12615.41       579.29 o                         
 -20   2  11      10611.64      10377.04       387.34 o                         
 -19   2  11       1947.26       1731.43       205.12 o                         
 -18   2  11       3384.13       2660.19       186.61 o                         
 -17   2  11       9874.17      10161.35       356.98 o                         
 -16   2  11      28272.91      28735.60       690.88 o                         
 -15   2  11      21321.73      20993.12       527.05 o                         
 -14   2  11      14356.33      14662.62       395.16 o                         
 -13   2  11       7975.35       7917.72       238.87 o                         
 -12   2  11       1106.66       1164.90        80.53 o                         
 -11   2  11       2188.32       2169.81       103.37 o                         
 -10   2  11      34616.04      34981.75       608.40 o                         
  -9   2  11     112659.67     115112.58      1935.64 o                         
  -8   2  11      71517.32      71715.88      1312.00 o                         
  -7   2  11      14668.71      14448.40       342.54 o                         
  -6   2  11      15110.99      15647.80       331.50 o                         
  -5   2  11      17459.75      17345.29       335.73 o                         
  -4   2  11      34759.75      33182.46       593.76 o                         
  -3   2  11      88330.10      87479.85      1392.18 o                         
  -2   2  11      75973.23      76890.50      1219.14 o                         
  -1   2  11      39738.63      38428.79       597.03 o                         
   0   2  11       6469.04       6897.77       146.62 o                         
   1   2  11        641.45        705.72        43.81 o                         
   2   2  11      18910.64      18195.38       390.15 o                         
   3   2  11      47382.86      45382.61       832.93 o                         
   4   2  11     119191.91     118373.10      1960.29 o                         
   5   2  11      18677.46      18334.56       371.35 o                         
   6   2  11      15280.75      16013.89       396.93 o                         
   7   2  11         59.22        140.66        37.50 o                         
   8   2  11      22890.24      23995.33       577.26 o                         
   9   2  11       3652.03       3266.29       153.06 o                         
  10   2  11      42569.91      43434.86       984.53 o                         
  11   2  11       6282.12       6557.90       244.21 o                         
  12   2  11      10663.35      10781.60       348.74 o                         
  13   2  11       1572.26       1509.67       133.87 o                         
  14   2  11       1009.83       1085.36       124.92 o                         
  15   2  11        887.61       1147.27       132.38 o                         
  16   2  11      11676.31      11359.79       411.91 o                         
  17   2  11        106.68        283.48       127.62 o                         
  18   2  11       6170.32       6070.44       369.88 o                         
  19   2  11        127.24        149.85       114.09 o                         
  20   2  11        153.70         85.82       118.58 o                         
  21   2  11         61.22         18.04       117.83 o                         
  22   2  11         25.46        114.38       153.78 o                         
  23   2  11        135.30        328.68       184.55 o                         
  24   2  11        137.48        247.07       291.49 o                         
 -24   3  11        787.65        381.01       230.85 o                         
 -23   3  11        477.83        582.61       187.58 o                         
 -22   3  11        426.49        278.15       179.57 o                         
 -21   3  11       3768.61       3366.06       283.56 o                         
 -20   3  11      10291.47       9268.11       376.72 o                         
 -19   3  11       9034.11      10639.42       534.08 o                         
 -18   3  11       6264.75       7138.21       466.07 o                         
 -17   3  11       3837.46       3915.74       200.20 o                         
 -16   3  11       4116.61       4283.96       240.27 o                         
 -15   3  11        441.25        521.16       108.95 o                         
 -14   3  11      14528.93      14497.71       447.36 o                         
 -13   3  11       9435.14       9609.38       300.50 o                         
 -12   3  11      11338.83      11357.48       365.29 o                         
 -11   3  11      21343.56      22360.03       637.87 o                         
 -10   3  11       2332.00       2539.18       131.40 o                         
  -9   3  11        832.48       1062.60        88.06 o                         
  -8   3  11          6.31         50.81        38.57 o                         
  -7   3  11      25347.57      25941.01       521.77 o                         
  -6   3  11       8807.77       8791.87       232.27 o                         
  -5   3  11      11959.55      11355.04       240.99 o                         
  -4   3  11        312.56        201.60        39.52 o                         
  -3   3  11      11062.53      11210.10       258.22 o                         
  -2   3  11      12752.75      13210.43       270.85 o                         
  -1   3  11       2213.13       2562.00        88.03 o                         
   0   3  11      17968.41      17682.27       339.09 o                         
   1   3  11      35871.27      36648.08       811.77 o                         
   2   3  11      11307.34      10537.85       226.25 o                         
   3   3  11       1057.61        912.07        51.29 o                         
   4   3  11       5843.00       5555.31       133.09 o                         
   5   3  11      11606.43      12048.15       292.42 o                         
   6   3  11       2354.36       2557.84       114.29 o                         
   7   3  11       2508.72       2394.52       112.95 o                         
   8   3  11      14757.96      14293.26       341.64 o                         
   9   3  11      20564.21      20287.98       478.02 o                         
  10   3  11      16543.74      16243.21       377.74 o                         
  11   3  11       2029.43       2108.30       179.18 o                         
  12   3  11         69.75         23.10        74.87 o                         
  13   3  11      13777.20      13583.70       479.18 o                         
  14   3  11       2213.51       2618.73       182.76 o                         
  15   3  11       5257.21       5825.71       479.06 o                         
  16   3  11      14824.82      14592.42       488.93 o                         
  17   3  11       5772.95       5834.47       303.56 o                         
  18   3  11        669.72        814.22       219.32 o                         
  19   3  11        875.56        959.15       165.08 o                         
  20   3  11       3715.46       3816.99       267.10 o                         
  21   3  11       4700.49       4237.45       330.73 o                         
  22   3  11       2200.14       1705.85       250.80 o                         
  23   3  11       6041.14       6238.81       501.91 o                         
  24   3  11        512.61        550.65       217.69 o                         
 -23   4  11       5402.77       5519.13       670.17 o                         
 -22   4  11       1922.27       2349.39       434.04 o                         
 -21   4  11       2301.04       2284.47       320.43 o                         
 -20   4  11         86.60        185.80       173.87 o                         
 -19   4  11       1850.04       1913.05       267.97 o                         
 -18   4  11       6809.23       6345.96       391.31 o                         
 -17   4  11      14853.33      15094.67       718.80 o                         
 -16   4  11       2545.89       2291.94       223.73 o                         
 -15   4  11        119.68        234.41       131.19 o                         
 -14   4  11       3497.98       3373.70       216.45 o                         
 -13   4  11       1384.75       1446.70       138.51 o                         
 -12   4  11        133.07        149.13        86.07 o                         
 -11   4  11         28.47         60.16        61.73 o                         
 -10   4  11       1267.37       1248.83       110.62 o                         
  -9   4  11       2097.17       2443.26       150.37 o                         
  -8   4  11        115.96        130.79        49.35 o                         
  -7   4  11         11.93         36.26        32.79 o                         
  -6   4  11       2734.00       2715.71       121.10 o                         
  -5   4  11        960.75       1074.53        77.52 o                         
  -4   4  11        745.34        727.61        62.25 o                         
  -3   4  11       1404.40       1310.72        69.18 o                         
  -2   4  11       7701.99       8109.54       207.22 o                         
  -1   4  11       2347.99       2433.77        90.16 o                         
   0   4  11       7801.41       7552.12       230.88 o                         
   1   4  11      28257.08      28604.95       657.68 o                         
   2   4  11      12297.20      12035.40       348.17 o                         
   3   4  11        860.48        928.38        55.12 o                         
   4   4  11       2701.50       2682.54       103.56 o                         
   5   4  11       3906.09       4359.87       154.57 o                         
   6   4  11      12903.15      13154.35       332.74 o                         
   7   4  11      29380.25      28793.37       578.38 o                         
   8   4  11      23495.80      22561.04       512.26 o                         
   9   4  11       9687.64       9821.60       283.03 o                         
  10   4  11         95.98        196.03        67.19 o                         
  11   4  11       8136.30       8120.23       300.10 o                         
  12   4  11      17649.49      16452.31       486.38 o                         
  13   4  11      10740.75      10426.68       425.60 o                         
  14   4  11      30613.58      29408.50      1314.65 o                         
  15   4  11       6936.70       6756.82       404.79 o                         
  16   4  11        201.21        191.48       141.01 o                         
  17   4  11        963.29       1020.70       247.82 o                         
  18   4  11      17794.25      17052.96       703.23 o                         
  19   4  11       4376.50       3336.68       579.09 o                         
  20   4  11       6851.01       5776.11       714.66 o                         
  21   4  11       3848.83       3571.24       423.01 o                         
  22   4  11        807.78        452.26       309.84 o                         
  23   4  11       1169.35        575.91       412.28 o                         
 -22   5  11        279.62        399.97       233.17 o                         
 -21   5  11        647.51        489.80       225.91 o                         
 -20   5  11       1427.39       1432.80       298.31 o                         
 -19   5  11       1172.28       1152.32       229.43 o                         
 -18   5  11       1066.52       1024.85       210.43 o                         
 -17   5  11        860.24        792.30       182.55 o                         
 -16   5  11         17.79         51.68       127.10 o                         
 -15   5  11        184.70        161.72       142.32 o                         
 -14   5  11        885.56        866.71       141.66 o                         
 -13   5  11        190.85        200.82        93.32 o                         
 -12   5  11       2299.65       2363.81       168.94 o                         
 -11   5  11       9673.94       9454.13       375.24 o                         
 -10   5  11        219.46        269.89        91.57 o                         
  -9   5  11       2220.47       2133.97       142.66 o                         
  -8   5  11        179.81        179.75        60.44 o                         
  -7   5  11        431.34        438.63        67.59 o                         
  -6   5  11         51.33        115.74        51.15 o                         
  -5   5  11       1657.99       1566.90        94.28 o                         
  -4   5  11        675.10        610.70        62.87 o                         
  -3   5  11       3510.12       3453.79       148.09 o                         
  -2   5  11       8464.18       8330.58       245.21 o                         
  -1   5  11       5635.87       5494.50       227.15 o                         
   0   5  11       1023.17       1016.00       101.66 o                         
   1   5  11        246.81        297.95        69.79 o                         
   2   5  11       5584.86       5859.53       261.83 o                         
   3   5  11       4481.52       4459.55       193.57 o                         
   4   5  11      13047.37      12338.96       404.30 o                         
   5   5  11      12151.47      12101.08       385.86 o                         
   6   5  11       4253.49       3990.32       399.51 o                         
   7   5  11        127.09         35.90        79.33 o                         
   8   5  11        760.59        795.41       122.07 o                         
   9   5  11       7910.02       7823.24       367.07 o                         
  10   5  11       9859.55       9438.19       314.21 o                         
  11   5  11      14451.21      14183.47       587.60 o                         
  12   5  11       2940.96       3041.68       243.11 o                         
  13   5  11        427.12        334.05       129.95 o                         
  14   5  11        994.51       1008.17       183.74 o                         
  15   5  11       2400.56       2603.56       251.90 o                         
  16   5  11       7206.05       6943.94       485.31 o                         
  17   5  11       9232.59       9111.96       912.62 o                         
  18   5  11       3710.64       3441.56       589.01 o                         
  19   5  11        562.39        408.28       835.93 o                         
  20   5  11        254.11        160.97       173.79 o                         
  21   5  11       1188.18       1200.68       337.42 o                         
 -20   6  11       1815.42       1642.49       504.91 o                         
 -19   6  11       2281.64       1897.08       423.88 o                         
 -18   6  11        683.38        388.01       205.94 o                         
 -17   6  11        419.55        -40.18       210.06 o                         
 -16   6  11        262.34        193.06       147.80 o                         
 -15   6  11        716.28        274.89       246.64 o                         
 -14   6  11       2631.43       2718.37       279.90 o                         
 -13   6  11       1725.06       1783.95       154.03 o                         
 -12   6  11       5355.29       5238.10       232.06 o                         
 -11   6  11       3523.22       3403.55       179.79 o                         
 -10   6  11        434.52        243.64       132.37 o                         
  -9   6  11       1715.10       1753.53       143.64 o                         
  -8   6  11       5306.91       5748.05       216.06 o                         
  -7   6  11       8534.11       8682.42       312.77 o                         
  -6   6  11        880.05        918.55       112.53 o                         
  -5   6  11       3486.29       3144.22       181.68 o                         
  -4   6  11          6.75         21.61        56.07 o                         
  -3   6  11         17.29         64.33        69.72 o                         
  -2   6  11       2353.93       2702.33       161.29 o                         
  -1   6  11       3560.22       3555.26       182.22 o                         
   0   6  11        832.88       1003.49       112.50 o                         
   1   6  11      10737.38      10950.77       359.55 o                         
   2   6  11        644.88        666.04       112.89 o                         
   3   6  11       1017.08       1056.80        85.02 o                         
   4   6  11       1836.44       1685.65       135.59 o                         
   5   6  11       2237.29       2221.82       169.84 o                         
   6   6  11        124.70        190.20        89.61 o                         
   7   6  11        638.65        775.25       146.70 o                         
   8   6  11        579.05        684.00       132.54 o                         
   9   6  11       1560.50       1576.51       190.78 o                         
  10   6  11         62.49        262.13       117.65 o                         
  11   6  11        466.04        319.06       135.65 o                         
  12   6  11         85.27        123.86       130.20 o                         
  13   6  11        118.47        -89.93       129.84 o                         
  14   6  11        962.79        898.87       232.17 o                         
  15   6  11        743.64        765.35       263.08 o                         
  16   6  11       2646.19       2694.82       307.09 o                         
  17   6  11       1255.86       1200.35       313.82 o                         
  18   6  11        394.79        457.39       237.79 o                         
  19   6  11        581.45        407.64       378.86 o                         
 -17   7  11       6846.28       6763.93       481.04 o                         
 -16   7  11       2371.95       3124.05       392.17 o                         
 -15   7  11       2550.70       2737.64       302.78 o                         
 -14   7  11       1168.25       1029.87       210.51 o                         
 -13   7  11         19.26        -30.30       121.97 o                         
 -12   7  11       2500.24       2348.16       221.51 o                         
 -11   7  11       7956.86       8361.76       388.96 o                         
 -10   7  11       2682.46       2507.38       197.93 o                         
  -9   7  11       2498.64       2496.84       190.30 o                         
  -8   7  11         36.34         94.31        88.50 o                         
  -7   7  11        384.94        251.62       125.34 o                         
  -6   7  11       1185.35       1320.95       145.27 o                         
  -5   7  11       5733.61       5877.34       265.21 o                         
  -4   7  11       2087.75       2153.74       170.47 o                         
  -3   7  11       3447.05       3629.00       207.79 o                         
  -2   7  11          3.41        -46.07        79.53 o                         
  -1   7  11         78.80        -78.11        99.98 o                         
   0   7  11         76.12        182.75        90.60 o                         
   1   7  11       1079.32       1363.72       161.83 o                         
   2   7  11        687.78        537.23       137.28 o                         
   3   7  11        834.33        964.27       117.21 o                         
   4   7  11          4.32         50.95        75.94 o                         
   5   7  11       1626.28       1610.35       205.79 o                         
   6   7  11         88.79        -63.23        99.40 o                         
   7   7  11         44.68        -32.79       125.55 o                         
   8   7  11       1052.38        787.84       275.64 o                         
   9   7  11        123.45        206.24       133.65 o                         
  10   7  11          0.62        202.59       160.86 o                         
  11   7  11        108.02       -115.82       165.85 o                         
  12   7  11        145.66        363.97       234.11 o                         
  13   7  11        205.05        316.19       215.72 o                         
  14   7  11       5201.51       4294.20       441.55 o                         
  15   7  11       2432.11       1501.90       387.36 o                         
  16   7  11        314.29        361.61       334.96 o                         
 -14   8  11        283.70       -167.34       453.90 o                         
 -13   8  11        127.52        163.18       190.09 o                         
 -12   8  11        850.61       1098.82       277.96 o                         
 -11   8  11       4178.33       3899.09       330.00 o                         
 -10   8  11        586.94        380.62       151.42 o                         
  -9   8  11        313.74        357.13       134.11 o                         
  -8   8  11        435.25        453.24       139.29 o                         
  -7   8  11       4760.63       4733.24       282.40 o                         
  -6   8  11        825.19        723.31       134.27 o                         
  -5   8  11       2950.30       3175.59       211.46 o                         
  -4   8  11        420.87        444.65       128.88 o                         
  -3   8  11        744.77        880.23       146.29 o                         
  -2   8  11       1161.43       1289.10       161.01 o                         
  -1   8  11        329.05        272.16       104.98 o                         
   0   8  11       2337.48       2759.05       370.62 o                         
   1   8  11       3008.98       2792.82       199.77 o                         
   2   8  11        597.45        680.70       131.18 o                         
   3   8  11        357.68        432.96       177.73 o                         
   4   8  11         19.05        -25.14       127.99 o                         
   5   8  11       2648.73       2350.06       209.60 o                         
   6   8  11        939.05        994.05       221.11 o                         
   7   8  11        889.52        613.00       217.45 o                         
   8   8  11         26.93        224.95       183.82 o                         
   9   8  11       2326.57       2200.23       565.44 o                         
  10   8  11       1265.38       1109.39       297.53 o                         
  11   8  11       2117.12       1949.02       575.93 o                         
  12   8  11          2.20         48.26       282.44 o                         
  13   8  11        742.23         12.77       593.45 o                         
  -8   9  11        509.09        605.64       462.88 o                         
  -7   9  11       4197.72       3988.79       416.27 o                         
  -6   9  11       1280.46       1282.69       312.72 o                         
  -5   9  11        759.65       1103.90       417.05 o                         
  -4   9  11        117.04        354.51       177.50 o                         
  -3   9  11       1337.42       2089.79       267.06 o                         
  -2   9  11       2568.01       3105.48       313.19 o                         
  -1   9  11       3449.88       3440.55       361.52 o                         
   0   9  11       2137.18       2413.11       283.36 o                         
   1   9  11        530.31        807.01       178.84 o                         
   2   9  11        216.38        221.54       136.83 o                         
   3   9  11         16.21        189.98       148.00 o                         
   4   9  11       1812.04       2195.28       241.33 o                         
   5   9  11       5766.10       5834.45       394.84 o                         
   6   9  11       5039.95       5020.74       427.04 o                         
   7   9  11        639.77        657.58       187.94 o                         
 -26   0  12        556.47        658.15       440.16 o                         
 -25   0  12       1573.90       1867.62       480.35 o                         
 -24   0  12         14.63        -45.94       182.07 o                         
 -23   0  12          6.61        -88.02       195.36 o                         
 -22   0  12       2506.30       2304.93       280.56 o                         
 -21   0  12        540.90        491.04       178.15 o                         
 -20   0  12      20249.61      19672.00      1287.38 o                         
 -19   0  12      20008.25      17883.36       892.16 o                         
 -18   0  12       1231.40       1982.17       217.76 o                         
 -17   0  12      10976.41      10532.39       500.55 o                         
 -16   0  12        667.02        686.58       176.54 o                         
 -15   0  12        872.71       1047.33       152.46 o                         
 -14   0  12      45687.02      48347.84      1610.88 o                         
 -13   0  12      13687.04      14286.30       527.42 o                         
 -12   0  12      62964.07      65830.04      1765.56 o                         
 -11   0  12      63319.34      63923.99      1701.36 o                         
 -10   0  12      36858.06      36671.79       913.46 o                         
  -9   0  12      11436.23      11451.66       346.00 o                         
  -8   0  12       1782.00       1667.39        93.72 o                         
  -7   0  12      63213.74      64026.74      1348.30 o                         
  -6   0  12      89165.31      89033.16      1840.08 o                         
  -5   0  12      99966.21      99619.20      2253.68 o                         
  -4   0  12     216203.30     219257.69      4400.55 o                         
  -3   0  12      65832.85      66259.57      1271.13 o                         
  -2   0  12       2040.59       2142.77        83.90 o                         
  -1   0  12     112278.39     107893.83      1898.35 o                         
   0   0  12     158735.09     156983.86      2927.94 o                         
   1   0  12     235886.17     234631.28      5145.21 o                         
   2   0  12     158935.56     158127.77      3777.53 o                         
   3   0  12     294440.47     290781.53     10078.05 o                         
   4   0  12       4651.40       4370.04       178.59 o                         
   5   0  12       6592.52       8703.81       343.42 o                         
   6   0  12     271172.41     292363.28      8308.47 o                         
   7   0  12     165607.86     165149.72      4759.43 o                         
   8   0  12      84149.14      79019.84      2361.35 o                         
   9   0  12     194027.56     200553.61      5779.82 o                         
  10   0  12      13050.87      12876.86       519.22 o                         
  11   0  12       9500.53      10109.59       449.82 o                         
  12   0  12      35139.20      35612.58      1901.73 o                         
  13   0  12      28926.59      28535.17      1014.18 o                         
  14   0  12     102790.85     104679.78      3181.31 o                         
  15   0  12       8698.27       8704.17       455.05 o                         
  16   0  12         69.37         20.90       112.97 o                         
  17   0  12      37266.22      39200.09      1457.63 o                         
  18   0  12         13.17         68.04       173.78 o                         
  20   0  12      19513.28      18114.85      1364.90 o                         
  21   0  12      17707.87      16817.73      1000.75 o                         
  22   0  12       6088.07       6644.19       630.19 o                         
  23   0  12        797.33       1040.99       302.51 o                         
  24   0  12         54.19        147.04       242.90 o                         
  25   0  12       2877.74       3110.82       721.94 o                         
 -25   1  12       4143.82       3959.77       321.10 o                         
 -24   1  12       3377.62       3256.43       257.68 o                         
 -23   1  12      10752.55      11214.46       476.90 o                         
 -22   1  12       5392.65       5498.52       291.60 o                         
 -21   1  12       5666.69       5996.92       297.76 o                         
 -20   1  12       2461.57       2757.09       274.61 o                         
 -19   1  12         16.49        -57.21        91.06 o                         
 -18   1  12       1029.38        993.62       138.70 o                         
 -17   1  12      12608.49      12896.53       374.97 o                         
 -16   1  12      15303.53      15787.31       454.76 o                         
 -15   1  12      12219.27      12389.44       344.20 o                         
 -14   1  12      16706.96      17622.00       457.39 o                         
 -13   1  12       5194.25       5401.03       193.75 o                         
 -12   1  12          4.32          9.53        42.01 o                         
 -11   1  12       9724.25       9421.91       254.94 o                         
 -10   1  12      16885.94      14687.76       301.01 o                         
  -9   1  12      52227.51      52405.64       878.94 o                         
  -8   1  12     108776.88     112526.45      1799.64 o                         
  -7   1  12      15869.64      15765.85       275.24 o                         
  -6   1  12       1968.55       1744.30        63.10 o                         
  -5   1  12      18106.63      19027.04       327.22 o                         
  -4   1  12      43834.91      42781.40       643.63 o                         
  -3   1  12      14685.62      13557.12       223.78 o                         
  -2   1  12     186237.25     184624.09      3017.28 o                         
  -1   1  12      47350.02      46033.01       651.37 o                         
   0   1  12      25562.35      23842.64       330.76 o                         
   1   1  12       8524.22       8238.95       154.10 o                         
   2   1  12      14413.68      13926.56       242.39 o                         
   3   1  12      20251.38      19191.12       406.76 o                         
   4   1  12     132807.23     136842.02      2409.45 o                         
   5   1  12      72604.23      72046.38      1227.64 o                         
   6   1  12        616.78       1443.77        83.57 o                         
   7   1  12       7743.45       7897.80       240.86 o                         
   8   1  12       3035.44       3903.94       159.45 o                         
   9   1  12      28262.26      26615.46       637.80 o                         
  10   1  12      43957.18      44692.82      1010.47 o                         
  11   1  12      46984.12      47595.49      1078.35 o                         
  12   1  12      71166.76      74556.24      2360.52 o                         
  13   1  12      12816.81      12472.08       398.09 o                         
  14   1  12       3332.67       3627.53       198.20 o                         
  15   1  12       6942.76       7317.46       303.04 o                         
  16   1  12      65270.36      67977.04      1559.63 o                         
  17   1  12       7138.69       7385.82       322.72 o                         
  18   1  12      20888.05      22579.92       670.95 o                         
  19   1  12      14362.79      15482.37       654.21 o                         
  20   1  12       2974.88       3432.86       261.43 o                         
  21   1  12        356.68        369.07       151.65 o                         
  22   1  12       1837.23       1934.46       260.77 o                         
  23   1  12       2948.92       3002.90       291.98 o                         
  24   1  12       5947.04       6263.80       436.92 o                         
  25   1  12       2059.70       1923.94       319.01 o                         
 -25   2  12       4813.47       4667.91       378.38 o                         
 -24   2  12       1098.72        972.49       176.34 o                         
 -23   2  12         27.13         55.49       128.18 o                         
 -22   2  12       4412.28       4344.33       262.71 o                         
 -21   2  12      11660.47      12047.52       714.35 o                         
 -20   2  12      24085.01      23453.11       865.20 o                         
 -19   2  12      22558.95      22160.62       734.09 o                         
 -18   2  12       2544.61       3447.72       196.29 o                         
 -17   2  12        137.61         93.81        78.80 o                         
 -16   2  12       1215.77       1258.46       136.01 o                         
 -15   2  12      24283.26      24124.12       590.30 o                         
 -14   2  12      46193.43      46907.81      1003.91 o                         
 -13   2  12      31368.91      31831.08       665.08 o                         
 -12   2  12      22917.53      23112.09       474.65 o                         
 -11   2  12       6017.94       5887.46       179.74 o                         
 -10   2  12       3647.10       3753.72       110.78 o                         
  -9   2  12      13013.15      13272.93       284.20 o                         
  -8   2  12      17782.10      16444.14       382.23 o                         
  -7   2  12      36865.25      36140.05       748.03 o                         
  -6   2  12      17535.67      16397.02       346.26 o                         
  -5   2  12       1207.05        934.10        63.16 o                         
  -4   2  12      14314.83      15840.12       339.47 o                         
  -3   2  12       1166.46       1579.17        59.77 o                         
  -2   2  12      16158.80      16679.65       295.18 o                         
  -1   2  12      12747.21      11989.88       234.90 o                         
   0   2  12       9232.34       9019.02       177.83 o                         
   1   2  12      29040.44      29646.67       565.02 o                         
   2   2  12      18649.83      19300.78       384.94 o                         
   3   2  12       5296.32       5221.41       127.67 o                         
   4   2  12         25.17         35.34        25.52 o                         
   5   2  12       2002.34       2265.87        85.23 o                         
   6   2  12       9196.42      10660.21       288.26 o                         
   7   2  12       4353.80       4102.54       136.44 o                         
   8   2  12        542.53        511.87        74.42 o                         
   9   2  12      26451.09      27532.45       661.57 o                         
  10   2  12       3786.90       3727.53       174.33 o                         
  11   2  12      13176.37      13841.80       441.34 o                         
  12   2  12       1601.00       1708.04       152.68 o                         
  13   2  12        212.54        271.90        87.83 o                         
  14   2  12       9599.33       9817.27       344.83 o                         
  15   2  12         50.36        156.41        89.01 o                         
  16   2  12        442.77        426.82       117.60 o                         
  17   2  12      34697.29      34167.49      1264.16 o                         
  18   2  12       6061.98       6059.28       355.57 o                         
  19   2  12       1272.77       1266.01       187.59 o                         
  20   2  12        542.87        297.87       146.28 o                         
  21   2  12       4075.79       4314.51       306.73 o                         
  22   2  12      10686.97      10730.69       574.32 o                         
  23   2  12       9463.88      10245.43       649.91 o                         
  24   2  12       3447.05       4000.96       417.95 o                         
 -24   3  12       6714.96       6337.81       454.52 o                         
 -23   3  12       8557.61       8408.19       805.10 o                         
 -22   3  12       6097.54       6217.58       420.24 o                         
 -21   3  12       2719.29       2886.44       255.34 o                         
 -20   3  12         47.22        223.95       149.68 o                         
 -19   3  12       2637.88       2696.41       287.88 o                         
 -18   3  12      15530.32      14872.17       545.60 o                         
 -17   3  12      18297.45      18668.28       601.62 o                         
 -16   3  12       8892.21       8843.16       348.65 o                         
 -15   3  12         10.60        103.02        80.61 o                         
 -14   3  12        124.84        296.76        79.42 o                         
 -13   3  12        341.51        459.03        78.92 o                         
 -12   3  12      16748.32      17149.83       536.03 o                         
 -11   3  12      26332.46      26223.99       682.66 o                         
 -10   3  12       5630.10       5416.24       196.10 o                         
  -9   3  12       5500.20       5713.89       212.18 o                         
  -8   3  12       1060.80       1310.98        88.39 o                         
  -7   3  12       2286.63       2091.18        91.81 o                         
  -6   3  12      13276.02      13211.13       293.83 o                         
  -5   3  12      30142.19      30138.38       552.62 o                         
  -4   3  12       3743.58       3398.21       116.07 o                         
  -3   3  12       4307.18       4310.33       132.06 o                         
  -2   3  12        165.46        186.26        36.41 o                         
  -1   3  12       8058.23       8160.46       189.01 o                         
   0   3  12      12045.12      11924.05       285.75 o                         
   1   3  12         53.84        126.51        33.54 o                         
   2   3  12       3935.27       4050.47       117.57 o                         
   3   3  12       1778.69       1670.35        58.49 o                         
   4   3  12       1787.24       1989.88        71.28 o                         
   5   3  12        833.37        917.92        67.95 o                         
   6   3  12       4375.42       5045.22       180.25 o                         
   7   3  12        834.52        870.71        79.25 o                         
   8   3  12       6123.90       6203.29       175.71 o                         
   9   3  12       6049.78       5941.52       214.46 o                         
  10   3  12       1335.77       1321.66        96.25 o                         
  11   3  12        625.91        541.69       102.27 o                         
  12   3  12       2263.28       2721.41       208.09 o                         
  13   3  12       3353.87       3850.01       256.87 o                         
  14   3  12      16840.26      17232.58       568.50 o                         
  15   3  12       5973.85       6771.44       483.16 o                         
  16   3  12       2109.59       2004.71       202.54 o                         
  17   3  12        453.67        376.75       122.75 o                         
  18   3  12        514.74        540.09       154.69 o                         
  19   3  12       4869.15       5080.57       303.92 o                         
  20   3  12       8510.94       8585.51       513.88 o                         
  21   3  12       8754.84       8750.42      1000.99 o                         
  22   3  12       6316.37       5769.20       568.54 o                         
  23   3  12        103.21        205.49       261.33 o                         
 -23   4  12         57.18        128.18       246.39 o                         
 -22   4  12        359.19        323.12       230.18 o                         
 -21   4  12        494.36        286.58       208.16 o                         
 -20   4  12          0.51         22.70       210.15 o                         
 -19   4  12          1.32        305.56       166.40 o                         
 -18   4  12        491.84        573.42       167.95 o                         
 -17   4  12        514.78        389.21       169.31 o                         
 -16   4  12          5.18        254.40       135.73 o                         
 -15   4  12       1725.91       2414.18       227.06 o                         
 -14   4  12        231.96        188.32        92.59 o                         
 -13   4  12          0.84         93.80        72.49 o                         
 -12   4  12         19.54         95.97        86.05 o                         
 -11   4  12        165.06        215.81        79.94 o                         
 -10   4  12       2347.07       2701.03       158.95 o                         
  -9   4  12        669.27        817.22        86.70 o                         
  -8   4  12       1138.19       1202.57        87.65 o                         
  -7   4  12         99.13        146.66        41.63 o                         
  -6   4  12       2018.70       2299.04       112.57 o                         
  -5   4  12        514.41        562.62        64.31 o                         
  -4   4  12         17.13        192.32        53.48 o                         
  -3   4  12        156.85        175.93        40.47 o                         
  -2   4  12       2214.46       2393.07        90.16 o                         
  -1   4  12       1612.99       1590.03        72.37 o                         
   0   4  12       3909.10       4156.68       185.55 o                         
   1   4  12       3278.37       3358.42       133.70 o                         
   2   4  12       1218.95       1256.93        90.29 o                         
   3   4  12       1843.30       1901.72        82.74 o                         
   4   4  12       3657.79       3207.67       102.81 o                         
   5   4  12        980.91       1061.26        70.94 o                         
   6   4  12       2599.22       2626.46       120.60 o                         
   7   4  12        487.67        739.77        66.37 o                         
   8   4  12          1.90         54.46        46.78 o                         
   9   4  12        290.75        397.62        68.60 o                         
  10   4  12         15.71         -1.10        61.04 o                         
  11   4  12        597.46        780.25       116.62 o                         
  12   4  12       5726.21       5561.88       221.61 o                         
  13   4  12        223.96        368.33        99.62 o                         
  14   4  12         32.44         53.10        91.28 o                         
  15   4  12         58.54         45.39       128.16 o                         
  16   4  12         44.29        144.22       123.52 o                         
  17   4  12        801.68        556.54       199.78 o                         
  18   4  12        174.46        353.21       195.15 o                         
  19   4  12       1170.16       1048.96       310.72 o                         
  20   4  12       2637.02       2576.43       288.43 o                         
  21   4  12        147.61         72.22       202.99 o                         
  22   4  12       1072.34        849.48       340.51 o                         
 -22   5  12       4887.53       4415.10       802.09 o                         
 -21   5  12       1088.34        703.71       369.32 o                         
 -20   5  12        177.73        369.15       203.44 o                         
 -19   5  12        102.55        248.80       206.28 o                         
 -18   5  12       1520.40       1629.28       233.98 o                         
 -17   5  12       1586.98       1693.65       220.92 o                         
 -16   5  12       6111.72       5675.78       344.75 o                         
 -15   5  12       7027.23       6221.43       582.03 o                         
 -14   5  12         53.36        150.24        97.10 o                         
 -13   5  12       5956.58       5988.36       274.65 o                         
 -12   5  12       1951.63       1932.19       169.43 o                         
 -11   5  12       1593.72       1609.31       140.77 o                         
 -10   5  12        413.16        629.43       137.36 o                         
  -9   5  12       1610.82       1820.20       133.72 o                         
  -8   5  12        290.80        294.65        62.76 o                         
  -7   5  12       7836.87       8014.21       239.72 o                         
  -6   5  12       1591.24       1629.76       101.08 o                         
  -5   5  12       4681.23       4733.19       177.71 o                         
  -4   5  12       1010.19       1055.74       105.81 o                         
  -3   5  12        458.65        389.05        51.27 o                         
  -2   5  12       3469.93       3273.04       108.35 o                         
  -1   5  12       4100.70       4286.75       184.20 o                         
   0   5  12       5054.55       5013.70       213.57 o                         
   1   5  12       3696.21       3744.55       183.27 o                         
   2   5  12       6952.27       7332.98       275.21 o                         
   3   5  12          8.59         -8.32        51.56 o                         
   4   5  12       4097.44       4310.73       168.78 o                         
   5   5  12       5590.52       5852.90       211.20 o                         
   6   5  12       2219.28       2422.80       188.58 o                         
   7   5  12        295.87        568.47       118.01 o                         
   8   5  12        254.05        215.76       104.23 o                         
   9   5  12         37.42        -82.24        84.56 o                         
  10   5  12       1370.45       1354.28       114.57 o                         
  11   5  12        397.68        425.00        83.06 o                         
  12   5  12         32.12        169.41       111.77 o                         
  13   5  12         50.56        -32.53       118.57 o                         
  14   5  12        270.91        175.05       109.98 o                         
  15   5  12          1.66         41.20       105.02 o                         
  16   5  12        172.10        182.30       149.63 o                         
  17   5  12          7.92        103.17       254.31 o                         
  18   5  12          1.41        -59.58       148.38 o                         
  19   5  12        659.17        505.86       228.56 o                         
  20   5  12        170.77         17.16       259.28 o                         
  21   5  12         25.50        362.24       277.32 o                         
 -20   6  12       1614.59       1334.02       355.01 o                         
 -19   6  12       3232.14       3819.20       778.11 o                         
 -18   6  12       1045.10        588.78       216.82 o                         
 -17   6  12        487.86        173.57       188.94 o                         
 -16   6  12       1993.54       1902.94       250.82 o                         
 -15   6  12        760.68        699.36       242.32 o                         
 -14   6  12       3504.03       3749.45       295.93 o                         
 -13   6  12       2911.33       3094.23       205.57 o                         
 -12   6  12       1536.25       1576.53       151.15 o                         
 -11   6  12       1205.15       1275.05       127.78 o                         
 -10   6  12       1393.93       1573.11       132.29 o                         
  -9   6  12       4432.12       4378.65       200.03 o                         
  -8   6  12       7244.25       7487.07       258.06 o                         
  -7   6  12       1653.39       1704.75       140.80 o                         
  -6   6  12        783.16        758.65       113.40 o                         
  -5   6  12        873.56        866.66       111.31 o                         
  -4   6  12       2641.70       2744.65       154.01 o                         
  -3   6  12        182.43        119.78        69.29 o                         
  -2   6  12       2413.31       2577.67       155.76 o                         
  -1   6  12       1938.18       2051.09       145.58 o                         
   0   6  12         31.63        -12.30        65.70 o                         
   1   6  12        269.07        233.58        91.52 o                         
   2   6  12       4767.31       4933.34       330.75 o                         
   3   6  12         88.71         67.31        52.50 o                         
   4   6  12        308.29        360.23        97.39 o                         
   5   6  12        237.48        160.27        87.11 o                         
   6   6  12          8.86         37.93       102.91 o                         
   7   6  12       1697.61       1605.28       168.24 o                         
   8   6  12       1838.31       2050.08       191.24 o                         
   9   6  12       1340.47       1551.48       183.17 o                         
  10   6  12        715.02        634.75       180.25 o                         
  11   6  12        170.92         47.07       115.66 o                         
  12   6  12        329.73        104.28       238.13 o                         
  13   6  12        713.60        619.58       188.13 o                         
  14   6  12        535.27        325.66       188.47 o                         
  15   6  12       2373.63       2215.08       347.17 o                         
  16   6  12        758.52        692.14       248.77 o                         
  17   6  12        404.15        286.85       224.27 o                         
  18   6  12       1272.74        686.89       290.95 o                         
  19   6  12        701.45        397.99       289.90 o                         
 -17   7  12          2.90       -190.52       190.52 o                         
 -16   7  12        143.10        -30.00       203.84 o                         
 -15   7  12        141.69        272.95       178.05 o                         
 -14   7  12        245.92        406.45       173.84 o                         
 -13   7  12        811.57        865.02       162.24 o                         
 -12   7  12        618.37        684.79       138.00 o                         
 -11   7  12         25.25          1.47       101.02 o                         
 -10   7  12        842.62        795.78       151.72 o                         
  -9   7  12       2438.01       2524.45       186.59 o                         
  -8   7  12          0.27        -30.39        82.60 o                         
  -7   7  12          8.98          7.37        86.81 o                         
  -6   7  12       1453.89       1619.97       150.71 o                         
  -5   7  12          6.45          7.27        88.81 o                         
  -4   7  12        211.43        378.27       102.51 o                         
  -3   7  12        334.58        273.99        95.68 o                         
  -2   7  12         79.97         35.22        78.56 o                         
  -1   7  12       1393.08       1479.99       141.31 o                         
   0   7  12         42.53         14.47        76.33 o                         
   1   7  12        556.00        519.44       107.89 o                         
   2   7  12          1.74        -51.93        74.67 o                         
   3   7  12        837.00        900.14       112.32 o                         
   4   7  12        467.59        359.85        96.96 o                         
   5   7  12        146.22        382.40       144.83 o                         
   6   7  12         12.34        146.51       141.74 o                         
   7   7  12          7.08         89.31       129.18 o                         
   8   7  12        196.65         79.72       141.49 o                         
   9   7  12        350.21        345.20       186.28 o                         
  10   7  12         69.01        110.65       137.96 o                         
  11   7  12        793.43        587.56       177.46 o                         
  12   7  12        145.05       -183.21       222.18 o                         
  13   7  12        145.53       -232.35       251.86 o                         
  14   7  12         65.40        120.79       207.66 o                         
  15   7  12        352.52        449.22       264.11 o                         
  16   7  12       1055.16        170.31       448.50 o                         
 -13   8  12        788.16        456.45       213.50 o                         
 -12   8  12        280.08        245.57       190.55 o                         
 -11   8  12         35.17        -25.07       146.47 o                         
 -10   8  12          9.93       -105.10       105.10 o                         
  -9   8  12       3920.80       4102.70       277.33 o                         
  -8   8  12        251.20        271.39       130.90 o                         
  -7   8  12       1975.55       2237.44       254.50 o                         
  -6   8  12        307.35        434.14       114.04 o                         
  -5   8  12        601.07        558.51       127.42 o                         
  -4   8  12          6.87        -28.71       100.78 o                         
  -3   8  12       6153.21       6013.20       292.86 o                         
  -2   8  12        400.29        487.75       129.23 o
[truncated: 645,573 more chars]
