# Supplementary material for: Syntheses and crystal structures of four 4-(4-meth­oxy­phen­yl)piperazin-1-ium salts: tri­fluoro­acetate, 2,3,4,5,6-penta­fluoro­benzoate, 4-iodo­benzoate, and a polymorph with 4-methyl­benzoate
Source: Acta Crystallogr E Crystallogr Commun. 2023 Mar 23;79(Pt 4):380–5. doi: 10.1107/S2056989023002529 (PMC10088318; doi:10.1107/S2056989023002529)
Supplement: Supplementary file 5 [file e-79-00380-IVsup5.hkl]

data_IV                                                                         
_shelx_title ' m22270 : space group P1bar'                                      
_shelx_refln_list_code          4                                               
_shelx_F_calc_maximum      155.85                                               
_exptl_crystal_F_000       372.00                                               
_reflns_d_resolution_high  0.7673                                               
                                                                                
loop_                                                                           
 _space_group_symop_operation_xyz                                               
 'x, y, z'                                                                      
 '-x, -y, -z'                                                                   
                                                                                
_cell_length_a     6.1481                                                       
_cell_length_b     7.3467                                                       
_cell_length_c    19.9801                                                       
_cell_angle_alpha  80.190                                                       
_cell_angle_beta   86.089                                                       
_cell_angle_gamma  82.843                                                       
                                                                                
_shelx_F_squared_multiplier     1.000                                           
                                                                                
loop_                                                                           
 _refln_index_h                                                                 
 _refln_index_k                                                                 
 _refln_index_l                                                                 
 _refln_F_squared_calc                                                          
 _refln_F_squared_meas                                                          
 _refln_F_squared_sigma                                                         
 _refln_observed_status                                                         
   1   0   0        130.59        127.48         1.61 o                         
   2   0   0         45.01         41.16         1.24 o                         
   3   0   0        125.82        122.48         2.62 o                         
   4   0   0          5.72         10.59         1.08 o                         
   5   0   0          2.40          7.14         1.24 o                         
   6   0   0         72.04         82.49         5.96 o                         
   7   0   0         38.04         45.04         5.72 o                         
  -7   1   0          0.08          3.79         2.54 o                         
  -6   1   0          0.47          1.60         1.54 o                         
  -5   1   0         14.59         19.69         2.25 o                         
  -4   1   0         12.17         11.50         1.31 o                         
  -3   1   0         34.67         36.10         1.69 o                         
  -2   1   0       1778.74       1688.36        19.47 o                         
  -1   1   0       6200.38       5975.33       100.49 o                         
   0   1   0         16.58         13.80         0.60 o                         
   1   1   0      13564.21      13839.15       244.97 o                         
   2   1   0         36.25         33.17         1.33 o                         
   3   1   0        384.70        381.30         5.00 o                         
   4   1   0         59.33         58.92         2.11 o                         
   5   1   0         15.24         20.34         1.70 o                         
   6   1   0          6.04          7.00         1.69 o                         
   7   1   0         11.99         14.85         2.96 o                         
  -7   2   0          0.13          1.57         3.10 o                         
  -6   2   0          8.68         13.48         2.80 o                         
  -5   2   0         18.58         28.96         2.35 o                         
  -4   2   0         50.84         48.73         2.19 o                         
  -3   2   0        122.41        120.34         2.97 o                         
  -2   2   0          0.01          2.05         0.65 o                         
  -1   2   0       2364.00       2247.47        55.94 o                         
   0   2   0      24289.34      25208.37       428.05 o                         
   1   2   0        517.95        509.91         4.92 o                         
   2   2   0        135.05        130.42         2.76 o                         
   3   2   0        282.32        277.65         4.58 o                         
   4   2   0         70.52         73.86         2.56 o                         
   5   2   0         48.95         46.38         2.58 o                         
   6   2   0        148.66        154.13         7.44 o                         
   7   2   0          2.01         -1.89         1.89 o                         
  -7   3   0          3.15          7.46         3.69 o                         
  -6   3   0          4.89          4.10         1.74 o                         
  -5   3   0         18.68         16.66         1.72 o                         
  -4   3   0         25.98         29.73         1.85 o                         
  -3   3   0          3.62         25.02         2.47 o                         
  -2   3   0       2127.42       2142.69        54.94 o                         
  -1   3   0        570.59        570.22        12.54 o                         
   0   3   0          8.23         12.10         0.92 o                         
   1   3   0       2849.34       2780.51        21.43 o                         
   2   3   0          0.13          0.59         0.67 o                         
   3   3   0         18.36         69.04         2.95 o                         
   4   3   0         68.86         73.98         2.78 o                         
   5   3   0        105.06        101.65         3.90 o                         
   6   3   0         26.68         31.65         3.52 o                         
   7   3   0         26.44         30.30         3.91 o                         
  -6   4   0         23.08         23.26         3.47 o                         
  -5   4   0        197.72        196.46         7.70 o                         
  -4   4   0         74.63         70.78         5.87 o                         
  -3   4   0         47.47         46.17         4.82 o                         
  -2   4   0        230.36        225.02         7.51 o                         
  -1   4   0       2094.22       2089.04        38.76 o                         
   0   4   0         77.87         85.53         2.05 o                         
   1   4   0       1394.10       1364.19        14.94 o                         
   2   4   0          1.75          3.06         0.79 o                         
   3   4   0         53.24         54.47         2.07 o                         
   4   4   0          1.24         10.22         1.25 o                         
   5   4   0         74.61         75.29         4.54 o                         
   6   4   0         72.92         72.90         4.76 o                         
   7   4   0         42.83         47.37         4.34 o                         
  -6   5   0         40.13         38.86         4.99 o                         
  -5   5   0          2.05          1.89         2.75 o                         
  -4   5   0        131.85        138.31         5.69 o                         
  -3   5   0        422.67        414.54        27.91 o                         
  -1   5   0         15.13         17.88         3.51 o                         
   0   5   0         46.43         67.65         2.29 o                         
   1   5   0         94.08         91.61         2.91 o                         
   2   5   0        211.92        215.10         3.95 o                         
   3   5   0        109.96        110.04         2.94 o                         
   4   5   0         35.14         39.80         2.75 o                         
   5   5   0         71.87         81.52         4.65 o                         
   6   5   0          0.90          1.72         2.68 o                         
   7   5   0         58.27         62.48         7.39 o                         
  -5   6   0        148.02        151.12        10.29 o                         
  -4   6   0          8.77          6.93         3.43 o                         
  -3   6   0         48.23         55.75         5.50 o                         
  -2   6   0        215.98        208.94         9.11 o                         
  -1   6   0        304.69        302.40         9.37 o                         
   0   6   0         67.68        123.15         4.90 o                         
   1   6   0         31.35         37.39         2.30 o                         
   2   6   0         12.36         11.48         1.90 o                         
   3   6   0         24.00         21.51         2.02 o                         
   4   6   0          8.44          3.76         1.64 o                         
   5   6   0         16.92         15.97         2.97 o                         
   6   6   0         66.69         74.86         5.42 o                         
  -4   7   0         44.59         54.03         8.01 o                         
  -3   7   0        354.45        341.73        13.50 o                         
  -2   7   0          5.58          4.90         4.73 o                         
  -1   7   0         18.59         16.53         4.73 o                         
   0   7   0          0.42         17.75         1.97 o                         
   1   7   0          1.05          1.99         1.77 o                         
   2   7   0          0.16          1.29         2.09 o                         
   3   7   0         39.58         43.83         3.96 o                         
   4   7   0          7.98          5.92         1.96 o                         
   5   7   0          0.01          0.74         2.40 o                         
  -3   8   0          0.08          0.54         5.72 o                         
  -2   8   0         47.53         58.00         9.63 o                         
  -1   8   0          1.56         -4.23         4.23 o                         
   0   8   0        144.70        145.27         5.05 o                         
   1   8   0         81.66         90.49         5.27 o                         
   2   8   0          6.20          7.80         2.50 o                         
   3   8   0         17.03         15.68         3.47 o                         
   4   8   0          0.45         -0.82         3.07 o                         
  -1   9   0          9.67          9.59         8.61 o                         
   0   9   0         11.23         14.34         2.90 o                         
   1   9   0          0.96          1.66         3.38 o                         
   2   9   0         98.77        114.40         8.48 o                         
   3   9   0          5.40          5.61         5.46 o                         
  -2  -9   1         20.80         39.16         8.65 o                         
  -1  -9   1         30.88         30.53         4.45 o                         
   0  -9   1         17.24         19.27         3.67 o                         
   1  -9   1         27.55         29.39         6.08 o                         
  -4  -8   1         13.58         13.80         4.60 o                         
  -3  -8   1         77.51         81.95         5.85 o                         
  -2  -8   1        126.32        125.68         6.10 o                         
  -1  -8   1          1.60          4.22         1.97 o                         
   0  -8   1        108.62        110.32         5.48 o                         
   1  -8   1          4.65          4.33         3.29 o                         
   2  -8   1        116.25        118.34        13.65 o                         
   3  -8   1          7.94         -4.51         4.51 o                         
  -5  -7   1         29.30         27.55         5.64 o                         
  -4  -7   1         27.21         24.97         2.80 o                         
  -3  -7   1         49.19         61.18         4.59 o                         
  -2  -7   1         22.28         28.49         3.17 o                         
  -1  -7   1         42.40         59.76         4.93 o                         
   0  -7   1         20.59         21.40         1.82 o                         
   1  -7   1         89.45         88.56         9.09 o                         
   2  -7   1          1.53         -0.15         3.73 o                         
   3  -7   1         82.43         81.05         7.11 o                         
   4  -7   1          0.08          4.37         3.24 o                         
  -6  -6   1         50.02         50.58         4.81 o                         
  -5  -6   1         28.00         26.57         3.07 o                         
  -4  -6   1          9.45          8.78         1.74 o                         
  -3  -6   1        284.08        278.88         6.64 o                         
  -2  -6   1        237.73        239.31         6.05 o                         
  -1  -6   1          5.11          4.12         1.34 o                         
   0  -6   1        139.29        128.47         3.64 o                         
   1  -6   1          0.05          2.77         1.85 o                         
   2  -6   1         66.87         80.45         7.15 o                         
   3  -6   1         35.05         37.14         4.65 o                         
   4  -6   1         16.62         16.54         3.78 o                         
   5  -6   1          0.49          0.26         3.29 o                         
  -7  -5   1         32.44         32.40         4.58 o                         
  -6  -5   1          0.62         -1.24         1.97 o                         
  -5  -5   1         10.66         13.14         2.35 o                         
  -4  -5   1        229.97        220.47         5.37 o                         
  -3  -5   1        112.73        111.25         2.89 o                         
  -2  -5   1        285.34        290.22         5.20 o                         
  -1  -5   1        136.60        134.82         3.23 o                         
   0  -5   1         85.87         84.27         2.62 o                         
   1  -5   1         23.30         26.63         2.82 o                         
   2  -5   1          3.28          2.54         1.83 o                         
   3  -5   1         92.72         90.68         5.61 o                         
   4  -5   1          0.00          2.51         2.84 o                         
   5  -5   1         44.42         43.87         3.96 o                         
   6  -5   1          0.03          6.32         3.54 o                         
  -7  -4   1          0.87          1.63         2.60 o                         
  -6  -4   1         15.03         12.78         2.66 o                         
  -5  -4   1          3.31          5.23         1.94 o                         
  -4  -4   1          6.07          6.44         1.28 o                         
  -3  -4   1        185.33        170.99         3.69 o                         
  -2  -4   1         22.86         19.13         1.32 o                         
  -1  -4   1       2645.41       2591.73        28.21 o                         
   0  -4   1        828.33        855.70        11.93 o                         
   1  -4   1        146.18        153.44         3.30 o                         
   2  -4   1         64.60         64.37         5.07 o                         
   3  -4   1        484.88        477.31        16.53 o                         
   4  -4   1          5.69          8.88         1.52 o                         
   5  -4   1          1.28          1.73         1.60 o                         
   6  -4   1          0.94          0.51         1.99 o                         
  -7  -3   1         24.26         34.15         3.99 o                         
  -6  -3   1          2.41          3.11         1.86 o                         
  -5  -3   1         18.00         18.61         2.18 o                         
  -4  -3   1         95.68         94.82         2.76 o                         
  -3  -3   1         85.05         86.16         2.32 o                         
  -2  -3   1        889.31        910.43        10.47 o                         
  -1  -3   1        338.95        332.76         4.10 o                         
   0  -3   1          3.20          4.15         0.92 o                         
   1  -3   1        256.91        271.03         5.08 o                         
   2  -3   1        336.68        338.40        11.67 o                         
   3  -3   1        235.29        232.28         6.41 o                         
   4  -3   1         25.50         28.46         2.50 o                         
   5  -3   1         18.09         20.75         1.96 o                         
   6  -3   1          3.08          5.45         1.72 o                         
   7  -3   1         25.13         33.25         6.31 o                         
  -7  -2   1          2.57          3.62         2.65 o                         
  -6  -2   1         29.36         35.42         3.20 o                         
  -5  -2   1         43.44         40.66         2.51 o                         
  -4  -2   1        174.04        159.75         3.73 o                         
  -3  -2   1         79.96         77.07         2.25 o                         
  -2  -2   1        171.19        167.08         3.39 o                         
  -1  -2   1      12565.44      12494.20       149.67 o                         
   0  -2   1       5818.00       5723.16        61.69 o                         
   1  -2   1       1141.95       1133.64        14.16 o                         
   2  -2   1          9.31         12.64         1.15 o                         
   3  -2   1        425.75        398.69         6.37 o                         
   4  -2   1          1.04          3.12         0.93 o                         
   5  -2   1         98.63         98.17         3.68 o                         
   6  -2   1         28.80         35.18         3.12 o                         
   7  -2   1        122.50        148.78        14.53 o                         
  -7  -1   1         12.01         17.04         2.56 o                         
  -6  -1   1          0.63         -0.76         1.39 o                         
  -5  -1   1         64.64         68.96         2.61 o                         
  -4  -1   1         29.96         33.28         1.69 o                         
  -3  -1   1        465.43        461.15         6.01 o                         
  -2  -1   1          0.01          0.78         0.62 o                         
  -1  -1   1        940.09        861.19         7.71 o                         
   0  -1   1         44.05         34.58         0.99 o                         
   1  -1   1       1409.40       1403.30        24.68 o                         
   2  -1   1        893.49        874.54         9.81 o                         
   3  -1   1        180.49        174.42         3.33 o                         
   4  -1   1         44.66         46.45         2.05 o                         
   5  -1   1          0.02         -0.22         1.12 o                         
   6  -1   1          1.63          3.12         1.64 o                         
   7  -1   1          3.51          5.75         2.72 o                         
  -7   0   1         21.49         15.85         4.93 o                         
  -6   0   1          5.63          8.33         2.74 o                         
  -5   0   1         29.04         31.83         2.01 o                         
  -4   0   1        390.01        386.24         5.13 o                         
  -3   0   1         68.43         64.38         1.90 o                         
  -2   0   1         29.39         32.04         1.14 o                         
  -1   0   1        242.16        234.75         2.53 o                         
   1   0   1        146.23        143.43         1.75 o                         
   2   0   1        913.63        871.14         7.89 o                         
   3   0   1          9.12          6.68         0.84 o                         
   4   0   1         41.66         48.19         1.74 o                         
   5   0   1        128.21        118.85         2.94 o                         
   6   0   1         44.55         42.64         4.00 o                         
   7   0   1          2.29          1.57         2.90 o                         
  -7   1   1          1.76          6.65         2.97 o                         
  -6   1   1         14.83         13.41         2.33 o                         
  -5   1   1         18.23         20.54         2.11 o                         
  -4   1   1         40.72         38.48         1.99 o                         
  -3   1   1         29.77         32.12         1.69 o                         
  -2   1   1          4.04          3.82         0.80 o                         
  -1   1   1       8257.39       8358.41       144.40 o                         
   0   1   1        223.10        203.64         2.46 o                         
   1   1   1        107.17        114.50         1.65 o                         
   2   1   1        205.31        203.41         3.01 o                         
   3   1   1         83.60         89.37         2.22 o                         
   4   1   1         36.73         38.69         1.79 o                         
   5   1   1          0.00         -0.01         1.09 o                         
   6   1   1          0.29         -0.25         1.25 o                         
   7   1   1          0.27         -0.02         1.38 o                         
  -7   2   1          6.10          8.80         2.93 o                         
  -6   2   1         78.50         79.88         3.82 o                         
  -5   2   1        323.84        308.45         6.87 o                         
  -4   2   1        176.21        176.08         4.01 o                         
  -3   2   1         32.64         31.05         1.92 o                         
  -2   2   1        459.62        451.71         6.63 o                         
  -1   2   1       1275.68       1279.83        23.95 o                         
   0   2   1       4674.70       4552.87        59.64 o                         
   1   2   1         84.00         78.88         1.59 o                         
   2   2   1        383.01        361.93         4.72 o                         
   3   2   1         26.80         25.42         1.41 o                         
   4   2   1        362.48        371.44         5.29 o                         
   5   2   1        114.32        112.46         3.16 o                         
   6   2   1        133.97        131.15         5.84 o                         
   7   2   1          0.00         -0.97         1.94 o                         
  -7   3   1          7.48          9.97         3.85 o                         
  -6   3   1         10.15         11.34         2.31 o                         
  -5   3   1          7.42         12.55         2.30 o                         
  -4   3   1        886.51        877.96        14.91 o                         
  -3   3   1        798.36        782.71        18.04 o                         
  -1   3   1       3613.85       3621.03        63.71 o                         
   0   3   1          0.25          0.03         0.50 o                         
   1   3   1        117.27        120.39         1.96 o                         
   2   3   1        347.33        347.18         4.55 o                         
   3   3   1        277.39        278.10         4.27 o                         
   4   3   1        208.03        202.63         4.60 o                         
   5   3   1         64.01         64.54         3.53 o                         
   6   3   1         12.91         15.30         3.59 o                         
   7   3   1          0.01         -0.29         1.98 o                         
  -6   4   1         25.78         26.81         2.62 o                         
  -5   4   1         45.84         47.68         3.10 o                         
  -4   4   1          5.34         14.25         3.37 o                         
  -3   4   1          0.36          1.46         2.28 o                         
  -2   4   1        633.34        628.41        15.26 o                         
  -1   4   1         86.50        102.86         4.63 o                         
   0   4   1         12.95          5.59         0.81 o                         
   1   4   1         51.41         53.25         1.57 o                         
   2   4   1          1.73          4.64         0.79 o                         
   3   4   1         16.79         16.45         1.36 o                         
   4   4   1        235.14        225.83         4.41 o                         
   5   4   1        108.93        115.97         5.52 o                         
   6   4   1          5.63          8.93         2.47 o                         
   7   4   1         36.74         41.48         4.21 o                         
  -6   5   1         24.09         22.98         6.23 o                         
  -5   5   1          1.00          2.83         2.52 o                         
  -4   5   1        351.35        361.10        24.30 o                         
  -3   5   1        157.21        172.85        12.93 o                         
  -2   5   1        424.90        426.86        12.44 o                         
  -1   5   1        221.30        220.68         7.65 o                         
   0   5   1        111.64        106.68         2.51 o                         
   1   5   1         18.74         25.21         1.81 o                         
   2   5   1          0.58          3.21         1.04 o                         
   3   5   1        173.29        177.11         3.62 o                         
   4   5   1         30.79         35.29         2.51 o                         
   5   5   1        173.85        170.41         6.47 o                         
   6   5   1          0.02         -1.22         1.97 o                         
   7   5   1          1.31         -0.99         2.47 o                         
  -5   6   1         43.45         44.52         7.07 o                         
  -4   6   1         24.24         22.95         4.74 o                         
  -3   6   1         26.08         22.45         3.94 o                         
  -2   6   1        115.35        110.81         6.45 o                         
  -1   6   1        205.41        202.06         7.68 o                         
   0   6   1        199.37        189.14         4.16 o                         
   1   6   1         28.21         29.41         2.13 o                         
   2   6   1         24.11         29.16         2.53 o                         
   3   6   1         19.83         16.62         2.04 o                         
   4   6   1         34.35         33.64         2.58 o                         
   5   6   1         17.55         19.53         3.02 o                         
   6   6   1          2.75          5.22         2.78 o                         
  -4   7   1          2.88         -0.40         3.87 o                         
  -3   7   1        128.80        143.12         8.68 o                         
  -2   7   1         57.69         53.42        10.44 o                         
  -1   7   1          0.21          7.00         2.29 o                         
   0   7   1         10.86         12.21         1.48 o                         
   1   7   1         35.43         36.39         3.53 o                         
   2   7   1          4.74          6.65         2.51 o                         
   3   7   1          6.04          7.66         2.45 o                         
   4   7   1          8.24          5.80         1.89 o                         
   5   7   1         92.41         94.43         5.76 o                         
   6   7   1         24.87         30.47         3.91 o                         
  -3   8   1         18.07         13.23         5.93 o                         
  -2   8   1          0.07         -2.41         3.21 o                         
  -1   8   1          1.29          3.43         4.48 o                         
   0   8   1         13.42         14.77         2.56 o                         
   1   8   1          2.65          4.64         2.13 o                         
   2   8   1         40.22         45.69         4.12 o                         
   3   8   1         16.26         14.62         3.22 o                         
   4   8   1         12.27         12.75         3.36 o                         
   5   8   1          1.71          2.13         2.57 o                         
  -1   9   1          0.07          5.32         5.46 o                         
   0   9   1         15.71         19.08         3.19 o                         
   1   9   1         17.89         20.02         3.63 o                         
   2   9   1          3.59          3.97         3.58 o                         
   3   9   1          0.80          9.86         4.76 o                         
  -2  -9   2         79.22         90.33         8.53 o                         
  -1  -9   2          0.03          4.88         3.09 o                         
   0  -9   2         30.57         32.84         3.74 o                         
  -4  -8   2          0.97          1.91         3.23 o                         
  -3  -8   2          0.78          4.16         2.69 o                         
  -2  -8   2         33.99         47.08         5.25 o                         
  -1  -8   2         51.23         51.09         3.98 o                         
   0  -8   2         19.68         23.27         2.90 o                         
   1  -8   2         90.26        102.43         6.83 o                         
   2  -8   2         27.92         34.97         7.12 o                         
   3  -8   2          3.72         10.08         3.77 o                         
  -5  -7   2         51.55         53.21         4.66 o                         
  -4  -7   2          0.24          2.87         1.96 o                         
  -3  -7   2        432.35        447.02        11.38 o                         
  -2  -7   2          0.61          1.15         1.94 o                         
  -1  -7   2          0.12         -0.21         1.71 o                         
   0  -7   2         13.24         12.49         1.76 o                         
   1  -7   2         71.70         59.71         4.95 o                         
   2  -7   2         87.75         85.95         5.08 o                         
   3  -7   2         48.91         60.52         5.02 o                         
   4  -7   2          1.64         -5.11         5.11 o                         
  -6  -6   2          6.02          9.57         3.95 o                         
  -5  -6   2         24.53         22.63         2.98 o                         
  -4  -6   2         13.68         10.11         1.97 o                         
  -3  -6   2         61.61         68.53         3.52 o                         
  -2  -6   2        423.51        440.48         7.92 o                         
  -1  -6   2        249.31        245.64         4.92 o                         
   0  -6   2        219.43        209.44         4.07 o                         
   1  -6   2         13.67         12.43         2.22 o                         
   2  -6   2        359.93        353.33        17.59 o                         
   3  -6   2         23.64         31.95         6.84 o                         
   4  -6   2         95.35         81.77         6.00 o                         
   5  -6   2         27.92         22.03        11.02 o                         
  -7  -5   2          4.82          6.04         2.84 o                         
  -6  -5   2         16.97         12.40         2.88 o                         
  -5  -5   2         14.91         13.11         2.55 o                         
  -4  -5   2        243.60        246.77         6.38 o                         
  -3  -5   2        196.74        200.89         3.90 o                         
  -2  -5   2         65.67         63.51         2.21 o                         
  -1  -5   2         33.45         31.30         1.87 o                         
   0  -5   2          4.17          6.33         0.93 o                         
   1  -5   2        336.79        329.94         6.14 o                         
   2  -5   2         38.90         41.69         4.93 o                         
   3  -5   2         13.98         14.75         3.40 o                         
   4  -5   2         60.11         46.67         7.60 o                         
   5  -5   2          0.53         -2.07         2.07 o                         
   6  -5   2         78.80         56.83        10.25 o                         
  -7  -4   2          9.60          4.60         2.66 o                         
  -6  -4   2         36.66         43.36         3.83 o                         
  -5  -4   2         45.70         43.46         3.73 o                         
  -4  -4   2         21.93         24.00         1.98 o                         
  -3  -4   2        134.12        126.15         3.09 o                         
  -2  -4   2        862.23        856.18         8.51 o                         
  -1  -4   2        738.77        713.66         9.10 o                         
   0  -4   2         77.07         77.78         2.25 o                         
   1  -4   2          6.18         11.00         1.09 o                         
   2  -4   2        278.02        272.96        10.82 o                         
   3  -4   2          5.13         10.02         2.59 o                         
   4  -4   2        324.38        322.54         7.13 o                         
   5  -4   2         29.19         29.78         2.55 o                         
   6  -4   2        154.73        157.30         6.19 o                         
  -7  -3   2         10.38         12.02         2.60 o                         
  -6  -3   2         14.94         17.20         2.65 o                         
  -5  -3   2         26.02         32.31         2.86 o                         
  -4  -3   2        830.06        825.87         9.81 o                         
  -3  -3   2        107.21        110.88         2.85 o                         
  -2  -3   2          1.21          1.66         0.70 o                         
  -1  -3   2        120.36        126.21         2.35 o                         
   0  -3   2        150.79        145.51         3.09 o                         
   1  -3   2        286.70        276.64         4.65 o                         
   2  -3   2        334.97        337.52         6.25 o                         
   3  -3   2          0.53         -0.43         0.81 o                         
   4  -3   2        196.43        201.72         4.08 o                         
   5  -3   2          3.75          4.96         1.27 o                         
   6  -3   2         16.27         19.01         2.40 o                         
   7  -3   2        151.84        175.56         9.91 o                         
  -7  -2   2          1.57          0.53         2.00 o                         
  -6  -2   2        164.63        170.69         5.92 o                         
  -5  -2   2         93.14         96.95         3.46 o                         
  -4  -2   2         22.78         24.76         1.68 o                         
  -3  -2   2          5.62          4.23         0.96 o                         
  -2  -2   2         89.68        100.75         2.52 o                         
  -1  -2   2          0.65          0.88         0.58 o                         
   0  -2   2        511.88        507.66         5.33 o                         
   1  -2   2        255.21        243.30         3.91 o                         
   2  -2   2          4.50          2.64         0.95 o                         
   3  -2   2         95.77        103.62         2.59 o                         
   4  -2   2        580.17        578.49        10.30 o                         
   5  -2   2        204.33        205.15         5.02 o                         
   6  -2   2          6.09         13.01         2.43 o                         
   7  -2   2         14.79         15.11         2.87 o                         
  -7  -1   2          6.46          5.96         1.99 o                         
  -6  -1   2         28.30         25.84         2.83 o                         
  -5  -1   2        575.73        571.20         8.29 o                         
  -4  -1   2         57.36         49.51         2.32 o                         
  -3  -1   2          8.34          6.10         1.10 o                         
  -2  -1   2          5.97          7.18         0.84 o                         
  -1  -1   2       5254.99       5263.16        42.74 o                         
   0  -1   2        423.66        433.20         3.43 o                         
   1  -1   2          2.54          4.27         1.09 o                         
   2  -1   2       1902.83       1888.41        18.25 o                         
   3  -1   2        532.73        541.79         6.90 o                         
   4  -1   2          9.08          9.35         1.19 o                         
   5  -1   2          7.16         10.36         1.63 o                         
   6  -1   2          8.86         12.80         2.55 o                         
   7  -1   2        109.13        144.17        10.37 o                         
  -7   0   2         20.94         29.24         5.61 o                         
  -6   0   2        649.08        646.56        17.52 o                         
  -5   0   2        565.60        541.63         7.95 o                         
  -4   0   2        268.11        264.13         4.26 o                         
  -3   0   2         18.12         21.13         1.19 o                         
  -2   0   2        111.40        103.73         1.92 o                         
  -1   0   2        297.13        294.90         3.05 o                         
   0   0   2        570.58        567.43         6.72 o                         
   1   0   2        621.66        562.59         4.62 o                         
   2   0   2          0.22          0.05         0.47 o                         
   3   0   2          0.08         -0.16         0.51 o                         
   4   0   2        749.43        789.40         8.34 o                         
   5   0   2         63.46         66.14         2.23 o                         
   6   0   2         20.68         21.58         3.19 o                         
   7   0   2          9.81         10.23         4.88 o                         
  -7   1   2          4.63          2.92         3.86 o                         
  -6   1   2         44.56         51.24         4.24 o                         
  -5   1   2       1592.61       1578.68        19.93 o                         
  -4   1   2       1815.71       1707.82        18.61 o                         
  -3   1   2        136.38        132.95         2.89 o                         
  -2   1   2        582.41        563.49         6.93 o                         
  -1   1   2       2601.43       2494.58        35.50 o                         
   0   1   2         13.87         20.33         0.79 o                         
   1   1   2         37.97         34.69         1.04 o                         
   2   1   2        169.24        156.06         2.50 o                         
   3   1   2       2232.46       2263.29        18.61 o                         
   4   1   2          7.33         12.25         1.18 o                         
   5   1   2          1.52          0.81         1.01 o                         
   6   1   2         14.87         14.00         2.16 o                         
   7   1   2         27.23         27.28         2.45 o                         
  -7   2   2          9.27         11.39         3.01 o                         
  -6   2   2         49.97         56.78         3.79 o                         
  -5   2   2        107.54        114.77         7.57 o                         
  -4   2   2        470.62        449.29         9.24 o                         
  -3   2   2          9.86         10.66         1.20 o                         
  -2   2   2         36.50         39.69         1.58 o                         
  -1   2   2       5401.83       5390.47       131.40 o                         
   0   2   2        145.83        138.24         2.48 o                         
   1   2   2         32.98         31.05         1.15 o                         
   2   2   2         80.47         77.09         1.94 o                         
   3   2   2          0.56          0.28         0.67 o                         
   4   2   2        318.59        328.08         4.90 o                         
   5   2   2         48.93         53.44         2.36 o                         
   6   2   2        156.31        150.09         5.58 o                         
   7   2   2          0.12         -1.03         1.83 o                         
  -7   3   2         15.93         17.16         4.17 o                         
  -6   3   2         27.97         31.17         2.88 o                         
  -5   3   2        676.84        667.00         9.84 o                         
  -4   3   2        303.76        303.07         5.51 o                         
  -3   3   2        315.84        332.89         8.10 o                         
  -2   3   2        857.71        850.02        27.19 o                         
  -1   3   2        123.19        123.93         4.88 o                         
   0   3   2         11.53         14.32         0.97 o                         
   1   3   2        561.02        569.81         5.74 o                         
   2   3   2         11.29         12.40         1.07 o                         
   3   3   2        183.36        192.69         3.63 o                         
   4   3   2         92.83         92.52         3.23 o                         
   5   3   2         29.36         32.25         2.84 o                         
   6   3   2          7.74          9.94         3.03 o                         
   7   3   2          0.02         -0.22         2.09 o                         
  -6   4   2         48.66         58.01         3.78 o                         
  -5   4   2         10.76          9.11         2.12 o                         
  -4   4   2        530.84        519.31        15.46 o                         
  -3   4   2          0.10          0.29         1.94 o                         
  -2   4   2        321.86        323.41        13.51 o                         
  -1   4   2       1678.92       1687.02        32.51 o                         
   0   4   2         78.50         75.72         1.83 o                         
   1   4   2         25.21         26.93         1.36 o                         
   2   4   2         32.28         40.00         1.55 o                         
   3   4   2         27.16         31.05         1.67 o                         
   4   4   2          2.15          6.39         1.16 o                         
   5   4   2         11.72         13.94         2.39 o                         
   6   4   2         24.33         25.22         3.69 o                         
   7   4   2          6.33          7.28         2.48 o                         
  -6   5   2         29.17         27.66         5.29 o                         
  -5   5   2         25.28         24.21         3.57 o                         
  -4   5   2         34.81         51.21         5.24 o                         
  -3   5   2       1129.27       1117.11        26.40 o                         
  -2   5   2        346.41        340.05        11.01 o                         
  -1   5   2         78.73         90.36         4.84 o                         
   0   5   2         36.09         38.16         1.64 o                         
   1   5   2        534.02        552.14         6.56 o                         
   2   5   2         20.36         26.25         1.79 o                         
   3   5   2        144.95        143.00         3.26 o                         
   4   5   2        111.74        114.09         3.92 o                         
   5   5   2         71.43         76.44         4.41 o                         
   6   5   2          3.80          3.68         2.25 o                         
   7   5   2          8.21          9.11         3.39 o                         
  -5   6   2          7.25         23.15         4.67 o                         
  -4   6   2        254.46        262.36        12.60 o                         
  -3   6   2          2.88          3.09         2.77 o                         
  -2   6   2        445.84        435.18        13.60 o                         
  -1   6   2         89.58         89.80         8.87 o                         
   0   6   2          7.26          9.58         1.31 o                         
   1   6   2         51.43         51.41         2.37 o                         
   2   6   2         45.16         49.18         2.37 o                         
   3   6   2         13.74         12.73         1.78 o                         
   4   6   2         20.21         18.54         2.11 o                         
   5   6   2          0.28         -1.96         1.96 o                         
   6   6   2          6.69          9.56         2.86 o                         
  -4   7   2         10.23          3.87         4.66 o                         
  -3   7   2        382.01        381.56        15.26 o                         
  -2   7   2         39.63         48.06         5.51 o                         
  -1   7   2         11.52         14.22         3.04 o                         
   0   7   2         30.61         34.56         2.23 o                         
   1   7   2        132.17        137.55         4.94 o                         
   2   7   2          0.94          0.10         1.77 o                         
   3   7   2         25.81         30.56         3.34 o                         
   4   7   2          1.76         -0.96         1.88 o                         
   5   7   2         25.24         23.36         3.64 o                         
   6   7   2         22.17         28.16         4.09 o                         
  -3   8   2          9.76          1.77         5.05 o                         
  -2   8   2        151.08        134.49        12.16 o                         
  -1   8   2          4.43          2.70         5.87 o                         
   0   8   2          2.64          0.65         5.61 o                         
   1   8   2         15.17         18.51         2.66 o                         
   2   8   2         34.49         38.73         3.84 o                         
   3   8   2         37.87         37.21         4.34 o                         
   4   8   2         16.37         13.85         3.55 o                         
   5   8   2         21.70         22.92         3.76 o                         
  -1   9   2         15.34         16.07         7.59 o                         
   0   9   2          0.70          3.82         4.68 o                         
   1   9   2         14.30          6.67         3.83 o                         
   2   9   2          9.61         11.46         4.19 o                         
   3   9   2          0.00         -3.68         3.68 o                         
  -2  -9   3         47.98         52.20         6.10 o                         
  -1  -9   3         10.78         13.52         3.57 o                         
   0  -9   3         51.97         52.35         4.76 o                         
  -4  -8   3          9.25          0.80         4.90 o                         
  -3  -8   3        201.20        197.41         8.33 o                         
  -2  -8   3        267.45        278.59         8.83 o                         
  -1  -8   3         57.92         62.39         4.63 o                         
   0  -8   3          0.07         -0.71         1.95 o                         
   1  -8   3        237.86        234.32        10.68 o                         
   2  -8   3          3.04          8.64         4.56 o                         
   3  -8   3         65.86         65.65         6.94 o                         
  -5  -7   3          2.34          3.24         2.66 o                         
  -4  -7   3        272.43        265.54         8.01 o                         
  -3  -7   3         47.80         60.79         6.49 o                         
  -2  -7   3        187.62        190.47         7.40 o                         
  -1  -7   3          0.30          0.81         1.53 o                         
   0  -7   3        109.24        107.96         4.97 o                         
   1  -7   3          0.91          0.50         1.41 o                         
   2  -7   3          8.02          6.35         3.29 o                         
   3  -7   3         41.98         43.81         6.22 o                         
   4  -7   3         12.25         11.90         7.28 o                         
  -6  -6   3          4.35          2.23         3.01 o                         
  -5  -6   3         12.21          9.66         2.99 o                         
  -4  -6   3         35.71         38.22         3.09 o                         
  -3  -6   3        223.54        229.28         7.50 o                         
  -2  -6   3        389.03        368.55         8.01 o                         
  -1  -6   3          8.00          7.82         1.52 o                         
   0  -6   3         13.41         22.67         2.45 o                         
   1  -6   3        187.62        171.68         4.61 o                         
   2  -6   3          3.16          1.71         1.74 o                         
   3  -6   3         58.37         57.54         4.50 o                         
   4  -6   3          0.00          0.09         1.65 o                         
   5  -6   3         20.61         16.07        10.28 o                         
  -7  -5   3          0.73         -3.95         6.62 o                         
  -6  -5   3          1.27          4.85         2.29 o                         
  -5  -5   3         36.88         34.65         3.50 o                         
  -4  -5   3        496.70        480.14        10.04 o                         
  -3  -5   3          5.97          5.58         1.30 o                         
  -2  -5   3         19.16         20.26         1.50 o                         
  -1  -5   3        202.08        190.50         4.12 o                         
   0  -5   3        129.09        134.78         3.27 o                         
   1  -5   3        210.25        207.23         3.46 o                         
   2  -5   3        123.90        128.60         4.69 o                         
   3  -5   3        107.30        107.09         6.47 o                         
   4  -5   3          3.35         13.71         3.34 o                         
   5  -5   3          3.31          2.54         2.56 o                         
   6  -5   3         75.19         78.68        10.56 o                         
  -7  -4   3         81.96         80.39         7.57 o                         
  -6  -4   3        297.81        287.77         9.25 o                         
  -5  -4   3         25.94         27.93         3.18 o                         
  -4  -4   3        361.61        340.86         6.25 o                         
  -3  -4   3        108.25        103.44         3.34 o                         
  -2  -4   3        533.57        515.38         5.97 o                         
  -1  -4   3          0.04          0.82         0.93 o                         
   0  -4   3         20.17         20.16         1.42 o                         
   1  -4   3         53.23         56.46         1.61 o                         
   2  -4   3         58.11         67.32         2.52 o                         
   3  -4   3         29.48         23.59         1.97 o                         
   4  -4   3          1.53          2.11         1.00 o                         
   5  -4   3          0.47         -0.35         1.24 o                         
   6  -4   3         34.63         37.85         2.83 o                         
  -7  -3   3         20.39         18.05         3.12 o                         
  -6  -3   3          4.70          6.14         2.12 o                         
  -5  -3   3        972.83        942.97        17.84 o                         
  -4  -3   3         13.02         11.87         1.44 o                         
  -3  -3   3        109.73        110.17         2.96 o                         
  -2  -3   3        323.81        309.43         4.50 o                         
  -1  -3   3       2001.50       1950.24        17.42 o                         
   0  -3   3        140.12        149.86         2.54 o                         
   1  -3   3        368.77        380.67         4.60 o                         
   2  -3   3        168.15        171.73         3.42 o                         
   3  -3   3        116.66        127.34         2.55 o                         
   4  -3   3         63.53         61.70         2.80 o                         
   5  -3   3         59.37         58.75         2.70 o                         
   6  -3   3         98.95        104.83         4.32 o                         
   7  -3   3          2.41          5.04         3.63 o                         
  -7  -2   3         78.73         87.10         5.54 o                         
  -6  -2   3        484.91        473.61        10.24 o                         
  -5  -2   3         96.80        100.57         3.79 o                         
  -4  -2   3        265.72        242.81         4.54 o                         
  -3  -2   3        136.84        129.20         2.94 o                         
  -2  -2   3       1414.64       1397.90        12.88 o                         
  -1  -2   3        128.90        123.61         2.02 o                         
   0  -2   3        233.70        212.50         2.91 o                         
   1  -2   3        368.58        357.61         5.03 o                         
   2  -2   3         45.35         55.85         2.02 o                         
   3  -2   3         31.66         30.82         1.42 o                         
   4  -2   3         49.74         54.96         2.21 o                         
   5  -2   3         85.61         84.42         3.21 o                         
   6  -2   3          6.74          8.03         1.83 o                         
   7  -2   3          6.23         10.70         2.47 o                         
  -7  -1   3          5.73          7.37         2.09 o                         
  -6  -1   3         43.58         46.66         3.83 o                         
  -5  -1   3       1654.52       1611.52        17.73 o                         
  -4  -1   3        141.08        124.99         2.99 o                         
  -3  -1   3        297.97        299.03         4.35 o                         
  -2  -1   3        346.89        343.72         4.56 o                         
  -1  -1   3        883.27        834.02         7.22 o                         
   0  -1   3        173.20        162.86         1.77 o                         
   1  -1   3          8.95         14.13         0.91 o                         
   2  -1   3       2286.05       2297.27        20.68 o                         
   3  -1   3        503.81        514.12         6.68 o                         
   4  -1   3        199.87        204.61         4.58 o                         
   5  -1   3         30.07         29.18         2.39 o                         
   6  -1   3          2.43          4.07         1.72 o                         
   7  -1   3         14.29         14.87         3.59 o                         
  -7   0   3         44.94         54.13         6.39 o                         
  -6   0   3          0.72          5.31         2.60 o                         
  -5   0   3         53.00         47.53         2.32 o                         
  -4   0   3         70.13         64.61         2.24 o                         
  -3   0   3        106.21        106.79         2.50 o                         
  -2   0   3       1800.49       1751.52        16.41 o                         
  -1   0   3        384.39        370.57         3.78 o                         
   0   0   3         35.31         39.14         0.98 o                         
   1   0   3          3.19          4.39         0.49 o                         
   2   0   3        100.55         98.92         1.74 o                         
   3   0   3         12.97         18.74         1.05 o                         
   4   0   3        297.09        299.74         4.11 o                         
   5   0   3        204.48        199.78         3.79 o                         
   6   0   3          0.98          1.72         1.98 o                         
   7   0   3          0.33         -2.26         2.26 o                         
  -7   1   3         12.50          8.42         4.54 o                         
  -6   1   3         54.25         54.79         5.10 o                         
  -5   1   3        229.56        228.77         5.74 o                         
  -4   1   3        439.05        428.99         6.73 o                         
  -3   1   3         66.28         60.77         2.04 o                         
  -2   1   3          3.64          5.91         0.82 o                         
  -1   1   3         73.89         81.88         2.20 o                         
   0   1   3        988.00        909.34         7.47 o                         
   1   1   3        382.46        370.17         3.61 o                         
   2   1   3         50.95         45.47         1.42 o                         
   3   1   3        442.35        475.07         6.14 o                         
   4   1   3         27.43         33.99         1.56 o                         
   5   1   3          2.87          3.16         0.95 o                         
   6   1   3         61.39         63.67         3.14 o                         
   7   1   3         18.54         20.25         2.16 o                         
  -7   2   3         63.19         69.56         6.67 o                         
  -6   2   3        127.21        126.78         6.03 o                         
  -5   2   3        427.62        421.04         8.83 o                         
  -4   2   3         62.31         63.78         2.76 o                         
  -3   2   3         41.57         40.11         1.99 o                         
  -2   2   3         91.92         92.61         2.28 o                         
  -1   2   3         45.39         50.03         1.26 o                         
   0   2   3         57.85         60.82         1.54 o                         
   1   2   3        137.64        128.15         1.98 o                         
   2   2   3        431.35        441.80         5.10 o                         
   3   2   3          0.06          0.56         0.72 o                         
   4   2   3        135.36        137.04         3.06 o                         
   5   2   3          0.07          1.46         1.01 o                         
   6   2   3         44.46         41.40         3.50 o                         
   7   2   3          0.08         -1.40         1.66 o                         
  -7   3   3         11.03         10.60         3.48 o                         
  -6   3   3          0.89         -0.30         1.54 o                         
  -5   3   3         47.20         52.28         2.75 o                         
  -4   3   3        679.50        668.88         9.18 o                         
  -3   3   3         74.47        104.07         3.57 o                         
  -2   3   3          0.05          1.81         2.15 o                         
  -1   3   3          0.21          3.34         1.54 o                         
   0   3   3        990.83       1001.95         9.87 o                         
   1   3   3         42.85         40.52         1.21 o                         
   2   3   3        143.95        148.17         2.96 o                         
   3   3   3        581.45        629.79         7.51 o                         
   4   3   3          0.53          4.06         1.23 o                         
   5   3   3         26.18         31.69         2.58 o                         
   6   3   3          8.32         10.54         3.06 o                         
   7   3   3         12.84         15.06         3.31 o                         
  -6   4   3          0.95          1.30         1.74 o                         
  -5   4   3        114.77        113.82         4.80 o                         
  -4   4   3          2.57          9.78         4.68 o                         
  -3   4   3          0.14         -2.08         2.35 o                         
  -2   4   3          3.13          4.14         1.78 o                         
  -1   4   3         80.71        107.70         5.08 o                         
   0   4   3         65.53         65.09         1.80 o                         
   1   4   3        143.14        138.43         2.70 o                         
   2   4   3        274.04        279.32         3.77 o                         
   3   4   3         35.60         34.64         1.86 o                         
   4   4   3         94.12         92.58         2.84 o                         
   5   4   3         11.28         16.30         2.41 o                         
   6   4   3         13.12         15.73         3.22 o                         
   7   4   3          3.42          5.91         2.44 o                         
  -6   5   3          0.31          6.98         3.35 o                         
  -5   5   3          3.50         -1.14         2.27 o                         
  -4   5   3         14.01         14.79         3.69 o                         
  -3   5   3        158.79        158.40         7.84 o                         
  -2   5   3        184.44        190.56         7.97 o                         
  -1   5   3        100.17         97.55         5.26 o                         
   0   5   3        194.43        200.53         3.33 o                         
   1   5   3         22.53         25.63         1.54 o                         
   2   5   3         21.71         28.65         1.73 o                         
   3   5   3         20.12         17.03         1.47 o                         
   4   5   3          0.58          0.33         1.21 o                         
   5   5   3        167.41        172.21         6.13 o                         
   6   5   3          6.18          4.33         2.53 o                         
   7   5   3          0.53         -2.23         2.72 o                         
  -5   6   3          0.63         -1.26         3.12 o                         
  -4   6   3        138.77        137.26        11.09 o                         
  -3   6   3         17.74         13.42         3.49 o                         
  -2   6   3          0.33          6.64         2.77 o                         
  -1   6   3         49.25         51.21         4.49 o                         
   0   6   3          8.24         11.61         1.90 o                         
   1   6   3         18.81         23.04         1.78 o                         
   2   6   3          1.34          0.24         1.09 o                         
   3   6   3          2.33          1.64         1.31 o                         
   4   6   3        109.28        106.31         3.92 o                         
   5   6   3         11.61         13.91         3.48 o                         
   6   6   3         10.17         12.17         3.00 o                         
  -4   7   3         34.70         37.57         6.08 o                         
  -3   7   3        141.68        138.72         9.57 o                         
  -2   7   3         83.59         79.35         6.84 o                         
  -1   7   3         17.27         21.99         5.94 o                         
   0   7   3          6.17          7.44         1.49 o                         
   1   7   3         31.93         37.13         3.10 o                         
   2   7   3         28.40         30.78         2.73 o                         
   3   7   3         41.62         47.93         3.54 o                         
   4   7   3          4.67          3.24         1.85 o                         
   5   7   3         80.84         76.86         5.12 o                         
   6   7   3          1.00          4.05         2.39 o                         
  -3   8   3         44.35         34.54        10.56 o                         
  -2   8   3          6.11          6.82         4.92 o                         
   0   8   3        184.69        146.20        13.95 o                         
   1   8   3          2.85          5.40         2.01 o                         
   2   8   3         20.02         23.56         3.23 o                         
   3   8   3         47.71         43.73         4.52 o                         
   4   8   3         15.26         15.42         3.09 o                         
   5   8   3          1.23          1.57         2.73 o                         
  -1   9   3          0.14          0.77         5.25 o                         
   0   9   3          1.83          3.53        10.45 o                         
   1   9   3         36.15         44.33         4.62 o                         
   2   9   3         17.67         15.32         4.15 o                         
   3   9   3          2.49          9.45         6.48 o                         
  -1  -9   4          0.26          0.81         4.81 o                         
   0  -9   4          9.21         12.77         6.23 o                         
  -4  -8   4          6.37          3.52         3.44 o                         
  -3  -8   4         80.81         94.44         6.08 o                         
  -2  -8   4          0.18         13.38         2.94 o                         
  -1  -8   4         14.13         16.86         3.24 o                         
   0  -8   4          4.07          7.22         1.89 o                         
   1  -8   4          2.34          7.50         3.77 o                         
   2  -8   4         53.79         57.35         9.42 o                         
  -5  -7   4         17.28         16.02         5.22 o                         
  -4  -7   4        227.24        218.05         9.29 o                         
  -3  -7   4         44.92         44.83         4.75 o                         
  -2  -7   4         34.69         32.55         3.98 o                         
  -1  -7   4         20.95         23.14         2.38 o                         
   0  -7   4        142.17        136.64         6.65 o                         
   1  -7   4          0.12          2.59         1.53 o                         
   2  -7   4         13.05         20.84         4.88 o                         
   3  -7   4         24.41         28.22         3.57 o                         
   4  -7   4          0.39          0.88         6.12 o                         
  -6  -6   4         15.40         15.66         2.95 o                         
  -5  -6   4         53.64         51.37         3.74 o                         
  -4  -6   4         79.21         72.19         4.21 o                         
  -3  -6   4        389.01        368.25         8.36 o                         
  -2  -6   4         21.17         21.38         2.43 o                         
  -1  -6   4          0.01         -1.16         1.16 o                         
   0  -6   4        185.68        181.89         3.87 o                         
   1  -6   4        193.11        183.59         9.86 o                         
   2  -6   4          9.89         12.73         2.36 o                         
   3  -6   4          2.10          2.03         1.94 o                         
   4  -6   4          3.69          2.14         5.28 o                         
   5  -6   4          0.23          2.77         6.29 o                         
  -6  -5   4         79.73         83.80         5.40 o                         
  -5  -5   4         14.42         14.57         2.60 o                         
  -4  -5   4        992.20        983.64        16.12 o                         
  -3  -5   4        301.89        307.71         5.04 o                         
  -2  -5   4        579.40        558.90         7.56 o                         
  -1  -5   4        149.74        148.46         3.53 o                         
   0  -5   4        211.96        201.96         4.80 o                         
   1  -5   4        134.14        130.23         3.37 o                         
   2  -5   4        435.77        416.67         9.51 o                         
   3  -5   4         32.02         31.42         3.21 o                         
   4  -5   4          0.00         12.24         5.10 o                         
   5  -5   4         18.76         13.30         4.97 o                         
  -7  -4   4         83.16         80.47         5.67 o                         
  -6  -4   4         11.80          7.57         2.35 o                         
  -5  -4   4        234.00        210.69         7.00 o                         
  -4  -4   4         13.44         14.19         2.21 o                         
  -3  -4   4        482.41        485.01         7.18 o                         
  -2  -4   4         63.60         64.92         2.21 o                         
  -1  -4   4         46.82         51.61         2.06 o                         
   0  -4   4         59.24         56.53         1.86 o                         
   1  -4   4        265.59        273.95         3.93 o                         
   2  -4   4          8.59          8.90         0.96 o                         
   3  -4   4         92.58         91.62         2.95 o                         
   4  -4   4         13.60         15.40         1.52 o                         
   5  -4   4         18.00         20.40         1.72 o                         
   6  -4   4          0.75         -1.17         1.59 o                         
  -7  -3   4         11.75          8.97         2.92 o                         
  -6  -3   4        247.24        254.57         7.89 o                         
  -5  -3   4         34.77         35.69         5.20 o                         
  -4  -3   4        698.68        667.70         8.66 o                         
  -3  -3   4        652.31        637.17         8.26 o                         
  -2  -3   4        234.16        237.26         3.61 o                         
  -1  -3   4        119.61        128.30         2.50 o                         
   0  -3   4         84.75         79.18         1.90 o                         
   1  -3   4        602.28        624.34        10.67 o                         
   2  -3   4       1151.28       1192.42        16.09 o                         
   3  -3   4          9.62         13.10         1.15 o                         
   4  -3   4          0.89          1.70         1.20 o                         
   5  -3   4         24.03         26.50         2.38 o                         
   6  -3   4          9.97         12.31         2.40 o                         
   7  -3   4          0.06         -0.54         3.91 o                         
  -7  -2   4          0.20          2.41         3.53 o                         
  -6  -2   4        590.49        591.02        11.57 o                         
  -5  -2   4         94.19         93.39         3.72 o                         
  -4  -2   4          0.98         -0.37         0.90 o                         
  -3  -2   4        196.08        194.14         3.78 o                         
  -2  -2   4         20.95         24.94         1.34 o                         
  -1  -2   4        762.70        744.79         6.85 o                         
   0  -2   4        759.04        737.19         5.97 o                         
   1  -2   4         77.24         76.51         1.72 o                         
   2  -2   4        375.71        387.67         5.32 o                         
   3  -2   4        713.43        721.41         8.36 o                         
   4  -2   4          6.84          6.78         1.14 o                         
   5  -2   4          1.71          4.60         1.23 o                         
   6  -2   4          0.37         -0.14         1.51 o                         
   7  -2   4         11.92          8.90         3.20 o                         
  -7  -1   4        101.23         88.99         5.94 o                         
  -6  -1   4        243.41        247.05         6.44 o                         
  -5  -1   4        752.36        743.53         9.90 o                         
  -4  -1   4        134.17        127.38         3.03 o                         
  -3  -1   4        375.84        372.58         5.06 o                         
  -2  -1   4        258.86        266.74         4.22 o                         
  -1  -1   4       1109.96       1054.33         8.87 o                         
   0  -1   4         58.89         61.12         1.11 o                         
   1  -1   4          3.03          3.58         0.53 o                         
   2  -1   4          2.05          3.45         0.63 o                         
   3  -1   4       1159.86       1228.65        13.43 o                         
   4  -1   4         36.94         38.93         1.86 o                         
   5  -1   4        145.69        137.20         4.23 o                         
   6  -1   4          0.49          0.64         1.74 o                         
   7  -1   4          1.74          2.31         2.35 o                         
  -7   0   4         52.88         58.12         5.51 o                         
  -6   0   4        907.37        914.45        18.57 o                         
  -5   0   4          8.36          9.16         1.56 o                         
  -4   0   4         12.33         15.92         1.37 o                         
  -3   0   4          3.05          4.23         0.90 o                         
  -2   0   4        115.50        115.45         2.17 o                         
  -1   0   4          0.67          0.76         0.50 o                         
   0   0   4        468.23        442.32         4.15 o                         
   1   0   4        245.27        220.19         2.38 o                         
   2   0   4       1307.72       1316.35        10.84 o                         
   3   0   4       1683.70       1738.48        14.39 o                         
   4   0   4         91.50         97.16         2.19 o                         
   5   0   4         29.52         28.96         1.67 o                         
   6   0   4          3.56          2.12         2.05 o                         
   7   0   4         37.36         37.92         4.58 o                         
  -7   1   4         11.13          9.82         7.18 o                         
  -6   1   4         95.91        106.76         6.62 o                         
  -5   1   4        666.03        656.73        11.94 o                         
  -4   1   4        256.50        249.80         4.92 o                         
  -3   1   4          0.04          1.33         0.74 o                         
  -2   1   4        328.50        336.39         5.44 o                         
  -1   1   4       2257.57       2213.16        19.60 o                         
   0   1   4        257.83        254.13         2.70 o                         
   1   1   4        547.52        537.69         4.86 o                         
   2   1   4         46.91         47.52         1.39 o                         
   3   1   4        599.98        661.32         7.67 o                         
   4   1   4        226.76        234.06         3.81 o                         
   5   1   4          6.88          6.65         1.15 o                         
   6   1   4         77.43         70.02         3.07 o                         
   7   1   4          8.30          9.66         1.79 o                         
  -7   2   4        363.00        356.79        13.34 o                         
  -6   2   4        172.83        176.76         7.32 o                         
  -5   2   4          2.51          3.76         1.34 o                         
  -4   2   4          2.07          2.73         1.22 o                         
  -3   2   4         13.23         13.43         1.36 o                         
  -2   2   4        327.18        331.81         5.80 o                         
  -1   2   4       1227.86       1249.85        13.28 o                         
   0   2   4         91.28         89.60         1.84 o                         
   1   2   4        442.91        439.71         4.33 o                         
   2   2   4        282.37        289.73         3.96 o                         
   3   2   4       1026.91       1057.62        10.69 o                         
   4   2   4         25.14         32.61         1.71 o                         
   5   2   4         22.83         25.39         1.98 o                         
   6   2   4         84.55         83.31         4.42 o                         
   7   2   4         63.17         59.12         4.33 o                         
  -7   3   4         18.62         26.31         5.50 o                         
  -6   3   4         87.13         97.33         4.55 o                         
  -5   3   4         14.09         15.47         1.66 o                         
  -4   3   4        247.05        239.91         4.75 o                         
  -3   3   4          3.57          2.22         0.91 o                         
  -2   3   4         38.03         42.99         2.93 o                         
  -1   3   4        720.31        717.17         9.36 o                         
   0   3   4         32.16         31.09         1.65 o                         
   1   3   4        156.70        147.81         2.23 o                         
   2   3   4       1525.79       1568.78        14.99 o                         
   3   3   4          0.96          3.45         0.82 o                         
   4   3   4        176.52        184.88         3.98 o                         
   5   3   4          3.45          3.98         1.33 o                         
   6   3   4         72.13         65.32         5.00 o                         
   7   3   4          4.60          0.63         3.57 o                         
  -6   4   4          1.41         -0.02         1.75 o                         
  -5   4   4         55.84         62.71         4.21 o                         
  -4   4   4          0.03          3.94         4.21 o                         
  -3   4   4          7.67          2.19         3.37 o                         
  -2   4   4        235.08        232.48         8.37 o                         
  -1   4   4         48.39         53.59         6.02 o                         
   0   4   4        124.93        133.38         2.58 o                         
   1   4   4        251.51        262.37         3.70 o                         
   2   4   4        135.83        147.09         2.80 o                         
   3   4   4         45.22         44.77         1.92 o                         
   4   4   4          0.06          2.37         1.04 o                         
   5   4   4         64.14         66.51         4.59 o                         
   6   4   4         93.91         85.06         6.50 o                         
   7   4   4         20.90         23.69         3.89 o                         
  -6   5   4         72.91         89.60         7.17 o                         
  -5   5   4         37.42         40.10         9.49 o                         
  -4   5   4         32.59         36.92         8.26 o                         
  -3   5   4          3.63          4.20         2.38 o                         
  -2   5   4         13.19         17.55         4.15 o                         
  -1   5   4         47.32         57.75         4.26 o                         
   0   5   4          3.21          4.12         0.99 o                         
   1   5   4         67.06         71.31         2.04 o                         
   2   5   4        296.03        306.55         5.46 o                         
   3   5   4         51.80         48.47         2.08 o                         
   4   5   4         39.84         36.08         2.70 o                         
   5   5   4         62.60         57.73         4.09 o                         
   6   5   4          0.21          0.88         1.98 o                         
   7   5   4          4.96          1.67         3.22 o                         
  -5   6   4          6.52          6.87         9.74 o                         
  -4   6   4         22.82         25.07         5.07 o                         
  -3   6   4          0.29         -0.58         2.46 o                         
  -2   6   4         12.59         11.12         4.28 o                         
  -1   6   4         88.33         88.66         5.77 o                         
   0   6   4        219.12        217.65         4.13 o                         
   1   6   4         41.04         36.33         1.94 o                         
   2   6   4        113.05        116.53         3.46 o                         
   3   6   4          6.21          6.88         1.54 o                         
   4   6   4         47.63         45.08         2.95 o                         
   5   6   4         19.66         18.15         3.09 o                         
   6   6   4          4.35          2.92         2.46 o                         
  -4   7   4          9.08         14.24         4.69 o                         
  -3   7   4         11.40         11.98         9.11 o                         
  -2   7   4          3.82          5.40         3.22 o                         
  -1   7   4          0.74         -2.38         3.86 o                         
   0   7   4         22.86         27.43         2.22 o                         
   1   7   4         39.44         36.11         2.45 o                         
   2   7   4          9.67          7.53         1.98 o                         
   3   7   4         77.87         76.08         4.79 o                         
   4   7   4          2.93          0.10         1.79 o                         
   5   7   4         96.91         90.66         5.48 o                         
   6   7   4          5.88          2.63         3.12 o                         
  -3   8   4         10.66          7.43         5.18 o                         
  -2   8   4          0.13          0.11         5.50 o                         
  -1   8   4          2.70         -2.57         2.57 o                         
   0   8   4          0.77          2.36         1.89 o                         
   1   8   4          1.15          7.37         2.32 o                         
   2   8   4          0.52          1.81         2.25 o                         
   3   8   4          3.57         -1.84         2.58 o                         
   4   8   4         61.05         56.85         4.79 o                         
   5   8   4         37.41         36.48         4.19 o                         
  -1   9   4          3.98          8.53         6.69 o                         
   0   9   4         18.28         21.44         8.27 o                         
   1   9   4          0.38         -1.28         3.15 o                         
   2   9   4          0.44          0.71         2.75 o                         
   3   9   4          1.59         10.80         5.59 o                         
  -4  -8   5         48.42         51.97         8.33 o                         
  -3  -8   5         50.93         53.05         7.67 o                         
  -2  -8   5         48.39         52.91         4.68 o                         
  -1  -8   5         19.52         27.62         3.51 o                         
   0  -8   5          8.32          9.33         2.40 o                         
   1  -8   5         44.35         40.39         3.61 o                         
   2  -8   5          1.69          1.76         3.68 o                         
  -5  -7   5         59.28         60.59         6.46 o                         
  -4  -7   5         17.27         18.23         3.01 o                         
  -3  -7   5        136.86        151.49         6.47 o                         
  -2  -7   5         65.67         62.69         5.03 o                         
  -1  -7   5         68.85         70.69         3.73 o                         
   0  -7   5         28.70         31.58         2.73 o                         
   1  -7   5        172.04        153.17         8.52 o                         
   3  -7   5         12.56         11.59         8.47 o                         
   4  -7   5          3.58         10.38         5.97 o                         
  -6  -6   5          2.25          1.14         2.32 o                         
  -5  -6   5          4.37          6.16         2.07 o                         
  -4  -6   5          2.21          1.42         1.73 o                         
  -3  -6   5          1.66          3.96         1.71 o                         
  -2  -6   5          9.75          8.93         2.00 o                         
  -1  -6   5         40.48         44.54         2.93 o                         
   0  -6   5         26.91         31.56         2.23 o                         
   1  -6   5         19.68         23.19         2.09 o                         
   2  -6   5         37.59         36.55         2.99 o                         
   3  -6   5          2.53          5.30         3.14 o                         
  -6  -5   5         24.41         27.85         3.47 o                         
  -5  -5   5         11.41         10.96         2.16 o                         
  -4  -5   5        208.64        216.01         5.78 o                         
  -3  -5   5         65.23         71.95         2.72 o                         
  -2  -5   5          1.39          1.37         1.32 o                         
  -1  -5   5        252.68        251.10         4.75 o                         
   0  -5   5          0.02          2.01         1.08 o                         
   1  -5   5        201.81        196.75         3.66 o                         
   2  -5   5         81.39         76.75         2.35 o                         
   3  -5   5         25.81         22.19         2.74 o                         
   4  -5   5         18.18         12.07         3.35 o                         
   5  -5   5          0.01          5.46         2.47 o                         
  -7  -4   5          8.44          5.91         2.71 o                         
  -6  -4   5         24.14         18.76         3.18 o                         
  -5  -4   5         75.30         79.24         4.56 o                         
  -4  -4   5         61.08         65.34         3.47 o                         
  -3  -4   5        161.58        151.39         3.57 o                         
  -2  -4   5         23.43         26.14         1.71 o                         
  -1  -4   5        251.58        239.47         3.66 o                         
   0  -4   5        172.55        179.81         3.33 o                         
   1  -4   5         80.50         83.40         1.89 o                         
   2  -4   5        459.63        461.47         6.33 o                         
   3  -4   5          0.69         -0.43         1.14 o                         
   4  -4   5          8.49          9.64         1.52 o                         
   5  -4   5          1.24          4.72         2.23 o                         
   6  -4   5         25.31         29.89         4.62 o                         
  -7  -3   5        146.12        142.77         7.53 o                         
  -6  -3   5         61.47         62.60         4.31 o                         
  -5  -3   5        114.66        118.96         4.83 o                         
  -4  -3   5         89.54         85.11         3.11 o                         
  -3  -3   5        192.88        187.41         3.74 o                         
  -2  -3   5        119.00        130.68         2.73 o                         
  -1  -3   5        980.59        953.72         9.35 o                         
   0  -3   5          8.66         10.10         0.95 o                         
   1  -3   5         10.49         10.68         0.77 o                         
   2  -3   5       1108.93       1123.19        14.12 o                         
   3  -3   5        129.33        139.15         2.93 o                         
   4  -3   5         17.32         14.40         1.51 o                         
   5  -3   5         15.33         19.13         1.99 o                         
   6  -3   5         21.01         16.55         4.40 o                         
   7  -3   5          1.47          1.13         5.02 o                         
  -7  -2   5          0.19         -0.17         3.07 o                         
  -6  -2   5         81.10         86.42         4.46 o                         
  -5  -2   5        430.42        421.24         8.07 o                         
  -4  -2   5        134.08        132.69         3.58 o                         
  -3  -2   5        192.17        201.53         3.95 o                         
  -2  -2   5        360.33        375.83         4.95 o                         
  -1  -2   5        349.81        346.97         4.14 o                         
   0  -2   5         59.74         58.48         1.25 o                         
   1  -2   5        772.61        773.26         8.34 o                         
   2  -2   5       1231.44       1229.31        14.90 o                         
   3  -2   5         36.03         41.94         2.19 o                         
   4  -2   5         10.36         11.65         1.24 o                         
   5  -2   5          0.53          0.60         1.34 o                         
   6  -2   5          4.18         -0.51         1.94 o                         
   7  -2   5         33.82         27.82         4.90 o                         
  -7  -1   5          5.50          7.99         2.96 o                         
  -6  -1   5        148.11        148.69         4.95 o                         
  -5  -1   5          1.36          2.50         1.42 o                         
  -4  -1   5         13.68         10.14         1.25 o                         
  -3  -1   5        444.42        449.11         6.05 o                         
  -2  -1   5        129.41        139.25         2.57 o                         
  -1  -1   5       1039.54       1001.41         8.21 o                         
   0  -1   5         47.91         52.07         1.17 o                         
   1  -1   5        190.37        188.29         2.55 o                         
   2  -1   5        680.59        687.63         9.39 o                         
   3  -1   5          2.11          2.36         0.75 o                         
   4  -1   5          1.30          2.18         0.88 o                         
   5  -1   5        144.12        136.13         4.95 o                         
   6  -1   5         18.96         18.98         2.97 o                         
   7  -1   5          2.83          0.74         2.16 o                         
  -7   0   5         25.85         30.81         3.88 o                         
  -6   0   5          0.71          6.91         2.51 o                         
  -5   0   5        303.98        299.10         5.53 o                         
  -4   0   5         72.47         72.19         2.33 o                         
  -3   0   5         14.41         15.57         1.17 o                         
  -2   0   5       1846.54       1922.89        17.07 o                         
  -1   0   5       2190.03       2102.36        17.02 o                         
   0   0   5       1166.08       1139.25         9.56 o                         
   1   0   5        170.43        157.66         2.22 o                         
   2   0   5        110.41        116.34         1.99 o                         
   3   0   5         82.94         74.23         2.04 o                         
   4   0   5        283.77        279.99         3.99 o                         
   5   0   5        130.82        135.48         3.25 o                         
   6   0   5          2.62          3.91         1.43 o                         
   7   0   5         48.59         50.60         4.90 o                         
  -7   1   5         48.94         47.59         4.58 o                         
  -6   1   5        212.99        218.01         8.36 o                         
  -5   1   5         24.82         22.31         2.73 o                         
  -4   1   5          0.96          0.29         1.34 o                         
  -3   1   5         30.27         35.27         1.86 o                         
  -2   1   5         45.68         58.86         1.85 o                         
  -1   1   5        130.86        122.60         1.96 o                         
   0   1   5         14.53         14.37         0.83 o                         
   1   1   5        797.88        790.28         6.66 o                         
   2   1   5         57.83         57.87         1.66 o                         
   3   1   5          2.71          3.90         0.76 o                         
   4   1   5          7.71          9.65         1.05 o                         
   5   1   5         29.68         28.38         1.98 o                         
   6   1   5         32.69         29.88         2.23 o                         
   7   1   5         12.88         12.16         2.28 o                         
  -7   2   5          2.10          2.86         3.16 o                         
  -6   2   5         67.35         76.92         5.13 o                         
  -5   2   5         57.65         59.02         3.29 o                         
  -4   2   5          0.08          0.04         1.12 o                         
  -3   2   5        183.84        196.39         4.25 o                         
  -2   2   5          5.78         12.42         1.49 o                         
  -1   2   5        186.90        186.98         3.74 o                         
   0   2   5         27.13         34.46         1.15 o                         
   1   2   5         18.55         22.99         1.03 o                         
   2   2   5        634.78        678.43         7.61 o                         
   3   2   5         97.94         93.71         2.54 o                         
   4   2   5        182.76        172.85         3.47 o                         
   5   2   5          7.78         16.09         1.75 o                         
   6   2   5          3.38          3.06         1.82 o                         
   7   2   5          7.99          5.90         2.19 o                         
  -7   3   5         53.22         52.32         7.87 o                         
  -6   3   5        122.30        134.71         6.20 o                         
  -5   3   5          0.39          3.68         1.26 o                         
  -4   3   5          3.78          2.98         1.10 o                         
  -3   3   5        124.43        138.19         3.24 o                         
  -2   3   5        106.46        127.05         2.93 o                         
  -1   3   5         10.97         11.93         0.98 o                         
   0   3   5        165.34        169.66         3.18 o                         
   1   3   5          8.50          9.17         0.82 o                         
   2   3   5        512.74        546.60         6.08 o                         
   3   3   5          0.89          0.65         0.71 o                         
   4   3   5         14.02         20.10         1.56 o                         
   5   3   5         24.34         18.75         1.97 o                         
   6   3   5        184.95        178.77         7.12 o                         
   7   3   5          0.00          3.05         2.44 o                         
  -6   4   5         41.32         36.22         3.77 o                         
  -5   4   5         32.91         38.06         3.06 o                         
  -4   4   5         11.00         16.54         3.45 o                         
  -3   4   5         39.69         39.01         6.39 o                         
  -2   4   5        208.81        212.99         8.13 o                         
  -1   4   5        403.33        425.63         6.52 o                         
   0   4   5         20.68         22.37         1.49 o                         
   1   4   5         55.11         72.62         1.98 o                         
   2   4   5        187.97        200.14         3.14 o                         
   3   4   5         14.54         20.66         1.54 o                         
   4   4   5          1.00          4.39         1.12 o                         
   5   4   5         92.60         87.17         5.65 o                         
   6   4   5          1.86         -1.86         3.26 o                         
   7   4   5        128.70        125.11         7.24 o                         
  -6   5   5         23.20         34.04         9.09 o                         
  -5   5   5          4.16          0.20         2.52 o                         
  -4   5   5         26.79         35.72         6.59 o                         
  -3   5   5          1.49         -0.12         2.20 o                         
  -2   5   5         10.00         11.84         2.71 o                         
  -1   5   5         29.87         32.15         3.67 o                         
   0   5   5        215.30        218.13         4.06 o                         
   1   5   5         10.82         10.85         1.15 o                         
   2   5   5        270.56        283.10         5.07 o                         
   3   5   5          5.60          7.35         1.16 o                         
   4   5   5         11.13         14.09         1.86 o                         
   5   5   5          5.30          8.47         2.38 o                         
   6   5   5         42.28         37.26         5.01 o                         
   7   5   5          1.87         -0.79         3.12 o                         
  -5   6   5         34.62         49.32         8.13 o                         
  -4   6   5          0.91          1.91         2.83 o                         
  -3   6   5          1.23         -0.66         2.47 o                         
  -2   6   5         12.36         15.17         3.35 o                         
  -1   6   5         14.88         11.19         3.19 o                         
   0   6   5         80.94         82.84         2.82 o                         
   1   6   5        171.56        168.60         3.53 o                         
   2   6   5          2.07          0.73         1.15 o                         
   3   6   5          3.00          5.00         1.45 o                         
   4   6   5          0.04          1.84         1.47 o                         
   5   6   5          0.00          0.09         2.46 o                         
   6   6   5          9.31         14.81         3.22 o                         
  -4   7   5         10.27          5.67         4.43 o                         
  -3   7   5          0.26          0.58         4.02 o                         
  -2   7   5          0.90         -0.33         2.69 o                         
  -1   7   5          5.33          5.53         4.20 o                         
   0   7   5         77.61         73.18         4.25 o                         
   1   7   5         10.79         10.72         1.55 o                         
   2   7   5         17.34         16.82         1.95 o                         
   3   7   5         71.41         72.97         4.18 o                         
   4   7   5          9.91          9.33         2.19 o                         
   5   7   5         66.67         64.18         5.30 o                         
   6   7   5          8.99         10.71         3.04 o                         
  -3   8   5          3.46         -2.10         5.07 o                         
  -2   8   5          0.02          3.86         3.39 o                         
  -1   8   5         20.25         24.06         4.31 o                         
   0   8   5          9.43          5.79         2.30 o                         
   1   8   5         47.13         54.07         3.21 o                         
   2   8   5          8.59          7.77         2.65 o                         
   3   8   5          1.31         -1.28         2.41 o                         
   4   8   5         47.87         46.13         5.02 o                         
   5   8   5         73.22         74.38         5.83 o                         
  -1   9   5         24.13         18.82         6.14 o                         
   0   9   5          2.61         -3.74         3.86 o                         
   1   9   5          0.03          2.77         3.22 o                         
   2   9   5         16.84         14.54         3.87 o                         
   3   9   5         17.22         15.06         4.57 o                         
  -3  -8   6          5.91          5.45         2.99 o                         
  -2  -8   6        148.47        149.22         8.10 o                         
  -1  -8   6         11.45         10.66         2.97 o                         
   0  -8   6          4.92          6.93         2.30 o                         
   1  -8   6          9.15          7.91         2.83 o                         
   2  -8   6          1.15          1.67         4.40 o                         
  -5  -7   6         31.10         31.94         3.87 o                         
  -4  -7   6         11.78          9.84         2.65 o                         
  -3  -7   6         12.97         13.74         2.88 o                         
  -2  -7   6         62.39         66.52         5.16 o                         
  -1  -7   6         14.55          6.58         2.28 o                         
   0  -7   6        110.73        111.53         3.86 o                         
   1  -7   6         75.68         71.02         4.93 o                         
   2  -7   6         11.55         11.06         2.68 o                         
   3  -7   6         13.23         10.68         6.26 o                         
  -6  -6   6          8.65          7.02         3.09 o                         
  -5  -6   6          6.61          3.65         2.03 o                         
  -4  -6   6         87.76         79.92         4.68 o                         
  -3  -6   6          0.03          1.42         1.64 o                         
  -2  -6   6        302.41        285.11         7.90 o                         
  -1  -6   6         17.92         21.52         2.51 o                         
   0  -6   6         26.19         27.24         2.25 o                         
   1  -6   6        144.69        136.19         3.71 o                         
   2  -6   6          9.86         11.35         1.52 o                         
   3  -6   6         62.77         49.39        10.02 o                         
  -6  -5   6          3.05          1.07         2.22 o                         
  -5  -5   6          0.08          0.88         1.78 o                         
  -4  -5   6        172.61        171.34         4.91 o                         
  -3  -5   6         46.25         45.97         2.61 o                         
  -2  -5   6         30.31         31.98         2.20 o                         
  -1  -5   6         20.53         24.79         2.26 o                         
   0  -5   6        175.14        172.07         3.86 o                         
   1  -5   6        136.42        137.05         2.97 o                         
   2  -5   6          1.02          0.55         1.58 o                         
   3  -5   6          2.61          4.07         2.52 o                         
   4  -5   6         91.05         82.73         4.40 o                         
   5  -5   6          2.59          5.71         2.87 o                         
  -7  -4   6         65.59         61.39         4.94 o                         
  -6  -4   6         69.09         75.58         4.49 o                         
  -5  -4   6          0.03          0.16         1.69 o                         
  -4  -4   6         87.45         90.16         3.71 o                         
  -3  -4   6        258.87        250.41         4.62 o                         
  -2  -4   6          4.45          5.78         0.97 o                         
  -1  -4   6        715.04        728.48         8.20 o                         
   0  -4   6         20.70         21.80         1.53 o                         
   1  -4   6        227.12        227.91         3.64 o                         
   2  -4   6          1.50          2.11         1.02 o                         
   3  -4   6        111.75         99.86         5.52 o                         
   4  -4   6          8.50         12.37         1.54 o                         
   5  -4   6          7.61          7.53         1.81 o                         
   6  -4   6          9.17          6.59         3.07 o                         
  -7  -3   6         22.77         19.67         3.55 o                         
  -6  -3   6          0.81          1.02         1.75 o                         
  -5  -3   6         45.16         41.19         3.10 o                         
  -4  -3   6        274.93        270.93         5.77 o                         
  -3  -3   6          7.82         17.56         1.94 o                         
  -2  -3   6         53.10         50.11         1.77 o                         
  -1  -3   6        301.31        319.49         3.92 o                         
   0  -3   6        131.59        139.71         2.54 o                         
   1  -3   6          3.91          6.12         0.65 o                         
   2  -3   6        190.04        185.43         3.87 o                         
   3  -3   6          2.90          4.78         1.01 o                         
   4  -3   6        112.43         97.33         2.95 o                         
   5  -3   6          3.88          4.17         1.89 o                         
   6  -3   6         17.24         10.90         3.63 o                         
  -7  -2   6        157.02        163.98         6.90 o                         
  -6  -2   6         14.77         14.70         2.41 o                         
  -5  -2   6          0.40          3.48         1.61 o                         
  -4  -2   6          1.03         -0.17         0.90 o                         
  -3  -2   6       1624.77       1631.61        16.22 o                         
  -2  -2   6         33.88         46.49         1.67 o                         
  -1  -2   6        595.71        609.10         5.73 o                         
   0  -2   6         15.68         19.10         0.87 o                         
   1  -2   6        176.57        163.92         2.72 o                         
   2  -2   6        176.78        184.24         3.24 o                         
   3  -2   6        278.91        276.81         4.72 o                         
   4  -2   6         37.81         39.71         1.77 o                         
   5  -2   6          1.68          1.43         1.43 o                         
   6  -2   6          4.27          3.48         2.34 o                         
   7  -2   6         10.11          8.46         3.85 o                         
  -7  -1   6          1.10          0.72         1.89 o                         
  -6  -1   6         30.90         28.16         2.55 o                         
  -5  -1   6          0.92         -0.20         1.40 o                         
  -4  -1   6          2.12          1.98         0.97 o                         
  -3  -1   6        701.75        717.99         7.58 o                         
  -2  -1   6       1031.03       1069.23         9.68 o                         
  -1  -1   6        158.12        156.74         2.38 o                         
   0  -1   6         70.74         73.58         1.45 o                         
   1  -1   6         25.20         32.30         1.00 o                         
   2  -1   6         76.95         61.11         1.68 o                         
   3  -1   6        121.26        131.32         2.95 o                         
   4  -1   6         21.17         24.07         1.70 o                         
   5  -1   6         90.19         89.04         3.48 o                         
   6  -1   6        209.48        199.27         6.59 o                         
   7  -1   6         58.95         56.25         5.36 o                         
  -7   0   6        104.17        116.71         6.35 o                         
  -6   0   6         56.97         60.95         4.72 o                         
  -5   0   6          0.41          2.45         1.32 o                         
  -4   0   6         52.98         58.94         2.10 o                         
  -3   0   6       1372.67       1415.14        12.99 o                         
  -2   0   6       2241.37       2260.56        19.92 o                         
  -1   0   6        672.46        632.73         6.15 o                         
   0   0   6        182.70        177.53         2.42 o                         
   1   0   6       2138.42       2078.48        16.10 o                         
   2   0   6         33.81         38.73         1.24 o                         
   3   0   6        183.76        182.98         2.85 o                         
   4   0   6          0.30          1.10         0.69 o                         
   5   0   6        133.02        123.85         3.28 o                         
   6   0   6         15.36         13.95         2.15 o                         
   7   0   6         94.31         86.27         5.51 o                         
  -7   1   6          0.79          1.64         2.71 o                         
  -6   1   6         70.54         75.78         4.69 o                         
  -5   1   6          4.27          3.26         1.57 o                         
  -4   1   6         16.71         19.97         1.95 o                         
  -3   1   6        357.54        381.54         5.56 o                         
  -2   1   6       2068.54       2049.13        18.97 o                         
  -1   1   6        590.41        586.74         5.59 o                         
   0   1   6          0.00          1.11         0.51 o                         
   1   1   6        268.67        266.51         3.04 o                         
   2   1   6         20.73         29.41         1.22 o                         
   3   1   6        132.41        131.83         2.77 o                         
   4   1   6          0.03          0.26         0.73 o                         
   5   1   6         23.98         28.02         1.84 o                         
   6   1   6        348.47        334.23         6.46 o                         
   7   1   6          6.43          3.96         1.66 o                         
  -7   2   6         50.93         46.11         5.82 o                         
  -6   2   6         45.24         46.77         4.35 o                         
  -5   2   6          1.56          1.82         1.67 o                         
  -4   2   6         13.13         16.79         1.93 o                         
  -3   2   6        202.56        207.17         4.53 o                         
  -2   2   6        697.90        740.79         9.81 o                         
  -1   2   6        304.20        307.51         4.42 o                         
   0   2   6         25.86         23.04         1.02 o                         
   1   2   6        600.53        556.59         5.31 o                         
   2   2   6        431.31        446.63         4.94 o                         
   3   2   6         27.47         28.85         1.49 o                         
   4   2   6         10.65         14.86         1.32 o                         
   5   2   6         50.05         46.57         2.61 o                         
   6   2   6         63.97         70.21         3.83 o                         
   7   2   6        230.21        221.86         8.92 o                         
  -7   3   6         12.11         12.37         4.95 o                         
  -6   3   6         16.31         15.86         3.49 o                         
  -5   3   6          4.21          8.97         2.20 o                         
  -4   3   6        216.94        213.52         4.27 o                         
  -3   3   6         32.34         37.93         2.05 o                         
  -2   3   6        422.38        452.92         6.69 o                         
  -1   3   6        618.20        583.14         8.12 o                         
   0   3   6          2.16          2.90         0.69 o                         
   1   3   6         23.80         23.92         1.13 o                         
   2   3   6        142.67        126.30         2.46 o                         
   3   3   6         18.96         21.92         1.39 o                         
   4   3   6         27.64         31.53         1.81 o                         
   5   3   6        207.53        184.74         5.19 o                         
   6   3   6         54.76         50.71         4.79 o                         
   7   3   6         32.66         31.22         3.63 o                         
  -6   4   6         10.60         13.05         3.13 o                         
  -5   4   6         14.94         11.40         3.74 o                         
  -4   4   6        171.57        182.11         5.76 o                         
  -3   4   6         37.89         53.08         7.38 o                         
  -2   4   6         73.81         66.06         4.87 o                         
  -1   4   6          4.90          3.47         0.80 o                         
   0   4   6          2.00          0.93         0.74 o                         
   1   4   6         14.36         16.20         1.16 o                         
   2   4   6        152.03        150.33         2.92 o                         
   3   4   6          1.25          1.11         0.84 o                         
   4   4   6        111.03         97.59         3.37 o                         
   5   4   6         65.53         68.64         5.24 o                         
   6   4   6         23.38         26.78         3.80 o                         
   7   4   6          8.32          7.06         3.03 o                         
  -5   5   6          6.48          5.12         7.19 o                         
  -4   5   6         17.07         16.11         4.18 o                         
  -3   5   6         85.36         94.23         7.52 o                         
  -2   5   6          0.48          2.34         1.95 o                         
  -1   5   6         11.02         11.05         1.74 o                         
   0   5   6         48.14         54.58         2.32 o                         
   1   5   6        263.51        265.57         4.12 o                         
   2   5   6        217.05        219.99         4.09 o                         
   3   5   6          2.22          2.44         0.94 o                         
   4   5   6          1.32          2.68         1.45 o                         
   5   5   6        306.57        298.81        10.45 o                         
   6   5   6          0.81          0.80         2.24 o                         
   7   5   6        130.91        132.30         9.00 o                         
  -5   6   6         18.72         21.52         5.10 o                         
  -4   6   6         97.42         94.95         9.34 o                         
  -3   6   6         14.72          3.98         3.96 o                         
  -2   6   6         47.70         50.23         5.33 o                         
  -1   6   6         69.22         66.79         5.39 o                         
   0   6   6          6.15          4.88         1.34 o                         
   1   6   6        107.11        102.44         3.08 o                         
   2   6   6          5.08          3.13         1.28 o                         
   3   6   6         22.23         27.35         2.40 o                         
   4   6   6        188.94        185.08         5.55 o                         
   5   6   6         21.21         15.19         3.43 o                         
   6   6   6          6.18          4.67         2.71 o                         
  -4   7   6         11.77         13.42         6.73 o                         
  -3   7   6         20.89         21.94         5.55 o                         
  -2   7   6          4.03          6.15         5.13 o                         
  -1   7   6          0.00          2.28         2.75 o                         
   0   7   6        138.43        130.97         3.39 o                         
   1   7   6         37.34         38.09         2.64 o                         
   2   7   6          1.31          1.67         1.55 o                         
   3   7   6          2.34          6.85         2.17 o                         
   4   7   6         31.81         25.72         3.18 o                         
   5   7   6         41.67         37.70         4.30 o                         
   6   7   6         14.36          9.39         3.31 o                         
  -3   8   6          0.51         -1.73         3.80 o                         
  -2   8   6          0.10          4.91         3.56 o                         
  -1   8   6        129.20        113.16         8.35 o                         
   0   8   6          0.21         -1.63         1.63 o                         
   1   8   6        104.81        104.17         4.16 o                         
   2   8   6          0.54          2.80         2.15 o                         
   3   8   6         15.98         17.17         3.16 o                         
   4   8   6         15.48         16.26         4.15 o                         
   5   8   6         37.40         42.71         4.47 o                         
  -1   9   6          4.18          0.32         5.17 o                         
   0   9   6         91.05         80.78         8.73 o                         
   1   9   6          1.29          0.25         2.69 o                         
   2   9   6          3.98          6.24         3.32 o                         
   3   9   6          0.13         -1.25         3.17 o                         
  -3  -8   7         53.17         51.04         6.98 o                         
  -2  -8   7          5.79         11.31         3.13 o                         
  -1  -8   7         37.16         40.07         3.78 o                         
   0  -8   7          7.87          9.52         3.05 o                         
   1  -8   7         19.95         14.81         3.45 o                         
  -4  -7   7         72.28         82.20         5.97 o                         
  -3  -7   7          0.11          2.56         2.28 o                         
  -2  -7   7         37.16         41.14         3.67 o                         
  -1  -7   7          9.40          9.15         2.28 o                         
   0  -7   7          7.48         10.07         1.94 o                         
   1  -7   7          8.34          9.66         2.03 o                         
   2  -7   7          3.71          2.60         1.97 o                         
   3  -7   7          4.56          2.30         2.76 o                         
  -5  -6   7         27.94         26.87         2.91 o                         
  -4  -6   7         26.33         24.78         2.93 o                         
  -3  -6   7          3.55          2.74         1.65 o                         
  -2  -6   7        112.92        119.63         6.12 o                         
  -1  -6   7         41.00         43.15         2.89 o                         
   0  -6   7          7.07          6.28         1.59 o                         
   1  -6   7         23.37         20.12         1.74 o                         
   2  -6   7          1.83          4.95         1.51 o                         
   3  -6   7         22.13         28.49         2.62 o                         
   4  -6   7         72.09         52.48         9.05 o                         
  -6  -5   7          5.06          2.71         3.00 o                         
  -5  -5   7          0.54          2.63         1.79 o                         
  -4  -5   7          0.16          0.74         1.37 o                         
  -3  -5   7         30.24         31.71         2.41 o                         
  -2  -5   7         14.48         11.11         1.49 o                         
  -1  -5   7         13.46         15.26         1.66 o                         
   0  -5   7         15.92         19.17         1.62 o                         
   1  -5   7         21.34         20.52         1.46 o                         
   2  -5   7         72.04         65.19         2.35 o                         
   3  -5   7         18.80         14.96         1.72 o                         
   4  -5   7          8.65          5.70         2.38 o                         
   5  -5   7          0.30         -0.02         2.67 o                         
  -6  -4   7         58.19         61.51         4.29 o                         
  -5  -4   7          0.93          0.85         1.70 o                         
  -4  -4   7        229.14        226.21         7.73 o                         
  -3  -4   7         28.48         32.43         1.95 o                         
  -2  -4   7         10.22         15.68         1.31 o                         
  -1  -4   7         97.06         94.29         2.41 o                         
   0  -4   7         18.44         19.97         1.71 o                         
   1  -4   7          2.75          3.22         0.72 o                         
   2  -4   7          2.42          5.26         1.26 o                         
   3  -4   7         36.65         32.03         1.91 o                         
   4  -4   7        100.56        115.38         4.19 o                         
   5  -4   7          0.87         -1.97         1.97 o                         
   6  -4   7         19.77         13.99         4.72 o                         
  -7  -3   7         27.03         25.72         4.22 o                         
  -6  -3   7          6.70          5.04         2.09 o                         
  -5  -3   7         42.32         46.72         3.49 o                         
  -4  -3   7        161.96        168.61         4.50 o                         
  -3  -3   7        372.14        379.22         5.94 o                         
  -2  -3   7        237.70        250.93         3.83 o                         
  -1  -3   7          3.57          5.59         0.76 o                         
   0  -3   7          1.52          1.74         0.55 o                         
   1  -3   7         49.17         53.68         1.45 o                         
   2  -3   7        792.65        792.76        11.48 o                         
   3  -3   7          4.92          5.24         1.19 o                         
   4  -3   7         73.93         75.89         3.29 o                         
   5  -3   7         26.31         18.94         2.51 o                         
   6  -3   7          5.38          6.97         3.34 o                         
  -7  -2   7         80.64         82.16         5.75 o                         
  -6  -2   7          1.48          1.92         1.89 o                         
  -5  -2   7          9.67          7.20         1.85 o                         
  -4  -2   7        150.24        156.06         3.49 o                         
  -3  -2   7         33.38         37.00         1.86 o                         
  -2  -2   7        697.02        694.12         7.24 o                         
  -1  -2   7        265.87        278.82         3.91 o                         
   0  -2   7         80.12         82.91         1.59 o                         
   1  -2   7        152.47        149.51         2.37 o                         
   2  -2   7        108.85        110.22         2.79 o                         
   3  -2   7        108.51        117.77         2.92 o                         
   4  -2   7          0.01          1.47         1.31 o                         
   5  -2   7          1.22          2.89         1.22 o                         
   6  -2   7          6.44          2.57         2.13 o                         
   7  -2   7         23.71         17.61         5.34 o                         
  -7  -1   7          4.91          1.24         2.13 o                         
  -6  -1   7          0.27         -0.38         1.74 o                         
  -5  -1   7          2.17          1.09         1.43 o                         
  -4  -1   7         10.56         13.87         1.44 o                         
  -3  -1   7        304.70        310.73         4.92 o                         
  -2  -1   7       1183.01       1217.00        12.78 o                         
  -1  -1   7        140.67        119.95         2.16 o                         
   0  -1   7        119.98        113.92         1.91 o                         
   1  -1   7         15.75         12.28         0.86 o                         
   2  -1   7        884.42        899.79         8.55 o                         
   3  -1   7          0.18          0.23         0.46 o                         
   4  -1   7          0.32         -0.79         0.79 o                         
   5  -1   7          1.35          0.87         1.53 o                         
   6  -1   7          0.00          3.36         1.82 o                         
   7  -1   7         41.55         52.27         4.16 o                         
  -7   0   7        122.04        128.87         6.94 o                         
  -6   0   7         10.40         12.50         2.91 o                         
  -5   0   7          6.57          7.48         1.56 o                         
  -4   0   7         29.80         29.44         1.90 o                         
  -3   0   7         88.56        100.86         2.39 o                         
  -2   0   7        122.78        127.76         2.49 o                         
  -1   0   7        241.91        223.76         3.08 o                         
   0   0   7        110.63        114.35         1.97 o                         
   1   0   7       1420.87       1386.49        11.32 o                         
   2   0   7        254.18        286.57         3.56 o                         
   3   0   7          5.27          8.91         0.89 o                         
   4   0   7         35.60         37.36         2.02 o                         
   5   0   7        207.83        178.80         3.80 o                         
   6   0   7         54.89         45.06         3.17 o                         
   7   0   7          0.65          1.41         2.08 o                         
  -7   1   7         53.62         51.69         7.68 o                         
  -6   1   7         31.15         36.87         3.71 o                         
  -5   1   7         72.91         82.02         4.63 o                         
  -4   1   7         48.80         42.68         2.29 o                         
  -3   1   7         42.71         48.85         1.98 o                         
  -2   1   7         63.09         61.54         1.76 o                         
  -1   1   7         24.20         31.53         1.27 o                         
   0   1   7       1214.42       1192.42        10.29 o                         
   1   1   7        464.60        457.02         4.72 o                         
   2   1   7         10.21         13.87         0.96 o                         
   3   1   7          8.27          9.33         0.99 o                         
   4   1   7        113.77         99.54         2.80 o                         
   5   1   7         62.09         52.82         2.72 o                         
   6   1   7        215.91        205.24         4.97 o                         
   7   1   7          2.31          1.12         1.76 o                         
  -7   2   7          0.69         -0.11         3.87 o                         
  -6   2   7        121.93        133.30         5.70 o                         
  -5   2   7          4.09          6.00         2.59 o                         
  -4   2   7         90.38         91.89         2.82 o                         
  -3   2   7          0.41          1.25         0.86 o                         
  -2   2   7         11.94         12.11         1.04 o                         
  -1   2   7        210.55        211.16         3.15 o                         
   0   2   7          7.74          9.15         0.77 o                         
   1   2   7        356.74        322.40         4.51 o                         
   2   2   7        262.77        261.83         3.72 o                         
   3   2   7         31.84         30.14         1.50 o                         
   4   2   7        228.20        226.04         4.45 o                         
   5   2   7        506.74        462.43         9.86 o                         
   6   2   7          0.87          1.24         1.50 o                         
   7   2   7        131.50        134.08         7.15 o                         
  -6   3   7          5.21          6.02         2.93 o                         
  -5   3   7          0.09          0.40         1.60 o                         
  -4   3   7         22.79         22.43         1.79 o                         
  -3   3   7        112.04        119.01         3.36 o                         
  -2   3   7        172.87        178.09         3.70 o                         
  -1   3   7        284.44        280.80         6.46 o                         
   0   3   7        542.40        535.43         6.20 o                         
   1   3   7         31.01         35.49         1.35 o                         
   2   3   7          0.05          0.30         0.64 o                         
   3   3   7          2.31          2.84         0.81 o                         
   4   3   7          4.41          7.73         1.24 o                         
   5   3   7          2.20          1.34         1.38 o                         
   6   3   7        417.31        414.82        12.17 o                         
   7   3   7         33.62         36.52         3.77 o                         
  -6   4   7         65.75         65.98         6.85 o                         
  -5   4   7         14.80         14.51         2.34 o                         
  -4   4   7          0.29         -0.02         1.60 o                         
  -3   4   7          1.19          1.13         1.25 o                         
  -2   4   7        122.23        122.07         4.52 o                         
  -1   4   7          1.31          2.35         0.72 o                         
   0   4   7          6.43          8.68         0.91 o                         
   1   4   7         40.32         45.30         1.69 o                         
   2   4   7        648.02        635.66         7.05 o                         
   3   4   7         17.54         18.60         1.52 o                         
   4   4   7         24.67         26.78         1.99 o                         
   5   4   7         80.41         72.01         5.19 o                         
   6   4   7         43.39         43.48         4.63 o                         
   7   4   7        123.78        124.86         7.20 o                         
  -6   5   7          7.50          7.37         4.81 o                         
  -5   5   7          1.08          3.39         6.11 o                         
  -4   5   7         51.15         55.42        10.07 o                         
  -3   5   7         10.54         14.67         3.59 o                         
  -2   5   7         38.65         48.14         4.67 o                         
  -1   5   7         29.69         34.31         2.08 o                         
   0   5   7        109.78        109.88         2.40 o                         
   1   5   7         81.39         75.37         2.26 o                         
   2   5   7          1.72          2.85         1.04 o                         
   3   5   7         12.51         16.15         1.43 o                         
   4   5   7         26.02         25.98         2.30 o                         
   5   5   7        117.97        123.43         6.85 o                         
   6   5   7         73.44         67.00         5.22 o                         
   7   5   7          5.01          1.56         3.25 o                         
  -5   6   7         20.38         20.88         5.00 o                         
  -4   6   7         36.40         37.94         6.14 o                         
  -3   6   7          9.82         11.97         3.72 o                         
  -2   6   7         86.40         92.83         6.75 o                         
  -1   6   7         26.22         26.65         4.06 o                         
   0   6   7         23.58         21.75         1.73 o                         
   1   6   7          0.47         -0.41         0.93 o                         
   2   6   7         34.90         38.17         3.34 o                         
   3   6   7         61.82         67.86         3.36 o                         
   4   6   7        356.27        347.10         7.15 o                         
   5   6   7          3.43         -2.46         2.46 o                         
   6   6   7          0.78          3.28         2.44 o                         
  -4   7   7          0.93          0.16         7.00 o                         
  -3   7   7          0.09          2.84         6.52 o                         
  -2   7   7          2.09          4.53         3.69 o                         
  -1   7   7          3.09          4.52         2.09 o                         
   0   7   7         73.09         70.54         2.49 o                         
   1   7   7          3.85          3.43         1.40 o                         
   2   7   7         81.08         76.88         3.43 o                         
   3   7   7          0.36         -0.77         1.91 o                         
   4   7   7          1.09          0.50         1.77 o                         
   5   7   7        134.90        129.41         7.11 o                         
   6   7   7          1.39          1.12         2.40 o                         
  -3   8   7          0.26          3.49         7.99 o                         
  -2   8   7          2.35          3.51         3.55 o                         
  -1   8   7        137.24        124.98        10.28 o                         
   0   8   7          8.38          9.05         1.76 o                         
   1   8   7         45.67         47.20         2.89 o                         
   2   8   7          9.14          9.15         2.14 o                         
   3   8   7        129.38        127.03         6.06 o                         
   4   8   7        106.32        101.66         6.15 o                         
   5   8   7         49.35         46.17         4.86 o                         
  -1   9   7          0.28          2.26         4.75 o                         
   0   9   7         90.19         82.89         6.47 o                         
   1   9   7         12.31         15.42         2.83 o                         
   2   9   7         65.67         65.52         6.75 o                         
   3   9   7         18.94         12.61         5.10 o                         
  -3  -8   8         15.36         15.52         4.03 o                         
  -2  -8   8         14.64         14.03         3.80 o                         
  -1  -8   8         22.91         18.47         3.48 o                         
   0  -8   8         13.03         10.87         3.18 o                         
   1  -8   8          0.57         -1.74         2.78 o                         
  -4  -7   8         21.66         21.34         4.69 o                         
  -3  -7   8          0.04         -0.73         3.27 o                         
  -2  -7   8          5.28          4.26         2.22 o                         
  -1  -7   8          9.58          8.25         2.21 o                         
   0  -7   8          5.04          3.82         2.30 o                         
   1  -7   8         38.21         36.48         3.14 o                         
   2  -7   8          7.34          0.30         2.09 o                         
   3  -7   8          4.41          2.54         4.65 o                         
  -5  -6   8         56.13         55.46         4.85 o                         
  -4  -6   8         12.57          9.07         2.55 o                         
  -3  -6   8         20.69         21.53         2.47 o                         
  -2  -6   8         34.70         41.77         3.59 o                         
  -1  -6   8         89.85         89.36         6.57 o                         
   0  -6   8          7.06          5.94         1.71 o                         
   1  -6   8          8.06          7.47         1.37 o                         
   2  -6   8          0.92         -1.43         1.45 o                         
   3  -6   8          7.64          5.86         2.86 o                         
   4  -6   8          0.12          0.68         2.17 o                         
  -6  -5   8          6.49          2.73         3.09 o                         
  -5  -5   8          7.80          5.68         2.14 o                         
  -4  -5   8        114.84        112.79         4.85 o                         
  -3  -5   8         65.02         68.27         2.96 o                         
  -2  -5   8         57.57         59.23         2.70 o                         
  -1  -5   8         28.54         35.24         2.28 o                         
   0  -5   8        120.63        119.05         3.68 o                         
   1  -5   8        184.10        186.50         3.95 o                         
   2  -5   8         17.14         24.59         2.20 o                         
   3  -5   8         23.03         24.63         2.25 o                         
   4  -5   8         50.97         38.58         3.22 o                         
   5  -5   8          7.74          7.22         2.67 o                         
  -6  -4   8         33.97         34.02         3.56 o                         
  -5  -4   8         43.24         42.07         3.36 o                         
  -4  -4   8          1.86          0.80         1.44 o                         
  -3  -4   8        153.37        155.24         3.84 o                         
  -2  -4   8          0.82          1.35         0.98 o                         
  -1  -4   8          6.80          9.57         1.06 o                         
   0  -4   8         35.43         32.90         1.86 o                         
   1  -4   8          0.07         -0.06         0.67 o                         
   2  -4   8        141.77        132.40         3.38 o                         
   3  -4   8         34.72         34.72         2.74 o                         
   4  -4   8         33.05         37.07         2.59 o                         
   5  -4   8         13.57          7.97         3.00 o                         
   6  -4   8         21.23         15.22         3.73 o                         
  -7  -3   8         12.23          6.05         2.79 o                         
  -6  -3   8         11.08         13.52         2.33 o                         
  -5  -3   8         96.00        104.88         4.50 o                         
  -4  -3   8         48.31         56.62         2.93 o                         
  -3  -3   8         56.47         61.54         2.52 o                         
  -2  -3   8         95.21        104.92         2.54 o                         
  -1  -3   8        128.81        134.08         2.57 o                         
   0  -3   8         57.64         60.67         1.49 o                         
   1  -3   8          5.29          5.33         0.82 o                         
   2  -3   8         47.02         49.30         1.97 o                         
   3  -3   8        305.58        306.98         5.17 o                         
   4  -3   8          0.07          0.74         1.40 o                         
   5  -3   8          0.02         -1.75         1.75 o                         
   6  -3   8          0.01          4.14         2.49 o                         
  -7  -2   8          9.88         10.68         3.37 o                         
  -6  -2   8         44.75         49.80         4.73 o                         
  -5  -2   8          8.34          5.60         2.42 o                         
  -4  -2   8         24.67         24.90         1.91 o                         
  -3  -2   8         99.15        109.22         2.73 o                         
  -2  -2   8        546.38        553.44         6.52 o                         
  -1  -2   8         19.98         16.41         1.02 o                         
   0  -2   8        163.53        157.30         2.59 o                         
   1  -2   8        127.88        136.19         2.13 o                         
   2  -2   8        415.27        401.37         6.34 o                         
   3  -2   8         18.71         20.25         1.86 o                         
   4  -2   8         40.37         35.88         2.44 o                         
   5  -2   8        189.64        170.09         6.37 o                         
   6  -2   8          0.10         -1.08         2.22 o                         
   7  -2   8          6.37          4.67         3.52 o                         
  -7  -1   8         10.32         10.62         2.94 o                         
  -6  -1   8         11.37         11.05         2.22 o                         
  -5  -1   8        131.46        131.89         4.83 o                         
  -4  -1   8         21.41         26.24         1.79 o                         
  -3  -1   8        184.00        191.69         3.80 o                         
  -2  -1   8         37.26         44.34         2.29 o                         
  -1  -1   8        102.34        115.53         2.29 o                         
   0  -1   8         10.70         14.56         0.93 o                         
   1  -1   8        262.30        250.92         3.38 o                         
   2  -1   8        304.44        295.26         4.19 o                         
   3  -1   8        523.18        492.19         6.56 o                         
   4  -1   8          2.57          3.30         0.97 o                         
   5  -1   8         83.75         65.14         3.74 o                         
   6  -1   8         75.48         64.13         4.31 o                         
   7  -1   8          0.73         -0.02         2.19 o                         
  -7   0   8        233.73        250.09        10.02 o                         
  -6   0   8          0.00          1.84         2.38 o                         
  -5   0   8          4.46          3.23         1.37 o                         
  -4   0   8          0.20          0.56         0.96 o                         
  -3   0   8         79.14         86.89         2.35 o                         
  -2   0   8        328.86        360.41         4.80 o                         
  -1   0   8        136.54        129.30         2.50 o                         
   0   0   8        127.82        140.87         2.65 o                         
   1   0   8       4431.14       4548.51        39.74 o                         
   2   0   8         89.45         92.85         2.28 o                         
   3   0   8         62.98         73.99         1.82 o                         
   4   0   8        133.51        125.54         2.81 o                         
   5   0   8         91.09         82.42         3.01 o                         
   6   0   8        116.85        114.71         4.39 o                         
   7   0   8          6.06          3.58         2.50 o                         
  -7   1   8          4.75          7.19         3.86 o                         
  -6   1   8         31.28         35.18         3.90 o                         
  -5   1   8          0.40          0.49         1.55 o                         
  -4   1   8         62.29         66.61         3.05 o                         
  -3   1   8        287.25        288.65         4.78 o                         
  -2   1   8         52.27         67.02         1.85 o                         
  -1   1   8        227.40        242.33         3.21 o                         
   0   1   8        321.09        339.34         4.21 o                         
   1   1   8        117.82        127.73         2.23 o                         
   2   1   8         86.54         85.70         2.16 o                         
   3   1   8        291.38        295.26         4.22 o                         
   4   1   8         73.82         73.92         2.72 o                         
   5   1   8         69.26         59.96         2.93 o                         
   6   1   8         73.63         66.91         3.02 o                         
   7   1   8          9.14          8.54         2.01 o                         
  -7   2   8        140.43        144.63         7.82 o                         
  -6   2   8          6.31         12.35         2.60 o                         
  -5   2   8         33.19         37.79         2.93 o                         
  -4   2   8         75.20         82.41         2.81 o                         
  -3   2   8        124.67        122.83         3.16 o                         
  -2   2   8         15.21         14.95         1.18 o                         
  -1   2   8        289.23        272.56         4.14 o                         
   0   2   8         64.50         68.47         1.62 o                         
   1   2   8       4140.99       4217.48        35.37 o                         
   2   2   8         17.82         19.85         1.29 o                         
   3   2   8         57.80         45.52         1.70 o                         
   4   2   8         94.16         94.78         2.83 o                         
   5   2   8          8.23          5.48         1.66 o                         
   6   2   8         96.16         98.48         4.48 o                         
   7   2   8         19.33         28.06         3.30 o                         
  -6   3   8         52.01         59.67         4.45 o                         
  -5   3   8         11.77         14.54         2.34 o                         
  -4   3   8          2.34          3.82         1.18 o                         
  -3   3   8          7.10          5.56         1.47 o                         
  -2   3   8         81.43         79.81         2.20 o                         
  -1   3   8        425.39        416.30         5.97 o                         
   0   3   8        163.80        167.45         2.90 o                         
   1   3   8          8.61         10.84         0.89 o                         
   2   3   8        435.65        448.79         5.44 o                         
   3   3   8         34.07         39.92         1.72 o                         
   4   3   8         25.40         27.93         1.75 o                         
   5   3   8          0.27          1.81         1.42 o                         
   6   3   8         15.34         23.16         3.56 o                         
   7   3   8         72.92         73.06         5.09 o                         
  -6   4   8          1.12         -0.37         2.33 o                         
  -5   4   8          9.35         12.29         2.33 o                         
  -4   4   8         62.91         68.09         2.79 o                         
  -3   4   8          1.67          0.34         1.10 o                         
  -2   4   8         40.60         42.42         2.90 o                         
  -1   4   8          1.95          2.34         0.82 o                         
   0   4   8         54.07         49.70         1.73 o                         
   1   4   8         57.39         57.65         1.91 o                         
   2   4   8        585.66        586.78         6.41 o                         
   3   4   8          2.78          5.97         1.15 o                         
   4   4   8        108.73        108.03         3.33 o                         
   5   4   8          0.34          1.54         1.96 o                         
   6   4   8          0.70          1.00         1.86 o                         
   7   4   8        130.27        128.25         7.10 o                         
  -5   5   8         61.55         68.25        12.87 o                         
  -4   5   8         14.22          8.97         7.10 o                         
  -3   5   8          0.26         -1.19         3.92 o                         
  -2   5   8         47.28         56.36        10.69 o                         
  -1   5   8        117.59        125.30         2.86 o                         
   0   5   8          3.67          2.29         1.04 o                         
   1   5   8        401.00        403.95         5.58 o                         
   2   5   8        472.97        466.41         5.66 o                         
   3   5   8         56.69         57.01         2.53 o                         
   4   5   8         27.27         30.33         2.87 o                         
   5   5   8         11.15          8.74         2.95 o                         
   6   5   8         72.13         79.89         6.15 o                         
   7   5   8          8.00          8.08         4.50 o                         
  -5   6   8         19.55         28.65         5.38 o                         
  -4   6   8          4.67          6.07         3.67 o                         
  -3   6   8         34.35         41.87        10.27 o                         
  -2   6   8         96.59        112.23         7.43 o                         
  -1   6   8         12.17         11.57         1.70 o                         
   0   6   8         58.29         53.25         2.36 o                         
   1   6   8          5.98          5.21         1.23 o                         
   2   6   8        326.01        325.30         6.59 o                         
   3   6   8        163.10        160.43         4.19 o                         
   4   6   8         31.91         35.79         2.71 o                         
   5   6   8         72.92         81.10         5.24 o                         
   6   6   8         24.67         18.62         3.40 o                         
  -4   7   8          9.67          6.43         4.85 o                         
  -3   7   8          5.93          9.70         3.85 o                         
  -2   7   8          0.66          4.41         3.22 o                         
  -1   7   8         16.79         13.33         4.19 o                         
   0   7   8         15.18         16.44         1.50 o                         
   1   7   8         66.88         76.86         3.52 o                         
   2   7   8         32.72         37.59         2.77 o                         
   3   7   8         69.34         66.72         4.40 o                         
   4   7   8         66.23         60.93         3.72 o                         
   5   7   8          0.86          1.56         2.39 o                         
   6   7   8          0.01          1.37         7.63 o                         
  -3   8   8         23.68         21.60         6.73 o                         
  -2   8   8          4.73          3.42         4.15 o                         
  -1   8   8          5.02          5.05         3.17 o                         
   0   8   8         40.65         35.52         3.02 o                         
   1   8   8         13.54         14.17         2.11 o                         
   2   8   8          0.84          4.20         2.14 o                         
   3   8   8         44.69         47.28         4.83 o                         
   4   8   8         22.01         14.99         3.93 o                         
   5   8   8         11.54         13.08         5.18 o                         
  -1   9   8          6.94         11.01         6.88 o                         
   0   9   8          5.90         17.27         3.47 o                         
   1   9   8         36.46         39.15         3.94 o                         
   2   9   8          4.29          2.07         2.78 o                         
   3   9   8          0.79          5.14         3.43 o                         
  -2  -8   9         66.15         70.94         5.76 o                         
  -1  -8   9         10.95          8.58         4.62 o                         
   0  -8   9          5.54         10.76         5.06 o                         
   1  -8   9          1.15         -0.88         2.20 o                         
  -4  -7   9         15.82         18.66         3.33 o                         
  -3  -7   9         13.31         10.38         3.21 o                         
  -2  -7   9          8.74          9.78         2.64 o                         
  -1  -7   9         65.31         64.20         4.25 o                         
   0  -7   9         37.73         37.29         3.23 o                         
   1  -7   9          0.29         -3.00         3.56 o                         
   2  -7   9          3.89         -0.49         6.17 o                         
   3  -7   9         32.15         18.41         6.34 o                         
  -5  -6   9         60.76         63.84         5.03 o                         
  -4  -6   9         23.33         20.58         3.28 o                         
  -3  -6   9          3.24          2.97         1.87 o                         
  -2  -6   9          1.05         -0.17         1.97 o                         
  -1  -6   9         11.22         12.05         2.26 o                         
   0  -6   9         11.55         10.38         1.95 o                         
   1  -6   9         12.58         15.31         1.90 o                         
   2  -6   9         20.98         16.99         2.51 o                         
   3  -6   9         14.97          9.71         2.63 o                         
   4  -6   9          1.80          3.92         2.64 o                         
  -6  -5   9        113.36        114.85         6.35 o                         
  -5  -5   9          5.99         11.33         2.26 o                         
  -4  -5   9          5.02          6.38         1.99 o                         
  -3  -5   9          6.92          7.70         2.13 o                         
  -2  -5   9          0.04          1.05         1.45 o                         
  -1  -5   9         42.60         44.88         2.63 o                         
   0  -5   9         29.03         31.10         2.25 o                         
   1  -5   9         58.51         58.60         2.23 o                         
   2  -5   9          0.35         -0.74         1.26 o                         
   3  -5   9         93.27         84.22         5.13 o                         
   4  -5   9          2.02          4.26         1.78 o                         
   5  -5   9          0.50          0.42         2.37 o                         
  -6  -4   9         47.84         54.79         4.52 o                         
  -5  -4   9          2.72          2.57         1.78 o                         
  -4  -4   9         44.87         47.50         3.80 o                         
  -3  -4   9         43.57         43.41         2.62 o                         
  -2  -4   9          0.05         -0.53         1.20 o                         
  -1  -4   9          8.25         10.98         1.34 o                         
   0  -4   9         41.16         44.60         1.72 o                         
   1  -4   9          0.70          2.29         0.88 o                         
   2  -4   9          1.59          2.21         1.05 o                         
   3  -4   9         51.46         53.47         3.29 o                         
   4  -4   9         91.89         90.39         4.46 o                         
   5  -4   9          1.77         -0.86         2.70 o                         
   6  -4   9          0.32         -1.42         2.83 o                         
  -6  -3   9         14.02         11.79         2.85 o                         
  -5  -3   9         20.50         23.96         2.61 o                         
  -4  -3   9          0.28         -1.27         1.27 o                         
  -3  -3   9          3.97          2.53         1.10 o                         
  -2  -3   9         24.70         25.95         1.62 o                         
  -1  -3   9         30.64         32.00         1.39 o                         
   0  -3   9        114.21        119.14         2.23 o                         
   1  -3   9         10.70          8.99         0.99 o                         
   2  -3   9          4.02          4.78         1.09 o                         
   3  -3   9         12.51         10.50         1.36 o                         
   4  -3   9          0.02         -0.71         1.62 o                         
   5  -3   9         64.40         63.11         4.43 o                         
   6  -3   9         17.34         12.67         3.49 o                         
  -7  -2   9         93.21         94.39         5.47 o                         
  -6  -2   9          0.86          0.17         1.98 o                         
  -5  -2   9          8.57          8.69         2.65 o                         
  -4  -2   9         24.24         31.69         2.34 o                         
  -3  -2   9          1.25          0.38         1.19 o                         
  -2  -2   9        340.97        338.41         4.61 o                         
  -1  -2   9          5.54         10.00         1.09 o                         
   0  -2   9        364.58        363.67         4.22 o                         
   1  -2   9        144.74        147.08         2.60 o                         
   2  -2   9        101.90        102.54         2.72 o                         
   3  -2   9         60.48         63.80         2.42 o                         
   4  -2   9         76.40         72.78         3.21 o                         
   5  -2   9         73.52         71.91         5.38 o                         
   6  -2   9          2.42          2.29         2.59 o                         
   7  -2   9          0.62          0.53         5.93 o                         
  -7  -1   9         26.65         27.85         3.43 o                         
  -6  -1   9         11.80         15.86         2.45 o                         
  -5  -1   9         31.08         39.27         2.78 o                         
  -4  -1   9         15.01         20.56         1.85 o                         
  -3  -1   9         54.65         66.40         2.53 o                         
  -2  -1   9         60.82         48.84         1.94 o                         
  -1  -1   9          0.05          0.75         0.65 o                         
   0  -1   9         79.61         80.87         2.10 o                         
   1  -1   9        799.55        805.81         8.39 o                         
   2  -1   9          0.53         -0.51         0.59 o                         
   3  -1   9         44.60         45.61         1.74 o                         
   4  -1   9          1.85          2.68         0.99 o                         
   5  -1   9        101.64        100.04         4.11 o                         
   6  -1   9         13.46         17.58         2.28 o                         
   7  -1   9         12.28         11.25         4.73 o                         
  -7   0   9         34.58         42.54         6.54 o                         
  -6   0   9         10.84         11.20         2.88 o                         
  -5   0   9         53.20         57.07         3.24 o                         
  -4   0   9          4.88          2.84         1.01 o                         
  -3   0   9         57.51         60.84         2.13 o                         
  -2   0   9        544.45        547.32         5.98 o                         
  -1   0   9         36.72         40.01         1.54 o                         
   0   0   9        204.16        213.62         3.22 o                         
   1   0   9         23.49         21.09         1.23 o                         
   2   0   9        204.73        194.42         2.98 o                         
   3   0   9         71.53         57.54         1.70 o                         
   4   0   9          0.89          1.62         0.83 o                         
   5   0   9         67.00         61.58         2.76 o                         
   6   0   9         11.41         14.99         2.00 o                         
   7   0   9         10.49          8.71         3.14 o                         
  -7   1   9         53.48         54.00         5.30 o                         
  -6   1   9          0.12          0.97         2.15 o                         
  -5   1   9         26.37         25.19         2.84 o                         
  -4   1   9         28.86         28.66         2.29 o                         
  -3   1   9        359.69        365.37         5.11 o                         
  -2   1   9        122.77         98.92         2.47 o                         
  -1   1   9         44.75         42.47         1.58 o                         
   0   1   9       1556.82       1581.01        13.64 o                         
   1   1   9        127.30        144.34         2.44 o                         
   2   1   9         83.25         80.26         1.95 o                         
   3   1   9          0.28          0.84         0.66 o                         
   4   1   9         58.23         61.91         2.23 o                         
   5   1   9          8.07          3.70         1.20 o                         
   6   1   9         10.16         11.07         1.73 o                         
   7   1   9          4.58          5.91         1.93 o                         
  -7   2   9          1.84         -2.40         2.90 o                         
  -6   2   9          0.12          1.55         2.24 o                         
  -5   2   9          0.89          2.25         1.66 o                         
  -4   2   9         72.67         75.45         3.29 o                         
  -3   2   9         11.67          9.63         1.30 o                         
  -2   2   9          5.55          6.18         0.94 o                         
  -1   2   9        152.10        159.88         3.23 o                         
   0   2   9        199.24        209.80         3.10 o                         
   1   2   9       1971.80       2022.95        22.98 o                         
   2   2   9        163.37        175.35         2.89 o                         
   3   2   9          0.10          1.02         0.83 o                         
   4   2   9         44.44         49.19         2.53 o                         
   5   2   9         16.06         16.69         2.09 o                         
   6   2   9         70.23         70.68         3.76 o                         
   7   2   9         68.97         61.71         5.58 o                         
  -6   3   9          8.76         13.30         2.75 o                         
  -5   3   9         41.15         44.45         3.17 o                         
  -4   3   9          9.17          8.99         2.08 o                         
  -3   3   9        104.57        108.01         3.26 o                         
  -2   3   9         35.67         37.33         1.74 o                         
  -1   3   9          5.57          5.50         0.92 o                         
   0   3   9       2061.46       2060.18        19.62 o                         
   1   3   9        880.26        873.76         9.33 o                         
   2   3   9          0.01          0.04         0.66 o                         
   3   3   9        108.32        107.73         2.62 o                         
   4   3   9         16.52         13.28         1.42 o                         
   5   3   9         23.25         27.69         2.68 o                         
   6   3   9         23.52         26.90         3.72 o                         
   7   3   9          8.86          6.72         2.42 o                         
  -6   4   9          5.01          6.51         2.79 o                         
  -5   4   9         27.11         30.01         2.78 o                         
  -4   4   9         44.37         46.41         2.50 o                         
  -3   4   9          5.45          0.37         1.79 o                         
  -2   4   9          0.00          1.64         1.20 o                         
  -1   4   9         54.11         54.08         1.84 o                         
   0   4   9         64.93         66.34         2.03 o                         
   1   4   9        556.38        557.82         6.98 o                         
   2   4   9        239.74        238.82         3.90 o                         
   3   4   9         67.12         65.37         2.23 o                         
   4   4   9        173.20        176.02         4.11 o                         
   5   4   9         89.18         94.25         5.14 o                         
   6   4   9         84.97         83.95         5.14 o                         
   7   4   9         57.85         58.69         5.69 o                         
  -5   5   9          0.35          2.03         2.64 o                         
  -4   5   9          6.97          6.83         3.28 o                         
  -3   5   9          7.37          5.47         3.04 o                         
  -2   5   9        108.26        105.32         4.09 o                         
  -1   5   9          5.78          6.91         1.18 o                         
   0   5   9        218.07        215.44         4.23 o                         
   1   5   9          2.13          3.22         1.08 o                         
   2   5   9        342.63        340.10         4.67 o                         
   3   5   9         50.64         51.97         2.64 o                         
   4   5   9          0.65          2.58         2.24 o                         
   5   5   9          1.15         -1.30         2.13 o                         
   6   5   9        223.20        230.58         9.88 o                         
   7   5   9          0.76          2.48         2.76 o                         
  -5   6   9          8.72         10.95         3.54 o                         
  -4   6   9         22.52         26.37         5.51 o                         
  -3   6   9          2.92          2.47         3.48 o                         
  -2   6   9         20.15         23.32         6.70 o                         
  -1   6   9          0.03          1.57         1.36 o                         
   0   6   9         12.65         12.02         1.44 o                         
   1   6   9          0.97         -0.10         1.13 o                         
   2   6   9          0.94          0.61         1.25 o                         
   3   6   9         44.83         48.78         2.63 o                         
   4   6   9          9.27         10.35         2.29 o                         
   5   6   9         13.83         15.13         3.35 o                         
   6   6   9         16.93         23.18         3.96 o                         
  -4   7   9          7.62          4.50         4.85 o                         
  -3   7   9          3.53          2.40         3.83 o                         
  -2   7   9          0.03         -0.39         3.40 o                         
  -1   7   9          3.87         -2.12         2.12 o                         
   0   7   9         20.05         24.98         2.09 o                         
   1   7   9         24.05         25.56         2.36 o                         
   2   7   9        123.22        120.52         4.67 o                         
   3   7   9          8.14         11.68         2.17 o                         
   4   7   9          0.65          3.07         1.86 o                         
   5   7   9         23.87         20.68         4.15 o                         
  -3   8   9          0.08         -0.99         4.50 o                         
  -2   8   9          3.16         -0.35         7.56 o                         
  -1   8   9          0.22         -2.30         2.30 o                         
   0   8   9         41.52         42.64         3.51 o                         
   1   8   9          7.61         12.11         2.28 o                         
   2   8   9          5.16          6.22         2.30 o                         
   3   8   9        139.88        144.86         6.23 o                         
   4   8   9          0.22          1.79         3.80 o                         
  -1   9   9          0.09         -2.44         3.84 o                         
   0   9   9          2.74          0.81         3.31 o                         
   1   9   9         63.00         61.99         4.83 o                         
   2   9   9          2.61         -1.27         3.06 o                         
   3   9   9         30.33         29.25         5.32 o                         
  -1  -8  10         11.36         12.25         3.43 o                         
   0  -8  10         15.87         20.65         4.03 o                         
  -4  -7  10          6.11         -0.45         3.46 o                         
  -3  -7  10          5.67          5.29         3.50 o                         
  -2  -7  10         49.81         48.38         4.60 o                         
  -1  -7  10         81.25         88.06         5.03 o                         
   0  -7  10          1.50          3.23         1.93 o                         
   1  -7  10          3.44          9.53         3.78 o                         
   2  -7  10          8.28          6.43         3.18 o                         
  -5  -6  10         25.69         24.23         3.30 o                         
  -4  -6  10          0.11          0.30         2.38 o                         
  -3  -6  10         27.45         25.40         2.98 o                         
  -2  -6  10         21.46         17.80         3.20 o                         
  -1  -6  10          6.67          6.09         1.85 o                         
   0  -6  10          5.75          3.33         1.57 o                         
   1  -6  10         45.65         45.00         3.78 o                         
   2  -6  10         22.21         24.13         2.61 o                         
   3  -6  10        130.41        118.88         5.23 o                         
   4  -6  10          3.84         -0.94         2.33 o                         
  -5  -5  10         25.00         24.48         3.05 o                         
  -4  -5  10          7.65          5.42         1.99 o                         
  -3  -5  10          8.48          8.29         1.91 o                         
  -2  -5  10         10.65          7.94         1.81 o                         
  -1  -5  10         93.40         93.58         4.00 o                         
   0  -5  10         26.32         28.65         2.18 o                         
   1  -5  10        132.19        123.36         5.25 o                         
   2  -5  10         25.04         26.18         2.65 o                         
   3  -5  10         25.85         24.66         2.48 o                         
   4  -5  10          1.30         -0.15         2.45 o                         
   5  -5  10         64.71         61.60         5.52 o                         
  -6  -4  10         27.55         27.22         3.71 o                         
  -5  -4  10         12.05         14.15         2.45 o                         
  -4  -4  10         19.67         17.53         2.35 o                         
  -3  -4  10        155.39        157.16         6.16 o                         
  -2  -4  10          0.28          0.44         1.20 o                         
  -1  -4  10          8.49          5.12         1.09 o                         
   0  -4  10          0.82          2.65         0.88 o                         
   1  -4  10         18.99         19.00         1.53 o                         
   2  -4  10        102.32        105.10         3.38 o                         
   3  -4  10         95.69         93.91         4.05 o                         
   4  -4  10          0.21          2.52         2.76 o                         
   5  -4  10         23.77         22.93         3.13 o                         
  -6  -3  10         47.03         52.56         4.38 o                         
  -5  -3  10          3.81         -0.17         1.86 o                         
  -4  -3  10          3.18          5.36         2.21 o                         
  -3  -3  10          5.39          4.14         1.25 o                         
  -2  -3  10         86.35         89.49         2.50 o                         
  -1  -3  10         88.62         89.38         2.12 o                         
   0  -3  10         59.44         61.39         1.83 o                         
   1  -3  10        194.99        192.72         3.57 o                         
   2  -3  10         30.56         30.70         1.91 o                         
   3  -3  10          3.27          1.90         1.24 o                         
   4  -3  10         13.17         10.75         2.61 o                         
   5  -3  10        199.07        191.62         8.31 o                         
   6  -3  10          8.21          7.54         3.93 o                         
  -7  -2  10          1.69          3.53         2.23 o                         
  -6  -2  10         31.20         48.32         3.87 o                         
  -5  -2  10          0.23          0.96         1.65 o                         
  -4  -2  10         18.80         19.23         2.32 o                         
  -3  -2  10         42.19         51.63         2.28 o                         
  -2  -2  10         61.77         67.24         2.29 o                         
  -1  -2  10          3.13          3.29         0.82 o                         
   0  -2  10         58.45         53.95         1.71 o                         
   1  -2  10        237.90        236.78         3.23 o                         
   2  -2  10        231.39        230.22         3.58 o                         
   3  -2  10         21.01         23.41         1.77 o                         
   4  -2  10          1.92          1.80         1.38 o                         
   5  -2  10        190.67        211.32         7.53 o                         
   6  -2  10        223.27        205.31         8.03 o                         
  -7  -1  10         14.06         12.90         3.20 o                         
  -6  -1  10         13.93          8.37         2.31 o                         
  -5  -1  10         43.88         49.35         3.69 o                         
  -4  -1  10          7.28          3.66         1.50 o                         
  -3  -1  10          4.42          5.02         1.14 o                         
  -2  -1  10        105.72        101.00         2.43 o                         
  -1  -1  10        160.43        151.73         2.83 o                         
   0  -1  10       1136.04       1172.32        10.94 o                         
   1  -1  10         53.13         53.16         1.67 o                         
   2  -1  10          1.05          0.58         0.57 o                         
   3  -1  10        150.51        152.43         3.18 o                         
   4  -1  10          0.22         -1.27         1.27 o                         
   5  -1  10        120.60        122.71         7.09 o                         
   6  -1  10         15.83         14.08         2.91 o                         
   7  -1  10          0.06         10.15         5.98 o                         
  -7   0  10         12.86         11.11         3.63 o                         
  -6   0  10          1.36          4.75         2.69 o                         
  -5   0  10          2.53          0.99         1.40 o                         
  -4   0  10          4.26          2.47         1.36 o                         
  -3   0  10         44.15         43.50         2.27 o                         
  -2   0  10        148.57        149.95         2.92 o                         
  -1   0  10        122.08        123.69         3.05 o                         
   0   0  10        137.05        143.24         2.92 o                         
   1   0  10       2159.73       2241.04        22.60 o                         
   2   0  10         58.18         57.05         1.78 o                         
   3   0  10        150.30        158.88         3.05 o                         
   4   0  10          4.32          4.03         0.88 o                         
   5   0  10        304.13        308.97         5.77 o                         
   6   0  10        205.87        198.63         4.95 o                         
   7   0  10          0.03          1.34         2.94 o                         
  -7   1  10         15.98         18.38         4.42 o                         
  -6   1  10         17.32         17.88         3.18 o                         
  -5   1  10          2.60          0.64         2.34 o                         
  -4   1  10          2.40          2.02         1.70 o                         
  -3   1  10        271.22        270.16         4.27 o                         
  -2   1  10          1.20          0.60         0.70 o                         
  -1   1  10          0.06         -0.20         0.60 o                         
   0   1  10       3040.65       3141.11        37.59 o                         
   1   1  10          5.04          4.97         0.79 o                         
   2   1  10        286.86        291.18         4.21 o                         
   3   1  10        207.66        215.49         3.53 o                         
   4   1  10        126.79        127.50         3.20 o                         
   5   1  10         16.26         13.08         1.82 o                         
   6   1  10         36.35         39.13         3.03 o                         
   7   1  10          9.51          9.72         2.16 o                         
  -6   2  10          0.16          2.30         2.32 o                         
  -5   2  10         13.61         14.27         2.52 o                         
  -4   2  10         35.93         36.46         2.75 o                         
  -3   2  10         17.92         16.89         1.59 o                         
  -2   2  10         15.55         11.20         1.14 o                         
  -1   2  10        240.62        242.83         3.44 o                         
   0   2  10        134.64        129.46         2.75 o                         
   1   2  10       1596.33       1621.17        13.94 o                         
   2   2  10         27.75         28.55         1.43 o                         
   3   2  10         91.48         91.24         2.36 o                         
   4   2  10          2.56          3.13         0.95 o                         
   5   2  10        134.81        140.49         5.19 o                         
   6   2  10         42.51         40.87         3.20 o                         
   7   2  10          3.31          2.30         2.04 o                         
  -6   3  10          0.13          1.86         2.45 o                         
  -5   3  10         23.63         31.89         3.23 o                         
  -4   3  10         36.72         34.92         2.97 o                         
  -3   3  10        235.38        229.84         4.86 o                         
  -2   3  10         68.45         66.14         2.30 o                         
  -1   3  10        247.58        241.25         4.16 o                         
   0   3  10        117.71        120.66         2.80 o                         
   1   3  10        502.71        502.24         5.63 o                         
   2   3  10        302.10        306.80         4.22 o                         
   3   3  10          2.50          4.22         0.96 o                         
   4   3  10         48.66         47.32         2.59 o                         
   5   3  10         76.22         81.48         4.00 o                         
   6   3  10          2.48          5.37         3.24 o                         
   7   3  10         55.35         56.44         5.24 o                         
  -6   4  10          4.94          7.30         2.62 o                         
  -5   4  10         43.74         46.27         3.46 o                         
  -4   4  10         15.22         21.17         3.50 o                         
  -3   4  10         58.91         48.07         3.49 o                         
  -2   4  10         25.95         23.03         1.93 o                         
  -1   4  10         83.17         90.19         2.63 o                         
   0   4  10        411.08        401.99         5.43 o                         
   1   4  10        197.84        192.28         3.99 o                         
   2   4  10        205.28        200.71         3.81 o                         
   3   4  10          0.01         -0.73         0.87 o                         
   4   4  10         11.75         12.38         2.26 o                         
   5   4  10         25.61         24.59         3.60 o                         
   6   4  10          9.80          9.89         2.53 o                         
   7   4  10          0.72         -0.58         2.01 o                         
  -5   5  10          0.25         -1.95         1.95 o                         
  -4   5  10         46.20         44.89         4.50 o                         
  -3   5  10          0.85          3.41         1.78 o                         
  -2   5  10        399.99        395.24         8.32 o                         
  -1   5  10        179.97        175.42         3.80 o                         
   0   5  10          0.01          1.00         0.96 o                         
   1   5  10         74.95         79.00         2.77 o                         
   2   5  10         16.38         12.76         1.37 o                         
   3   5  10          5.28          6.57         1.52 o                         
   4   5  10         71.76         72.03         4.67 o                         
   5   5  10        273.55        271.23        10.03 o                         
   6   5  10          2.65          2.32         2.72 o                         
  -5   6  10         38.91         38.00         6.43 o                         
  -4   6  10          0.97         -2.85         3.36 o                         
  -3   6  10        261.67        263.13        12.98 o                         
  -2   6  10          6.49          8.15         4.01 o                         
  -1   6  10         33.50         32.23         2.16 o                         
   0   6  10         91.85         92.18         3.11 o                         
   1   6  10         25.40         24.77         2.03 o                         
   2   6  10        163.54        162.38         5.25 o                         
   3   6  10         18.15         18.62         1.95 o                         
   4   6  10         17.89         18.84         2.36 o                         
   5   6  10          1.16         -1.76         2.10 o                         
   6   6  10         28.60         27.68         5.01 o                         
  -4   7  10          0.39          5.47         4.08 o                         
  -3   7  10         21.56         20.40         5.40 o                         
  -2   7  10        311.49        309.30        19.51 o                         
  -1   7  10         26.47         26.48         2.76 o                         
   0   7  10        156.01        151.95         4.35 o                         
   1   7  10         73.79         75.73         3.62 o                         
   2   7  10        187.53        193.92         5.66 o                         
   3   7  10          1.54          4.46         1.90 o                         
   4   7  10         66.34         67.12         3.96 o                         
   5   7  10        111.67        117.52         7.73 o                         
  -2   8  10          1.59         -2.18         3.86 o                         
  -1   8  10         36.27         36.15         5.93 o                         
   0   8  10          3.26          2.58         2.04 o                         
   1   8  10         27.66         23.47         2.98 o                         
   2   8  10          0.38          2.13         3.06 o                         
   3   8  10         86.56         88.11         5.75 o                         
   4   8  10         25.53         27.24         6.59 o                         
   0   9  10        117.33        113.81         9.25 o                         
   1   9  10         16.75         13.00         3.60 o                         
   2   9  10         25.54         23.82         5.59 o                         
  -3  -7  11         23.03         23.11         4.32 o                         
  -2  -7  11          5.96          8.13         2.79 o                         
  -1  -7  11         62.44         66.50         4.91 o                         
   0  -7  11          0.16         -1.81         1.81 o                         
   1  -7  11          1.27          3.02         3.26 o                         
   2  -7  11          0.21          0.94         3.48 o                         
  -4  -6  11         18.16         16.42         4.17 o                         
  -3  -6  11          0.53         -1.70         1.98 o                         
  -2  -6  11        100.61        109.69         5.39 o                         
  -1  -6  11         28.11         26.65         3.27 o                         
   0  -6  11          5.63          5.22         1.76 o                         
   1  -6  11          4.64          2.61         3.31 o                         
   2  -6  11         18.27         10.21         4.63 o                         
   3  -6  11          0.22          3.40         2.21 o                         
   4  -6  11          0.63          3.88         2.64 o                         
  -5  -5  11         22.63         19.05         3.08 o                         
  -4  -5  11         23.78         16.68         2.56 o                         
  -3  -5  11        104.29        104.76         4.02 o                         
  -2  -5  11         13.37         10.72         1.95 o                         
  -1  -5  11         65.21         68.19         3.25 o                         
   0  -5  11         14.33         14.64         2.23 o                         
   1  -5  11         20.36         21.18         2.00 o                         
   2  -5  11          8.38         10.36         2.14 o                         
   3  -5  11         34.32         37.85         2.91 o                         
   4  -5  11         69.79         66.69         4.71 o                         
   5  -5  11          4.74          5.79         3.20 o                         
  -6  -4  11          3.13          3.62         2.67 o                         
  -5  -4  11         16.67         13.50         2.52 o                         
  -4  -4  11          1.36          3.81         1.71 o                         
  -3  -4  11        103.18         93.01         4.12 o                         
  -2  -4  11         43.98         40.17         2.24 o                         
  -1  -4  11         49.53         53.79         2.04 o                         
   0  -4  11         11.08         12.21         1.12 o                         
   1  -4  11         17.73         17.72         1.83 o                         
   2  -4  11          3.16          2.03         1.48 o                         
   3  -4  11          8.23          6.30         2.36 o                         
   4  -4  11          3.56          4.70         5.05 o                         
   5  -4  11         24.96         23.15         4.56 o                         
  -6  -3  11         27.44         34.30         4.15 o                         
  -5  -3  11         15.72         20.37         2.78 o                         
  -4  -3  11         50.83         44.85         3.68 o                         
  -3  -3  11         33.81         27.31         2.48 o                         
  -2  -3  11          1.04          1.98         1.09 o                         
  -1  -3  11         18.98         20.85         1.47 o                         
   0  -3  11        493.03        489.67         6.24 o                         
   1  -3  11         43.11         49.15         1.83 o                         
   2  -3  11        157.10        165.97         3.82 o                         
   3  -3  11        102.63         94.73         4.16 o                         
   4  -3  11         37.24         40.32         3.03 o                         
   5  -3  11         67.50         72.56         5.83 o                         
   6  -3  11        181.20        183.35        22.68 o                         
  -6  -2  11          0.69          2.32         2.19 o                         
  -5  -2  11          5.57          1.48         2.59 o                         
  -4  -2  11         19.90         22.12         2.68 o                         
  -3  -2  11         29.99         24.81         2.23 o                         
  -2  -2  11        183.52        176.15         3.78 o                         
  -1  -2  11         49.30         50.98         1.86 o                         
   0  -2  11         23.61         26.63         1.46 o                         
   1  -2  11         35.82         38.37         1.45 o                         
   2  -2  11          4.39          5.17         0.86 o                         
   3  -2  11         15.10         13.36         1.58 o                         
   4  -2  11        179.26        188.75         5.84 o                         
   5  -2  11          1.17         -1.11         2.05 o                         
   6  -2  11         11.20          4.09         3.01 o                         
  -6  -1  11          4.72          5.95         3.89 o                         
  -5  -1  11          0.08          1.05         1.70 o                         
  -4  -1  11         68.09         54.95         3.08 o                         
  -3  -1  11          0.00         -0.83         1.25 o                         
  -2  -1  11         32.98         35.04         1.69 o                         
  -1  -1  11        103.53        100.43         2.37 o                         
   0  -1  11        226.85        232.92         3.74 o                         
   1  -1  11         25.62         26.57         1.49 o                         
   2  -1  11        204.93        227.34         3.46 o                         
   3  -1  11          5.61          6.16         1.03 o                         
   4  -1  11          0.06          0.68         1.04 o                         
   5  -1  11        294.08        325.99        11.25 o                         
   6  -1  11         40.35         35.13         3.29 o                         
   7  -1  11         66.93         76.27        11.18 o                         
  -7   0  11          0.33          5.75         5.07 o                         
  -6   0  11          4.65          2.46         3.63 o                         
  -5   0  11          0.27         -0.04         1.59 o                         
  -4   0  11         30.03         36.87         2.60 o                         
  -3   0  11         46.26         46.65         2.33 o                         
  -2   0  11        357.00        350.28         4.89 o                         
  -1   0  11         24.06         26.68         1.44 o                         
   0   0  11         29.97         38.47         1.57 o                         
   1   0  11         16.81         20.52         1.30 o                         
   2   0  11          0.31          0.80         0.70 o                         
   3   0  11          6.08          6.59         0.98 o                         
   4   0  11        400.29        388.90         5.74 o                         
   5   0  11          1.34          2.19         1.12 o                         
   6   0  11         49.30         54.31         2.57 o                         
   7   0  11          4.02         -0.14         4.00 o                         
  -6   1  11         12.29         10.90         3.89 o                         
  -5   1  11         41.73         41.23         3.81 o                         
  -4   1  11         59.87         56.28         4.22 o                         
  -3   1  11        133.96        140.31         2.97 o                         
  -2   1  11          3.37          2.25         0.81 o                         
  -1   1  11          6.55          7.48         0.88 o                         
   0   1  11        480.39        463.62         6.27 o                         
   1   1  11         58.32         63.77         1.80 o                         
   2   1  11          5.97          3.67         0.81 o                         
   3   1  11          0.04         -0.26         0.74 o                         
   4   1  11        220.00        215.90         4.06 o                         
   5   1  11        112.42        118.87         3.69 o                         
   6   1  11         70.90         82.77         4.28 o                         
   7   1  11         39.84         42.75         4.27 o                         
  -6   2  11         15.29         15.37         3.11 o                         
  -5   2  11          8.22          8.13         2.79 o                         
  -4   2  11        204.53        183.65         5.53 o                         
  -3   2  11          3.75          2.05         1.21 o                         
  -2   2  11          4.94          4.94         1.06 o                         
  -1   2  11          0.11          1.05         0.68 o                         
   0   2  11         48.22         48.14         1.69 o                         
   1   2  11         14.20         10.32         1.03 o                         
   2   2  11         21.93         21.31         1.44 o                         
   3   2  11        223.46        222.45         4.40 o                         
   4   2  11          6.05          6.82         1.40 o                         
   5   2  11          1.26          2.72         1.63 o                         
   6   2  11          3.15          1.35         1.91 o                         
   7   2  11          5.53          4.55         2.53 o                         
  -6   3  11          0.83         -2.18         2.92 o                         
  -5   3  11        102.51        105.00         5.60 o                         
  -4   3  11          0.20          2.04         1.86 o                         
  -3   3  11        434.56        406.64         6.49 o                         
  -2   3  11         11.01         12.77         1.58 o                         
  -1   3  11        105.38        107.84         2.62 o                         
   0   3  11        168.66        185.06         2.90 o                         
   1   3  11        208.69        202.56         3.29 o                         
   2   3  11        129.42        122.66         2.65 o                         
   3   3  11         48.72         50.79         2.15 o                         
   4   3  11       1071.98       1078.61        13.17 o                         
   5   3  11        110.02        105.91         4.84 o                         
   6   3  11         16.18         10.73         3.15 o                         
   7   3  11          4.88          4.33         2.40 o                         
  -6   4  11          2.16          3.45         3.08 o                         
  -5   4  11         10.58          9.83         2.18 o                         
  -4   4  11        378.24        372.70         7.46 o                         
  -3   4  11         45.92         48.32         2.75 o                         
  -2   4  11         23.89         25.86         1.83 o                         
  -1   4  11         85.77         87.99         2.46 o                         
   0   4  11         49.47         47.25         1.94 o                         
   1   4  11         32.46         33.78         1.75 o                         
   2   4  11          1.37          2.32         0.86 o                         
   3   4  11        464.20        469.86         6.52 o                         
   4   4  11        122.29        134.92         4.84 o                         
   5   4  11          6.53          0.06         2.43 o                         
   6   4  11         54.78         48.24         4.32 o                         
   7   4  11          1.57          1.96         2.08 o                         
  -5   5  11          4.66          0.97         2.08 o                         
  -4   5  11         67.06         65.72         4.04 o                         
  -3   5  11        207.87        199.03         6.43 o                         
  -2   5  11          1.24          1.01         0.97 o                         
  -1   5  11        325.08        333.86         4.97 o                         
   0   5  11         31.58         29.59         1.85 o                         
   1   5  11        314.66        326.27         5.32 o                         
   2   5  11          3.64          3.28         1.30 o                         
   3   5  11         11.76         13.55         1.99 o                         
   4   5  11        296.28        310.06         8.02 o                         
   5   5  11        205.61        215.76         7.85 o                         
   6   5  11         13.27          4.53         2.91 o                         
  -4   6  11         82.08         93.38         8.75 o                         
  -3   6  11         55.67         63.40         7.10 o                         
  -2   6  11          0.68          2.28         1.75 o                         
  -1   6  11         61.88         66.90         2.44 o                         
   0   6  11         14.32         18.48         1.73 o                         
   1   6  11         13.74         15.48         1.83 o                         
   2   6  11         27.78         24.46         2.23 o                         
   3   6  11         40.47         39.69         2.82 o                         
   4   6  11          0.56         -1.78         1.78 o                         
   5   6  11         55.55         52.96         5.28 o                         
   6   6  11         25.66         20.77         3.85 o                         
  -3   7  11          9.46          7.79         5.49 o                         
  -2   7  11         54.92         52.28         8.31 o                         
  -1   7  11        151.11        147.96         4.85 o                         
   0   7  11          8.98         11.36         1.86 o                         
   1   7  11         22.16         24.23         2.34 o                         
   2   7  11         80.55         82.00         4.49 o                         
   3   7  11          0.23          0.66         2.07 o                         
   4   7  11          1.78          4.73         2.04 o                         
   5   7  11         14.64          7.46         4.29 o                         
  -2   8  11          0.03          2.18         4.37 o                         
  -1   8  11          2.59          5.08         3.22 o                         
   0   8  11         10.59          8.85         2.22 o                         
   1   8  11        166.23        156.51         6.48 o                         
   2   8  11         30.04         27.99         3.31 o                         
   3   8  11         51.39         44.99         4.19 o                         
   4   8  11         54.84         53.32         6.19 o                         
   0   9  11          1.45          2.24         3.66 o                         
   1   9  11          0.02          1.53         3.27 o                         
   2   9  11         85.61         83.39         7.90 o                         
  -3  -7  12         16.48          9.46         4.07 o                         
  -2  -7  12          8.10          4.81         3.05 o                         
  -1  -7  12          0.79         -2.00         2.25 o                         
   0  -7  12          0.17          0.72         2.46 o                         
   1  -7  12          3.74         -0.42         2.94 o                         
   2  -7  12          4.41          2.47         4.73 o                         
  -4  -6  12          0.90          0.45         2.71 o                         
  -3  -6  12         38.28         33.09         3.71 o                         
  -2  -6  12         48.70         52.53         4.35 o                         
  -1  -6  12          9.01          7.05         2.10 o                         
   0  -6  12          7.58          8.13         2.25 o                         
   1  -6  12         37.49         53.62         5.22 o                         
   2  -6  12          0.25          5.40         2.82 o                         
   3  -6  12          9.71          8.30         3.83 o                         
  -5  -5  12          0.72         -0.81         2.44 o                         
  -4  -5  12          0.08          0.88         1.97 o                         
  -3  -5  12        173.08        171.13         5.00 o                         
  -2  -5  12         68.85         70.08         3.53 o                         
  -1  -5  12        132.71        128.76         4.00 o                         
   0  -5  12          2.43          1.83         1.95 o                         
   1  -5  12         81.62         80.20         3.24 o                         
   2  -5  12         12.92         13.78         3.14 o                         
   3  -5  12          0.10         -0.27         3.34 o                         
   4  -5  12         12.51          8.69         2.95 o                         
  -6  -4  12          4.69          5.86         7.14 o                         
  -5  -4  12         29.50         30.70         3.72 o                         
  -4  -4  12         74.96         75.16         4.96 o                         
  -3  -4  12          5.71          4.03         1.86 o                         
  -2  -4  12         57.36         54.46         2.73 o                         
  -1  -4  12         21.52         23.27         1.83 o                         
   0  -4  12         11.94          8.81         1.21 o                         
   1  -4  12         26.33         31.83         2.29 o                         
   2  -4  12         48.91         49.55         3.11 o                         
   3  -4  12         38.64         39.27         3.15 o                         
   4  -4  12         22.25         18.09         2.83 o                         
   5  -4  12         83.62         80.16         5.89 o                         
  -6  -3  12          0.30         -0.34         2.28 o                         
  -5  -3  12          7.73          8.70         2.76 o                         
  -4  -3  12          9.05          6.21         2.39 o                         
  -3  -3  12        250.21        231.50         6.87 o                         
  -2  -3  12        185.32        184.70         4.27 o                         
  -1  -3  12        139.92        140.65         2.97 o                         
   0  -3  12         37.04         39.15         1.73 o                         
   1  -3  12        126.52        126.61         2.76 o                         
   2  -3  12          0.92          0.93         1.37 o                         
   3  -3  12        256.40        253.95         6.28 o                         
   4  -3  12         31.76         30.54         3.35 o                         
   5  -3  12        144.84        145.92         6.46 o                         
   6  -3  12          1.73         -3.00         3.00 o                         
  -6  -2  12         23.16         26.83         3.74 o                         
  -5  -2  12         94.64         81.38         5.33 o                         
  -4  -2  12        159.59        157.49         5.30 o                         
  -3  -2  12         42.80         46.03         2.86 o                         
  -2  -2  12         73.48         68.92         2.49 o                         
  -1  -2  12        155.22        166.30         3.47 o                         
   0  -2  12        198.69        198.98         3.29 o                         
   1  -2  12         24.59         21.21         1.48 o                         
   2  -2  12        111.90        107.62         2.59 o                         
   3  -2  12          8.70          9.25         1.77 o                         
   4  -2  12         24.05         22.55         2.87 o                         
   5  -2  12        189.82        212.68         9.10 o                         
   6  -2  12         68.56         64.25         5.49 o                         
  -6  -1  12         41.62         37.16         3.79 o                         
  -5  -1  12          3.97         -0.29         1.82 o                         
  -4  -1  12         99.93         94.14         4.51 o                         
  -3  -1  12         40.41         32.00         2.01 o                         
  -2  -1  12        274.75        273.13         4.37 o                         
  -1  -1  12          8.07          9.09         0.97 o                         
   0  -1  12         75.07         83.99         2.15 o                         
   1  -1  12          0.07         -0.37         0.70 o                         
   2  -1  12          0.85          1.50         0.74 o                         
   3  -1  12        334.53        337.46         5.27 o                         
   4  -1  12        781.00        809.12        13.60 o                         
   5  -1  12         98.06        106.41         5.76 o                         
   6  -1  12        138.80        129.95        13.36 o                         
  -6   0  12         10.66         15.21         3.18 o                         
  -5   0  12        211.42        178.31         5.54 o                         
  -4   0  12          0.67          2.02         1.47 o                         
  -3   0  12         21.24         23.00         1.92 o                         
  -2   0  12        143.26        144.98         2.99 o                         
  -1   0  12        457.01        468.62         5.80 o                         
   0   0  12        219.62        221.46         3.54 o                         
   1   0  12        134.89        139.10         2.70 o                         
   2   0  12         58.76         62.42         1.90 o                         
   3   0  12        608.66        616.15         7.35 o                         
   4   0  12        972.51       1025.83        14.06 o                         
   5   0  12        288.67        310.33         6.38 o                         
   6   0  12          7.83          5.77         1.69 o                         
   7   0  12         10.70          4.19         3.78 o                         
  -6   1  12         59.81         69.00         6.12 o                         
  -5   1  12          0.79          3.38         2.15 o                         
  -4   1  12        281.76        269.28         8.56 o                         
  -3   1  12         11.86         12.28         1.50 o                         
  -2   1  12        148.68        136.95         3.20 o                         
  -1   1  12         65.49         64.94         2.05 o                         
   0   1  12         73.99         63.84         2.43 o                         
   1   1  12        108.59        103.71         2.39 o                         
   2   1  12        258.02        253.76         3.88 o                         
   3   1  12        119.78        121.45         3.05 o                         
   4   1  12       2459.80       2462.96        23.58 o                         
   5   1  12         89.82         88.29         3.59 o                         
   6   1  12          0.16         -1.13         1.48 o                         
   7   1  12         37.36         33.87         3.37 o                         
  -6   2  12          0.01         -1.17         2.44 o                         
  -5   2  12        219.13        208.73         6.95 o                         
  -4   2  12         20.53         17.63         2.49 o                         
  -3   2  12          0.40          3.17         1.29 o                         
  -2   2  12          1.12         -0.62         1.01 o                         
  -1   2  12        249.10        258.18         3.77 o                         
   0   2  12         22.07         27.23         1.43 o                         
   1   2  12        100.32        101.42         2.31 o                         
   2   2  12         87.72         88.08         2.34 o                         
   3   2  12        516.76        515.18         6.25 o                         
   4   2  12        790.33        809.61        10.66 o                         
   5   2  12        456.39        472.90         9.86 o                         
   6   2  12          0.20         -1.52         1.52 o                         
   7   2  12          2.72          1.61         2.55 o                         
  -6   3  12          0.94         -0.94         2.97 o                         
  -5   3  12         34.09         31.37         3.60 o                         
  -4   3  12        271.71        244.94         6.08 o                         
  -3   3  12         32.15         39.51         2.60 o                         
  -2   3  12         12.23         11.15         1.32 o                         
  -1   3  12        207.26        204.43         3.90 o                         
   0   3  12        105.96        100.06         2.40 o                         
   1   3  12          9.58         10.42         1.09 o                         
   2   3  12        777.82        772.01         9.19 o                         
   3   3  12        389.23        373.69         5.30 o                         
   4   3  12       1108.68       1115.13        13.46 o                         
   5   3  12        118.46        119.18         5.97 o                         
   6   3  12        105.71        107.93         5.87 o                         
   7   3  12          7.36          7.37         2.66 o                         
  -5   4  12         42.99         40.50         4.79 o                         
  -4   4  12         41.18         38.11         3.79 o                         
  -3   4  12        190.17        185.86         5.06 o                         
  -2   4  12         17.75         18.60         1.87 o                         
  -1   4  12          1.32          2.64         0.92 o                         
   0   4  12         34.40         39.20         1.95 o                         
   1   4  12        282.90        274.20         4.10 o                         
   2   4  12        239.49        238.38         4.14 o                         
   3   4  12        155.78        158.22         3.85 o                         
   4   4  12          0.77          1.15         1.59 o                         
   5   4  12        349.96        348.06        10.10 o                         
   6   4  12         14.16         10.82         2.74 o                         
   7   4  12          0.08          1.47         2.19 o                         
  -5   5  12          2.16          0.82         2.28 o                         
  -4   5  12         37.26         29.10         4.19 o                         
  -3   5  12         40.96         43.27         3.10 o                         
  -2   5  12         16.61         13.96         1.51 o                         
  -1   5  12        139.40        141.86         3.22 o                         
   0   5  12         41.09         40.38         2.06 o                         
   1   5  12         42.21         54.05         3.13 o                         
   2   5  12        685.97        701.91         9.10 o                         
   3   5  12        388.10        399.97         7.73 o                         
   4   5  12        112.47        125.17         5.16 o                         
   5   5  12         38.87         55.51         5.55 o                         
   6   5  12          0.09         -0.46         2.14 o                         
  -4   6  12         44.78         43.83         5.62 o                         
  -3   6  12         90.58         99.98        10.90 o                         
  -2   6  12          8.45          7.37         2.18 o                         
  -1   6  12         23.44         23.62         1.97 o                         
   0   6  12        191.35        192.93         4.81 o                         
   1   6  12        562.45        569.14         9.20 o                         
   2   6  12        129.30        120.46         4.71 o                         
   3   6  12        396.41        386.45         7.83 o                         
   4   6  12         70.44         75.10         4.76 o                         
   5   6  12         78.78         80.19         6.29 o                         
   6   6  12          6.64          7.45         3.70 o                         
  -3   7  12         11.23         12.07         8.02 o                         
  -2   7  12         61.69         51.85        12.27 o                         
  -1   7  12         30.15         21.54         2.71 o                         
   0   7  12         25.67         22.36         2.94 o                         
   1   7  12          2.19          3.95         2.57 o                         
   2   7  12        258.37        259.50         7.39 o                         
   3   7  12         76.14         81.39         5.15 o                         
   4   7  12         28.45         30.69         2.84 o                         
   5   7  12         67.10         58.15         6.99 o                         
  -2   8  12         25.60         24.04         8.96 o                         
  -1   8  12          3.67         -2.92         2.92 o                         
   0   8  12         77.49         68.86         4.49 o                         
   1   8  12        168.83        163.42         6.06 o                         
   2   8  12          6.38          5.13         2.49 o                         
   3   8  12          2.53         -0.96         2.40 o                         
   4   8  12          5.52          4.90         3.64 o                         
   0   9  12          0.14          3.16         4.21 o                         
   1   9  12          2.82         -0.15         4.55 o                         
   2   9  12         51.94         48.99         5.64 o                         
  -2  -7  13         49.39         46.04         4.98 o                         
  -1  -7  13          3.67          3.64         4.91 o                         
   0  -7  13          3.11          4.97         3.15 o                         
   1  -7  13        130.82        128.10        17.31 o                         
  -4  -6  13          0.80         -0.90         2.66 o                         
  -3  -6  13          6.46          8.97         2.79 o                         
  -2  -6  13          6.55          8.54         2.16 o                         
  -1  -6  13          0.06         -2.49         2.49 o                         
   0  -6  13          0.01         -2.02         2.02 o                         
   1  -6  13          6.48          8.12         3.02 o                         
   2  -6  13        171.50        161.52         7.98 o                         
   3  -6  13          6.24          4.26         3.79 o                         
  -5  -5  13          6.15          3.07         3.00 o                         
  -4  -5  13          3.50         -2.24         3.04 o                         
  -3  -5  13          8.47          9.09         2.33 o                         
  -2  -5  13         53.29         55.98         4.23 o                         
  -1  -5  13          1.62          2.55         1.84 o                         
   0  -5  13         40.54         34.09         3.05 o                         
   1  -5  13         49.82         51.39         4.46 o                         
   2  -5  13         87.27         72.38         6.28 o                         
   3  -5  13          0.31         -1.93         2.04 o                         
   4  -5  13         27.18         16.66         3.65 o                         
  -5  -4  13          1.19          3.35         2.54 o                         
  -4  -4  13          5.94          4.22         2.41 o                         
  -3  -4  13         13.18          7.04         2.53 o                         
  -2  -4  13          4.30          1.59         1.64 o                         
  -1  -4  13         40.49         40.70         2.92 o                         
   0  -4  13         39.03         40.51         2.23 o                         
   1  -4  13         55.85         60.70         3.11 o                         
   2  -4  13          5.98          4.71         1.90 o                         
   3  -4  13         48.04         46.88         5.93 o                         
   4  -4  13          9.06          9.51         2.49 o                         
   5  -4  13          4.53          1.45         3.70 o                         
  -6  -3  13          2.88         -0.35         2.85 o                         
  -5  -3  13         36.73         37.38         3.74 o                         
  -4  -3  13         66.01         62.55         4.51 o                         
  -3  -3  13         56.51         56.29         3.90 o                         
  -2  -3  13          6.47          5.98         1.58 o                         
  -1  -3  13         40.87         48.02         2.61 o                         
   0  -3  13        143.29        146.03         3.20 o                         
   1  -3  13          6.98         10.76         1.24 o                         
   2  -3  13         78.80         86.42         3.41 o                         
   3  -3  13        291.00        304.15         7.26 o                         
   4  -3  13          6.48          1.66         2.18 o                         
   5  -3  13          1.17          0.82         2.45 o                         
  -6  -2  13          0.13          1.74         2.65 o                         
  -5  -2  13         16.14         11.72         2.56 o                         
  -4  -2  13        193.60        194.00         6.60 o                         
  -3  -2  13         15.80         13.46         2.01 o                         
  -2  -2  13        114.56        111.68         3.00 o                         
  -1  -2  13        135.18        136.83         3.02 o                         
   0  -2  13          0.16          1.77         0.85 o                         
   1  -2  13          7.92          9.67         1.08 o                         
   2  -2  13        503.71        524.56         7.13 o                         
   3  -2  13        648.59        684.14        18.88 o                         
   4  -2  13         14.01         13.07         3.83 o                         
   5  -2  13          0.07          3.17         2.34 o                         
   6  -2  13         28.54         15.21         5.83 o                         
  -6  -1  13          1.54          1.37         2.46 o                         
  -5  -1  13         25.59         28.31         2.92 o                         
  -4  -1  13         59.38         55.43         3.70 o                         
  -3  -1  13         21.43         19.26         1.92 o                         
  -2  -1  13          1.09          3.18         1.08 o                         
  -1  -1  13         65.26         67.09         2.23 o                         
   0  -1  13         21.55         22.21         1.42 o                         
   1  -1  13         14.15         15.62         1.21 o                         
   2  -1  13          0.20         -0.12         0.83 o                         
   3  -1  13       1218.77       1233.94        13.20 o                         
   4  -1  13        106.47         98.33         3.67 o                         
   5  -1  13        132.28        145.62         7.19 o                         
   6  -1  13         16.66         14.61         3.17 o                         
  -6   0  13          0.41         -1.57         2.62 o                         
  -5   0  13         26.40         28.82         2.96 o                         
  -4   0  13        109.69        113.14         4.02 o                         
  -3   0  13        139.07        137.16         4.04 o                         
  -2   0  13        227.08        230.16         4.20 o                         
  -1   0  13         29.23         25.72         1.57 o                         
   0   0  13         89.23         86.57         2.31 o                         
   1   0  13        172.96        168.46         3.13 o                         
   2   0  13        499.44        499.81         6.24 o                         
   3   0  13          8.79          8.20         1.30 o                         
   4   0  13        104.21        101.82         3.49 o                         
   5   0  13          0.08         -1.27         1.27 o                         
   6   0  13          1.24          1.11         2.35 o                         
   7   0  13          8.12          1.20         4.18 o                         
  -6   1  13         62.53         58.90         5.44 o                         
  -5   1  13          0.20          0.15         2.41 o                         
  -4   1  13         16.46         17.07         2.73 o                         
  -3   1  13          1.39          3.86         1.33 o                         
  -2   1  13         11.79          9.58         1.28 o                         
  -1   1  13         34.09         37.66         1.71 o                         
   0   1  13        165.37        162.29         3.09 o                         
   1   1  13        223.07        225.56         3.57 o                         
   2   1  13         10.42          9.37         1.08 o                         
   3   1  13       1034.87       1051.08        11.31 o                         
   4   1  13          4.58          4.96         1.33 o                         
   5   1  13         51.73         49.77         3.14 o                         
   6   1  13         49.91         58.72         3.37 o                         
   7   1  13          0.00          1.27         1.77 o                         
  -6   2  13          0.01          1.39         3.43 o                         
  -5   2  13          2.35          3.27         2.32 o                         
  -4   2  13         18.32         13.87         2.43 o                         
  -3   2  13         99.81        100.51         3.70 o                         
  -2   2  13          4.85          4.95         1.05 o                         
  -1   2  13          3.38          3.27         1.12 o                         
   0   2  13         64.67         64.01         2.23 o                         
   1   2  13        191.41        183.36         3.24 o                         
   2   2  13         12.86         13.61         1.36 o                         
   3   2  13       1709.93       1687.84        17.49 o                         
   4   2  13        755.87        749.35        10.72 o                         
   5   2  13          2.06          2.59         1.71 o                         
   6   2  13         63.24         65.42         5.39 o                         
   7   2  13         27.20         24.90         3.24 o                         
  -6   3  13         10.58          2.06         3.54 o                         
  -5   3  13          4.95         11.15         2.57 o                         
  -4   3  13          0.11         -1.60         1.60 o                         
  -3   3  13          1.03          2.52         1.56 o                         
  -2   3  13         82.05         80.51         2.71 o                         
  -1   3  13         48.07         47.39         2.15 o                         
   0   3  13         15.39         15.31         1.24 o                         
   1   3  13          0.05         -0.33         0.80 o                         
   2   3  13          4.19          3.40         0.98 o                         
   3   3  13        676.25        684.63         8.37 o                         
   4   3  13        259.45        260.79         6.02 o                         
   5   3  13        115.63        121.03         5.63 o                         
   6   3  13          2.04          2.37         2.13 o                         
   7   3  13          1.78          0.55         1.92 o                         
  -5   4  13          3.68          2.56         3.14 o                         
  -4   4  13          6.00          4.80         1.91 o                         
  -3   4  13         17.53         20.42         2.21 o                         
  -2   4  13         23.11         27.20         2.36 o                         
  -1   4  13        122.55        111.76         2.94 o                         
   0   4  13        709.12        730.30         9.15 o                         
   1   4  13         14.49         13.77         1.20 o                         
   2   4  13        189.85        193.00         3.96 o                         
   3   4  13        982.66        993.85        12.13 o                         
   4   4  13        307.27        310.98         8.05 o                         
   5   4  13          2.33          5.75         2.37 o                         
   6   4  13         14.18         12.22         2.86 o                         
  -5   5  13          6.56          6.92         2.59 o                         
  -4   5  13          0.26         -0.73         2.62 o                         
  -3   5  13          4.50          4.09         1.63 o                         
  -2   5  13         40.04         37.87         2.85 o                         
  -1   5  13         72.94         75.40         3.07 o                         
   0   5  13          9.16          9.17         1.45 o                         
   1   5  13        101.16        102.21         3.57 o                         
   2   5  13          9.90         12.44         1.60 o                         
   3   5  13        482.96        503.63         9.21 o                         
   4   5  13        101.35        108.94         4.59 o                         
   5   5  13        100.11        105.60         6.25 o                         
   6   5  13          5.70          2.23         2.51 o                         
  -4   6  13         31.35         33.29         5.00 o                         
  -3   6  13         84.67         84.12         4.05 o                         
  -2   6  13         17.48         15.90         2.15 o                         
  -1   6  13        153.05        145.95         4.91 o                         
   0   6  13        268.90        297.03         8.04 o                         
   1   6  13         79.71         85.28         3.66 o                         
   2   6  13        649.98        672.76        12.53 o                         
   3   6  13          1.41          2.35         1.89 o                         
   4   6  13          0.08          1.79         2.33 o                         
   5   6  13         19.47         23.96         4.33 o                         
   6   6  13          0.50          2.07         3.35 o                         
  -3   7  13          7.16         12.41         4.75 o                         
  -2   7  13         27.60         37.23         8.47 o                         
  -1   7  13          0.20         -0.17         1.63 o                         
   0   7  13        104.87        102.82         4.55 o                         
   1   7  13          3.04          4.03         2.10 o                         
   2   7  13         60.16         65.86         4.71 o                         
   3   7  13        110.11        112.46         5.54 o                         
   4   7  13          2.05          4.42         2.35 o                         
   5   7  13          1.08         -1.41         2.48 o                         
  -2   8  13         95.26         97.18        12.34 o                         
  -1   8  13         39.03         36.29         3.62 o                         
   0   8  13         12.58         10.59         4.00 o                         
   1   8  13        263.57        263.73         7.71 o                         
   2   8  13        188.11        185.89         6.91 o                         
   3   8  13         22.14         21.71         4.48 o                         
   4   8  13          3.23          1.64         3.58 o                         
  -1  -7  14          7.91          4.47         8.04 o                         
   0  -7  14          3.05          1.23         4.48 o                         
  -3  -6  14         12.43         10.33         4.30 o                         
  -2  -6  14          2.24          2.45         2.49 o                         
  -1  -6  14         81.73         83.90         5.69 o                         
   0  -6  14         45.19         51.29         4.66 o                         
   1  -6  14        127.86        121.66         7.49 o                         
   2  -6  14         56.87         28.21         5.65 o                         
  -4  -5  14          8.12          0.58         3.29 o                         
  -3  -5  14          4.14         12.61         2.85 o                         
  -2  -5  14          5.46          0.22         2.60 o                         
  -1  -5  14          0.00         -1.45         1.70 o                         
   0  -5  14          0.38          0.80         1.93 o                         
   1  -5  14        358.78        366.10         8.84 o                         
   2  -5  14        248.95        241.90         6.78 o                         
   3  -5  14         12.66         15.66         2.58 o                         
   4  -5  14          0.73         -0.11         3.19 o                         
  -5  -4  14         15.76         16.11         3.38 o                         
  -4  -4  14         13.34          9.12         2.76 o                         
  -3  -4  14         96.51         95.55         4.85 o                         
  -2  -4  14         41.45         43.49         3.22 o                         
  -1  -4  14        170.10        166.51         4.29 o                         
   0  -4  14        374.67        383.01         6.54 o                         
   1  -4  14        168.53        174.41         5.68 o                         
   2  -4  14        406.66        417.03         9.92 o                         
   3  -4  14          5.26          4.61         2.08 o                         
   4  -4  14         13.12         10.02         2.90 o                         
   5  -4  14         26.60         30.63        14.99 o                         
  -5  -3  14          9.33         10.91         2.84 o                         
  -4  -3  14          7.44          4.89         2.47 o                         
  -3  -3  14          0.50          0.39         1.94 o                         
  -2  -3  14          7.58          4.71         1.92 o                         
  -1  -3  14         77.60         78.94         2.83 o                         
   0  -3  14        325.91        336.43         5.33 o                         
   1  -3  14        134.37        136.46         3.16 o                         
   2  -3  14        440.07        444.64         9.10 o                         
   3  -3  14         66.81         64.08         4.96 o                         
   4  -3  14         12.18         15.10         2.69 o                         
   5  -3  14         73.05         72.57         6.11 o                         
  -6  -2  14         77.55         76.04         5.43 o                         
  -5  -2  14          0.55          0.35         2.35 o                         
  -4  -2  14          0.39         -0.07         1.89 o                         
  -3  -2  14        110.73        109.66         4.74 o                         
  -2  -2  14         10.05         13.85         1.68 o                         
  -1  -2  14        155.93        153.71         3.27 o                         
   0  -2  14        600.70        595.63         7.15 o                         
   1  -2  14         10.23         11.28         1.44 o                         
   2  -2  14          4.95          5.39         1.17 o                         
   3  -2  14        390.69        396.50         8.85 o                         
   4  -2  14         10.21          4.98         2.24 o                         
   5  -2  14          0.01          0.93         2.67 o                         
   6  -2  14          3.73          0.14         3.29 o                         
  -6  -1  14         12.48          1.74         3.69 o                         
  -5  -1  14         42.12         41.47         3.77 o                         
  -4  -1  14         32.91         27.89         3.07 o                         
  -3  -1  14          2.00          0.88         1.61 o                         
  -2  -1  14         23.25         28.54         1.95 o                         
  -1  -1  14          0.40          0.34         0.92 o                         
   0  -1  14        804.58        816.29         8.82 o                         
   1  -1  14          3.24          3.77         0.91 o                         
   2  -1  14        552.25        557.07         6.56 o                         
   3  -1  14         61.67         63.01         2.85 o                         
   4  -1  14         26.45         25.16         2.26 o                         
   5  -1  14          9.19         12.15         3.17 o                         
   6  -1  14         46.15         44.36         6.62 o                         
  -6   0  14        144.57        140.05        12.09 o                         
  -5   0  14         95.83         89.05         4.08 o                         
  -4   0  14          5.06          8.28         1.74 o                         
  -3   0  14          0.24         -0.69         1.35 o                         
  -2   0  14        402.82        391.19         6.13 o                         
  -1   0  14        508.32        495.91         6.41 o                         
   0   0  14          0.54          3.72         0.90 o                         
   1   0  14          5.75          5.83         1.00 o                         
   2   0  14        535.03        539.38         7.24 o                         
   3   0  14       1541.85       1564.35        16.01 o                         
   4   0  14         82.97         78.27         3.28 o                         
   5   0  14         11.57          9.73         1.68 o                         
   6   0  14         12.82         10.19         1.89 o                         
  -6   1  14          8.10          0.97         3.93 o                         
  -5   1  14         87.73         89.11         5.48 o                         
  -4   1  14         14.64         14.67         1.94 o                         
  -3   1  14          7.53          8.39         2.08 o                         
  -2   1  14        148.27        141.63         3.22 o                         
  -1   1  14        862.57        856.25         9.77 o                         
   0   1  14         10.50         11.76         1.12 o                         
   1   1  14         44.10         48.66         1.82 o                         
   2   1  14        296.41        299.03         4.53 o                         
   3   1  14         84.15         88.45         3.13 o                         
   4   1  14        190.23        197.46         6.91 o                         
   5   1  14          9.12          9.91         1.90 o                         
   6   1  14         22.97         23.11         2.90 o                         
  -6   2  14        144.43        134.91         7.32 o                         
  -5   2  14         85.58         86.25         5.57 o                         
  -4   2  14         16.01         19.52         3.92 o                         
  -3   2  14          4.46          6.17         1.77 o                         
  -2   2  14        190.07        187.41         4.12 o                         
  -1   2  14       1096.65       1095.82        11.79 o                         
   0   2  14        509.09        521.90         7.10 o                         
   1   2  14         22.37         26.02         1.61 o                         
   2   2  14         31.89         39.17         1.86 o                         
   3   2  14        182.88        191.87         4.81 o                         
   4   2  14         48.54         58.49         3.61 o                         
   5   2  14         15.81         19.04         2.29 o                         
   6   2  14          8.04          5.70         2.25 o                         
   7   2  14         25.32         22.27         3.43 o                         
  -5   3  14         78.75         80.98         4.88 o                         
  -4   3  14          1.33          1.85         2.42 o                         
  -3   3  14          0.81         -0.46         1.49 o                         
  -2   3  14         35.65         34.77         2.52 o                         
  -1   3  14        682.00        675.11         9.32 o                         
   0   3  14          4.06          3.79         0.99 o                         
   1   3  14          2.21          2.86         0.94 o                         
   2   3  14          1.52          0.35         0.96 o                         
   3   3  14         63.88         73.85         3.49 o                         
   4   3  14         54.27         57.98         4.66 o                         
   5   3  14         12.54         10.05         2.57 o                         
   6   3  14          4.42          3.49         2.21 o                         
  -5   4  14          0.89         -2.85         2.85 o                         
  -4   4  14         32.83         39.31         3.46 o                         
  -3   4  14        140.75        143.33         4.83 o                         
  -2   4  14         13.37         13.39         1.86 o                         
  -1   4  14        558.54        560.42         8.31 o                         
   0   4  14        215.11        222.66         4.39 o                         
   1   4  14          2.81          2.25         1.19 o                         
   2   4  14        155.72        163.28         3.86 o                         
   3   4  14        138.29        143.71         4.48 o                         
   4   4  14          0.44         -1.71         1.87 o                         
   5   4  14         37.41         44.38         3.88 o                         
   6   4  14          3.87         -1.39         2.07 o                         
  -5   5  14         33.54         35.52         4.46 o                         
  -4   5  14         13.32         21.34         3.53 o                         
  -3   5  14          0.03         -1.89         1.89 o                         
  -2   5  14         31.69         35.74         2.35 o                         
  -1   5  14          3.03          4.40         1.45 o                         
   0   5  14        379.32        379.73         7.60 o                         
   1   5  14        135.60        138.13         4.25 o                         
   2   5  14        230.99        234.33         5.44 o                         
   3   5  14         20.11         18.80         2.18 o                         
   4   5  14          6.73          6.99         2.46 o                         
   5   5  14        100.53        106.40         5.79 o                         
   6   5  14          6.71          8.48         3.08 o                         
  -4   6  14          9.95         11.09         2.94 o                         
  -3   6  14        221.95        228.46         6.42 o                         
  -2   6  14          4.53          1.58         1.99 o                         
  -1   6  14         49.43         39.40         3.39 o                         
   0   6  14         37.35         38.05         2.83 o                         
   1   6  14        146.08        159.26         5.36 o                         
   2   6  14          0.02         -0.56         1.87 o                         
   3   6  14         19.99         19.79         2.80 o                         
   4   6  14          0.01         -1.73         2.21 o                         
   5   6  14          1.14         -1.60         2.73 o                         
  -3   7  14          2.77          5.14         3.53 o                         
  -2   7  14         51.79         54.92         3.59 o                         
  -1   7  14         39.44         40.99         3.28 o                         
   0   7  14        255.00        254.92         6.27 o                         
   1   7  14        214.44        212.62         6.78 o                         
   2   7  14        138.16        142.53         6.43 o                         
   3   7  14         23.88         17.15         3.00 o                         
   4   7  14          3.44          3.79         2.25 o                         
   5   7  14         32.04         25.87         4.45 o                         
  -1   8  14          4.39          6.06         2.28 o                         
   0   8  14         57.19         57.09         4.31 o                         
   1   8  14         84.65         80.26         6.45 o                         
   2   8  14         70.74         67.58         4.89 o                         
   3   8  14         19.58         19.15         4.23 o                         
  -3  -6  15         12.39         21.60         4.11 o                         
  -2  -6  15         39.01         33.16         5.81 o                         
  -1  -6  15          0.01          0.12         3.87 o                         
   0  -6  15         22.04          8.88         3.85 o                         
   1  -6  15          0.05         -3.66         4.84 o                         
   2  -6  15         75.85         68.90         7.81 o                         
  -4  -5  15          8.79          8.38         3.34 o                         
  -3  -5  15          1.20          1.05         2.52 o                         
  -2  -5  15         12.83         10.36         4.36 o                         
  -1  -5  15         47.66         46.88         3.46 o                         
   0  -5  15        256.29        258.13         7.40 o                         
   1  -5  15          7.73          2.99         2.25 o                         
   2  -5  15         18.57         12.37         2.69 o                         
   3  -5  15          0.99         -2.26         2.26 o                         
  -5  -4  15          0.33          4.21         2.93 o                         
  -4  -4  15          6.86          8.42         2.68 o                         
  -3  -4  15         10.77         11.28         2.99 o                         
  -2  -4  15          7.39          7.77         2.10 o                         
  -1  -4  15          7.07          1.78         1.92 o                         
   0  -4  15          0.00          2.10         1.86 o                         
   1  -4  15         80.28         83.83         3.38 o                         
   2  -4  15         51.48         55.76         3.88 o                         
   3  -4  15         46.14         47.95         4.30 o                         
   4  -4  15          9.20          8.58         2.84 o                         
  -5  -3  15          0.04         -1.25         2.33 o                         
  -4  -3  15          3.07         -1.03         2.17 o                         
  -3  -3  15         10.18          9.28         2.39 o                         
  -2  -3  15         17.49         19.67         3.35 o                         
  -1  -3  15         49.43         53.23         3.57 o                         
   0  -3  15        335.42        344.90         5.96 o                         
   1  -3  15         10.27         13.91         1.57 o                         
   2  -3  15        161.08        169.17         6.07 o                         
   3  -3  15          0.04         -1.39         1.99 o                         
   4  -3  15          0.11         -2.43         2.43 o                         
   5  -3  15         72.01         66.42         7.97 o                         
  -5  -2  15          6.31          3.25         3.46 o                         
  -4  -2  15          3.41          3.80         2.23 o                         
  -3  -2  15        171.92        176.12         5.82 o                         
  -2  -2  15         53.51         52.99         3.18 o                         
  -1  -2  15        224.58        224.57         4.56 o                         
   0  -2  15        141.33        138.11         3.42 o                         
   1  -2  15        129.74        133.35         3.87 o                         
   2  -2  15        286.51        297.52         5.89 o                         
   3  -2  15        136.89        140.27         5.99 o                         
   4  -2  15          2.44          3.18         2.30 o                         
   5  -2  15         37.00         47.15         4.86 o                         
   6  -2  15          2.53         -2.48         4.41 o                         
  -6  -1  15         47.55         43.45         4.79 o                         
  -5  -1  15         33.03         23.55         3.34 o                         
  -4  -1  15          0.62          3.69         2.78 o                         
  -3  -1  15         33.64         32.81         2.84 o                         
  -2  -1  15        249.05        262.17         6.06 o                         
  -1  -1  15       1005.25        991.40        11.05 o                         
   0  -1  15          7.08          3.79         1.45 o                         
   1  -1  15          0.05          0.98         0.93 o                         
   2  -1  15        272.49        288.31         5.87 o                         
   3  -1  15          3.09          4.22         2.49 o                         
   4  -1  15          3.24          6.50         1.71 o                         
   5  -1  15          0.29         -1.91         2.53 o                         
   6  -1  15         32.63         24.93         6.31 o                         
  -6   0  15         12.95          3.44         4.01 o                         
  -5   0  15          0.61         -0.49         2.01 o                         
  -4   0  15          4.38          3.08         1.82 o                         
  -3   0  15          0.05          0.35         1.63 o                         
  -2   0  15         84.04         84.22         2.86 o                         
  -1   0  15        579.23        587.71         7.27 o                         
   0   0  15        119.52        122.80         3.18 o                         
   1   0  15          1.16          3.35         0.94 o                         
   2   0  15          0.59         -0.66         1.03 o                         
   3   0  15         13.88         11.65         1.63 o                         
   4   0  15         39.22         42.64         2.45 o                         
   5   0  15          0.42          2.86         1.65 o                         
   6   0  15         68.34         70.60         3.65 o                         
  -6   1  15         12.75         15.05         5.80 o                         
  -5   1  15         31.89         27.17         3.96 o                         
  -4   1  15          3.02          5.15         1.60 o                         
  -3   1  15          9.61          8.92         2.26 o                         
  -2   1  15         23.81         21.28         2.07 o                         
  -1   1  15        113.10        106.35         2.89 o                         
   0   1  15         83.36         84.77         2.69 o                         
   1   1  15         66.40         71.55         2.21 o                         
   2   1  15         15.76         17.55         1.50 o                         
   3   1  15         25.55         28.32         2.15 o                         
   4   1  15          2.95          3.15         2.62 o                         
   5   1  15         34.28         43.97         3.88 o                         
   6   1  15          0.00          0.53         2.30 o                         
  -6   2  15          1.61         -0.72         4.21 o                         
  -5   2  15         16.93         17.59         3.22 o                         
  -4   2  15         85.47         92.03         4.84 o                         
  -3   2  15        312.51        314.27        12.51 o                         
  -2   2  15        623.65        605.57        13.58 o                         
  -1   2  15        331.09        326.57         4.93 o                         
   0   2  15         22.59         23.86         1.67 o                         
   1   2  15         19.97         20.46         1.44 o                         
   2   2  15         36.68         34.28         1.83 o                         
   3   2  15          2.21          3.71         1.43 o                         
   4   2  15         63.24         64.99         3.89 o                         
   5   2  15          0.08         -1.72         1.72 o                         
   6   2  15         36.81         40.39         5.98 o                         
  -5   3  15          5.67         10.33         2.78 o                         
  -4   3  15          0.40          3.74         2.15 o                         
  -3   3  15         10.48          9.87         2.52 o                         
  -2   3  15        219.17        232.74         5.42 o                         
  -1   3  15        957.27        964.53        14.74 o                         
   0   3  15        670.29        669.34         7.52 o                         
   1   3  15         69.98         71.39         2.43 o                         
   2   3  15          6.58          5.67         1.28 o                         
   3   3  15          0.27          0.16         1.44 o                         
   4   3  15         15.34         16.98         2.18 o                         
   5   3  15          7.28          9.41         2.46 o                         
   6   3  15         91.10        100.62         5.42 o                         
  -5   4  15         42.89         47.63         5.60 o                         
  -4   4  15         10.25          9.25         2.89 o                         
  -3   4  15         36.41         41.36         2.91 o                         
  -2   4  15        229.67        223.67         5.85 o                         
  -1   4  15         69.22         76.36         3.31 o                         
   0   4  15        182.59        188.48         4.60 o                         
   1   4  15          0.15         -0.34         1.10 o                         
   2   4  15         43.88         43.46         2.87 o                         
   3   4  15         26.43         26.58         2.93 o                         
   4   4  15         32.45         33.12         3.34 o                         
   5   4  15         15.68         15.33         2.67 o                         
   6   4  15         10.60         14.35         2.74 o                         
  -4   5  15          0.82          4.41         3.01 o                         
  -3   5  15         32.19         28.85         2.79 o                         
  -2   5  15         71.48         71.52         3.27 o                         
  -1   5  15        631.93        641.70         9.79 o                         
   0   5  15        124.93        129.03         4.31 o                         
   1   5  15         11.59         11.94         2.46 o                         
   2   5  15         54.53         55.51         4.36 o                         
   3   5  15         45.90         49.92         3.29 o                         
   4   5  15          0.00         -2.04         2.04 o                         
   5   5  15          0.00          2.19         2.11 o                         
   6   5  15         41.27         40.70         4.64 o                         
  -4   6  15          3.57         -0.29         2.65 o                         
  -3   6  15         77.55         81.14         4.01 o                         
  -2   6  15          6.26          3.55         2.08 o                         
  -1   6  15         14.55         16.04         2.79 o                         
   0   6  15        144.72        139.33         4.42 o                         
   1   6  15         12.73         15.02         2.71 o                         
   2   6  15         90.34         95.43         4.77 o                         
   3   6  15         27.10         26.58         2.80 o                         
   4   6  15         44.37         35.51         4.15 o                         
   5   6  15          0.42          3.20         2.79 o                         
  -3   7  15          8.18          1.45         6.26 o                         
  -2   7  15         28.64         29.23         3.43 o                         
  -1   7  15          6.68          9.75         2.10 o                         
   0   7  15         56.48         54.81         4.47 o                         
   1   7  15          3.29          0.91         2.72 o                         
   2   7  15         93.69         92.06         5.18 o                         
   3   7  15         21.37         20.25         3.68 o                         
   4   7  15         28.38         26.62         3.77 o                         
  -1   8  15          9.07          2.82         2.90 o                         
   0   8  15         55.45         49.21         4.92 o                         
   1   8  15         88.30         90.59         6.37 o                         
   2   8  15          3.56          1.10         5.18 o                         
   3   8  15         11.34         12.64         3.60 o                         
  -2  -6  16          0.32         -2.50         2.50 o                         
  -1  -6  16         33.77         22.14         7.58 o                         
   0  -6  16        118.73        131.32         7.73 o                         
   1  -6  16         16.20         13.48         4.79 o                         
  -3  -5  16         33.49         27.79         4.02 o                         
  -2  -5  16          0.23         -0.23         2.15 o                         
  -1  -5  16         33.26         32.91         2.77 o                         
   0  -5  16         32.04         36.94         3.65 o                         
   1  -5  16        306.28        294.17        11.57 o                         
   2  -5  16         51.94         47.69         4.49 o                         
   3  -5  16          8.82          9.63         4.61 o                         
  -4  -4  16         68.93         74.56         5.02 o                         
  -3  -4  16         24.11         19.69         3.08 o                         
  -2  -4  16         79.85         78.23         5.00 o                         
  -1  -4  16         68.87         63.28         3.26 o                         
   0  -4  16        309.18        319.16         5.67 o                         
   1  -4  16         19.96         26.63         2.95 o                         
   2  -4  16         67.21         77.24         4.81 o                         
   3  -4  16         66.34         56.59         4.92 o                         
   4  -4  16        106.50        107.70         8.56 o                         
  -5  -3  16          1.78         -1.32         2.41 o                         
  -4  -3  16          0.29          2.79         2.42 o                         
  -3  -3  16        201.59        200.81         6.88 o                         
  -2  -3  16          5.22          9.74         2.29 o                         
  -1  -3  16        149.89        158.39         4.24 o                         
   0  -3  16        154.65        167.97         3.90 o                         
   1  -3  16        415.95        431.33         7.46 o                         
   2  -3  16         64.79         65.97         3.97 o                         
   3  -3  16         13.27         10.92         2.82 o                         
   4  -3  16          2.09         -2.35         2.87 o                         
   5  -3  16        124.10        117.71         9.69 o                         
  -5  -2  16         23.23         21.65         3.53 o                         
  -4  -2  16          3.48          0.32         2.23 o                         
  -3  -2  16        106.98        109.38         5.07 o                         
  -2  -2  16        743.28        749.56        12.85 o                         
  -1  -2  16        409.11        410.33         8.07 o                         
   0  -2  16        238.53        244.03         4.65 o                         
   1  -2  16          2.00          4.02         1.29 o                         
   2  -2  16         25.30         21.40         2.21 o                         
   3  -2  16        205.40        229.93         7.99 o                         
   4  -2  16          3.27          4.52         2.53 o                         
   5  -2  16         16.51         15.14         4.60 o                         
  -5  -1  16          0.10          0.73         2.28 o                         
  -4  -1  16         19.43         23.18         3.00 o                         
  -3  -1  16        256.96        259.89         6.61 o                         
  -2  -1  16        440.70        447.13         8.02 o                         
  -1  -1  16        133.64        136.62         4.23 o                         
   0  -1  16         95.89         99.92         2.90 o                         
   1  -1  16         53.90         57.86         2.52 o                         
   2  -1  16         13.05         15.69         1.40 o                         
   3  -1  16         13.93         14.23         1.83 o                         
   4  -1  16          0.38         -0.99         1.61 o                         
   5  -1  16         14.99         12.46         3.48 o                         
   6  -1  16         13.47         10.78         4.03 o                         
  -5   0  16         17.22         18.23         2.73 o                         
  -4   0  16         56.75         56.61         3.75 o                         
  -3   0  16        364.63        367.64         7.83 o                         
  -2   0  16       1843.78       1826.40        19.79 o                         
  -1   0  16        825.16        809.30         9.84 o                         
   0   0  16         92.92         94.46         2.92 o                         
   1   0  16         33.44         35.66         2.58 o                         
   2   0  16         38.03         42.37         2.32 o                         
   3   0  16        298.25        301.57         6.77 o                         
   4   0  16          5.59          5.58         1.62 o                         
   5   0  16          5.50          3.00         2.03 o                         
   6   0  16          0.47         -2.37         2.69 o                         
  -5   1  16          0.79         -2.31         2.31 o                         
  -4   1  16         29.46         27.67         3.35 o                         
  -3   1  16        215.10        219.67         5.79 o                         
  -2   1  16       1824.68       1853.36        22.46 o                         
  -1   1  16       1282.45       1290.75        13.02 o                         
   0   1  16          8.92          8.46         1.16 o                         
   1   1  16          0.74          1.23         0.91 o                         
   2   1  16          2.68          4.43         1.33 o                         
   3   1  16          7.00          7.78         1.67 o                         
   4   1  16         11.89          7.15         1.87 o                         
   5   1  16         80.10         89.29         6.50 o                         
   6   1  16         72.94         85.96         6.20 o                         
  -5   2  16          5.36          0.57         2.53 o                         
  -4   2  16         37.35         40.27         5.10 o                         
  -3   2  16          2.55          6.54         2.92 o                         
  -2   2  16       1161.34       1176.37        14.41 o                         
  -1   2  16        575.24        561.96         7.89 o                         
   0   2  16         56.18         58.47         2.23 o                         
   1   2  16         62.06         50.37         2.27 o                         
   2   2  16         17.27         17.94         1.84 o                         
   3   2  16        104.83        109.04         3.90 o                         
   4   2  16          1.84          2.30         2.03 o                         
   5   2  16          0.36          0.48         2.06 o                         
   6   2  16          1.02          3.03         2.15 o                         
  -5   3  16         30.07         33.74         4.22 o                         
  -4   3  16         42.79         43.77         3.94 o                         
  -3   3  16        210.28        216.90         6.91 o                         
  -2   3  16        497.23        504.00         9.19 o                         
  -1   3  16        213.83        236.69         7.72 o                         
   0   3  16         37.75         39.23         2.10 o                         
   1   3  16         36.45         34.08         2.95 o                         
   2   3  16        129.06        129.17         3.89 o                         
   3   3  16         39.26         39.14         2.97 o                         
   4   3  16          9.22          7.91         2.32 o                         
   5   3  16         21.67         19.77         2.79 o                         
   6   3  16          3.28          0.88         2.91 o                         
  -5   4  16          0.02          0.47         3.88 o                         
  -4   4  16         64.22         67.11         5.10 o                         
  -3   4  16        241.60        252.88         7.32 o                         
  -2   4  16        243.24        248.40         6.44 o                         
  -1   4  16        254.04        252.56         6.15 o                         
   0   4  16         41.75         49.54         2.87 o                         
   1   4  16          9.06          7.66         1.51 o                         
   2   4  16          0.03         -1.68         1.68 o                         
   3   4  16         56.48         53.16         3.44 o                         
   4   4  16         25.20         34.66         3.30 o                         
   5   4  16          2.17          4.38         2.26 o                         
   6   4  16          4.33         -0.04         2.75 o                         
  -4   5  16         90.25         89.97        14.46 o                         
  -3   5  16        101.48         95.36         9.70 o                         
  -2   5  16          2.05         -0.26         1.68 o                         
  -1   5  16         57.29         55.51         3.03 o                         
   0   5  16         31.17         33.34         2.81 o                         
   1   5  16         39.50         44.10         4.41 o                         
   2   5  16         54.83         59.33         3.10 o                         
   3   5  16          6.52          4.53         2.01 o                         
   4   5  16         14.03         11.86         2.37 o                         
   5   5  16          3.69          4.08         2.31 o                         
   6   5  16         75.97         77.43        14.59 o                         
  -3   6  16         68.80         65.88         5.28 o                         
  -2   6  16         44.05         39.16         3.13 o                         
  -1   6  16         57.47         54.58         3.79 o                         
   0   6  16         38.23         25.90         4.47 o                         
   1   6  16          3.12          2.32         2.06 o                         
   2   6  16          2.51          2.19         2.38 o                         
   3   6  16         86.43         86.63         4.24 o                         
   4   6  16         44.83         44.88         4.39 o                         
   5   6  16         23.65         21.56         4.21 o                         
  -2   7  16          2.54         -1.26         2.39 o                         
  -1   7  16          9.58          7.17         2.54 o                         
   0   7  16          2.75          3.30         2.41 o                         
   1   7  16          2.86          4.48         2.33 o                         
   2   7  16          0.11          1.80         2.35 o                         
   3   7  16         45.52         46.61         4.09 o                         
   4   7  16         13.37          8.90         3.34 o                         
  -1   8  16          0.40          3.69         2.51 o                         
   0   8  16          8.75          9.93         3.34 o                         
   1   8  16          1.80          2.21         2.96 o                         
   2   8  16          5.88         -2.33         2.68 o                         
   3   8  16         14.99         11.08         4.01 o                         
  -1  -6  17         66.61         70.86         6.63 o                         
   0  -6  17          0.68         -0.19         3.52 o                         
  -3  -5  17         19.38         22.20         3.11 o                         
  -2  -5  17         16.83         17.66         4.66 o                         
  -1  -5  17          2.01          5.05         2.40 o                         
   0  -5  17        101.28        102.79         4.68 o                         
   1  -5  17         36.54         30.30         6.32 o                         
   2  -5  17          5.81          7.18         3.69 o                         
  -4  -4  17          1.40          2.04         2.66 o                         
  -3  -4  17        207.15        210.52         8.13 o                         
  -2  -4  17          1.40          0.66         2.20 o                         
  -1  -4  17          8.75          9.74         1.89 o                         
   0  -4  17         42.79         37.32         2.45 o                         
   1  -4  17        111.89        112.52         3.97 o                         
   2  -4  17         35.40         28.02         3.87 o                         
   3  -4  17         45.77         42.55         4.44 o                         
   4  -4  17         14.89          8.11         4.46 o                         
  -4  -3  17         12.60          6.67         2.88 o                         
  -3  -3  17         15.68         14.04         2.91 o                         
  -2  -3  17         72.38         79.21         5.75 o                         
  -1  -3  17        143.85        143.24         4.21 o                         
   0  -3  17         11.80         13.42         1.83 o                         
   1  -3  17         64.16         67.91         3.03 o                         
   2  -3  17         97.35         93.62         3.85 o                         
   3  -3  17          7.06          6.24         2.66 o                         
   4  -3  17          0.00         -0.67         2.51 o                         
  -5  -2  17         41.81         46.69         4.31 o                         
  -4  -2  17         22.87         19.01         3.16 o                         
  -3  -2  17        322.50        334.85         8.56 o                         
  -2  -2  17         19.03         17.98         2.49 o                         
  -1  -2  17         16.94         16.75         1.93 o                         
   0  -2  17        125.16        129.17         4.58 o                         
   1  -2  17        192.09        196.46         4.43 o                         
   2  -2  17         16.81         20.56         1.59 o                         
   3  -2  17         36.43         44.70         3.26 o                         
   4  -2  17         10.94          6.94         2.60 o                         
   5  -2  17         67.32         59.07        11.92 o                         
  -5  -1  17          3.86          4.33         3.15 o                         
  -4  -1  17         26.44         24.59         3.36 o                         
  -3  -1  17        165.74        163.72         6.14 o                         
  -2  -1  17        148.57        156.14         5.93 o                         
  -1  -1  17        281.12        287.02         5.40 o                         
   0  -1  17          2.77          1.41         1.29 o                         
   1  -1  17         80.66         74.76         3.24 o                         
   2  -1  17         27.21         23.53         1.96 o                         
   3  -1  17          4.08          3.19         1.70 o                         
   4  -1  17         19.35         14.89         2.18 o                         
   5  -1  17         97.64         98.82         7.04 o                         
  -5   0  17         15.53         17.24         2.94 o                         
  -4   0  17         29.62         39.29         3.22 o                         
  -3   0  17         12.14         11.08         2.20 o                         
  -2   0  17         16.90         17.35         2.38 o                         
  -1   0  17         97.75         99.34         3.53 o                         
   0   0  17         31.86         32.90         2.40 o                         
   1   0  17         56.19         52.39         3.07 o                         
   2   0  17         15.00          9.83         1.89 o                         
   3   0  17          3.22          7.85         3.48 o                         
   4   0  17          2.51          1.34         1.65 o                         
   5   0  17         76.69         86.14         3.83 o                         
   6   0  17         18.87         17.55         3.41 o                         
  -5   1  17          1.58          0.60         2.91 o                         
  -4   1  17          2.75         -1.79         1.79 o                         
  -3   1  17        154.25        151.16         4.98 o                         
  -2   1  17         70.66         72.96         5.15 o                         
  -1   1  17         20.47         21.89         2.04 o                         
   0   1  17          1.13          2.63         1.25 o                         
   1   1  17         61.45         64.27         3.09 o                         
   2   1  17          1.79          3.17         1.34 o                         
   3   1  17          0.04         -0.42         1.54 o                         
   4   1  17          5.23          4.33         2.49 o                         
   5   1  17          3.74          6.03         2.19 o                         
   6   1  17         22.19         20.79         3.14 o                         
  -5   2  17          0.28          7.99         4.38 o                         
  -4   2  17          2.62          2.10         2.40 o                         
  -3   2  17         70.54         73.09         4.46 o                         
  -2   2  17         16.37         16.13         2.08 o                         
  -1   2  17         36.80         37.01         2.51 o                         
   0   2  17          8.91         11.41         1.64 o                         
   1   2  17          3.01          3.58         1.27 o                         
   2   2  17          8.60          7.33         1.70 o                         
   3   2  17         11.72         12.87         2.27 o                         
   4   2  17          8.93          5.29         2.00 o                         
   5   2  17         18.92         12.98         2.81 o                         
   6   2  17         41.36         32.44         4.80 o                         
  -5   3  17          5.49          1.61         3.06 o                         
  -4   3  17          1.69          1.17         2.39 o                         
  -3   3  17         89.01         83.78         4.84 o                         
  -2   3  17        325.46        351.86         9.37 o                         
  -1   3  17          5.12          8.18         1.91 o                         
   0   3  17         16.70         11.63         1.70 o                         
   1   3  17        161.88        156.52         4.15 o                         
   2   3  17         44.30         50.36         3.85 o                         
   3   3  17         80.04         94.57         4.46 o                         
   4   3  17         22.26         19.52         2.88 o                         
   5   3  17         33.36         25.67         3.96 o                         
   6   3  17          1.74          1.11         2.20 o                         
  -4   4  17        141.47        140.44         6.47 o                         
  -3   4  17         30.40         25.62         3.07 o                         
  -2   4  17         18.26         18.79         3.14 o                         
  -1   4  17          3.72          4.32         1.76 o                         
   0   4  17         28.43         31.36         3.86 o                         
   1   4  17         16.95         13.35         2.12 o                         
   2   4  17        240.25        226.02         5.41 o                         
   3   4  17         94.34         94.18         4.58 o                         
   4   4  17         10.94          8.84         2.31 o                         
   5   4  17          0.02          2.66         2.29 o                         
   6   4  17         57.38         46.22         5.47 o                         
  -4   5  17          0.34          4.42         4.26 o                         
  -3   5  17         81.91         85.45         5.18 o                         
  -2   5  17         37.40         32.52         3.89 o                         
  -1   5  17         65.59         68.54         3.96 o                         
   0   5  17          0.48         -0.26         1.89 o                         
   1   5  17         22.83         27.04         2.68 o                         
   2   5  17         55.85         66.53         3.66 o                         
   3   5  17         68.66         67.72         3.87 o                         
   4   5  17          1.73          2.95         2.44 o                         
   5   5  17         10.84          6.95         2.67 o                         
  -3   6  17          0.21          0.67         2.44 o                         
  -2   6  17         13.62         14.00         2.79 o                         
  -1   6  17          6.36          0.06         3.11 o                         
   0   6  17         18.77         15.60         2.51 o                         
   1   6  17         11.98         13.66         2.57 o                         
   2   6  17         88.30         87.36         4.88 o                         
   3   6  17          4.41          7.14         2.60 o                         
   4   6  17          4.01          6.15         2.51 o                         
   5   6  17         10.52          9.17         2.97 o                         
  -2   7  17          8.00          5.45         2.45 o                         
  -1   7  17         68.13         73.48         4.97 o                         
   0   7  17         14.27         10.40         2.97 o                         
   1   7  17          3.25          0.65         2.22 o                         
   2   7  17          3.10          7.59         2.52 o                         
   3   7  17          3.26         -0.28         3.14 o                         
   4   7  17          8.60          9.47         2.74 o                         
   0   8  17          1.43          4.22         3.47 o                         
   1   8  17          0.48         -0.79         3.57 o                         
   2   8  17          2.14         -3.77         3.77 o                         
  -2  -5  18         81.22         69.03         5.80 o                         
  -1  -5  18          7.37          1.70         4.59 o                         
   0  -5  18         83.15         77.69         6.98 o                         
   1  -5  18         12.20          3.91         4.06 o                         
   2  -5  18         30.25         22.52         4.70 o                         
  -3  -4  18         38.83         33.41         4.46 o                         
  -2  -4  18         11.49         14.79         2.98 o                         
  -1  -4  18         40.96         42.27         3.38 o                         
   0  -4  18         28.72         24.69         2.67 o                         
   1  -4  18          0.26         -1.81         2.89 o                         
   2  -4  18         34.65         22.38         3.46 o                         
   3  -4  18         25.92         16.75         7.10 o                         
  -4  -3  18          0.03          0.54         2.47 o                         
  -3  -3  18         46.51         48.83         4.15 o                         
  -2  -3  18         78.48         85.59         5.02 o                         
  -1  -3  18         12.64          9.60         2.14 o                         
   0  -3  18        187.57        194.63         4.85 o                         
   1  -3  18         11.11          8.24         2.03 o                         
   2  -3  18         39.48         38.62         3.18 o                         
   3  -3  18          0.21         -1.74         3.15 o                         
   4  -3  18         21.51         14.99         4.16 o                         
  -5  -2  18        110.46        111.82         8.17 o                         
  -4  -2  18         29.41         34.58         3.65 o                         
  -3  -2  18         53.81         67.32         4.85 o                         
  -2  -2  18         10.41         13.64         3.08 o                         
  -1  -2  18          5.66          2.53         1.86 o                         
   0  -2  18         20.19         20.08         2.33 o                         
   1  -2  18         73.69         78.16         3.56 o                         
   2  -2  18          1.91          4.10         1.28 o                         
   3  -2  18         96.78         85.01         4.21 o                         
   4  -2  18         50.44         49.93         4.77 o                         
   5  -2  18         34.32         24.76         7.71 o                         
  -5  -1  18         16.97         12.74         3.07 o                         
  -4  -1  18          6.37          6.89         2.90 o                         
  -3  -1  18         49.09         52.67         4.05 o                         
  -2  -1  18         12.56         18.95         2.64 o                         
  -1  -1  18          2.99          0.12         1.60 o                         
   0  -1  18          9.18         12.87         2.04 o                         
   1  -1  18        294.13        297.02         6.63 o                         
   2  -1  18         55.21         58.72         3.99 o                         
   3  -1  18          1.32          0.66         1.23 o                         
   4  -1  18          0.30          0.79         2.08 o                         
   5  -1  18          0.00         -2.10         2.91 o                         
  -5   0  18         15.04         11.83         3.11 o                         
  -4   0  18         17.75         11.05         3.07 o                         
  -3   0  18          8.63          8.43         2.07 o                         
  -2   0  18         41.49         31.63         2.94 o                         
  -1   0  18          3.69          7.42         1.78 o                         
   0   0  18         96.10         97.11         3.86 o                         
   1   0  18          3.13          3.77         2.02 o                         
   2   0  18        232.39        205.82         5.95 o                         
   3   0  18          2.81          0.55         1.86 o                         
   4   0  18          3.05          3.60         1.69 o                         
   5   0  18        146.07        161.07         5.51 o                         
  -5   1  18          2.83         -0.37         4.09 o                         
  -4   1  18          0.67         -0.21         1.81 o                         
  -3   1  18         56.35         55.98         3.44 o                         
  -2   1  18         39.01         41.44         2.93 o                         
  -1   1  18         36.86         42.37         3.82 o                         
   0   1  18          6.39          7.57         2.01 o                         
   1   1  18        234.11        175.59         4.83 o                         
   2   1  18        115.33        122.64         6.54 o                         
   3   1  18          1.24          0.05         1.81 o                         
   4   1  18          4.51          2.64         1.92 o                         
   5   1  18          0.02          1.12         1.98 o                         
   6   1  18          9.48          6.29         2.67 o                         
  -5   2  18         10.29          9.41         3.76 o                         
  -4   2  18         16.67         14.56         3.02 o                         
  -3   2  18         25.35         31.69         3.28 o                         
  -2   2  18         95.14         97.20         3.73 o                         
  -1   2  18          5.85          4.03         2.52 o                         
   0   2  18         17.16         23.39         3.28 o                         
   1   2  18        100.46        100.78         4.60 o                         
   2   2  18        544.80        443.48         9.92 o                         
   3   2  18         45.49         42.12         3.69 o                         
   4   2  18          0.20         -0.05         2.15 o                         
   5   2  18         82.87         92.31         4.83 o                         
   6   2  18         28.06         15.29         3.02 o                         
  -4   3  18         68.33         68.62         5.00 o                         
  -3   3  18         66.31         75.73         4.93 o                         
  -2   3  18        111.88        114.18         5.07 o                         
  -1   3  18         15.08         15.03         2.20 o                         
   0   3  18         42.40         37.03         3.45 o                         
   1   3  18         37.44         21.34         2.26 o                         
   2   3  18         21.73         15.21         2.24 o                         
   3   3  18          0.13          2.25         2.57 o                         
   4   3  18         72.52         81.46         4.58 o                         
   5   3  18          7.08          1.26         2.31 o                         
   6   3  18          2.08         -0.69         2.34 o                         
  -4   4  18          4.23         -2.89         2.89 o                         
  -3   4  18        176.17        191.68         6.48 o                         
  -2   4  18          0.43          2.22         2.89 o                         
  -1   4  18          0.79         -0.31         1.83 o                         
   0   4  18          1.86          2.94         1.87 o                         
   1   4  18          4.18          1.28         1.56 o                         
   2   4  18         36.61         21.69         2.47 o                         
   3   4  18         22.04         20.62         3.14 o                         
   4   4  18         23.55         22.38         2.96 o                         
   5   4  18          3.61          3.55         2.40 o                         
  -3   5  18         33.53         28.03         4.33 o                         
  -2   5  18         81.65         88.01         4.81 o                         
  -1   5  18          8.56         11.98         2.18 o                         
   0   5  18         85.90         78.80         4.37 o                         
   1   5  18          1.26         -1.91         1.91 o                         
   2   5  18          0.30          2.62         2.30 o                         
   3   5  18          8.06         13.57         2.24 o                         
   4   5  18         26.62         27.57         3.50 o                         
   5   5  18         13.39         11.46         2.89 o                         
  -3   6  18        185.74        189.10         7.82 o                         
  -2   6  18          3.13          2.67         2.21 o                         
  -1   6  18         10.96          7.93         2.43 o                         
   0   6  18         16.14         16.55         2.63 o                         
   1   6  18         46.17         50.23         3.88 o                         
   2   6  18         44.18         42.07         4.22 o                         
   3   6  18         15.46         16.03         2.95 o                         
   4   6  18         12.18         12.76         3.16 o                         
  -1   7  18         47.30         41.53         4.34 o                         
   0   7  18          4.33          1.04         2.82 o                         
   1   7  18          2.44          1.99         2.41 o                         
   2   7  18          1.99          2.80         2.59 o                         
   3   7  18          0.47         -0.41         3.73 o                         
  -1  -5  19         85.99         83.11         5.33 o                         
   0  -5  19          1.20         -0.21         2.89 o                         
   1  -5  19         24.58         12.42         4.81 o                         
  -3  -4  19          0.67          4.30         3.86 o                         
  -2  -4  19          3.66          6.57         3.74 o                         
  -1  -4  19          7.21          9.50         2.65 o                         
   0  -4  19         43.36         41.38         3.13 o                         
   1  -4  19          0.15         -2.66         2.66 o                         
   2  -4  19         34.63         33.64         5.39 o                         
   3  -4  19          2.65          1.56         6.60 o                         
  -4  -3  19         98.91         96.80         6.45 o                         
  -3  -3  19         30.25         25.38         3.60 o                         
  -2  -3  19          7.63         10.95         3.86 o                         
  -1  -3  19          3.00          4.73         2.26 o                         
   0  -3  19        192.48        202.64         5.17 o                         
   1  -3  19          4.03          5.40         2.25 o                         
   2  -3  19          2.57          1.11         2.17 o                         
   3  -3  19          3.62          1.13         3.68 o                         
   4  -3  19          2.39         -0.92         3.23 o                         
  -4  -2  19         30.74         31.57         3.82 o                         
  -3  -2  19         95.92         97.35         5.34 o                         
  -2  -2  19          2.93          5.33         2.14 o                         
  -1  -2  19         40.92         40.55         3.44 o                         
   0  -2  19          0.04         -1.94         1.94 o                         
   1  -2  19        161.56        170.88         6.64 o                         
   2  -2  19         68.74         70.13         2.98 o                         
   3  -2  19          2.66          3.41         1.98 o                         
   4  -2  19         63.77         51.44         5.80 o                         
  -4  -1  19        129.00        132.93         5.95 o                         
  -3  -1  19         31.26         28.25         3.46 o                         
  -2  -1  19         29.58         30.57         3.45 o                         
  -1  -1  19         31.87         38.80         4.69 o                         
   0  -1  19        232.33        236.66         6.44 o                         
   1  -1  19          4.08          3.71         1.86 o                         
   2  -1  19          2.86          2.99         2.74 o                         
   3  -1  19         20.62         18.82         2.11 o                         
   4  -1  19          0.31         -1.73         2.09 o                         
   5  -1  19          1.53         -1.75         2.94 o                         
  -5   0  19          3.55          2.23         4.75 o                         
  -4   0  19          0.01          2.22         2.40 o                         
  -3   0  19        155.76        169.43         6.30 o                         
  -2   0  19          8.95          4.72         2.73 o                         
  -1   0  19         25.20         24.40         3.77 o                         
   0   0  19        101.90         98.27         4.73 o                         
   1   0  19        325.21        332.08         8.86 o                         
   2   0  19        195.25        193.63         6.93 o                         
   3   0  19          0.63          1.59         1.97 o                         
   4   0  19          5.99          2.90         2.07 o                         
   5   0  19         10.78         -0.41         7.15 o                         
  -5   1  19         25.22         15.78         4.10 o                         
  -4   1  19         38.87         42.01         3.47 o                         
  -3   1  19          4.28          5.77         2.06 o                         
  -2   1  19          1.09          5.32         1.85 o                         
  -1   1  19         17.01          8.75         2.03 o                         
   0   1  19          8.98          8.63         2.51 o                         
   1   1  19         12.69          3.82         2.42 o                         
   2   1  19          0.56          0.59         1.73 o                         
   3   1  19         27.80         26.42         2.74 o                         
   4   1  19          6.23          8.40         2.18 o                         
   5   1  19          0.09         -1.39         2.11 o                         
  -4   2  19          2.83          5.56         2.75 o                         
  -3   2  19          0.22         -1.91         2.40 o                         
  -2   2  19          0.25         -1.55         1.55 o                         
  -1   2  19          4.24          3.13         1.65 o                         
   0   2  19         82.43         69.92         3.77 o                         
   1   2  19          0.21          5.90         1.85 o                         
   2   2  19         10.18         12.03         2.26 o                         
   3   2  19          1.77          1.45         2.16 o                         
   4   2  19         55.69         50.71         4.93 o                         
   5   2  19         75.97         85.49         4.74 o                         
  -4   3  19          9.86          5.58         4.73 o                         
  -3   3  19          0.00         -0.93         2.49 o                         
  -2   3  19          2.91          3.23         2.17 o                         
  -1   3  19         10.38          5.23         1.85 o                         
   0   3  19          0.81          4.14         1.50 o                         
   1   3  19         37.95         13.56         2.17 o                         
   2   3  19         31.75         22.80         2.42 o                         
   3   3  19         18.29         18.68         2.63 o                         
   4   3  19         61.15         76.61         4.70 o                         
   5   3  19         14.11         11.39         2.75 o                         
  -4   4  19         13.83         10.22         3.60 o                         
  -3   4  19         37.27         37.71         3.81 o                         
  -2   4  19          1.46          5.23         4.50 o                         
  -1   4  19          1.51         -1.39         1.93 o                         
   0   4  19         12.15         11.32         2.03 o                         
   1   4  19         41.33         39.30         2.67 o                         
   2   4  19          2.79          7.84         2.00 o                         
   3   4  19         13.57          9.30         3.35 o                         
   4   4  19         18.42         16.70         2.77 o                         
   5   4  19          6.13          3.53         2.73 o                         
  -3   5  19          0.49          1.27         2.76 o                         
  -2   5  19         38.62         42.35         3.61 o                         
  -1   5  19         20.21         21.56         2.76 o                         
   0   5  19         14.42         11.25         2.37 o                         
   1   5  19         38.51         35.18         5.35 o                         
   2   5  19        122.66        130.88         5.47 o                         
   3   5  19         31.17         32.66         4.51 o                         
   4   5  19         26.09         24.96         3.25 o                         
   5   5  19          1.41          2.34         2.35 o                         
  -2   6  19         33.08         22.41         5.17 o                         
  -1   6  19         14.95         10.97         2.69 o                         
   0   6  19          0.56          0.10         2.20 o                         
   1   6  19          1.99          3.80         2.31 o                         
   2   6  19         55.95         62.15         4.51 o                         
   3   6  19         41.94         39.86         3.60 o                         
   4   6  19          3.30         -2.43         2.43 o                         
  -1   7  19          0.10         -0.15         3.28 o                         
   0   7  19         13.62          1.05         3.24 o                         
   1   7  19          0.02         -1.14         3.45 o                         
   2   7  19         47.34         42.95         5.14 o                         
   3   7  19         14.94          7.45         3.70 o                         
  -2  -4  20         10.75         11.32         3.13 o                         
  -1  -4  20          5.06          1.96         3.95 o                         
   0  -4  20         74.24         72.01         5.26 o                         
   1  -4  20         75.34         73.91         8.30 o                         
   2  -4  20         14.64         12.14         3.82 o                         
  -3  -3  20         29.52         29.50         4.05 o                         
  -2  -3  20          6.92          9.33         2.66 o                         
  -1  -3  20         74.54         81.69         5.06 o                         
   0  -3  20          5.58          6.19         2.22 o                         
   1  -3  20          4.34         10.13         2.71 o                         
   2  -3  20          0.01          2.83         1.92 o                         
   3  -3  20          2.04         -0.29         8.38 o                         
  -4  -2  20         63.05         44.78         5.72 o                         
  -3  -2  20         62.69         67.97         4.81 o                         
  -2  -2  20          0.17         -0.37         2.14 o                         
  -1  -2  20          2.00          2.71         2.73 o                         
   0  -2  20        134.43        139.46         4.94 o                         
   1  -2  20         62.67         62.85         4.44 o                         
   2  -2  20          1.86         -0.81         1.62 o                         
   3  -2  20          8.99          5.53         2.25 o                         
   4  -2  20          2.47          3.10         3.32 o                         
  -4  -1  20         29.92         26.28         3.84 o                         
  -3  -1  20         13.19         13.36         2.76 o                         
  -2  -1  20         93.20        105.53         4.93 o                         
  -1  -1  20          6.67          5.60         2.54 o                         
   0  -1  20         10.43          8.65         3.15 o                         
   1  -1  20         63.47         63.64         4.24 o                         
   2  -1  20          0.43         -1.57         2.70 o                         
   3  -1  20          6.53          2.96         2.00 o                         
   4  -1  20         14.04         13.06         3.15 o                         
  -4   0  20         35.17         40.17         4.64 o                         
  -3   0  20          5.33          4.03         2.30 o                         
  -2   0  20          7.24          3.51         2.17 o                         
  -1   0  20         12.14         14.39         2.72 o                         
   0   0  20         21.75         16.56         3.29 o                         
   1   0  20          7.69          1.53         2.80 o                         
   2   0  20         64.51         66.37         3.88 o                         
   3   0  20         74.62         83.67         4.19 o                         
   4   0  20         18.95         13.46         3.52 o                         
   5   0  20         37.62         22.11         4.41 o                         
  -4   1  20         59.41         56.75         4.78 o                         
  -3   1  20         65.80         69.42         4.04 o                         
  -2   1  20          2.93          2.58         2.76 o                         
  -1   1  20          0.41          5.32         2.59 o                         
   0   1  20         18.89         15.29         3.25 o                         
   1   1  20        275.05        251.40         7.16 o                         
   2   1  20         29.43         39.39         5.81 o                         
   3   1  20         19.45         19.71         2.72 o                         
   4   1  20         23.63         31.04         3.41 o                         
   5   1  20         79.93         86.82         5.89 o                         
  -4   2  20        160.84        164.08         8.42 o                         
  -3   2  20         24.62         26.08         3.31 o                         
  -2   2  20         10.44          6.62         1.95 o                         
  -1   2  20          0.64         -1.31         1.70 o                         
   0   2  20          0.32          0.49         1.72 o                         
   1   2  20          0.26          3.41         1.86 o                         
   2   2  20         25.06         18.97         2.53 o                         
   3   2  20         59.76         68.81         4.86 o                         
   4   2  20          7.53         11.00         2.47 o                         
   5   2  20        157.03        162.86         7.20 o                         
  -4   3  20          8.79          5.91         3.71 o                         
  -3   3  20        153.18        183.91         9.27 o                         
  -2   3  20         66.06         74.97         4.61 o                         
  -1   3  20         21.91         18.86         2.43 o                         
   0   3  20          1.71          0.37         1.66 o                         
   1   3  20        202.17        199.78         5.68 o                         
   2   3  20         27.55         21.17         3.99 o                         
   3   3  20          1.38         -0.07         2.31 o                         
   4   3  20        115.98        134.89         5.83 o                         
   5   3  20         41.95         29.53         3.94 o                         
  -3   4  20          9.72         11.15         3.37 o                         
  -2   4  20          6.82          3.54         2.59 o                         
  -1   4  20         31.89         30.47         3.15 o                         
   0   4  20          0.59         -0.84         1.56 o                         
   1   4  20         29.53         21.49         2.57 o                         
   2   4  20          8.85         10.22         2.37 o                         
   3   4  20         14.11          6.18         2.40 o                         
   4   4  20          3.99          0.73         2.69 o                         
   5   4  20         53.00         48.84         4.39 o                         
  -3   5  20         40.77         40.40         4.48 o                         
  -2   5  20          4.99          5.40         2.41 o                         
  -1   5  20          0.64          0.83         2.13 o                         
   0   5  20         31.88         19.15         2.85 o                         
   1   5  20          4.93          7.89         2.55 o                         
   2   5  20          6.01          7.61         2.46 o                         
   3   5  20          4.51          2.24         2.35 o                         
   4   5  20         91.28         93.78         6.07 o                         
  -2   6  20          2.86         -1.18         3.41 o                         
  -1   6  20         10.59          3.24         2.83 o                         
   0   6  20          1.37         -1.23         2.22 o                         
   1   6  20          1.27          3.96         3.19 o                         
   2   6  20         42.46         33.96         4.24 o                         
   3   6  20         17.25          7.51         3.63 o                         
   4   6  20         44.80         24.67        10.62 o                         
   0   7  20         14.80          9.47         4.26 o                         
   1   7  20          3.33         -0.88         3.02 o                         
   2   7  20         26.31          9.53         4.85 o                         
  -1  -4  21          7.42          5.21         2.80 o                         
   0  -4  21         10.61          6.46         3.57 o                         
   1  -4  21         10.14          1.26         3.88 o                         
  -2  -3  21         60.14         63.57         5.66 o                         
  -1  -3  21          0.09         -1.07         2.74 o                         
   0  -3  21         68.27         70.76         4.40 o                         
   1  -3  21          2.36         -1.24         2.10 o                         
   2  -3  21          1.61          0.24         2.81 o                         
  -3  -2  21          2.10         -1.32         2.55 o                         
  -2  -2  21         10.76         11.02         2.76 o                         
  -1  -2  21         20.35         17.86         2.89 o                         
   0  -2  21          1.93          0.61         2.29 o                         
   1  -2  21         25.88         28.09         3.03 o                         
   2  -2  21          7.34          9.67         2.92 o                         
   3  -2  21          0.14         -3.05         4.64 o                         
  -4  -1  21          3.87          0.41         2.17 o                         
  -3  -1  21         60.27         70.24         4.54 o                         
  -2  -1  21          1.74          3.82         2.32 o                         
  -1  -1  21          5.67          2.81         2.18 o                         
   0  -1  21        164.83        175.85         6.24 o                         
   1  -1  21         24.35         23.28         2.69 o                         
   2  -1  21         18.63         13.24         2.56 o                         
   3  -1  21          1.56         -2.17         2.17 o                         
   4  -1  21          8.40          3.83         3.64 o                         
  -4   0  21         82.21         80.95         4.84 o                         
  -3   0  21          0.18         -0.04         2.45 o                         
  -2   0  21          1.77          2.26         2.34 o                         
  -1   0  21          1.89          4.80         2.25 o                         
   0   0  21          0.93          0.64         2.05 o                         
   1   0  21          6.04          5.94         2.18 o                         
   2   0  21         43.63         48.30         3.71 o                         
   3   0  21         20.29         19.12         2.78 o                         
   4   0  21         22.60         17.80         4.30 o                         
  -4   1  21         47.97         47.14         4.34 o                         
  -3   1  21        129.98        133.60         5.72 o                         
  -2   1  21         29.29         24.99         3.61 o                         
  -1   1  21         19.25         17.46         2.94 o                         
   0   1  21         38.45         40.21         4.01 o                         
   1   1  21          0.61          0.86         1.97 o                         
   2   1  21         22.52         16.56         2.52 o                         
   3   1  21         21.57         16.37         2.65 o                         
   4   1  21          6.00          3.67         2.23 o                         
   5   1  21          4.64          0.52         2.81 o                         
  -4   2  21         15.50          6.93         3.77 o                         
  -3   2  21         20.05         17.31         2.78 o                         
  -2   2  21         18.19         12.14         2.51 o                         
  -1   2  21          4.11          6.04         1.97 o                         
   0   2  21          4.29          6.48         2.01 o                         
   1   2  21          7.03          4.71         2.13 o                         
   2   2  21         13.26         13.06         2.67 o                         
   3   2  21         22.48         19.45         2.93 o                         
   4   2  21         52.26         73.29         7.03 o                         
   5   2  21         16.02          8.80         3.03 o                         
  -3   3  21          6.26          4.53         4.74 o                         
  -2   3  21          4.70          3.61         3.08 o                         
  -1   3  21          2.01         -1.95         2.26 o                         
   0   3  21         14.59         15.73         2.42 o                         
   1   3  21         60.94         61.23         3.75 o                         
   2   3  21          5.92          4.88         2.22 o                         
   3   3  21          1.57         -2.14         2.14 o                         
   4   3  21         70.91         81.62         5.19 o                         
   5   3  21         22.38         18.96         3.29 o                         
  -3   4  21         26.13         17.46         4.61 o                         
  -2   4  21          0.01          3.19         2.64 o                         
  -1   4  21          0.13         -1.89         2.44 o                         
   0   4  21         33.93         32.76         2.93 o                         
   1   4  21          6.06          5.05         2.17 o                         
   2   4  21          2.16         -2.42         2.42 o                         
   3   4  21          0.85         -1.71         2.92 o                         
   4   4  21        246.40        284.17        12.46 o                         
  -2   5  21          5.33          7.81         3.52 o                         
  -1   5  21          0.00         -0.63         2.36 o                         
   0   5  21         12.50          8.83         3.95 o                         
   1   5  21         10.72          3.83         2.47 o                         
   2   5  21         13.38         10.16         2.45 o                         
   3   5  21          0.07          1.25         2.51 o                         
   4   5  21         94.04         94.71         5.71 o                         
  -1   6  21          6.20          1.73         3.05 o                         
   0   6  21         27.31         13.97         4.41 o                         
   1   6  21          0.17         -2.61         2.61 o                         
   2   6  21         18.91         16.09         4.07 o                         
   3   6  21          4.23          2.67         2.65 o                         
  -2  -3  22         67.54         68.28         6.80 o                         
  -1  -3  22         24.93         14.88         4.63 o                         
   0  -3  22         10.59          3.22         3.08 o                         
   1  -3  22         27.49         26.48         4.89 o                         
   2  -3  22          5.79          5.07         2.87 o                         
  -3  -2  22         40.54         36.65        10.26 o                         
  -2  -2  22          1.07          1.66         2.31 o                         
  -1  -2  22          0.30         -0.30         2.20 o                         
   0  -2  22         15.65         12.60         2.91 o                         
   1  -2  22         30.61         27.29         4.82 o                         
   2  -2  22          5.17          7.56         3.25 o                         
   3  -2  22          6.54          2.60         2.77 o                         
  -3  -1  22          0.43          0.14         2.31 o                         
  -2  -1  22         13.66         10.18         2.79 o                         
  -1  -1  22          3.73          6.65         2.39 o                         
   0  -1  22          0.50          2.06         2.31 o                         
   1  -1  22          2.98         -0.22         1.83 o                         
   2  -1  22          5.91          6.00         2.08 o                         
   3  -1  22         11.60         10.33         3.91 o                         
  -3   0  22          8.69         10.23         2.95 o                         
  -2   0  22          3.57          5.16         3.10 o                         
  -1   0  22         13.94         13.71         2.82 o                         
   0   0  22          4.89          3.01         3.37 o                         
   1   0  22          2.58         -1.25         1.84 o                         
   2   0  22          3.17          0.45         1.99 o                         
   3   0  22          7.88          2.46         2.27 o                         
   4   0  22        190.34        189.96        11.96 o                         
  -3   1  22         36.93         28.28         6.30 o                         
  -2   1  22          5.52         10.01         2.44 o                         
  -1   1  22         22.12         26.10         3.06 o                         
   0   1  22          4.43          2.12         2.28 o                         
   1   1  22          3.60          2.10         1.98 o                         
   2   1  22          3.99          1.73         2.25 o                         
   3   1  22         27.56         30.87         3.15 o                         
   4   1  22         50.67         58.35         5.17 o                         
  -3   2  22         11.30          6.38         3.36 o                         
  -2   2  22          2.24         -1.29         2.03 o                         
  -1   2  22          5.59          1.91         2.48 o                         
   0   2  22          1.13         -1.10         1.90 o                         
   1   2  22         32.17         33.86         3.40 o                         
   2   2  22          7.68          8.60         2.40 o                         
   3   2  22         19.53         19.61         2.79 o                         
   4   2  22        182.44        197.65         9.09 o                         
  -3   3  22         12.38         11.34         3.75 o                         
  -2   3  22          0.47          4.09         3.40 o                         
  -1   3  22         53.55         45.56         3.89 o                         
   0   3  22         21.77         18.95         3.71 o                         
   1   3  22         38.69         37.09         3.40 o                         
   2   3  22         12.44         13.78         2.85 o                         
   3   3  22          3.68          6.02         2.38 o                         
   4   3  22          6.17         -0.62         2.32 o                         
  -2   4  22          1.97         -2.78         7.03 o                         
  -1   4  22          0.19         -2.10         2.10 o                         
   0   4  22         12.48         13.45         2.46 o                         
   1   4  22          7.99          6.97         2.18 o                         
   2   4  22         33.28         22.94         3.22 o                         
   3   4  22          7.83          8.06         2.50 o                         
   4   4  22          0.01         -2.51         2.51 o                         
  -2   5  22          0.00         -1.78         2.40 o                         
  -1   5  22         28.72         28.06         5.63 o                         
   0   5  22         31.95         23.87         3.27 o                         
   1   5  22          1.23         -1.13         2.87 o                         
   2   5  22          2.35          5.08         2.37 o                         
   3   5  22        123.34        139.13         7.21 o                         
   0   6  22          8.35         -1.90         2.71 o                         
   1   6  22         10.92          8.82         4.05 o                         
   2   6  22         22.06         19.58         3.80 o                         
  -2  -2  23          2.17          4.89         2.50 o                         
  -1  -2  23          1.54          1.59         2.83 o                         
   0  -2  23         59.38         66.20         5.49 o                         
   1  -2  23         25.41         25.58         3.74 o                         
   2  -2  23         55.26         59.33         5.28 o                         
  -2  -1  23          4.29          2.23         2.98 o                         
  -1  -1  23          0.65         -2.21         2.21 o                         
   0  -1  23         46.92         55.08         4.20 o                         
   1  -1  23          6.42         10.47         2.27 o                         
   2  -1  23          3.42          3.79         2.49 o                         
   3  -1  23          2.65          0.84         2.30 o                         
  -3   0  23          9.60          3.89         3.23 o                         
  -2   0  23          1.38          3.22         2.41 o                         
  -1   0  23          4.37          5.11         2.50 o                         
   0   0  23         38.61         51.88         7.09 o                         
   1   0  23          2.31          2.17         2.68 o                         
   2   0  23         45.94         48.42         4.76 o                         
   3   0  23         13.68         16.31         3.09 o                         
  -3   1  23          0.40         -1.60         2.48 o                         
  -2   1  23         49.64         53.92         4.42 o                         
  -1   1  23          9.32          8.48         2.61 o                         
   0   1  23         65.63         77.08         4.48 o                         
   1   1  23          3.47          3.91         2.50 o                         
   2   1  23         23.28         27.18         3.00 o                         
   3   1  23         36.74         34.23         3.62 o                         
   4   1  23         70.72         72.49         5.01 o                         
  -3   2  23          0.10          0.74         2.09 o                         
  -2   2  23          1.53          3.97         2.60 o                         
  -1   2  23          2.32          1.44         2.77 o                         
   0   2  23          9.48          6.58         2.43 o                         
   1   2  23          5.86          1.64         2.18 o                         
   2   2  23          1.21         -2.02         2.02 o                         
   3   2  23          0.25         -0.08         2.19 o                         
   4   2  23         71.76         79.18         6.14 o                         
  -2   3  23         19.55         13.45         5.20 o                         
  -1   3  23         15.94         13.13         2.47 o                         
   0   3  23          5.70          9.21         2.48 o                         
   1   3  23          7.72          7.26         2.28 o                         
   2   3  23         13.29          8.73         2.60 o                         
   3   3  23         97.66        100.72         7.22 o                         
   4   3  23         99.90        106.46         6.16 o                         
  -2   4  23          0.44          2.36         2.64 o                         
  -1   4  23          6.86         -0.07         3.42 o                         
   0   4  23         24.17         19.16         2.98 o                         
   1   4  23          1.63          1.64         2.51 o                         
   2   4  23          9.65          8.38         3.02 o                         
   3   4  23         27.46         22.37         3.34 o                         
  -1   5  23          1.35          2.03         2.93 o                         
   0   5  23        159.21        168.52         9.59 o                         
   1   5  23         20.25         11.79         4.52 o                         
   2   5  23          2.35          2.35         2.53 o                         
   3   5  23          0.40          1.74         5.27 o                         
   0  -2  24         87.83         96.18         6.70 o                         
   1  -2  24         23.02         20.59         7.63 o                         
  -1  -1  24         21.85         21.94         4.10 o                         
   0  -1  24          5.73          4.28         5.26 o                         
   1  -1  24         96.97        104.24         5.43 o                         
   2  -1  24         10.85          6.55         3.08 o                         
  -2   0  24         11.89         12.67         2.87 o                         
  -1   0  24         57.82         65.95         4.71 o                         
   0   0  24        141.88        163.93        12.64 o                         
   1   0  24         38.71         40.89         5.83 o                         
   2   0  24          0.26         -0.49         2.43 o                         
   3   0  24          0.42         -2.05         2.05 o                         
  -2   1  24         33.46         30.00         4.21 o                         
  -1   1  24         99.48        116.12         5.62 o                         
   0   1  24         54.29         65.65         8.55 o                         
   1   1  24         39.06         50.54         6.46 o                         
   2   1  24          3.07          6.77         2.36 o                         
   3   1  24         63.48         59.37         5.45 o                         
  -2   2  24          8.73          7.00         3.57 o                         
  -1   2  24        123.59        150.00        17.42 o                         
   0   2  24         67.93         82.03         6.50 o                         
   1   2  24         48.81         53.69         4.00 o                         
   2   2  24          4.20          0.58         3.42 o                         
   3   2  24          8.65         -0.63         2.91 o                         
  -2   3  24          3.92         -0.39         3.25 o                         
  -1   3  24        212.50        219.45        28.51 o                         
   0   3  24         86.64        107.18         6.26 o                         
   1   3  24         31.37         20.72         4.32 o                         
   2   3  24         14.20         13.24         3.24 o                         
   3   3  24          0.07          3.61         2.20 o                         
  -1   4  24         20.04         15.30         3.70 o                         
   0   4  24        146.12        161.14        11.20 o                         
   1   4  24          0.40         -2.69         2.69 o                         
   2   4  24          7.85          5.47         2.53 o                         
   3   4  24          7.50          3.30         9.00 o                         
   0   5  24          0.05         -4.04         5.30 o                         
   1   5  24         91.55         98.78         8.51 o                         
  -1   0  25          9.44          5.90         2.95 o                         
   0   0  25         39.49         30.58         4.53 o                         
   1   0  25         20.76         16.37         3.13 o                         
   2   0  25         43.45         47.07         6.07 o                         
  -1   1  25          3.38         -0.08         2.83 o                         
   0   1  25          9.95          3.26         2.94 o                         
   1   1  25          0.46         -0.92         2.27 o                         
   2   1  25          9.91         -0.37         3.61 o                         
  -1   2  25         41.17         36.81         4.10 o                         
   0   2  25          0.20         -0.44         2.30 o                         
   1   2  25         20.21          7.92         2.99 o                         
   2   2  25          9.31          8.08         2.51 o                         
  -1   3  25         58.69         58.95         4.49 o                         
   0   3  25         24.42         22.23         4.75 o                         
   1   3  25          6.46          1.68         2.64 o                         
   2   3  25          1.90         -0.13         2.32 o                         
   0   4  25          0.98          5.10         5.44 o                         
   1   4  25          1.64          0.12         2.38 o                         
                                                                                
